# Supplementary material for: A systems biology approach to unveil shared therapeutic targets and pathological pathways across major human cancers
Source: Comput Struct Biotechnol J. 2025 Nov 29;27:5459–78. doi: 10.1016/j.csbj.2025.11.061 (PMC12720046; doi:10.1016/j.csbj.2025.11.061)
Supplement: Supplementary file 1 — Supplementary material [file mmc1.zip]

Archive with 10 entries (10 files):
- Supplementary_figure-3.pdf
- Supplementary_figure-4.pdf
- Supplementary_figure-5.pdf
- Supplementary_figure-6.pdf
- Suppli-1_data.xlsx
- Suppli-2_data.xlsx
- Suppli-3_data.xlsx
- Suppli-4_data.docx
- Supplementary_figure-1.pdf
- Supplementary_figure-2.pdf
