# Supplementary material for: A systems biology approach to unveil shared therapeutic targets and pathological pathways across major human cancers
Source: Comput Struct Biotechnol J. 2025 Nov 29;27:5459–78. doi: 10.1016/j.csbj.2025.11.061 (PMC12720046; doi:10.1016/j.csbj.2025.11.061)
Supplement: Supplementary file 1 — Supplementary material [file mmc1.zip › Suppli-1_data.xlsx]

## Sheet: Suppl. Data-1A_correlation 
Genes	Avg_Tum_TCG	Avg_Nor_TCG	Avg_Tum_GSE	Avg_Nor_GSE	TYPE
ABCG2	8.08667	9.50388	2.75971	2.78822	BRCA
AC007920.2	1.84598	4.46059	0	0	BRCA
AC068733.3	3.92786	5.64895	0	0	BRCA
ACTG2	11.9634	13.808	6.29068	5.99285	BRCA
ADAMTS9-AS1	5.4943	8.13529	0	0	BRCA
ADAMTS9-AS2	5.38897	8.66263	2.70108	2.52072	BRCA
ADCYAP1R1	7.09589	9.75732	3.00342	2.33827	BRCA
ADGRB3	4.73761	6.32017	0	0	BRCA
ADGRL3	7.63482	9.57066	0	0	BRCA
ADH1B	11.2525	16.1628	11.8635	5.21861	BRCA
ADRA1A	4.16783	8.59494	2.83202	2.35924	BRCA
ADRB1	6.51793	7.84848	2.82155	2.35221	BRCA
AFF2	7.01669	8.0283	9.77616	9.55931	BRCA
AKR1B15	9.27403	9.37048	0	0	BRCA
AL117329.1	7.57209	4.81554	0	0	BRCA
AL121821.2	4.08379	6.08558	0	0	BRCA
AL133370.1	6.67106	6.67643	0	0	BRCA
AL158055.1	4.0155	5.62121	0	0	BRCA
AL732437.3	6.81607	3.31553	0	0	BRCA
ANGPT1	8.2204	10.8116	6.77295	3.36163	BRCA
ANGPTL1	7.64207	10.699	5.09636	2.39289	BRCA
ANO5	8.01579	8.57943	3.54955	2.64148	BRCA
AOX1	9.56586	11.7152	3.79462	2.41203	BRCA
AP003548.1	2.68951	4.41284	0	0	BRCA
ARHGAP40	9.64409	10.352	0	0	BRCA
ASPA	6.27958	9.75875	7.19411	2.51333	BRCA
ASTN1	6.28439	8.33187	8.32296	8.56207	BRCA
ATP1A2	8.31396	12.412	4.80423	2.38702	BRCA
BCHE	8.95357	8.43104	4.72637	2.65227	BRCA
BMP5	7.07398	8.38889	2.66239	2.37002	BRCA
CASC8	6.36105	6.45536	0	0	BRCA
CAV1	12.1987	15.4863	10.6196	6.07948	BRCA
CCBE1	6.6217	8.60179	4.10315	2.67013	BRCA
CCDC178	4.53995	7.40231	4.95067	2.77149	BRCA
CCDC85A	5.46855	7.31112	2.95182	2.70518	BRCA
CCN5	10.7159	12.296	0	0	BRCA
CD300LG	7.34346	12.2414	7.41568	2.85539	BRCA
CDH22	4.61017	5.76455	4.67086	4.54781	BRCA
CES1	9.35825	13.0921	9.9012	4.9052	BRCA
CHRDL1	10.005	14.2992	11.0436	5.57382	BRCA
CHST9	7.48109	9.8822	2.35135	2.48291	BRCA
CMTM5	4.6492	5.8549	2.53012	2.42355	BRCA
CNN1	10.3313	13.4807	5.7153	4.95473	BRCA
CNTFR	8.50592	10.9808	2.81692	2.8509	BRCA
COL10A1	13.2803	6.17063	3.39789	6.99027	BRCA
COL17A1	11.1833	14.0952	2.34968	2.49379	BRCA
COL4A6	8.92072	10.1854	2.76518	3.3249	BRCA
COMP	13.0143	8.48332	3.41842	6.85201	BRCA
CPAMD8	9.65071	10.8408	5.50324	5.63318	BRCA
CPED1	9.53228	12.2723	4.42788	2.75724	BRCA
CPNE7	9.2204	6.71995	5.15721	5.76116	BRCA
CRABP1	9.99358	8.84216	2.3802	3.09712	BRCA
CRTAC1	7.72109	8.93979	3.53064	3.35128	BRCA
CRYAB	12.2032	14.9046	11.0138	6.32658	BRCA
CRYBA2	4.20132	-0.732716	5.50806	5.32376	BRCA
CSF3	3.56831	7.27415	4.45174	4.31869	BRCA
CST2	7.94133	2.6372	2.81587	3.034	BRCA
CTHRC1	12.5518	10.1353	8.68624	10.8911	BRCA
CTNNA3	5.06359	7.09495	2.45481	2.37424	BRCA
CXCL13	11.6542	10.306	4.00934	5.23712	BRCA
DAAM2	9.79898	11.4796	6.23219	4.09509	BRCA
DCSTAMP	5.99606	5.07123	2.6499	2.58003	BRCA
DES	8.48971	12.7486	3.28908	2.94694	BRCA
DMBX1	5.96247	2.85401	0	0	BRCA
DPT	9.38063	12.7115	8.62954	4.54847	BRCA
ECRG4	8.00579	10.9278	0	0	BRCA
EDN3	7.20273	9.63114	2.39753	2.55582	BRCA
EDNRB	9.37064	11.5015	9.13112	5.90585	BRCA
EFCAB1	5.76622	8.17546	8.37387	8.17989	BRCA
EFEMP1	12.6454	14.488	10.9081	7.89876	BRCA
ENPP6	5.64347	7.10101	0	0	BRCA
EPHA10	9.02364	7.64825	4.31893	4.72509	BRCA
FAM107A	9.27937	11.8361	3.9064	2.68182	BRCA
FAXDC2	10.6162	12.5291	5.16522	3.08481	BRCA
FGF10	10.9849	11.0066	2.60453	2.4273	BRCA
FGF14-AS2	6.23005	8.19175	6.58223	3.05795	BRCA
FHL1	11.2329	15.9761	8.25328	2.61605	BRCA
FOLR1	9.2449	10.1982	3.03312	3.7913	BRCA
GAS1RR	6.1879	8.25568	0	0	BRCA
GCNT4	8.07543	9.04917	2.54417	2.37072	BRCA
GDF10	6.74297	9.7569	3.89573	2.34521	BRCA
GLDN	7.84492	9.83668	6.52587	3.9569	BRCA
GPM6A	8.57291	7.86742	3.47763	2.71628	BRCA
GPX3	12.0426	15.6184	11.327	6.39084	BRCA
GSTM5	8.57846	11.8034	5.68013	3.53357	BRCA
H1-4	7.35229	3.22422	0	0	BRCA
H2AC13	7.18541	2.35225	0	0	BRCA
H3C12	4.18685	-0.462627	0	0	BRCA
HCAR3	4.20745	6.32846	7.13122	3.1333	BRCA
HIF3A	6.07361	9.73724	2.63755	2.48689	BRCA
HJURP	9.96104	6.41074	3.46462	4.59826	BRCA
HMGCLL1	6.94201	7.82655	2.38181	2.40833	BRCA
HOGA1	5.2271	6.9721	3.90084	2.37477	BRCA
IL11	6.04544	4.53847	2.34066	2.4374	BRCA
IQGAP3	11.3354	7.60969	2.65377	2.56839	BRCA
ITPRID1	6.31465	6.92812	0	0	BRCA
JPH2	8.84342	11.1729	5.29749	5.2235	BRCA
KCNAB1	8.04683	9.72081	6.28703	3.72113	BRCA
KCNJ16	6.57825	9.03831	2.35362	2.4919	BRCA
KCNK3	8.85702	8.6356	2.36627	2.75545	BRCA
KIF18B	9.62455	6.02178	3.08273	5.46298	BRCA
KIF20A	10.9156	7.48196	3.30022	5.6142	BRCA
KISS1R	6.3072	2.19384	2.52606	3.82524	BRCA
LDB3	6.8082	11.5744	3.17457	2.79456	BRCA
LINC01977	8.19242	6.41972	0	0	BRCA
LINC02884	6.10581	9.88954	0	0	BRCA
LMOD1	10.138	12.7095	6.55081	4.33322	BRCA
LRRC3B	3.69814	7.20002	2.46364	2.41039	BRCA
LRRN3	7.12013	9.30626	6.49513	2.75373	BRCA
LY6D	8.42478	6.58243	2.58089	2.99041	BRCA
LYVE1	7.679	12.5835	6.8289	2.38558	BRCA
MAMDC2	8.18298	11.2132	7.3113	4.10678	BRCA
MASP1	5.23091	8.87888	3.10391	2.89682	BRCA
MEX3A	11.6576	9.68037	4.51966	5.13228	BRCA
MGAT4C	3.85686	5.31681	8.86851	8.93378	BRCA
MIOX	3.49396	1.32957	0	0	BRCA
MME	10.6937	13.9572	7.9836	3.5516	BRCA
MMP10	8.3883	5.31745	2.69617	3.51095	BRCA
MNX1-AS1	6.47655	3.66364	2.31281	2.45077	BRCA
MS4A8	7.00541	4.20634	0	0	BRCA
MSRB3	11.254	12.9577	3.12395	2.50122	BRCA
MYBL2	11.8559	8.00523	4.34159	5.90652	BRCA
MYH11	11.8474	15.0152	2.4445	2.4002	BRCA
MYL9	13.7594	15.1107	9.79545	7.6175	BRCA
MYLK	12.7233	14.9603	2.36474	2.38041	BRCA
MYOCD	5.48361	7.80393	0	0	BRCA
NECAB1	7.37002	8.69684	0	0	BRCA
NKAPL	4.37471	6.9785	3.78871	2.76758	BRCA
NOS1	5.00191	7.18764	2.43014	2.37828	BRCA
NRG1	8.60498	10.8771	2.71709	2.76222	BRCA
NRXN1	7.02532	8.48944	2.8698	3.12928	BRCA
ODAM	6.6847	4.89664	8.57382	8.13148	BRCA
OTX1	8.03599	5.47788	0	0	BRCA
P2RY12	6.39062	8.84004	6.6203	3.48653	BRCA
PAPPA2	5.74872	8.24427	3.80841	3.64184	BRCA
PCAT14	5.89275	4.83848	0	0	BRCA
PCDH9	8.51777	10.0765	2.67803	2.32654	BRCA
PDE1C	8.04192	10.8228	2.31956	2.39956	BRCA
PDK4	11.5583	14.9463	3.59154	2.36918	BRCA
PDZRN4	7.35784	7.59794	2.99705	2.52645	BRCA
PEG3	9.83029	9.92245	8.41854	7.04225	BRCA
PENK	6.19513	9.08603	4.48028	2.58766	BRCA
PGM5	8.84408	11.2978	2.33173	2.41065	BRCA
PGM5-AS1	2.38742	5.84405	5.99337	2.41073	BRCA
PI16	9.1144	12.7255	5.11758	4.0977	BRCA
PLAAT5	9.55192	11.5871	0	0	BRCA
PLAC9	8.14164	11.1912	10.2814	5.79941	BRCA
PLP1	8.6386	8.87823	3.91939	2.67936	BRCA
PPARGC1A	7.74342	8.80775	4.25173	2.86511	BRCA
PRIMA1	7.92556	9.63529	4.76776	3.6395	BRCA
PRR36	10.9211	8.75163	0	0	BRCA
PRRG3	6.05693	9.00007	3.49341	2.39499	BRCA
PTCHD1	8.03535	10.0983	3.01326	3.2823	BRCA
PYGM	6.15797	12.4044	4.29207	2.39097	BRCA
RBMS3-AS3	3.66238	6.46566	3.14076	2.3151	BRCA
RHPN1	11.4921	9.26935	5.24164	6.1672	BRCA
RRM2	11.8436	8.42166	4.51778	8.98605	BRCA
RXRG	4.49557	7.25772	8.76393	8.7946	BRCA
SCARA5	7.71432	12.6781	9.26859	3.47888	BRCA
SCN2B	5.93696	8.78145	2.64555	2.35708	BRCA
SEMA3D	8.25123	10.3701	2.61559	2.43258	BRCA
SEMA6D	9.37057	10.901	2.86773	2.91925	BRCA
SERPINB5	10.826	11.5557	2.82638	3.97801	BRCA
SFRP5	4.31549	4.36841	3.07649	2.69163	BRCA
SGCG	6.643	8.97847	7.16798	2.5415	BRCA
SIM2	8.33232	3.9718	2.78234	3.54143	BRCA
SKA3	9.39547	6.32145	3.76991	4.08274	BRCA
SLC13A2	8.49188	10.2493	3.85127	4.09958	BRCA
SLC16A12	5.51353	7.72888	0	0	BRCA
SLC26A3	7.87802	9.73172	3.47625	2.88439	BRCA
SLC5A7	5.40534	3.86982	8.2958	8.04059	BRCA
SLC7A11	9.3126	7.10936	3.04554	4.39991	BRCA
SLCO1A2	5.58594	8.09775	2.59046	2.50393	BRCA
SLITRK2	4.25386	5.79981	2.80031	2.787	BRCA
SLITRK3	5.22762	4.42656	9.95551	9.73137	BRCA
SMKR1	7.75803	5.80849	2.93153	4.0264	BRCA
SORBS1	11.7028	15.2041	6.3048	6.50283	BRCA
SOSTDC1	8.82606	10.5777	3.07778	3.11195	BRCA
SPDEF	13.4784	12.0169	6.85056	8.61998	BRCA
SYNM	11.6975	14.7063	10.2984	8.58264	BRCA
SYNPO2	11.6476	13.9812	7.75553	4.91865	BRCA
TCEAL2	6.27571	7.54272	2.96856	2.61229	BRCA
TMEM132A	12.5576	10.4216	4.97368	7.24956	BRCA
TMEM132C	7.03621	11.5803	8.35857	4.55964	BRCA
TMEM252	2.43958	5.60556	2.47119	2.44374	BRCA
TMEM35A	5.79389	7.25421	0	0	BRCA
TMIE	4.32789	5.45216	2.61076	2.4057	BRCA
TNNT3	7.18765	11.6839	3.67982	2.44753	BRCA
TNS1	13.175	16.1313	4.76796	3.45618	BRCA
TNS4	10.977	12.5972	4.34874	4.42829	BRCA
TPX2	12.3245	8.71613	3.56363	5.9617	BRCA
TRHDE	4.70119	8.56021	5.14322	2.40117	BRCA
TRHDE-AS1	5.57162	10.9776	4.84166	2.33356	BRCA
TROAP	9.71064	6.18141	3.27447	3.61084	BRCA
UBE2C	11.2745	7.11084	5.50207	8.28898	BRCA
VGLL1	9.37614	8.55886	2.36142	2.59433	BRCA
VIT	7.80915	10.5674	5.26993	2.76651	BRCA
VWC2	3.08693	3.68166	0	0	BRCA
WSCD2	6.37588	8.07402	2.52861	2.49307	BRCA
ABCG2	7.91607	9.61352	2.84707	2.41947	LUAD
AC007920.2	2.29818	4.06134	0	0	LUAD
AC068733.3	3.30659	4.11454	0	0	LUAD
ACTG2	9.79478	10.7136	3.10085	2.92062	LUAD
ADAMTS9-AS1	5.53325	7.58394	0	0	LUAD
ADAMTS9-AS2	5.99895	7.18058	2.41283	2.14111	LUAD
ADCYAP1R1	5.1585	6.91482	2.17949	2.11969	LUAD
ADGRB3	5.79043	7.10249	0	0	LUAD
ADGRL3	7.44786	8.25635	0	0	LUAD
ADH1B	11.1966	14.0732	2.6085	1.81024	LUAD
ADRA1A	4.14926	7.15181	2.78667	2.77451	LUAD
ADRB1	7.51245	10.2809	3.12732	2.29637	LUAD
AFF2	8.0185	8.17111	2.861	2.80668	LUAD
AKR1B15	7.65248	1.44827	0	0	LUAD
AL117329.1	5.58725	-0.182203	0	0	LUAD
AL121821.2	3.94354	4.88802	0	0	LUAD
AL133370.1	5.3763	-0.75336	0	0	LUAD
AL158055.1	3.859	4.86135	0	0	LUAD
AL732437.3	4.01	-0.049753	0	0	LUAD
ANGPT1	9.22737	11.1	2.94255	2.43918	LUAD
ANGPTL1	7.09445	9.10084	2.0557	1.73373	LUAD
ANO5	7.88749	8.4806	2.12363	1.97539	LUAD
AOX1	9.02982	10.0627	2.66142	2.33466	LUAD
AP003548.1	1.77448	3.62515	0	0	LUAD
ARHGAP40	9.20098	5.09105	0	0	LUAD
ASPA	5.90144	8.12114	2.2074	1.90261	LUAD
ASTN1	5.68653	5.09607	0	0	LUAD
ATP1A2	6.84349	8.79892	2.41374	2.05502	LUAD
BCHE	7.28081	9.35617	2.72772	2.2489	LUAD
BMP5	9.61825	10.1441	2.73077	2.37035	LUAD
CASC8	5.67279	2.13972	0	0	LUAD
CAV1	12.7393	15.7719	3.65409	3.29236	LUAD
CCBE1	8.70241	10.3393	2.09784	1.84134	LUAD
CCDC178	3.12921	4.82472	2.1623	1.9331	LUAD
CCDC85A	5.48362	7.83343	2.37326	2.32159	LUAD
CCN5	9.08912	10.9315	0	0	LUAD
CD300LG	5.04001	9.59293	2.4273	1.77939	LUAD
CDH22	4.65866	3.17264	1.98028	1.97951	LUAD
CES1	12.743	13.4443	3.43055	3.0487	LUAD
CHRDL1	10.0109	11.9369	3.22865	2.38307	LUAD
CHST9	8.22117	9.70786	2.93299	2.81568	LUAD
CMTM5	1.87057	4.4359	2.039	1.9809	LUAD
CNN1	9.38872	10.5742	2.93532	2.67673	LUAD
CNTFR	5.06828	6.93853	2.88713	2.80302	LUAD
COL10A1	11.7284	6.84102	2.19731	2.97685	LUAD
COL17A1	11.7764	7.25627	2.05443	2.55152	LUAD
COL4A6	7.05528	7.43491	2.2264	2.55652	LUAD
COMP	11.2234	8.06937	2.21304	2.52647	LUAD
CPAMD8	10.6001	11.7216	2.91808	2.57781	LUAD
CPED1	9.10393	10.7387	2.35002	2.16434	LUAD
CPNE7	8.77644	5.13068	2.78213	2.80981	LUAD
CRABP1	6.61907	0.225881	2.05789	2.28715	LUAD
CRTAC1	10.3835	12.5675	2.99	2.62173	LUAD
CRYAB	9.11924	10.6982	3.16251	3.01269	LUAD
CRYBA2	4.18604	-1.71272	2.77255	2.79359	LUAD
CSF3	7.04013	11.3799	2.98113	2.56692	LUAD
CST2	6.97258	4.5331	2.28614	2.43565	LUAD
CTHRC1	11.8843	7.76448	2.92841	3.5013	LUAD
CTNNA3	3.32246	3.76482	1.83736	1.8374	LUAD
CXCL13	10.6886	8.80735	2.37151	3.00902	LUAD
DAAM2	10.3192	10.7449	2.87729	2.54301	LUAD
DCSTAMP	6.59427	8.38707	2.40188	2.08724	LUAD
DES	8.79148	11.4777	2.68855	2.28999	LUAD
DMBX1	7.04717	0.161751	2.77596	2.81843	LUAD
DPT	8.46115	9.60677	2.84926	2.63966	LUAD
ECRG4	6.8426	9.14613	3.245	2.86686	LUAD
EDN3	3.66057	5.84783	2.80125	2.78173	LUAD
EDNRB	9.68496	12.7441	3.28029	2.72807	LUAD
EFCAB1	7.75971	9.70018	2.15754	2.01519	LUAD
EFEMP1	12.4969	13.7171	3.51154	3.29303	LUAD
ENPP6	4.41181	5.41714	2.79391	2.77527	LUAD
EPHA10	9.37156	5.23954	2.21722	2.27504	LUAD
FAM107A	9.18461	13.3013	3.20968	2.5765	LUAD
FAXDC2	11.3307	11.9122	3.0162	2.80333	LUAD
FGF10	5.37165	8.05225	2.7862	2.77343	LUAD
FGF14-AS2	5.80793	6.99598	2.39919	2.1633	LUAD
FHL1	10.7562	13.8008	3.59507	3.11256	LUAD
FOLR1	13.0096	13.2843	3.4755	2.82383	LUAD
GAS1RR	4.42919	5.6072	0	0	LUAD
GCNT4	7.61318	8.35994	0	0	LUAD
GDF10	7.40559	10.2149	2.71831	2.02719	LUAD
GLDN	8.25725	10.424	2.43933	2.38987	LUAD
GPM6A	7.14489	11.2262	2.97239	1.99762	LUAD
GPX3	13.364	15.2973	3.66326	3.26436	LUAD
GSTM5	7.22301	9.33353	2.82392	2.48908	LUAD
H1-4	7.75756	1.4924	0	0	LUAD
H2AC13	6.19652	0.858824	0	0	LUAD
H3C12	4.40526	-2.1822	0	0	LUAD
HCAR3	5.49939	6.41485	3.08395	2.93489	LUAD
HIF3A	9.63611	10.2275	2.15233	2.10125	LUAD
HJURP	9.70674	5.41198	2.04988	2.74505	LUAD
HMGCLL1	5.86869	7.22898	2.12518	1.96492	LUAD
HOGA1	4.96897	5.42683	0	0	LUAD
IL11	6.55305	3.587	1.81799	1.9677	LUAD
IQGAP3	10.7162	6.63207	2.09298	2.54662	LUAD
ITPRID1	7.87308	2.79684	0	0	LUAD
JPH2	7.42718	8.58069	2.11506	1.97642	LUAD
KCNAB1	7.15133	8.51717	2.11398	2.04319	LUAD
KCNJ16	6.1371	7.08512	2.88763	2.81863	LUAD
KCNK3	9.52686	11.2674	2.75238	2.59553	LUAD
KIF18B	9.4644	5.2213	2.41162	2.81147	LUAD
KIF20A	10.0059	6.40939	2.31207	2.96187	LUAD
KISS1R	6.63171	-0.101283	2.04318	2.51144	LUAD
LDB3	6.23103	7.51583	2.1987	1.88987	LUAD
LINC01977	6.99686	1.84528	0	0	LUAD
LINC02884	5.37713	6.82277	0	0	LUAD
LMOD1	9.41462	10.9173	2.15221	2.05269	LUAD
LRRC3B	2.89956	3.62911	2.77875	2.76724	LUAD
LRRN3	6.79009	9.24757	2.91964	2.37717	LUAD
LY6D	8.13666	2.17805	2.05109	2.62099	LUAD
LYVE1	8.5738	11.4123	2.86569	2.27723	LUAD
MAMDC2	8.80527	11.0994	3.1161	2.1599	LUAD
MASP1	7.12563	9.43484	2.38075	2.14991	LUAD
MEX3A	10.7205	6.12403	2.10862	2.38619	LUAD
MGAT4C	4.13668	4.70326	1.96423	1.91574	LUAD
MIOX	6.44288	2.07155	2.1311	2.17025	LUAD
MME	9.84297	11.8353	2.97202	2.52725	LUAD
MMP10	8.67689	4.7293	1.95132	2.64343	LUAD
MNX1-AS1	6.40283	0.789782	1.78767	1.93347	LUAD
MS4A8	8.77095	10.3625	2.36534	2.13348	LUAD
MSRB3	10.195	11.6761	2.89372	2.85291	LUAD
MYBL2	11.459	7.23061	2.45263	2.87664	LUAD
MYH11	12.0859	13.607	2.14462	2.08297	LUAD
MYL9	12.9605	14.3003	3.38127	3.16366	LUAD
MYLK	12.1604	13.0204	3.39958	3.2884	LUAD
MYOCD	6.69686	8.15559	2.23597	1.98965	LUAD
NECAB1	6.83188	9.56728	1.98024	1.68227	LUAD
NKAPL	4.1011	5.36825	2.22076	2.10179	LUAD
NOS1	7.51023	8.91264	2.19317	1.95855	LUAD
NRG1	7.92809	9.16038	2.21715	2.13253	LUAD
NRXN1	4.87477	5.1706	1.96878	1.97474	LUAD
ODAM	4.21588	6.9024	2.323	1.9393	LUAD
OTX1	8.36028	4.86806	2.13664	2.23419	LUAD
P2RY12	6.36663	7.07337	2.09051	1.88742	LUAD
PAPPA2	6.31979	5.47326	0	0	LUAD
PCAT14	4.63892	5.0295	0	0	LUAD
PCDH9	7.90466	9.43024	2.04731	1.79386	LUAD
PDE1C	8.01017	9.02973	2.19527	2.14945	LUAD
PDK4	11.2867	13.278	2.10905	1.73006	LUAD
PDZRN4	5.48494	6.02912	2.78817	2.77252	LUAD
PEG3	5.78821	6.44013	2.33578	1.96483	LUAD
PENK	7.06115	6.75986	2.97446	2.84243	LUAD
PGM5	9.0141	10.5232	2.13148	2.06348	LUAD
PGM5-AS1	1.88223	3.76482	2.63761	2.21672	LUAD
PI16	5.81398	9.08409	2.62243	2.58606	LUAD
PLAAT5	7.40349	7.30099	0	0	LUAD
PLAC9	7.65333	10.0012	2.47652	2.35655	LUAD
PLP1	3.48165	4.27849	2.81635	2.80449	LUAD
PPARGC1A	9.02326	9.16797	2.24127	1.8972	LUAD
PRIMA1	5.39181	6.46747	1.91544	1.88997	LUAD
PRR36	9.99876	7.37975	0	0	LUAD
PRRG3	5.73944	6.86513	2.02104	2.07137	LUAD
PTCHD1	6.23185	6.81346	1.9821	1.85766	LUAD
PYGM	6.04228	6.8546	2.16315	2.05216	LUAD
RBMS3-AS3	4.83143	5.86387	0	0	LUAD
RHPN1	10.9512	8.66732	2.47801	2.51477	LUAD
RRM2	11.5063	7.86145	2.54454	3.3041	LUAD
RXRG	6.09163	8.1008	2.09934	1.95694	LUAD
SCARA5	8.28336	10.2772	3.01323	2.28827	LUAD
SCN2B	6.14978	7.72769	2.89309	2.80019	LUAD
SEMA3D	7.66423	8.50268	1.86463	1.80273	LUAD
SEMA6D	8.30976	9.95131	2.84315	2.62139	LUAD
SERPINB5	9.68432	5.09249	1.87225	2.96533	LUAD
SFRP5	6.18968	8.36743	2.40091	2.33275	LUAD
SGCG	4.3242	7.80232	2.47244	1.92242	LUAD
SIM2	6.67145	1.03622	1.96658	2.1331	LUAD
SKA3	8.55118	4.90933	2.16029	2.46089	LUAD
SLC13A2	8.17426	6.79969	2.07281	2.06813	LUAD
SLC16A12	7.76483	7.86712	3.76088	3.85864	LUAD
SLC26A3	1.85807	3.30718	1.77923	1.79902	LUAD
SLC5A7	4.76821	5.55199	1.88032	1.8529	LUAD
SLC7A11	11.1453	7.5221	2.09877	2.71887	LUAD
SLCO1A2	6.47982	8.74329	2.79437	2.77415	LUAD
SLITRK2	4.36997	6.49592	2.8061	2.79298	LUAD
SLITRK3	4.01961	4.85629	2.81619	2.79029	LUAD
SMKR1	7.74788	4.71634	1.87036	2.11723	LUAD
SORBS1	10.2809	11.4608	3.01594	2.93034	LUAD
SOSTDC1	7.12544	10.4164	2.83842	2.52245	LUAD
SPDEF	11.1488	7.52781	2.60926	2.73708	LUAD
SYNM	9.00739	10.4294	2.94919	2.63983	LUAD
SYNPO2	9.75683	11.2442	2.25326	2.20196	LUAD
TCEAL2	6.04013	7.99981	2.6505	2.18437	LUAD
TMEM132A	11.5689	9.14449	2.61048	2.96605	LUAD
TMEM132C	4.71488	6.56831	2.17776	2.05634	LUAD
TMEM252	3.41571	4.29975	0	0	LUAD
TMEM35A	6.7859	7.16516	0	0	LUAD
TMIE	5.48308	6.14111	2.81744	2.78616	LUAD
TNNT3	5.20967	6.13521	2.81224	2.78881	LUAD
TNS1	13.6541	15.3978	2.90962	2.69386	LUAD
TNS4	10.8609	6.71704	2.13409	2.6169	LUAD
TPX2	11.5654	7.47216	2.18799	3.09669	LUAD
TRHDE	6.03291	8.44055	2.30442	1.85189	LUAD
TRHDE-AS1	4.83772	5.72607	0	0	LUAD
TROAP	9.38068	5.10462	2.33816	2.75033	LUAD
UBE2C	10.9766	6.36321	2.53452	3.23838	LUAD
VGLL1	7.60799	7.16806	2.51083	2.33677	LUAD
VIT	3.79738	5.20017	2.05361	1.99529	LUAD
VWC2	2.93848	5.15559	0	0	LUAD
WSCD2	4.99422	5.4257	0	0	LUAD
ABCG2	6.70041	12.023	11.3169	6.88619	COAD
AC007920.2	2.17359	5.0033	0	0	COAD
AC068733.3	1.8475	4.55683	0	0	COAD
ACTG2	12.1776	16.3833	11.2709	9.52009	COAD
ADAMTS9-AS1	4.49963	7.50043	0	0	COAD
ADAMTS9-AS2	3.65235	6.21799	0	0	COAD
ADCYAP1R1	3.61905	7.74032	0	0	COAD
ADGRB3	3.31049	6.81456	0	0	COAD
ADGRL3	6.22674	8.90359	0	0	COAD
ADH1B	8.05134	12.5181	7.34846	4.8305	COAD
ADRA1A	1.85332	4.72193	0	0	COAD
ADRB1	5.33075	6.79979	0	0	COAD
AFF2	4.1855	5.71525	0	0	COAD
AKR1B15	3.71147	5.55234	2.92886	1.75115	COAD
AL117329.1	4.34159	-0.602665	0	0	COAD
AL121821.2	1.63314	3.52509	0	0	COAD
AL133370.1	7.1876	8.73562	0	0	COAD
AL158055.1	1.38358	3.6923	0	0	COAD
AL732437.3	4.53473	1.30066	0	0	COAD
ANGPT1	6.60013	8.04012	7.3171	5.45532	COAD
ANGPTL1	6.28448	10.069	6.84098	3.57038	COAD
ANO5	5.79579	9.12658	8.82292	5.32455	COAD
AOX1	6.96386	9.04099	0	0	COAD
AP003548.1	1.15215	3.72726	0	0	COAD
ARHGAP40	4.10308	-0.657112	0	0	COAD
ASPA	4.24382	8.37843	7.8371	4.9084	COAD
ASTN1	2.73936	6.26587	0	0	COAD
ATP1A2	6.17823	10.9339	6.42079	4.54326	COAD
BCHE	5.1149	9.22135	8.13766	3.74156	COAD
BMP5	6.19859	9.14148	8.86967	7.2584	COAD
CASC8	6.54283	5.28991	0	0	COAD
CAV1	10.6101	12.729	2.73747	2.84477	COAD
CCBE1	5.53622	9.17261	6.40715	4.2465	COAD
CCDC178	1.4792	3.35669	0	0	COAD
CCDC85A	2.84123	4.64948	0	0	COAD
CCN5	5.43037	9.24277	0	0	COAD
CD300LG	3.15384	5.91508	0	0	COAD
CDH22	3.1609	4.2405	0	0	COAD
CES1	9.68536	10.567	2.33723	2.35403	COAD
CHRDL1	8.42082	11.436	8.59404	4.70825	COAD
CHST9	1.85166	4.88562	0	0	COAD
CMTM5	0.715816	5.56949	0	0	COAD
CNN1	10.8416	14.9883	9.66073	6.85074	COAD
CNTFR	5.74043	10.0719	0	0	COAD
COL10A1	10.214	2.404	1.16061	2.13497	COAD
COL17A1	12.3346	13.8563	3.13681	2.72119	COAD
COL4A6	5.26901	7.85601	0	0	COAD
COMP	9.93723	4.06451	1.37472	1.88309	COAD
CPAMD8	5.69489	7.52528	0	0	COAD
CPED1	8.32902	10.6973	0	0	COAD
CPNE7	10.1811	4.92438	0	0	COAD
CRABP1	3.74318	5.52585	0	0	COAD
CRTAC1	4.49139	6.56578	0	0	COAD
CRYAB	8.67643	11.1949	9.09785	7.25345	COAD
CRYBA2	4.24872	6.23491	6.56443	2.52537	COAD
CSF3	7.49767	5.57688	0	0	COAD
CST2	5.74871	0.0687128	0	0	COAD
CTHRC1	10.3076	6.73916	2.07522	2.9774	COAD
CTNNA3	3.57191	7.25001	0	0	COAD
CXCL13	8.0174	9.99962	9.83016	4.5515	COAD
DAAM2	8.02959	10.1557	8.4726	6.83184	COAD
DCSTAMP	4.27219	1.42381	0	0	COAD
DES	12.3624	16.1365	8.59055	6.82806	COAD
DMBX1	5.52291	-0.602665	0	0	COAD
DPT	6.58527	10.51	7.5867	5.22529	COAD
ECRG4	3.71924	8.08267	0	0	COAD
EDN3	7.90419	11.7172	8.50108	5.07257	COAD
EDNRB	8.4751	10.1479	2.38854	2.3066	COAD
EFCAB1	2.0201	3.88562	0	0	COAD
EFEMP1	10.2364	11.8203	10.8682	8.82536	COAD
ENPP6	3.17956	7.04466	6.49221	3.88313	COAD
EPHA10	9.24653	10.9608	2.59263	2.28902	COAD
FAM107A	6.76587	10.4416	8.03795	6.38631	COAD
FAXDC2	9.06518	11.0364	0	0	COAD
FGF10	5.71861	7.72908	0	0	COAD
FGF14-AS2	3.53331	5.77687	0	0	COAD
FHL1	9.89045	13.2765	9.98265	8.26317	COAD
FOLR1	7.85585	3.84212	0	0	COAD
GAS1RR	2.91347	5.34115	0	0	COAD
GCNT4	5.94998	8.57642	0	0	COAD
GDF10	6.31222	5.14627	0	0	COAD
GLDN	5.99737	8.84465	10.1832	6.85996	COAD
GPM6A	5.26605	9.46681	1.22806	1.11441	COAD
GPX3	10.0968	12.7508	10.7525	8.96868	COAD
GSTM5	5.36383	8.4941	0	0	COAD
H1-4	9.04809	2.20469	0	0	COAD
H2AC13	7.30042	5.53954	0	0	COAD
H3C12	6.1481	0.525091	0	0	COAD
HCAR3	5.08923	3.03905	0	0	COAD
HIF3A	6.32466	8.88718	0	0	COAD
HJURP	10.0191	8.62829	7.69736	9.35069	COAD
HMGCLL1	1.93716	5.18548	0	0	COAD
HOGA1	4.52552	1.87127	0	0	COAD
IL11	7.48234	3.28991	0	0	COAD
IQGAP3	11.4564	9.86543	0	0	COAD
ITPRID1	3.47759	5.99007	0	0	COAD
JPH2	7.94963	11.0822	0	0	COAD
KCNAB1	5.97485	7.66447	0	0	COAD
KCNJ16	2.77222	5.20087	0	0	COAD
KCNK3	5.08092	8.11539	6.3844	4.64319	COAD
KIF18B	9.86194	8.43412	0	0	COAD
KIF20A	10.0694	8.86758	2.14081	2.52821	COAD
KISS1R	3.74116	1.10188	0	0	COAD
LDB3	5.88193	9.88026	1.21618	1.21175	COAD
LINC01977	5.12276	1.77173	0	0	COAD
LINC02884	4.89867	7.72376	0	0	COAD
LMOD1	9.56587	13.0137	8.63308	6.33847	COAD
LRRC3B	0.834941	4.07499	6.34725	4.63336	COAD
LRRN3	5.57241	6.30423	7.01726	4.88792	COAD
LY6D	5.37131	0.475338	0	0	COAD
LYVE1	6.85197	11.1409	7.06579	4.60877	COAD
MAMDC2	5.33067	10.0609	8.93131	5.37978	COAD
MASP1	7.13239	10.356	1.20741	1.27925	COAD
MEX3A	9.42785	6.81987	0	0	COAD
MGAT4C	1.70298	5.03047	0	0	COAD
MIOX	4.10604	0.871267	0	0	COAD
MME	9.57238	10.445	1.175	1.75969	COAD
MMP10	7.28269	5.30778	5.2766	8.44167	COAD
MNX1-AS1	7.2511	5.77752	0	0	COAD
MS4A8	8.26405	10.778	9.25417	6.77965	COAD
MSRB3	9.53381	11.9028	7.50919	5.94532	COAD
MYBL2	12.0787	10.4283	7.04111	8.77748	COAD
MYH11	13.0992	17.4313	10.7409	8.64862	COAD
MYL9	12.7125	16.0054	10.3336	8.62386	COAD
MYLK	11.8034	15.1352	12.6519	10.4041	COAD
MYOCD	7.4102	10.3676	2.01433	1.98473	COAD
NECAB1	4.65913	7.29977	0	0	COAD
NKAPL	2.30685	4.45141	0	0	COAD
NOS1	4.66482	7.7828	0	0	COAD
NRG1	6.77146	8.5384	0	0	COAD
NRXN1	4.2295	8.64834	6.04102	3.92084	COAD
ODAM	7.24267	5.1393	5.4474	8.55197	COAD
OTX1	6.90259	1.51281	0	0	COAD
P2RY12	3.48001	6.45743	6.61705	3.91775	COAD
PAPPA2	4.35205	6.79663	0	0	COAD
PCAT14	6.18752	1.01749	0	0	COAD
PCDH9	5.5489	6.88622	6.83414	4.18638	COAD
PDE1C	6.02168	7.82438	0	0	COAD
PDK4	9.49909	12.9971	10.8135	9.0282	COAD
PDZRN4	5.26901	9.22535	1.18509	1.14772	COAD
PEG3	4.11767	6.93621	7.62517	5.88976	COAD
PENK	4.01251	7.04918	1.00716	1.18494	COAD
PGM5	8.93267	12.3901	9.20312	7.13691	COAD
PGM5-AS1	2.11455	6.81112	6.02142	4.08633	COAD
PI16	5.54009	10.1647	1.62714	1.54711	COAD
PLAAT5	4.90389	6.67759	0	0	COAD
PLAC9	5.98274	8.88822	6.51817	3.81974	COAD
PLP1	4.50413	9.93997	8.8922	4.80494	COAD
PPARGC1A	8.97129	11.032	2.5557	1.90154	COAD
PRIMA1	5.23429	9.9205	7.9895	5.65463	COAD
PRR36	8.19367	4.45943	0	0	COAD
PRRG3	3.8452	6.08539	0	0	COAD
PTCHD1	4.82196	7.67243	0	0	COAD
PYGM	5.3853	9.30489	0	0	COAD
RBMS3-AS3	1.48457	4.43524	0	0	COAD
RHPN1	10.0401	7.16601	0	0	COAD
RRM2	12.2088	11.0745	10.9342	13.0373	COAD
RXRG	2.19339	6.55571	0	0	COAD
SCARA5	7.0201	12.1618	10.5251	7.82999	COAD
SCN2B	3.74876	7.44658	0	0	COAD
SEMA3D	5.72441	7.90234	2.27824	1.69983	COAD
SEMA6D	8.07485	11.5148	8.01542	6.26819	COAD
SERPINB5	11.3825	8.25474	8.19986	11.97	COAD
SFRP5	4.3026	8.1454	0	0	COAD
SGCG	1.14945	5.38391	0	0	COAD
SIM2	8.56548	0.92785	0	0	COAD
SKA3	10.0118	8.28856	0	0	COAD
SLC13A2	8.2554	11.033	7.91956	6.39552	COAD
SLC16A12	1.90869	4.82484	0	0	COAD
SLC26A3	12.5133	17.5868	15.6623	11.9477	COAD
SLC5A7	1.97275	6.08798	0	0	COAD
SLC7A11	10.0437	7.51088	7.38445	9.09981	COAD
SLCO1A2	3.99944	0.22741	0	0	COAD
SLITRK2	2.19274	4.796	0	0	COAD
SLITRK3	3.0731	6.67104	1.60618	1.43615	COAD
SMKR1	6.25674	2.39734	0	0	COAD
SORBS1	11.0218	13.1961	10.3093	8.64837	COAD
SOSTDC1	7.93287	9.42386	10.465	8.74352	COAD
SPDEF	9.92789	11.2618	2.64721	2.1818	COAD
SYNM	9.6906	13.9255	9.20078	7.48232	COAD
SYNPO2	10.8629	14.4541	10.5212	8.84248	COAD
TCEAL2	4.31652	7.97951	1.51296	1.52358	COAD
TMEM132A	10.5803	8.40815	5.98984	7.54983	COAD
TMEM132C	6.38315	6.74606	0	0	COAD
TMEM252	6.71001	7.46999	0	0	COAD
TMEM35A	5.62611	9.66638	0	0	COAD
TMIE	3.08269	4.63539	0	0	COAD
TNNT3	2.18814	4.52662	0	0	COAD
TNS1	11.8094	14.5151	9.42978	7.91846	COAD
TNS4	12.4016	9.31238	6.82369	9.28182	COAD
TPX2	12.4076	10.827	2.71733	3.12226	COAD
TRHDE	6.13574	8.8535	2.61847	1.56262	COAD
TRHDE-AS1	2.39617	4.31664	0	0	COAD
TROAP	9.89225	8.31675	2.08339	2.41493	COAD
UBE2C	11.7488	9.98028	2.8705	3.22915	COAD
VGLL1	3.71924	-2.77259	0	0	COAD
VIT	3.81334	6.75163	0	0	COAD
VWC2	2.73351	5.45623	0	0	COAD
WSCD2	4.09906	6.86343	0	0	COAD
ABCG2	9.08052	11.7987	6.43257	6.46706	PRAD
AC007920.2	5.50504	7.09803	0	0	PRAD
AC068733.3	5.03573	6.76717	0	0	PRAD
ACTG2	15.6217	17.5227	13.0444	12.0844	PRAD
ADAMTS9-AS1	7.55286	9.79673	0	0	PRAD
ADAMTS9-AS2	6.91577	8.4907	1.58377	1.23692	PRAD
ADCYAP1R1	6.00736	7.78589	5.56447	5.7552	PRAD
ADGRB3	5.12665	6.77098	0	0	PRAD
ADGRL3	6.7228	8.43535	0	0	PRAD
ADH1B	7.47701	9.27899	5.13538	4.7396	PRAD
ADRA1A	7.73203	9.96281	3.87697	3.9325	PRAD
ADRB1	10.8911	10.0947	4.76793	5.11931	PRAD
AFF2	6.11144	7.94297	5.65384	5.68105	PRAD
AKR1B15	2.74515	4.57452	0	0	PRAD
AL117329.1	7.31737	4.8751	0	0	PRAD
AL121821.2	4.96641	6.57975	0	0	PRAD
AL133370.1	4.28252	7.06236	0	0	PRAD
AL158055.1	5.26158	6.74974	0	0	PRAD
AL732437.3	5.37181	3.36026	0	0	PRAD
ANGPT1	9.31127	11.5282	6.81943	6.23856	PRAD
ANGPTL1	7.61075	9.76503	2.33784	2.21041	PRAD
ANO5	8.42429	10.1377	2.37437	1.98947	PRAD
AOX1	10.1143	12.5604	7.30862	6.69621	PRAD
AP003548.1	2.19435	4.43655	0	0	PRAD
ARHGAP40	6.21217	7.43623	0	0	PRAD
ASPA	6.80931	9.13896	4.24746	4.03143	PRAD
ASTN1	5.57853	7.82128	2.31139	2.53287	PRAD
ATP1A2	10.7066	12.583	6.25749	5.70098	PRAD
BCHE	7.80192	9.82811	5.32289	4.17868	PRAD
BMP5	7.99456	10.4947	4.42221	4.14889	PRAD
CASC8	5.26839	3.28255	0	0	PRAD
CAV1	11.7626	13.6937	9.33953	8.51761	PRAD
CCBE1	6.78888	8.96451	0	0	PRAD
CCDC178	5.97174	7.87711	0	0	PRAD
CCDC85A	4.73394	6.69991	2.03564	2.04476	PRAD
CCN5	8.13183	10.0274	0	0	PRAD
CD300LG	4.8403	6.86847	0	0	PRAD
CDH22	6.83964	7.93754	4.82595	4.69875	PRAD
CES1	10.474	12.004	0	0	PRAD
CHRDL1	11.7578	13.8823	8.30547	7.04767	PRAD
CHST9	8.53621	9.87001	1.70543	1.33377	PRAD
CMTM5	4.55942	6.32712	0	0	PRAD
CNN1	14.3657	16.1069	11.3493	10.413	PRAD
CNTFR	7.02432	9.05659	4.08543	4.5317	PRAD
COL10A1	9.13765	6.97243	6.98062	7.18378	PRAD
COL17A1	10.3423	12.3886	5.97576	4.9605	PRAD
COL4A6	9.70247	11.7039	7.32704	6.54667	PRAD
COMP	11.6988	9.84226	5.5081	6.09472	PRAD
CPAMD8	11.3611	12.7217	2.59287	2.06389	PRAD
CPED1	10.5294	12.1015	2.77004	2.66856	PRAD
CPNE7	8.83502	7.53647	1.39903	1.60085	PRAD
CRABP1	4.30906	6.29956	4.3675	4.29196	PRAD
CRTAC1	6.73713	10.9511	0	0	PRAD
CRYAB	11.4766	13.2052	9.08859	8.16935	PRAD
CRYBA2	6.30691	4.98956	1.51793	1.67662	PRAD
CSF3	6.64665	7.95721	5.1877	5.23996	PRAD
CST2	9.8093	6.67514	1.2166	1.37491	PRAD
CTHRC1	8.44653	6.96089	2.24535	2.6705	PRAD
CTNNA3	4.37618	6.18106	0	0	PRAD
CXCL13	8.0986	10.1024	3.45793	3.44479	PRAD
DAAM2	9.62178	11.4025	7.49609	7.1458	PRAD
DCSTAMP	4.37674	5.58207	0	0	PRAD
DES	15.7686	17.5107	10.9269	9.96454	PRAD
DMBX1	2.81474	0.986061	0	0	PRAD
DPT	7.67055	9.41907	7.62994	6.90722	PRAD
ECRG4	9.22064	10.7031	0	0	PRAD
EDN3	6.71564	8.75643	4.2553	3.91535	PRAD
EDNRB	9.88543	11.7353	5.29565	4.51091	PRAD
EFCAB1	7.06301	8.35924	1.39569	1.21279	PRAD
EFEMP1	11.2474	12.8045	6.62665	6.15357	PRAD
ENPP6	7.17868	8.62198	0	0	PRAD
EPHA10	9.33184	7.3266	1.29538	1.37783	PRAD
FAM107A	11.0155	12.811	9.39163	8.98764	PRAD
FAXDC2	10.2715	11.869	1.5209	1.26235	PRAD
FGF10	7.67605	9.57405	1.51594	1.27868	PRAD
FGF14-AS2	6.08649	7.61641	1.61438	1.42525	PRAD
FHL1	13.0737	14.8662	10.4914	9.64087	PRAD
FOLR1	5.61541	8.01112	4.5609	4.8603	PRAD
GAS1RR	6.52203	8.36296	0	0	PRAD
GCNT4	6.61277	9.10968	2.17911	1.86443	PRAD
GDF10	5.13191	7.54511	3.85529	3.47172	PRAD
GLDN	5.43034	7.6229	1.60965	1.28499	PRAD
GPM6A	7.899	9.83119	4.14041	3.85387	PRAD
GPX3	11.9237	13.2285	8.05421	7.76472	PRAD
GSTM5	8.93536	10.6461	7.65005	7.78975	PRAD
H1-4	7.08645	5.73158	0	0	PRAD
H2AC13	5.19254	3.86561	0	0	PRAD
H3C12	2.53962	0.758992	0	0	PRAD
HCAR3	3.78309	6.1269	5.24166	5.46411	PRAD
HIF3A	7.82848	9.67606	1.52145	1.42343	PRAD
HJURP	7.98537	6.16838	1.28738	1.52042	PRAD
HMGCLL1	5.56655	7.76793	1.51453	1.42815	PRAD
HOGA1	4.91159	6.79342	0	0	PRAD
IL11	5.52074	4.47698	2.88258	2.81761	PRAD
IQGAP3	8.02738	6.42142	1.18458	1.28732	PRAD
ITPRID1	2.28931	4.20795	0	0	PRAD
JPH2	10.8609	12.5534	1.68676	1.77338	PRAD
KCNAB1	9.33511	11.0068	6.30247	5.38585	PRAD
KCNJ16	4.91063	9.88373	0	0	PRAD
KCNK3	10.701	11.9896	8.1101	7.92808	PRAD
KIF18B	6.72528	5	1.16713	1.29478	PRAD
KIF20A	7.90966	6.53617	1.28623	1.49563	PRAD
KISS1R	3.07162	-0.415037	0	0	PRAD
LDB3	10.3191	12.3017	4.79243	4.50467	PRAD
LINC01977	6.61638	4.9913	0	0	PRAD
LINC02884	7.55895	9.11869	0	0	PRAD
LMOD1	12.7996	14.6014	10.0388	9.42288	PRAD
LRRC3B	1.8658	4.26679	0	0	PRAD
LRRN3	6.54111	8.28869	3.82367	3.62593	PRAD
LY6D	4.94057	8.30343	4.10011	4.21054	PRAD
LYVE1	6.8338	9.28918	1.34401	1.38844	PRAD
MAMDC2	7.84872	9.51407	2.05212	2.06788	PRAD
MASP1	11.0418	12.6864	5.06363	4.82281	PRAD
MEX3A	10.048	8.57823	1.48407	1.72289	PRAD
MGAT4C	3.51137	5.77681	4.42503	4.5678	PRAD
MIOX	4.74665	3.05445	0	0	PRAD
MME	13.0023	14.3328	8.81309	8.09734	PRAD
MMP10	8.66097	7.75604	3.85949	3.88976	PRAD
MNX1-AS1	6.61976	4.47324	0	0	PRAD
MS4A8	10.3962	9.29135	1.24323	2.04736	PRAD
MSRB3	11.5743	13.2924	1.91038	1.78225	PRAD
MYBL2	8.68719	7.07969	5.43666	5.44087	PRAD
MYH11	16.9294	18.8674	11.5073	10.9342	PRAD
MYL9	15.5861	17.2024	12.577	11.7687	PRAD
MYLK	14.667	16.8721	11.4413	10.4634	PRAD
MYOCD	9.67909	11.5616	2.04167	1.72554	PRAD
NECAB1	7.35943	9.27751	0	0	PRAD
NKAPL	4.59596	6.5719	1.60641	1.58278	PRAD
NOS1	7.58727	9.26931	4.73857	5.09703	PRAD
NRG1	7.27882	8.72051	5.11983	5.24766	PRAD
NRXN1	7.31009	8.71048	5.96617	5.92849	PRAD
ODAM	6.22694	6.69188	0	0	PRAD
OTX1	8.8868	7.07825	0	0	PRAD
P2RY12	5.23231	6.73106	0	0	PRAD
PAPPA2	4.2244	5.83289	3.97364	4.1346	PRAD
PCAT14	14.1856	11.6336	0	0	PRAD
PCDH9	7.72802	9.07079	2.45019	2.45601	PRAD
PDE1C	6.22943	8.71087	5.08272	5.52044	PRAD
PDK4	11.9441	14.8245	5.61288	5.28117	PRAD
PDZRN4	8.91756	10.7387	1.49982	1.49506	PRAD
PEG3	6.81745	8.27693	5.88111	5.55332	PRAD
PENK	7.19445	9.59138	6.64624	5.77359	PRAD
PGM5	12.6402	14.6376	6.80492	6.40328	PRAD
PGM5-AS1	8.34384	10.27	3.35724	3.03395	PRAD
PI16	9.19567	11.3775	0	0	PRAD
PLAAT5	5.38324	7.65849	0	0	PRAD
PLAC9	7.71999	9.20988	1.32422	1.22628	PRAD
PLP1	7.89238	9.48911	6.28156	6.13853	PRAD
PPARGC1A	7.90262	9.8646	2.04084	1.19233	PRAD
PRIMA1	8.14382	9.73063	2.09438	1.61642	PRAD
PRR36	10.8299	9.16915	0	0	PRAD
PRRG3	4.76752	6.08051	0	0	PRAD
PTCHD1	7.70739	9.24409	1.33476	1.25808	PRAD
PYGM	9.63298	11.2763	5.89181	5.37277	PRAD
RBMS3-AS3	4.44192	6.29108	0	0	PRAD
RHPN1	10.8425	9.41171	1.44858	1.57204	PRAD
RRM2	9.05689	7.79342	4.25191	4.53058	PRAD
RXRG	4.50237	6.13994	5.80534	5.79533	PRAD
SCARA5	6.39967	8.86198	0	0	PRAD
SCN2B	6.44308	8.21908	4.67313	4.85456	PRAD
SEMA3D	9.5721	10.8836	3.15109	3.3772	PRAD
SEMA6D	7.77636	9.58095	2.47668	2.06434	PRAD
SERPINB5	8.63551	10.8741	5.98818	5.2769	PRAD
SFRP5	5.62227	8.33505	0	0	PRAD
SGCG	5.6965	7.53318	4.67279	4.65094	PRAD
SIM2	11.375	9.2303	6.00465	7.48956	PRAD
SKA3	6.97174	5.49923	0	0	PRAD
SLC13A2	3.69511	9.69503	7.62966	7.81667	PRAD
SLC16A12	4.69133	8.26994	0	0	PRAD
SLC26A3	8.0324	12.7484	3.42322	3.48477	PRAD
SLC5A7	3.23407	4.60904	0	0	PRAD
SLC7A11	9.37135	7.98058	7.29531	7.40864	PRAD
SLCO1A2	8.6776	7.07394	3.68297	3.65829	PRAD
SLITRK2	5.44787	7.34651	0	0	PRAD
SLITRK3	5.85535	8.43775	3.78491	3.57476	PRAD
SMKR1	7.01174	5.54867	1.28228	1.59469	PRAD
SORBS1	12.8134	14.5434	6.55379	6.05892	PRAD
SOSTDC1	6.10752	8.09864	4.90257	4.94394	PRAD
SPDEF	15.2462	14.558	5.86939	5.99804	PRAD
SYNM	13.3626	15.2864	10.435	9.35633	PRAD
SYNPO2	14.2463	16.3035	3.30421	3.25087	PRAD
TCEAL2	9.00985	10.6663	3.15922	2.72377	PRAD
TMEM132A	11.549	10.0409	1.36449	1.59818	PRAD
TMEM132C	6.71559	9.23486	1.69082	1.36857	PRAD
TMEM252	6.38244	8.67188	2.69812	2.18517	PRAD
TMEM35A	9.01391	11.1045	0	0	PRAD
TMIE	3.98607	5.72792	0	0	PRAD
TNNT3	6.6872	7.91576	7.21884	7.2128	PRAD
TNS1	14.2893	15.9033	3.14944	3.19177	PRAD
TNS4	10.5775	12.3178	2.40946	1.85197	PRAD
TPX2	9.1338	7.82887	5.59591	5.93116	PRAD
TRHDE	6.71241	8.59483	1.97404	1.68056	PRAD
TRHDE-AS1	5.5873	7.19438	1.30159	1.31166	PRAD
TROAP	7.29319	5.68056	4.94307	5.08736	PRAD
UBE2C	8.22759	6.64801	5.0946	5.79248	PRAD
VGLL1	5.86462	7.57757	4.04894	4.37087	PRAD
VIT	6.64126	8.4762	0	0	PRAD
VWC2	3.08797	4.23914	0	0	PRAD
WSCD2	8.23575	9.84661	2.5503	3.06837	PRAD

## Sheet: Suppl. Data-1B_Proteomic
BRCA							COAD							LUAD						SIGNIFICANCE (P VALUE)
																				Hub Genes	BRCA	LUAD	COAD	PRAD
																				HJURP	N.A.	N.A.	N.A.	N.A.
																				IQGAP3	0.511551	3.24284e-05	0.02887	N.A.
																				KIF18B	N.A.	N.A.	N.A.	N.A.
																				MYBL2	N.A.	N.A.	N.A.	N.A.
																				RHPN1	N.A.	N.A.	N.A.	N.A.
																				RRM2	0.0042779	2.16471e-09	3.7306e-17	N.A.
																				SKA3	N.A.	N.A.	N.A.	N.A.
																				SLC7A11	N.A.	N.A.	N.A.	N.A.
																				TPX2	0.94871	2.69782e-11	5.82189e-13	N.A.
																				ABCG2	N.A.	N.A.	N.A.	N.A.
																				CAV1	4.63074e-08	6.48871e-52	3.89737e-57	N.A.
																				CRYAB	2.3224e-20	2.02361e-62	8.69741e-50	N.A.
																				DES	2.32847e-14	3.01192e-44	7.73095e-33	N.A.
																				FHL1	3.25398e-10	1.25327e-50	2.51973e-51	N.A.
																				FOLR1	0.00166409	0.000696687	N.A.	N.A.
																				MASP1	1.09556e-18	6.02381e-39	N.A.	N.A.
																				MYL9	1.40409e-06	8.17704e-36	2.09256e-29	N.A.
																				NRG1	N.A.	N.A.	N.A.	N.A.
																				OTX1	N.A.	N.A.	N.A.	N.A.
																				PYGM	8.5276e-17	2.7664e-17	5.39276e-27	N.A.
																				RXRG	N.A.	N.A.	N.A.	N.A.
																				SIM2	N.A.	N.A.	N.A.	N.A.
																				SORBS1	7.08835e-19	1.53522e-40	2.78149e-35	N.A.
																				SYNM	1.11334e-18	2.28701e-48	2.03878e-35	N.A.
																				TCEAL2	N.A.	N.A.	N.A.	N.A.
																				TNS4	2.18269e-08	3.60161e-09	N.A.	N.A.

## Sheet: Suppl. Data-1C_total DEGs
BRCA													LUAD													COAD													PRAD
gene_id	gene_type	gene_names	hgnc_id	logFC	AveExpr	t	P.Value	adj.P.Val	B	Average_Tumor_BRCA	Average_Normal		gene_id	gene_type	gene_names	hgnc_id	logFC	AveExpr	t	P.Value	adj.P.Val	B	Average_Tumor_LUAD	Average_Normal		gene_id	gene_type	gene_names	hgnc_id	logFC	AveExpr	t	P.Value	adj.P.Val	B	Average_Tumor_COAD	Average_Normal		gene_id	gene_type	gene_name	hgnc_id	logFC	AveExpr	t	P.Value	adj.P.Val	B	Average_Tumor_PRAD
ENSG00000174697.5	protein_coding	LEP	HGNC:6553	-7.45389	-0.093446	-36.9381	1.97e-201	2.69e-198	450.348	313.423	20098.8		ENSG00000168484.12	protein_coding	SFTPC	HGNC:10802	-8.62113	6.96106	-15.1057	6.12e-44	1.91e-42	88.6869	51019	1.00191e+06		ENSG00000183034.13	protein_coding	OTOP2	HGNC:19657	-10.285	-3.03939	-54.1283	4.28e-217	1.08e-212	485.961	11.0852	5076.34		ENSG00000124233.12	protein_coding	SEMG1	HGNC:10742	-5.47992	-2.15824	-12.4829	1.07316e-31	1.18498e-29	61.1771	1866.46
ENSG00000167434.10	protein_coding	CA4	HGNC:1375	-6.96068	-2.51466	-45.3876	7.96e-265	1.09e-260	595.951	34.135	1287.08		ENSG00000108576.10	protein_coding	SLC6A4	HGNC:11050	-7.74305	-0.0100944	-39.9635	2.18e-171	5.83e-167	381.425	145.332	8290.93		ENSG00000133742.14	protein_coding	CA1	HGNC:1368	-9.73674	0.63847	-29.7515	8.91e-115	6.83e-112	251.489	360.031	50115.3		ENSG00000167580.8	protein_coding	AQP2	HGNC:634	-4.32054	-4.47302	-14.2202	2.32834e-39	1.27988e-36	78.3723	15.0579
ENSG00000034971.17	protein_coding	MYOC	HGNC:7610	-6.81394	-3.77985	-42.3861	1.49e-242	1.01e-238	544.609	109.683	1438.69		ENSG00000180440.4	protein_coding	SERTM1	HGNC:33792	-7.37946	-2.62555	-35.7602	5.87e-151	5.23e-147	334.323	38.3469	739.797		ENSG00000182271.13	protein_coding	TMIGD1	HGNC:32431	-9.11571	-1.48773	-35.786	5.21e-143	1.88e-139	316.309	61.2578	6318.56		ENSG00000171201.12	protein_coding	SMR3B	HGNC:17326	-4.1062	-5.50936	-17.3974	1.94747e-54	1.64146e-50	112.124	5.83034
ENSG00000196616.14	protein_coding	ADH1B	HGNC:250	-6.77901	2.94201	-27.5505	1.8e-130	2.05e-128	287.108	2439.77	73365.8		ENSG00000158764.7	protein_coding	ITLN2	HGNC:20599	-7.35925	-1.91857	-34.4033	3.61e-144	1.61e-140	318.848	58.0371	1066.17		ENSG00000103375.11	protein_coding	AQP8	HGNC:642	-9.10265	0.843429	-27.7115	7.31e-105	4.11e-102	228.71	347.545	61157.6		ENSG00000124157.7	protein_coding	SEMG2	HGNC:10743	-4.09234	-1.84824	-9.04495	2.49636e-18	4.15282e-17	30.8636	1036.67
ENSG00000184811.4	protein_coding	TRARG1	HGNC:29592	-6.7343	0.593209	-30.1581	5.92e-150	1.21e-147	331.974	526.95	15616.5		ENSG00000066405.13	protein_coding	CLDN18	HGNC:2039	-7.0383	3.8425	-20.7069	2.64e-72	2.87e-70	153.817	4605.88	42052		ENSG00000044012.4	protein_coding	GUCA2B	HGNC:4683	-8.70508	-1.29319	-35.9348	1.11e-143	4.66e-140	317.855	43.5031	6023.78		ENSG00000139144.11	protein_coding	PIK3C2G	HGNC:8973	-3.98235	-2.08751	-17.116	4.64479e-53	2.9362e-49	109.7	24.8882
ENSG00000181092.10	protein_coding	ADIPOQ	HGNC:13633	-6.69846	1.99444	-26.9019	1.1e-125	1.09e-123	276.132	1517.83	48094.5		ENSG00000168481.9	protein_coding	LGI3	HGNC:18711	-6.94868	0.284478	-29.7016	5.32e-120	7.12e-117	263.435	264.866	3520.37		ENSG00000016602.9	protein_coding	CLCA4	HGNC:2018	-8.4243	1.96409	-23.9333	3.59e-86	8.18e-84	185.752	1032.76	55116.5		ENSG00000142619.4	protein_coding	PADI3	HGNC:18337	-3.94786	-3.39451	-14.3493	6.00501e-40	3.45097e-37	79.7943	19.1996
ENSG00000185149.6	protein_coding	NPY2R	HGNC:7957	-6.66745	-3.82508	-33.525	1.85e-175	9.33e-173	390.561	69.2052	844.867		ENSG00000204305.14	protein_coding	AGER	HGNC:320	-6.73983	5.12411	-26.4822	5.27e-103	2.14e-100	224.358	3705.87	92640.1		ENSG00000156284.6	protein_coding	CLDN8	HGNC:2050	-8.27122	-2.72464	-31.4215	9.15e-123	1.1e-119	269.801	37.1788	2566.05		ENSG00000165794.10	protein_coding	SLC39A2	HGNC:17127	-3.92169	-1.83944	-13.2677	4.27562e-35	9.24045e-33	68.898	82.0279
ENSG00000187288.12	protein_coding	CIDEC	HGNC:24229	-6.55422	0.797212	-31.8716	6.65e-163	1.95e-160	361.748	482.225	16671.7		ENSG00000161649.13	protein_coding	CD300LG	HGNC:30455	-6.44768	-1.92643	-31.4271	5.62e-129	1.29e-125	283.947	32.8998	772.254		ENSG00000174992.8	protein_coding	ZG16	HGNC:30961	-8.24162	2.78366	-20.0376	8.85e-67	8.61e-65	141.186	1751.24	66482.4		ENSG00000137975.8	protein_coding	CLCA2	HGNC:2016	-3.70019	-0.699739	-14.0369	1.57947e-38	6.76923e-36	76.7289	107.114
ENSG00000161649.13	protein_coding	CD300LG	HGNC:30455	-6.54008	-0.0457928	-41.0549	1.42e-232	6.44e-229	521.954	162.406	4841.9		ENSG00000170323.9	protein_coding	FABP4	HGNC:3559	-6.27194	1.45663	-34.9085	1.05e-146	5.6e-143	324.784	265.777	6170.9		ENSG00000131096.10	protein_coding	PYY	HGNC:9748	-8.15764	-1.39006	-35.4678	1.44e-141	4.56e-138	312.991	40.5634	4185.44		ENSG00000197616.13	protein_coding	MYH6	HGNC:7576	-3.67419	-2.70846	-12.898	1.76292e-33	2.70165e-31	65.1825	62.0619
ENSG00000168079.17	protein_coding	SCARA5	HGNC:28701	-6.44569	0.321008	-39.1006	7.77e-218	2.36e-214	488.067	210.011	6553.56		ENSG00000203878.11	transcribed_unprocessed_pseudogene	CHIAP2	HGNC:44463	-6.26028	-2.08618	-23.6231	9.04e-88	1.66e-85	189.432	79.243	769.508		ENSG00000071203.9	protein_coding	MS4A12	HGNC:13370	-8.0032	0.735493	-24.181	2.1e-87	5.05e-85	188.599	331.247	20045.8		ENSG00000168269.10	protein_coding	FOXI1	HGNC:3815	-3.66474	-1.77567	-11.4428	2.26914e-27	1.25828e-25	51.358	81.2994
ENSG00000149124.11	protein_coding	GLYAT	HGNC:13734	-6.40996	-2.66167	-37.5655	3.37e-206	6.6e-203	461.231	26.5617	1428.09		ENSG00000244215.2	lncRNA	LINC02016	HGNC:52851	-6.02196	-3.93258	-32.0628	2.97e-132	8.83e-129	291.069	5.96289	136.542		ENSG00000167434.10	protein_coding	CA4	HGNC:1375	-7.83046	1.5432	-23.477	6.76e-84	1.34e-81	180.53	419.865	23251.5		ENSG00000159251.8	protein_coding	ACTC1	HGNC:143	-3.41092	2.36071	-13.8457	1.14968e-37	3.77544e-35	74.7091	817.954
ENSG00000287148.1	lncRNA	LINCADL	HGNC:53956	-6.16276	-3.29607	-32.6312	1.15e-168	4.17e-166	374.98	20.8119	852.823		ENSG00000150625.16	protein_coding	GPM6A	HGNC:4460	-6.00567	0.547371	-33.1886	5.13e-138	1.72e-134	304.807	141.523	2395.63		ENSG00000115263.15	protein_coding	GCG	HGNC:4191	-7.64281	-2.03674	-28.9654	5.64e-111	3.96e-108	242.747	180.884	2465.1		ENSG00000188488.14	protein_coding	SERPINA5	HGNC:8723	-3.39687	0.136031	-16.1397	2.45921e-48	5.65304e-45	99.1058	87.7764
ENSG00000236333.4	lncRNA	TRHDE-AS1	HGNC:27471	-6.12509	-1.9696	-33.7525	3.43e-177	1.87e-174	394.611	47.5581	2016.42		ENSG00000224215.1	lncRNA	AL606469.1	NA	-5.95019	-4.11648	-38.2287	4.54e-163	6.08e-159	361.33	3.43599	97.7458		ENSG00000100604.13	protein_coding	CHGA	HGNC:1929	-7.4903	1.23879	-25.0783	7.22e-92	2.15e-89	198.85	436.451	14214.6		ENSG00000171401.15	protein_coding	KRT13	HGNC:6415	-3.33102	1.43944	-10.0025	9.05933e-22	2.41605e-20	38.4935	967.481
ENSG00000170323.9	protein_coding	FABP4	HGNC:3559	-6.04666	3.96949	-28.0688	2.58e-134	3.27e-132	295.928	3416.28	91429.9		ENSG00000149021.7	protein_coding	SCGB1A1	HGNC:12523	-5.92737	1.90264	-16.1291	6.77e-49	2.63e-47	100.117	2013.88	18021.1		ENSG00000204936.10	protein_coding	CD177	HGNC:30072	-7.44374	1.58154	-27.0213	1.78e-101	8.67e-99	220.924	404.486	26952.8		ENSG00000181072.11	protein_coding	CHRM2	HGNC:1951	-3.31528	-3.8751	-11.1797	2.59527e-26	1.2476e-24	48.9098	19.2774
ENSG00000165197.5	protein_coding	VEGFD	HGNC:3708	-5.96808	-0.65044	-48.8934	2.29e-290	6.24e-286	654.746	69.0198	2010.18		ENSG00000243566.7	protein_coding	UPK3B	HGNC:21444	-5.9249	1.98772	-29.9213	3.78e-121	5.32e-118	266.076	535.39	7146.76		ENSG00000196660.11	protein_coding	SLC30A10	HGNC:25355	-7.31423	-1.9588	-31.9442	3.07e-125	4.31e-122	275.486	22.6216	1893.44		ENSG00000116745.7	protein_coding	RPE65	HGNC:10294	-3.31504	-1.7539	-11.8036	7.59014e-29	5.34608e-27	54.7029	39.0379
ENSG00000166819.12	protein_coding	PLIN1	HGNC:9076	-5.91032	3.35696	-31.4318	1.43e-159	3.94e-157	354.034	1797.79	63203.7		ENSG00000261863.1	lncRNA	LINC01996	HGNC:52830	-5.88888	-3.3129	-30.9341	2.01e-126	3.84e-123	277.843	9.84972	154.729		ENSG00000168748.14	protein_coding	CA7	HGNC:1381	-7.20602	-0.0835136	-43.6848	4.46e-177	3.76e-173	394.489	63.6902	4648.24		ENSG00000225431.1	lncRNA	LINC01671	HGNC:52459	-3.16	-2.54955	-14.3645	5.11752e-40	3.08099e-37	79.9782	15.1417
ENSG00000167588.13	protein_coding	GPD1	HGNC:4455	-5.90291	2.69194	-33.0339	1e-171	4.01e-169	382.006	1138.71	39014.5		ENSG00000140600.17	protein_coding	SH3GL3	HGNC:10832	-5.87733	-2.71722	-28.6544	1.68e-114	1.4e-111	250.642	15.7254	228.356		ENSG00000197273.4	protein_coding	GUCA2A	HGNC:4682	-6.96363	2.72073	-24.713	4.72e-90	1.24e-87	194.665	514.318	29480.1		ENSG00000112175.8	protein_coding	BMP5	HGNC:1072	-3.11999	-0.924724	-7.59756	1.28914e-13	1.17383e-12	20.233	255.036
ENSG00000176194.18	protein_coding	CIDEA	HGNC:1976	-5.8968	-0.800404	-28.3506	2.06e-136	2.8e-134	300.889	166.513	4335.47		ENSG00000155897.10	protein_coding	ADCY8	HGNC:239	-5.87442	-3.57287	-26.329	3.44e-102	1.31e-99	222.363	19.2857	154.068		ENSG00000152785.8	protein_coding	BMP3	HGNC:1070	-6.90083	-0.375453	-30.8144	7.1e-120	6.91e-117	263.196	69.5863	3321.51		ENSG00000229847.9	lncRNA	EMX2OS	HGNC:18511	-3.10934	-1.07163	-13.3026	3.00223e-35	6.60125e-33	69.2514	46.5309
ENSG00000250538.6	lncRNA	AC104407.1	NA	-5.8361	-4.65937	-33.0621	6.11e-172	2.49e-169	382.368	21.378	244.381		ENSG00000167434.10	protein_coding	CA4	HGNC:1375	-5.85791	0.0533332	-28.4736	1.5e-113	1.12e-110	248.616	116.82	1785.97		ENSG00000091138.13	protein_coding	SLC26A3	HGNC:3018	-6.83369	5.52336	-14.4777	3.22e-40	8.83e-39	80.1839	5846.45	196861		ENSG00000170370.12	protein_coding	EMX2	HGNC:3341	-3.09864	-2.13474	-12.5384	6.21809e-32	7.01922e-30	61.6862	21.6966
ENSG00000171819.5	protein_coding	ANGPTL7	HGNC:24078	-5.80818	-2.87318	-34.0772	1.16e-179	6.89e-177	400.231	32.6607	578.903		ENSG00000231322.5	transcribed_processed_pseudogene	RPL13AP17	HGNC:36167	-5.82848	-1.50725	-23.6178	9.64e-88	1.74e-85	189.37	56.5455	651.932		ENSG00000167080.9	protein_coding	B4GALNT2	HGNC:24136	-6.81792	0.929696	-20.7374	3.01e-70	3.46e-68	149.185	437.322	9639.29		ENSG00000100884.9	protein_coding	CPNE6	HGNC:2319	-3.09168	0.142136	-12.1578	2.5447e-30	2.28175e-28	58.0402	131.691
ENSG00000181234.9	protein_coding	TMEM132C	HGNC:25436	-5.80796	-0.416851	-31.925	2.62e-163	7.85e-161	362.707	131.253	3062.04		ENSG00000148677.7	protein_coding	ANKRD1	HGNC:15819	-5.73482	0.535684	-28.3969	3.81e-113	2.76e-110	247.688	188.519	3302.27		ENSG00000167916.5	protein_coding	KRT24	HGNC:18527	-6.81531	-4.80474	-38.0475	4.14e-153	2.09e-149	338.744	4.47609	212.317		ENSG00000141744.4	protein_coding	PNMT	HGNC:9160	-3.08627	-1.72338	-13.9568	3.63387e-38	1.38578e-35	75.8424	26.7964
ENSG00000124253.11	protein_coding	PCK1	HGNC:8724	-5.8072	-0.816435	-28.1973	2.86e-135	3.73e-133	298.268	142.14	4691.23		ENSG00000183607.10	protein_coding	GKN2	HGNC:24588	-5.6517	0.648798	-19.639	1.03e-66	8.79e-65	141.054	888.636	2133.22		ENSG00000174358.16	protein_coding	SLC6A19	HGNC:27960	-6.77714	-1.34537	-24.3094	4.81e-88	1.19e-85	190.097	64.7131	5126.46		ENSG00000188373.5	protein_coding	C10orf99	HGNC:31428	-3.07565	-4.58604	-13.6457	9.03955e-37	2.65784e-34	72.4068	4.57086
ENSG00000115593.15	protein_coding	SMYD1	HGNC:20986	-5.76682	-2.15085	-26.9343	6.38e-126	6.36e-124	276.823	73.4266	1713.42		ENSG00000102104.9	protein_coding	RS1	HGNC:10457	-5.64388	-3.05228	-29.2877	7.86e-118	8.41e-115	258.2	13.7848	152.678		ENSG00000157005.4	protein_coding	SST	HGNC:11329	-6.66217	-2.68661	-29.8385	3.39e-115	2.86e-112	252.382	17.2661	790.122		ENSG00000251381.8	lncRNA	LINC00958	HGNC:48671	-3.0478	-1.86868	-13.7578	2.84929e-37	8.8947e-35	73.8013	25.3353
ENSG00000165269.13	protein_coding	AQP7	HGNC:640	-5.73623	0.466092	-35.2106	2.74e-188	2.41e-185	420.13	211.514	6488.69		ENSG00000168539.4	protein_coding	CHRM1	HGNC:1950	-5.63262	-3.45297	-27.4068	6.53e-108	3.36e-105	235.445	9.80334	171.492		ENSG00000196616.14	protein_coding	ADH1B	HGNC:250	-6.64179	0.80777	-24.8272	1.28e-90	3.59e-88	195.99	265.274	5865.66		ENSG00000226306.6	transcribed_processed_pseudogene	NPY6R	HGNC:7959	-3.04548	-2.04061	-12.6779	1.57076e-32	1.94697e-30	63.0405	34.9681
ENSG00000167676.4	protein_coding	PLIN4	HGNC:29393	-5.67841	4.36668	-29.139	2.67e-142	4.16e-140	314.286	3448.17	111062		ENSG00000171243.8	protein_coding	SOSTDC1	HGNC:21748	-5.57555	-0.255816	-23.6453	6.88e-88	1.27e-85	189.698	139.627	1366.64		ENSG00000034971.17	protein_coding	MYOC	HGNC:7610	-6.63906	-3.8166	-32.1363	3.81e-126	5.67e-123	277.335	9.09563	286.073		ENSG00000171053.10	protein_coding	PATE1	HGNC:24664	-3.03859	-5.01652	-9.0172	3.11417e-18	5.11331e-17	30.7046	31.8762
ENSG00000165478.7	protein_coding	HEPACAM	HGNC:26361	-5.66631	-3.36627	-34.9848	1.43e-186	1.12e-183	416.051	12.9316	428.912		ENSG00000156076.10	protein_coding	WIF1	HGNC:18081	-5.56738	2.42821	-19.6199	1.3e-66	1.09e-64	140.774	1926.06	6817.42		ENSG00000142959.5	protein_coding	BEST4	HGNC:17106	-6.55168	0.327883	-44.2197	2.91e-179	3.68e-175	399.506	48.1206	4402.22		ENSG00000101977.21	protein_coding	MCF2	HGNC:6940	-3.02624	-1.57766	-16.0223	8.963e-48	1.88865e-44	97.6654	22.1038
ENSG00000184601.11	protein_coding	C14orf180	HGNC:33795	-5.63317	-3.10406	-29.4981	5.42e-145	9.31e-143	320.612	23.0063	703.035		ENSG00000034971.17	protein_coding	MYOC	HGNC:7610	-5.49357	-3.19034	-28.3472	6.97e-113	4.91e-110	246.84	11.7161	216.153		ENSG00000123560.14	protein_coding	PLP1	HGNC:9086	-6.52086	-1.89903	-30.6327	5.24e-119	4.73e-116	261.167	22.6923	982.268		ENSG00000165863.17	protein_coding	C10orf82	HGNC:28500	-3.00283	-2.74601	-12.6851	1.46268e-32	1.84007e-30	63.072	17.8882
ENSG00000084674.15	protein_coding	APOB	HGNC:603	-5.51394	-2.62532	-33.7666	2.68e-177	1.49e-174	394.81	21.6553	909.628		ENSG00000154342.6	protein_coding	WNT3A	HGNC:15983	-5.4749	-1.03234	-29.4414	1.23e-118	1.43e-115	260.25	48.6438	626.254		ENSG00000016490.16	protein_coding	CLCA1	HGNC:2015	-6.47985	4.85643	-11.38	5.65e-27	7.2e-26	49.85	11283.9	87610.4		ENSG00000149021.7	protein_coding	SCGB1A1	HGNC:12523	-2.99179	-0.58077	-9.10036	1.60298e-18	2.72216e-17	31.2898	146.144
ENSG00000153822.14	protein_coding	KCNJ16	HGNC:6262	-5.41542	-2.45194	-31.0193	1.88e-156	4.81e-154	346.938	95.5545	525.779		ENSG00000080618.17	protein_coding	CPB2	HGNC:2300	-5.38647	0.391007	-21.6524	2.7e-77	3.39e-75	165.364	303.464	1655.85		ENSG00000170419.11	protein_coding	VSTM2A	HGNC:28499	-6.45594	-3.35107	-32.524	5.73e-128	1.03e-124	281.556	6.1289	292.732		ENSG00000166869.3	protein_coding	CHP2	HGNC:24927	-2.98741	-0.722725	-11.3661	4.63277e-27	2.45586e-25	50.6505	75.5689
ENSG00000138207.14	protein_coding	RBP4	HGNC:9922	-5.36513	1.61834	-32.2181	1.57e-165	5.09e-163	367.788	461.656	13015.8		ENSG00000139304.16	protein_coding	PTPRQ	HGNC:9679	-5.38615	-1.89916	-26.5791	1.61e-103	6.84e-101	225.521	35.0019	319.695		ENSG00000182938.7	protein_coding	OTOP3	HGNC:19658	-6.44564	-4.80437	-39.1399	6.88e-158	4.35e-154	349.528	1.68815	158.951		ENSG00000285972.1	lncRNA	CERNA2	HGNC:51354	-2.98551	-0.446848	-12.0958	4.63059e-30	3.99622e-28	57.4625	72.6108
ENSG00000156076.10	protein_coding	WIF1	HGNC:18081	-5.36407	-1.66915	-22.3747	2.85e-93	1.3e-91	201.833	497.659	1704.04		ENSG00000178084.2	protein_coding	HTR3C	HGNC:24003	-5.34067	-4.12333	-27.9061	1.49e-110	8.84e-108	241.373	6.29314	109.695		ENSG00000203859.10	protein_coding	HSD3B2	HGNC:5218	-6.43389	-3.04758	-23.6642	7.88e-85	1.69e-82	182.723	19.4636	1306.29		ENSG00000157551.19	protein_coding	KCNJ15	HGNC:6261	-2.97782	0.527023	-16.3078	3.838e-49	1.07831e-45	100.947	113.92
ENSG00000185559.16	protein_coding	DLK1	HGNC:2907	-5.33694	-3.18843	-20.9404	1.72e-83	6.05e-82	179.445	1545.8	814.478		ENSG00000155511.18	protein_coding	GRIA1	HGNC:4571	-5.33125	-0.357525	-25.1089	1.08e-95	2.73e-93	207.615	90.4453	914.373		ENSG00000162670.11	protein_coding	BRINP3	HGNC:22393	-6.41173	-2.45364	-25.2225	1.39e-92	4.33e-90	200.519	46.6008	569.805		ENSG00000140015.20	protein_coding	KCNH5	HGNC:6254	-2.95588	-4.32834	-13.2413	5.58751e-35	1.18728e-32	68.3939	5.12575
ENSG00000277737.3	unprocessed_pseudogene	FP325317.1	NA	-5.33417	-4.74381	-35.2623	1.11e-188	1.01e-185	420.731	4.0144	182.602		ENSG00000182255.7	protein_coding	KCNA4	HGNC:6222	-5.28309	-3.15412	-26.1172	4.6e-101	1.62e-98	219.78	13.1039	164.322		ENSG00000125851.10	protein_coding	PCSK2	HGNC:8744	-6.35996	-3.4827	-33.0247	2.59e-130	5.96e-127	286.891	11.7297	292.707		ENSG00000176153.12	protein_coding	GPX2	HGNC:4554	-2.91828	1.09706	-15.5471	1.62169e-45	2.1339e-42	92.6804	200.405
ENSG00000135917.16	protein_coding	SLC19A3	HGNC:16266	-5.30969	0.97782	-30.8961	1.61e-155	3.95e-153	344.784	297.793	8367.61		ENSG00000180772.7	protein_coding	AGTR2	HGNC:338	-5.21988	0.0871001	-17.5977	3.21e-56	1.77e-54	117.011	334.885	1484.37		ENSG00000079689.14	protein_coding	SCGN	HGNC:16941	-6.29862	-1.7282	-32.8124	2.55e-129	4.96e-126	284.828	20.2765	805.024		ENSG00000213424.9	protein_coding	KRT222	HGNC:28695	-2.9083	-2.96984	-14.8796	2.16948e-42	1.71429e-39	85.284	11.2255
ENSG00000171199.11	protein_coding	OPRPN	HGNC:17279	-5.25347	-2.9379	-19.0929	2.33e-71	6.01e-70	151.608	508.386	1425.61		ENSG00000198358.4	lncRNA	AL354714.1	NA	-5.20033	-4.22377	-30.8572	5.04e-126	8.99e-123	276.672	6.06865	57.3898		ENSG00000164530.15	protein_coding	PI16	HGNC:21245	-6.15115	-1.26256	-29.6434	2.96e-114	2.2e-111	250.274	46.5301	1147.8		ENSG00000105929.16	protein_coding	ATP6V0A4	HGNC:866	-2.89403	-2.21762	-11.0354	9.73503e-26	4.45136e-24	47.6526	31.9501
ENSG00000000005.6	protein_coding	TNMD	HGNC:17757	-5.23991	-1.83841	-32.0747	1.92e-164	5.95e-162	365.31	67.1737	835.611		ENSG00000084453.16	protein_coding	SLCO1A2	HGNC:10956	-5.17657	-1.65233	-18.4466	1.51e-60	9.87e-59	127.015	89.2523	428.542		ENSG00000109182.12	protein_coding	CWH43	HGNC:26133	-6.0852	-0.276492	-21.5815	1.91e-74	2.77e-72	158.856	106.102	2151.12		ENSG00000174279.4	protein_coding	EVX2	HGNC:3507	-2.89202	-1.15419	-13.0529	3.73741e-34	6.56279e-32	66.7529	43.6228
ENSG00000286647.1	lncRNA	AC008459.1	NA	-5.20675	-4.8334	-30.0832	2.17e-149	4.33e-147	330.597	8.62826	205.018		ENSG00000260908.1	transcribed_unprocessed_pseudogene	AC009093.3	NA	-5.1462	-0.844632	-25.4207	2.36e-97	6.71e-95	211.421	51.1855	767.881		ENSG00000204933.3	unprocessed_pseudogene	CD177P1	HGNC:34508	-6.04803	-4.29284	-28.3777	4.07e-108	2.57e-105	235.941	2.52599	318.902		ENSG00000147255.19	protein_coding	IGSF1	HGNC:5948	-2.88535	0.0879202	-13.6911	5.66827e-37	1.70628e-34	73.1903	98.7465
ENSG00000101938.15	protein_coding	CHRDL1	HGNC:29861	-5.17478	3.01051	-30.7007	4.81e-154	1.15e-151	341.341	1027.59	20160		ENSG00000183019.7	protein_coding	MCEMP1	HGNC:27291	-5.14313	1.93296	-27.5603	1e-108	5.27e-106	237.53	332.568	4384.59		ENSG00000168079.17	protein_coding	SCARA5	HGNC:28701	-6.02571	1.09287	-28.5583	5.36e-109	3.48e-106	238.211	129.796	4582.02		ENSG00000145626.12	protein_coding	UGT3A1	HGNC:26625	-2.87129	-4.51556	-12.0677	6.06834e-30	5.16647e-28	57.0246	6.56487
ENSG00000153820.13	protein_coding	SPHKAP	HGNC:30619	-5.16563	-3.46506	-25.4268	6.56e-115	4.88e-113	251.542	41.5608	314.398		ENSG00000122852.15	protein_coding	SFTPA1	HGNC:10798	-5.13354	9.51166	-10.7597	8.21e-25	9.87e-24	44.8828	125547	665098		ENSG00000111404.7	protein_coding	RERGL	HGNC:26213	-6.00104	-3.51308	-30.6889	2.82e-119	2.64e-116	261.582	5.9501	218.195		ENSG00000187323.12	protein_coding	DCC	HGNC:2701	-2.86586	-2.6067	-13.3577	1.71584e-35	3.94424e-33	69.7067	15.479
ENSG00000164530.15	protein_coding	PI16	HGNC:21245	-5.14158	1.22656	-26.9469	5.15e-126	5.15e-124	276.945	554.254	6772.69		ENSG00000179133.15	protein_coding	C10orf67	HGNC:28716	-5.13292	-1.95214	-25.6201	2.04e-98	6e-96	213.811	23.4842	261.356		ENSG00000080493.18	protein_coding	SLC4A4	HGNC:11030	-5.99656	2.67153	-23.7188	4.21e-85	9.17e-83	183.29	493.825	14597.4		ENSG00000163331.12	protein_coding	DAPL1	HGNC:21490	-2.86034	-1.14564	-9.91834	1.85741e-21	4.67794e-20	37.9599	320.629
ENSG00000134548.11	protein_coding	SPX	HGNC:28139	-5.12601	-1.4558	-28.9682	5.06e-141	7.55e-139	311.508	65.4464	2252.8		ENSG00000166292.12	protein_coding	TMEM100	HGNC:25607	-5.12045	2.32244	-27.2114	7.09e-107	3.45e-104	233.279	417.134	6563		ENSG00000136546.16	protein_coding	SCN7A	HGNC:10594	-5.98085	-1.42545	-25.3471	3.34e-93	1.13e-90	201.944	48.4407	1228.73		ENSG00000161055.4	protein_coding	SCGB3A1	HGNC:18384	-2.8597	0.321547	-11.8679	4.11461e-29	3.02447e-27	55.2918	213.497
ENSG00000018625.15	protein_coding	ATP1A2	HGNC:800	-5.09904	0.817346	-33.4081	1.43e-174	6.96e-172	388.59	318.239	5449.79		ENSG00000140505.7	protein_coding	CYP1A2	HGNC:2596	-5.11313	-4.00268	-26.682	4.57e-104	1.97e-101	226.542	10.9462	120.068		ENSG00000175785.13	protein_coding	PRIMA1	HGNC:18319	-5.96166	-1.46457	-27.5167	6.58e-104	3.46e-101	226.518	37.6424	969.098		ENSG00000214128.11	protein_coding	TMEM213	HGNC:27220	-2.85422	-3.06273	-12.1587	2.52272e-30	2.27009e-28	57.9929	15.01
ENSG00000286322.1	lncRNA	AL356218.2	NA	-5.09251	-4.15608	-34.6216	8.34e-184	6.32e-181	409.59	5.41764	186.168		ENSG00000183090.5	protein_coding	FREM3	HGNC:25172	-5.11135	-3.24683	-27.3124	2.07e-107	1.02e-104	234.283	8.80334	136.288		ENSG00000172410.4	protein_coding	INSL5	HGNC:6088	-5.94634	-3.69878	-20.7197	3.69e-70	4.2e-68	149.082	12.6424	1340.44		ENSG00000100078.4	protein_coding	PLA2G3	HGNC:17934	-2.84889	-3.85306	-13.0199	5.20351e-34	8.95074e-32	66.2566	7.16966
ENSG00000182601.7	protein_coding	HS3ST4	HGNC:5200	-5.06632	-3.43114	-25.4044	9.53e-115	7.03e-113	251.169	37.0513	270.602		ENSG00000134115.13	protein_coding	CNTN6	HGNC:2176	-5.11063	-0.40539	-24.9547	7.17e-95	1.7e-92	205.728	81.5121	685.068		ENSG00000179915.24	protein_coding	NRXN1	HGNC:8008	-5.88722	-2.59302	-26.7306	4.81e-100	2.17e-97	217.612	18.7588	401.244		ENSG00000163273.4	protein_coding	NPPC	HGNC:7941	-2.83513	-1.21459	-9.79643	5.21882e-21	1.24729e-19	36.9474	89.5768
ENSG00000126545.14	protein_coding	CSN1S1	HGNC:2445	-5.05447	-4.64887	-25.4846	2.5e-115	1.88e-113	252.481	1226.71	1307.72		ENSG00000168309.18	protein_coding	FAM107A	HGNC:30827	-5.10727	3.14498	-31.0199	7.21e-127	1.48e-123	279.216	581.894	10094.3		ENSG00000104332.12	protein_coding	SFRP1	HGNC:10776	-5.8757	0.156818	-27.2479	1.37e-102	6.94e-100	223.493	123.123	2510.98		ENSG00000180871.8	protein_coding	CXCR2	HGNC:6027	-2.827	-1.46729	-14.1843	3.39083e-39	1.78626e-36	78.1834	30.6407
ENSG00000228971.3	lncRNA	LINC02607	HGNC:54049	-5.01759	-0.569134	-26.5394	5.09e-123	4.57e-121	270.13	171.493	1165.33		ENSG00000235584.3	lncRNA	AC008268.1	NA	-5.06788	-0.124933	-17.2011	3.21e-54	1.58e-52	112.442	301.484	957.712		ENSG00000122756.15	protein_coding	CNTFR	HGNC:2170	-5.8515	-1.25778	-24.7624	2.68e-90	7.21e-88	195.277	53.4615	1076.29		ENSG00000133067.17	protein_coding	LGR6	HGNC:19719	-2.82386	1.19894	-14.9148	1.48845e-42	1.2141e-39	85.9156	212.487
ENSG00000232079.7	lncRNA	LINC01697	HGNC:52485	-5.01567	-2.8404	-31.1131	3.68e-157	9.75e-155	348.54	16.2871	311.283		ENSG00000165197.5	protein_coding	VEGFD	HGNC:3708	-5.05662	1.22659	-24.3951	6.92e-92	1.48e-89	198.858	245.239	2243.95		ENSG00000162706.13	protein_coding	CADM3	HGNC:17601	-5.84855	-1.6513	-28.8711	1.62e-110	1.11e-107	241.678	26.1788	643.927		ENSG00000227145.2	lncRNA	IL21-AS1	HGNC:40299	-2.81607	-4.11589	-15.0476	3.58703e-43	3.35932e-40	86.8764	4.54092
ENSG00000119147.10	protein_coding	ECRG4	HGNC:24642	-5.00888	0.242567	-31.6038	7.12e-161	2e-158	357.11	257.03	1948.07		ENSG00000166961.15	protein_coding	MS4A15	HGNC:28573	-5.03938	1.80974	-18.0377	1.87e-58	1.12e-56	122.068	1128.34	3378.81		ENSG00000110887.8	protein_coding	DAO	HGNC:2671	-5.8187	-3.79172	-30.4699	3.15e-118	2.75e-115	259.11	2.96674	219.171		ENSG00000174482.10	protein_coding	LINGO2	HGNC:21207	-2.81429	-3.25072	-12.8689	2.35602e-33	3.53103e-31	64.8229	10.5868
ENSG00000180264.11	protein_coding	ADGRD2	HGNC:18651	-4.95581	-3.51371	-24.5499	1.36e-108	8.67e-107	237.046	36.8443	460.85		ENSG00000088926.14	protein_coding	F11	HGNC:3529	-4.98339	-1.30321	-19.1289	4.6e-64	3.46e-62	135.071	66.2356	350.593		ENSG00000039987.7	protein_coding	BEST2	HGNC:17107	-5.81452	-0.257919	-20.4982	4.63e-69	5.09e-67	146.496	94.7089	1904		ENSG00000173930.9	protein_coding	SLCO4C1	HGNC:23612	-2.81211	-3.44515	-12.7865	5.35207e-33	7.60295e-31	64.0061	9.63074
ENSG00000124440.16	protein_coding	HIF3A	HGNC:15825	-4.93738	-0.995735	-35.6653	9.46e-192	8.9e-189	428.066	67.3501	853.496		ENSG00000181072.11	protein_coding	CHRM2	HGNC:1951	-4.97608	-3.69114	-23.6219	9.16e-88	1.67e-85	189.292	13.0649	84.339		ENSG00000141338.14	protein_coding	ABCA8	HGNC:38	-5.80863	-0.0288128	-30.864	4.12e-120	4.34e-117	263.737	73.6237	1863.41		ENSG00000184374.3	protein_coding	COLEC10	HGNC:2220	-2.79751	-3.79535	-13.1033	2.2497e-34	4.03446e-32	67.0771	8.22555
ENSG00000163710.9	protein_coding	PCOLCE2	HGNC:8739	-4.92419	1.1786	-29.2916	1.92e-143	3.14e-141	317.019	327.693	7319.49		ENSG00000196616.14	protein_coding	ADH1B	HGNC:250	-4.95741	4.32878	-16.2144	2.58e-49	1.03e-47	101.021	2347.07	17236.9		ENSG00000211890.4	IG_C_gene	IGHA2	HGNC:5479	-5.78338	7.21396	-11.9633	2.44e-29	3.56e-28	55.2551	17186.7	349360		ENSG00000275088.1	lncRNA	AC026469.1	NA	-2.79546	-3.69782	-14.0815	9.92981e-39	4.64973e-36	76.9152	6.43912
ENSG00000248144.6	protein_coding	ADH1C	HGNC:251	-4.92089	-0.938877	-28.4575	3.3e-137	4.5e-135	302.742	85.5554	891.142		ENSG00000244734.4	protein_coding	HBB	HGNC:4827	-4.94164	4.488	-20.6639	4.45e-72	4.8e-70	153.289	2106.78	29713.3		ENSG00000254645.2	lncRNA	AC087379.1	NA	-5.77347	-1.51033	-24.8594	8.83e-91	2.51e-88	196.384	28.9272	879.439		ENSG00000249601.2	lncRNA	LINC01187	HGNC:49575	-2.79093	-4.12756	-10.9314	2.50854e-25	1.09364e-23	46.6634	9.29341
ENSG00000091704.10	protein_coding	CPA1	HGNC:2296	-4.89563	-3.8551	-35.0215	7.54e-187	6.05e-184	416.587	7.52025	128.496		ENSG00000142748.13	protein_coding	FCN3	HGNC:3625	-4.94106	2.77327	-26.903	3.07e-105	1.39e-102	229.516	524.262	9060.9		ENSG00000269404.7	protein_coding	SPIB	HGNC:11242	-5.755	0.332838	-32.2986	6.56e-127	1.04e-123	279.351	86.6112	2471.41		ENSG00000011677.13	protein_coding	GABRA3	HGNC:4077	-2.78815	-3.91578	-13.2063	7.95969e-35	1.61715e-32	68.0824	8.0519
ENSG00000170509.12	protein_coding	HSD17B13	HGNC:18685	-4.87158	-2.59696	-36.7743	3.46e-200	4.5e-197	447.325	14.3042	437.319		ENSG00000109205.16	protein_coding	ODAM	HGNC:26043	-4.93964	-2.75624	-21.9374	8.34e-79	1.1e-76	168.841	18.5826	119.627		ENSG00000249948.6	polymorphic_pseudogene	GBA3	HGNC:19069	-5.75096	-1.01633	-25.2457	1.07e-92	3.37e-90	200.787	39.2412	1621.29		ENSG00000167916.5	protein_coding	KRT24	HGNC:18527	-2.78653	-4.93881	-12.906	1.62718e-33	2.52423e-31	65.0018	2.51098
ENSG00000186439.14	protein_coding	TRDN	HGNC:12261	-4.85618	-2.87857	-26.3945	5.87e-122	5.15e-120	267.724	39.8272	2012.88		ENSG00000171819.5	protein_coding	ANGPTL7	HGNC:24078	-4.93646	-2.94662	-25.1292	8.43e-96	2.19e-93	207.734	12.82	134.492		ENSG00000168447.11	protein_coding	SCNN1B	HGNC:10600	-5.68852	1.59795	-22.9026	4.95e-81	9e-79	173.954	230.805	6151.71		ENSG00000156076.10	protein_coding	WIF1	HGNC:18081	-2.77235	0.748194	-11.3361	6.12262e-27	3.19869e-25	50.3332	219.273
ENSG00000124205.18	protein_coding	EDN3	HGNC:3178	-4.8497	-1.90377	-19.97	4.76e-77	1.41e-75	164.627	147.312	792.982		ENSG00000248551.1	lncRNA	AC095050.1	NA	-4.92839	-5.05198	-34.935	7.7e-147	5.15e-143	323.891	1.37477	24.7797		ENSG00000248144.6	protein_coding	ADH1C	HGNC:251	-5.67363	3.38399	-18.3382	1.97e-58	1.3e-56	122.006	882.63	19289		ENSG00000174611.12	protein_coding	KY	HGNC:26576	-2.76848	-0.261464	-14.1221	6.49934e-39	3.16043e-36	77.5999	74.99
ENSG00000133317.16	protein_coding	LGALS12	HGNC:15788	-4.83898	-0.0518811	-28.0683	2.6e-134	3.27e-132	296.063	155.218	3284.5		ENSG00000188536.13	protein_coding	HBA2	HGNC:4824	-4.91433	2.11136	-25.2506	1.9e-96	5.08e-94	209.323	382.045	5056.47		ENSG00000007306.15	protein_coding	CEACAM7	HGNC:1819	-5.67198	6.09911	-13.9968	4.61e-38	1.12e-36	75.2352	5819.33	156225		ENSG00000181195.11	protein_coding	PENK	HGNC:8831	-2.75943	0.431674	-12.2042	1.62364e-30	1.49837e-28	58.4846	146.469
ENSG00000144908.14	protein_coding	ALDH1L1	HGNC:3978	-4.83611	0.191958	-34.0553	1.7e-179	9.9e-177	399.916	137.722	3153.5		ENSG00000185303.17	protein_coding	SFTPA2	HGNC:10799	-4.8972	9.95219	-10.6661	1.92e-24	2.25e-23	44.0397	165563	795559		ENSG00000165072.10	protein_coding	MAMDC2	HGNC:23673	-5.66757	-0.90201	-29.574	6.4e-114	4.62e-111	249.506	40.2432	1068.12		ENSG00000215808.4	lncRNA	LINC01139	HGNC:27924	-2.75726	-2.88976	-9.73809	8.52995e-21	1.97698e-19	36.484	22.9102
ENSG00000137440.5	protein_coding	FGFBP1	HGNC:19695	-4.82475	-2.80826	-20.3894	8.14e-80	2.64e-78	171.011	138.739	312.434		ENSG00000164161.10	protein_coding	HHIP	HGNC:14866	-4.89466	2.26016	-19.4667	8.13e-66	6.63e-64	138.956	711.629	4030.9		ENSG00000106809.11	protein_coding	OGN	HGNC:8126	-5.66338	-0.118059	-22.6545	8.55e-80	1.5e-77	171.141	135.395	1893.02		ENSG00000002726.21	protein_coding	AOC1	HGNC:80	-2.75483	1.98702	-8.48866	1.91101e-16	2.49984e-15	26.3919	1189.71
ENSG00000250961.2	lncRNA	AC025470.2	NA	-4.81534	-3.56185	-31.5047	4.01e-160	1.12e-157	355.289	13.4059	144.549		ENSG00000282012.1	lncRNA	AP000357.2	NA	-4.87859	-1.91654	-19.7088	4.46e-67	3.85e-65	141.989	44.8423	234.288		ENSG00000104267.10	protein_coding	CA2	HGNC:1373	-5.64607	5.142	-21.4805	6.07e-74	8.44e-72	157.621	1787.97	68640.7		ENSG00000173612.10	protein_coding	GPRC6A	HGNC:18510	-2.74638	-4.61458	-12.7286	9.51145e-33	1.24615e-30	63.3144	6.13772
ENSG00000186466.5	unprocessed_pseudogene	AQP7P1	HGNC:32048	-4.80443	-4.15651	-33.5103	2.39e-175	1.18e-172	390.171	5.23042	151.814		ENSG00000170477.13	protein_coding	KRT4	HGNC:6441	-4.87159	0.89608	-19.6264	1.2e-66	1.01e-64	140.912	480.46	1725		ENSG00000108231.14	protein_coding	LGI1	HGNC:6572	-5.62548	-4.0366	-31.6133	1.13e-123	1.43e-120	271.494	3.158	108.537		ENSG00000016602.9	protein_coding	CLCA4	HGNC:2018	-2.74594	-1.10871	-8.49772	1.78361e-16	2.34654e-15	26.7008	110.393
ENSG00000164007.11	protein_coding	CLDN19	HGNC:2040	-4.80155	-2.10549	-24.0216	8e-105	4.75e-103	228.386	45.4419	524.301		ENSG00000073754.6	protein_coding	CD5L	HGNC:1690	-4.87044	-3.02538	-25.2654	1.58e-96	4.32e-94	209.386	9.38404	116.424		ENSG00000018625.15	protein_coding	ATP1A2	HGNC:800	-5.58917	-0.606098	-25.2587	9.18e-93	2.94e-90	200.934	72.4158	1956.29		ENSG00000104879.5	protein_coding	CKM	HGNC:1994	-2.7386	0.841218	-9.16319	9.67647e-19	1.70034e-17	31.6963	1248.39
ENSG00000248869.7	lncRNA	LINC02511	HGNC:53500	-4.80014	-3.92755	-34.2896	2.81e-181	1.7e-178	403.792	7.30513	106.77		ENSG00000261143.1	transcribed_unprocessed_pseudogene	ADAMTS7P3	HGNC:49409	-4.86788	-0.922825	-25.7072	7.01e-99	2.11e-96	214.916	61.7737	513.458		ENSG00000166869.3	protein_coding	CHP2	HGNC:24927	-5.58007	3.22985	-16.2689	1.69e-48	6.93e-47	99.2053	749.665	16771.8		ENSG00000287038.1	lncRNA	AL162388.2	NA	-2.73695	-5.42763	-14.0275	1.74288e-38	7.22467e-36	76.0415	1.67465
ENSG00000133800.9	protein_coding	LYVE1	HGNC:14687	-4.79931	1.40636	-43.9664	2.53e-254	2.3e-250	571.96	204.932	6137.8		ENSG00000101280.8	protein_coding	ANGPT4	HGNC:487	-4.86305	-1.64913	-28.7306	6.65e-115	6.14e-112	251.594	22.4564	306.102		ENSG00000179520.11	protein_coding	SLC17A8	HGNC:20151	-5.53598	-4.29729	-29.7597	8.13e-115	6.43e-112	251.186	2.33056	122.805		ENSG00000140279.13	protein_coding	DUOX2	HGNC:13273	-2.72187	0.932461	-12.7434	8.2137e-33	1.10474e-30	63.6983	230.669
ENSG00000152578.13	protein_coding	GRIA4	HGNC:4574	-4.78386	-1.34254	-25.4519	4.31e-115	3.23e-113	251.948	79.0585	861.053		ENSG00000244280.1	transcribed_unprocessed_pseudogene	ECEL1P2	HGNC:14019	-4.86225	-0.973241	-21.7349	9.86e-78	1.26e-75	166.41	61.3785	409.407		ENSG00000240498.9	lncRNA	CDKN2B-AS1	HGNC:34341	-5.5359	0.41498	-31.8237	1.14e-124	1.52e-121	274.207	68.736	2411.46		ENSG00000168143.9	protein_coding	FAM83B	HGNC:21357	-2.72099	-0.189487	-11.6998	2.02902e-28	1.33262e-26	53.731	84.998
ENSG00000130876.11	protein_coding	SLC7A10	HGNC:11058	-4.77487	-1.53789	-26.0993	8.44e-120	7.06e-118	262.765	51.1152	1209.97		ENSG00000120907.18	protein_coding	ADRA1A	HGNC:277	-4.85987	-2.68094	-22.4771	1.14e-81	1.72e-79	175.401	17.744	142.203		ENSG00000173237.4	protein_coding	C11orf86	HGNC:34442	-5.47773	0.036767	-20.9255	3.5e-71	4.26e-69	151.364	94.4886	1835.88		ENSG00000140873.16	protein_coding	ADAMTS18	HGNC:17110	-2.71141	-3.53475	-12.1452	2.87482e-30	2.5596e-28	57.829	9.86627
ENSG00000172987.13	protein_coding	HPSE2	HGNC:18374	-4.77056	-1.33841	-30.9303	8.86e-156	2.22e-153	345.408	60.9955	606.655		ENSG00000021852.13	protein_coding	C8B	HGNC:1353	-4.8345	-0.822036	-17.9836	3.52e-58	2.08e-56	121.57	136.527	663.051		ENSG00000226629.1	lncRNA	LINC00974	HGNC:27105	-5.4506	-4.37559	-30.8573	4.43e-120	4.48e-117	263.183	1.84823	74.8049		ENSG00000105852.11	protein_coding	PON3	HGNC:9206	-2.70698	-2.26541	-13.2154	7.26588e-35	1.50594e-32	68.3047	16.7126
ENSG00000224525.2	lncRNA	AL591686.1	NA	-4.75865	-4.71311	-34.5195	4.99e-183	3.41e-180	407.721	3.76058	88.0973		ENSG00000167588.13	protein_coding	GPD1	HGNC:4455	-4.80748	1.68895	-29.6039	1.73e-119	2.2e-116	262.26	242.991	3046.37		ENSG00000205364.4	protein_coding	MT1M	HGNC:14296	-5.44576	0.676818	-25.4791	7.4e-94	2.6e-91	203.433	102.497	3177.85		ENSG00000173253.15	protein_coding	DMRT2	HGNC:2935	-2.69492	-4.06127	-12.6682	1.72883e-32	2.12209e-30	62.7933	5.19361
ENSG00000123612.16	protein_coding	ACVR1C	HGNC:18123	-4.75621	0.55629	-36.0785	6.79e-195	7.41e-192	435.319	136.683	4519.77		ENSG00000134020.8	protein_coding	PEBP4	HGNC:28319	-4.80184	2.83073	-18.2823	1.05e-59	6.61e-58	124.907	1155.42	5348		ENSG00000163497.3	protein_coding	FEV	HGNC:18562	-5.42445	-3.65568	-26.8392	1.4e-100	6.57e-98	218.709	7.25572	128.366		ENSG00000248485.2	protein_coding	PCP4L1	HGNC:20448	-2.69402	0.94465	-15.8085	9.36221e-47	1.57822e-43	95.5042	149.908
ENSG00000157150.5	protein_coding	TIMP4	HGNC:11823	-4.75466	0.797146	-30.2272	1.79e-150	3.72e-148	333.195	229.375	5004.9		ENSG00000225683.6	lncRNA	PACRG-AS3	HGNC:52053	-4.79687	-4.2058	-23.5249	3.02e-87	5.31e-85	188.058	5.2987	54.2373		ENSG00000187783.12	protein_coding	TMEM72	HGNC:31658	-5.41076	-0.501165	-26.7175	5.58e-100	2.48e-97	217.503	41.2308	1231.24		ENSG00000162989.5	protein_coding	KCNJ3	HGNC:6264	-2.69059	0.93077	-12.4096	2.19896e-31	2.26951e-29	60.4459	225.309
ENSG00000179796.12	protein_coding	LRRC3B	HGNC:28105	-4.74997	-3.33253	-33.2939	1.06e-173	4.8e-171	386.461	12.9793	147.035		ENSG00000237167.1	lncRNA	AC128709.3	NA	-4.77321	-4.85656	-31.5027	2.29e-129	6.12e-126	284.119	1.96104	27.6102		ENSG00000073734.10	protein_coding	ABCB11	HGNC:42	-5.40026	-2.26084	-26.9688	3.23e-101	1.54e-98	220.296	11.7006	609.439		ENSG00000151418.12	protein_coding	ATP6V1G3	HGNC:18265	-2.68899	-5.05833	-12.9089	1.58023e-33	2.46652e-31	64.995	2.57884
ENSG00000246022.3	lncRNA	ALDH1L1-AS2	HGNC:42446	-4.72208	-4.48031	-31.9481	1.75e-163	5.31e-161	362.926	4.41584	128.743		ENSG00000171885.18	protein_coding	AQP4	HGNC:637	-4.75383	5.16987	-13.317	1.22e-35	2.65e-34	69.653	4374.93	24817.9		ENSG00000226306.6	transcribed_processed_pseudogene	NPY6R	HGNC:7959	-5.38536	-2.78849	-20.225	1.05e-67	1.06e-65	143.465	18.8046	244.463		ENSG00000142973.14	protein_coding	CYP4B1	HGNC:2644	-2.6817	2.69582	-13.4639	5.81925e-36	1.42403e-33	70.8175	568.06
ENSG00000120907.18	protein_coding	ADRA1A	HGNC:277	-4.7085	-2.54917	-32.9106	8.65e-171	3.28e-168	379.832	17.9739	386.664		ENSG00000072657.9	protein_coding	TRHDE	HGNC:30748	-4.73004	-1.10548	-20.516	2.66e-71	2.79e-69	151.665	65.4768	347.424		ENSG00000070748.19	protein_coding	CHAT	HGNC:1912	-5.37206	-4.19072	-28.2932	1.05e-107	6.32e-105	234.935	2.7921	102.878		ENSG00000164616.16	transcribed_unitary_pseudogene	FBXL21P	HGNC:13600	-2.67808	-3.54111	-9.61057	2.47884e-20	5.4081e-19	35.4352	12.9062
ENSG00000253434.8	lncRNA	LINC02237	HGNC:53108	-4.70781	-5.10603	-36.1926	9.2e-196	1.09e-192	436.865	2.18092	70.7876		ENSG00000187950.8	protein_coding	OVCH1	HGNC:23080	-4.69027	-2.55348	-23.6522	6.32e-88	1.17e-85	189.723	13.2189	152		ENSG00000170381.14	protein_coding	SEMA3E	HGNC:10727	-5.37	-2.49267	-22.3936	1.71e-78	2.88e-76	168.191	22.4262	278.439		ENSG00000181778.5	protein_coding	TMEM252	HGNC:28537	-2.66839	-0.125089	-12.2418	1.12757e-30	1.06387e-28	58.8568	83.4271
ENSG00000104332.12	protein_coding	SFRP1	HGNC:10776	-4.69655	5.52361	-20.994	7.48e-84	2.68e-82	179.888	10981	63800.7		ENSG00000102683.8	protein_coding	SGCG	HGNC:10809	-4.64035	-1.70755	-28.0046	4.49e-111	2.83e-108	242.799	20.0315	223.22		ENSG00000242366.3	protein_coding	UGT1A8	HGNC:12540	-5.36985	-1.27093	-25.1789	2.28e-92	6.96e-90	200.027	28.6175	698.683		ENSG00000275465.7	lncRNA	AL449403.2	NA	-2.66113	-2.70006	-10.0494	6.05773e-22	1.65238e-20	39.0747	21.7365
ENSG00000115361.8	protein_coding	ACADL	HGNC:88	-4.67474	-1.4629	-26.4207	3.77e-122	3.32e-120	268.162	72.3654	695.142		ENSG00000277494.2	protein_coding	GPIHBP1	HGNC:24945	-4.6382	1.37966	-29.1618	3.6e-117	3.7e-114	256.934	210.692	2069.05		ENSG00000150625.16	protein_coding	GPM6A	HGNC:4460	-5.34988	-1.98167	-19.927	3.12e-66	2.96e-64	140.072	38.4802	707.61		ENSG00000187699.10	protein_coding	C2orf88	HGNC:28191	-2.65495	1.59959	-18.2913	7.46563e-59	1.88776e-54	123.157	202.391
ENSG00000135218.19	protein_coding	CD36	HGNC:1663	-4.64112	5.48846	-27.8424	1.24e-132	1.5e-130	292.038	5330.21	86463.5		ENSG00000112782.19	protein_coding	CLIC5	HGNC:13517	-4.63783	4.606	-23.5785	1.56e-87	2.8e-85	188.801	1810.84	16086.8		ENSG00000071991.9	protein_coding	CDH19	HGNC:1758	-5.34908	-2.43497	-21.2178	1.23e-72	1.61e-70	154.762	20.8836	371.78		ENSG00000189334.9	protein_coding	S100A14	HGNC:18901	-2.65468	1.51863	-12.3367	4.48338e-31	4.42839e-29	59.7145	264.737
ENSG00000267653.1	lncRNA	AC002546.1	NA	-4.63903	-4.29788	-26.605	1.68e-123	1.52e-121	271.228	7.30243	218.336		ENSG00000268505.1	lncRNA	AC135012.3	NA	-4.63034	-3.96126	-26.2994	4.94e-102	1.86e-99	221.86	3.97959	52.1356		ENSG00000179914.5	protein_coding	ITLN1	HGNC:18259	-5.34346	3.3544	-11.7197	2.41e-28	3.33e-27	53.009	2626.1	16854.3		ENSG00000145721.12	protein_coding	LIX1	HGNC:18581	-2.65284	-0.675146	-9.97617	1.13437e-21	2.97184e-20	38.4337	77.0818
ENSG00000187758.8	protein_coding	ADH1A	HGNC:249	-4.63846	-4.27369	-32.9909	2.12e-171	8.27e-169	381.093	4.66877	124.522		ENSG00000134917.10	protein_coding	ADAMTS8	HGNC:224	-4.62893	1.61346	-25.87	9.53e-100	2.96e-97	216.913	254.334	2265.08		ENSG00000224721.1	lncRNA	AC007182.1	NA	-5.33709	-3.05185	-26.7067	6.31e-100	2.7e-97	217.272	6.98129	203.902		ENSG00000118298.12	protein_coding	CA14	HGNC:1372	-2.65039	0.554032	-16.9154	4.41294e-52	1.59408e-48	107.641	101.715
ENSG00000186458.5	protein_coding	DEFB132	HGNC:33806	-4.6358	-2.21395	-22.9041	5.98e-97	2.95e-95	210.314	33.4419	872.85		ENSG00000150275.19	protein_coding	PCDH15	HGNC:14674	-4.62351	-1.96099	-19.0519	1.15e-63	8.49e-62	134.175	29.8534	199.915		ENSG00000214888.3	transcribed_unprocessed_pseudogene	AL772337.1	NA	-5.32965	-4.66957	-30.8649	4.08e-120	4.34e-117	263.189	1.24324	83.1463		ENSG00000154678.18	protein_coding	PDE1C	HGNC:8776	-2.64461	-0.181884	-13.9069	6.0999e-38	2.14225e-35	75.3859	75.0319
ENSG00000016602.9	protein_coding	CLCA4	HGNC:2018	-4.61703	-3.06134	-25.2833	7.17e-114	5.12e-112	249.159	23.6238	234.664		ENSG00000268388.6	lncRNA	FENDRR	HGNC:43894	-4.62275	1.61087	-28.2926	1.35e-112	9.29e-110	246.425	216.853	2474.88		ENSG00000147724.12	protein_coding	FAM135B	HGNC:28029	-5.298	-3.40329	-28.6397	2.15e-109	1.43e-106	238.899	4.86486	130.171		ENSG00000073282.14	protein_coding	TP63	HGNC:15979	-2.64372	3.82875	-10.2837	7.97754e-23	2.43623e-21	40.7949	1379.17
ENSG00000228162.1	lncRNA	AC097713.1	NA	-4.58823	-4.9134	-29.8769	7.74e-148	1.46e-145	327.007	6.14131	84.9558		ENSG00000235385.2	lncRNA	LINC02154	HGNC:53015	-4.61671	-1.76012	-21.5479	9.64e-77	1.18e-74	164.136	32.0148	253.831		ENSG00000135220.11	protein_coding	UGT2A3	HGNC:28528	-5.28562	1.9804	-17.784	9.66e-56	5.68e-54	115.861	500.464	5855.93		ENSG00000198739.11	protein_coding	LRRTM3	HGNC:19410	-2.61974	-3.68697	-10.0472	6.17658e-22	1.67937e-20	39.0404	18.3473
ENSG00000173432.12	protein_coding	SAA1	HGNC:10513	-4.58183	3.95615	-24.0482	5.17e-105	3.09e-103	228.579	2513.59	28299.1		ENSG00000100012.12	protein_coding	SEC14L3	HGNC:18655	-4.61557	-2.59173	-18.4577	1.33e-60	8.71e-59	127.165	32.731	233.39		ENSG00000109132.7	protein_coding	PHOX2B	HGNC:9143	-5.27802	-4.09579	-25.8065	1.77e-95	6.57e-93	206.988	3.76507	95.2683		ENSG00000285624.2	lncRNA	AC025062.3	NA	-2.61271	-3.93954	-13.399	1.12732e-35	2.71481e-33	69.9797	5.16966
ENSG00000168497.5	protein_coding	CAVIN2	HGNC:10690	-4.57099	2.56301	-40.8019	1.13e-230	4.41e-227	517.59	504.23	7369.66		ENSG00000206172.8	protein_coding	HBA1	HGNC:4823	-4.5996	-3.33928	-23.1051	5.19e-85	8.47e-83	182.999	7.60853	116.797		ENSG00000259823.6	protein_coding	LYPD8	HGNC:44208	-5.24364	2.99491	-16.1345	7.26e-48	2.9e-46	97.7593	730.694	13164.3		ENSG00000287826.1	lncRNA	AC090994.1	NA	-2.61062	-4.00797	-10.3992	2.90453e-23	9.41588e-22	42.0179	9.02794
ENSG00000120049.20	protein_coding	KCNIP2	HGNC:15522	-4.56957	1.20779	-37.5014	1.03e-205	1.88e-202	460.191	196.408	5813.86		ENSG00000182010.11	protein_coding	RTKN2	HGNC:19364	-4.59585	3.95921	-33.2507	2.48e-138	9.47e-135	305.561	881.31	11254.2		ENSG00000175161.14	protein_coding	CADM2	HGNC:29849	-5.23601	-3.41535	-23.9255	3.93e-86	8.87e-84	185.655	8.27235	147.78		ENSG00000167656.5	protein_coding	LY6D	HGNC:13348	-2.60995	-2.63737	-8.52118	1.49132e-16	1.98159e-15	26.9295	30.7086
ENSG00000175445.17	protein_coding	LPL	HGNC:6677	-4.55688	4.74755	-32.5377	5.89e-168	2.04e-165	373.303	2540.7	59521.9		ENSG00000236242.1	lncRNA	MYO16-AS1	HGNC:39913	-4.59157	-2.96099	-18.1335	6.06e-59	3.71e-57	123.367	22.2709	94.6102		ENSG00000132465.12	protein_coding	JCHAIN	HGNC:5713	-5.23362	6.6817	-13.1056	3.72e-34	7.16e-33	66.2787	8569.74	158769		ENSG00000095713.14	protein_coding	CRTAC1	HGNC:14882	-2.60601	0.645633	-15.2942	2.51855e-44	3.03257e-41	89.9535	106.679
ENSG00000004846.16	protein_coding	ABCB5	HGNC:46	-4.55059	-2.13376	-28.249	1.18e-135	1.55e-133	299.176	30.1161	364.965		ENSG00000124205.18	protein_coding	EDN3	HGNC:3178	-4.59145	-3.93507	-19.9396	2.79e-68	2.56e-66	144.706	12.6456	57.5932		ENSG00000163295.5	protein_coding	ALPI	HGNC:437	-5.20751	0.35155	-25.1685	2.57e-92	7.75e-90	199.899	78.3077	2715.51		ENSG00000147689.16	protein_coding	FAM83A	HGNC:28210	-2.60553	-3.23998	-10.3106	6.31163e-23	1.94629e-21	41.2824	12.2914
ENSG00000111404.7	protein_coding	RERGL	HGNC:26213	-4.54739	-0.937828	-26.6158	1.4e-123	1.28e-121	271.439	92.1458	643.239		ENSG00000154764.6	protein_coding	WNT7A	HGNC:12786	-4.56958	-0.228505	-17.6982	9.94e-57	5.61e-55	118.224	242.544	573.729		ENSG00000197888.2	protein_coding	UGT2B17	HGNC:12547	-5.17825	2.49555	-10.8812	5.23e-25	5.85e-24	45.4071	1174.9	27839.5		ENSG00000138356.14	protein_coding	AOX1	HGNC:553	-2.60269	4.01158	-15.5434	1.68781e-45	2.1339e-42	92.5984	1108.39
ENSG00000135447.17	protein_coding	PPP1R1A	HGNC:9286	-4.52503	2.24771	-27.3355	7.02e-129	7.69e-127	283.512	674.788	8946.89		ENSG00000120903.13	protein_coding	CHRNA2	HGNC:1956	-4.56543	-4.25515	-26.2088	1.5e-101	5.5e-99	220.721	4.00928	36.4746		ENSG00000171819.5	protein_coding	ANGPTL7	HGNC:24078	-5.1752	-3.39557	-23.1966	1.69e-82	3.17e-80	177.332	9.16632	160.732		ENSG00000140254.12	protein_coding	DUOXA1	HGNC:26507	-2.59551	1.1339	-13.0543	3.68474e-34	6.51555e-32	66.7679	189.439
ENSG00000141338.14	protein_coding	ABCA8	HGNC:38	-4.50471	2.17106	-31.7174	9.82e-162	2.79e-159	359.056	489.464	6572.65		ENSG00000253288.2	lncRNA	AC046195.1	NA	-4.56423	-1.47687	-16.4111	2.77e-50	1.14e-48	103.514	69.5121	242.373		ENSG00000154165.5	protein_coding	GPR15	HGNC:4469	-5.15082	-0.304482	-21.5642	2.33e-74	3.35e-72	158.675	68.5613	1133.54		ENSG00000150394.14	protein_coding	CDH8	HGNC:1767	-2.59377	-2.26458	-11.9955	1.21465e-29	9.65837e-28	56.477	18.008
ENSG00000154162.15	protein_coding	CDH12	HGNC:1751	-4.50292	-3.95298	-26.5051	9.07e-123	8.12e-121	269.554	20.2466	116.407		ENSG00000113396.13	protein_coding	SLC27A6	HGNC:11000	-4.5518	-3.01457	-19.4782	7.08e-66	5.81e-64	139.229	21.5288	94.0678		ENSG00000257277.2	lncRNA	AC092652.1	NA	-5.14971	-4.25681	-28.2194	2.4e-107	1.41e-104	234.078	3.25156	74.1463		ENSG00000171954.13	protein_coding	CYP4F22	HGNC:26820	-2.58784	-0.44573	-11.9256	2.37108e-29	1.79506e-27	55.853	104.064
ENSG00000172901.20	protein_coding	LVRN	HGNC:26904	-4.4601	-1.18929	-32.1829	2.9e-165	9.29e-163	367.196	38.1377	1130.14		ENSG00000264230.9	protein_coding	ANXA8L1	HGNC:23334	-4.5494	-1.3178	-18.251	1.52e-59	9.51e-58	124.724	72.0167	317.119		ENSG00000118729.12	protein_coding	CASQ2	HGNC:1513	-5.14305	-1.18072	-19.5479	2.32e-64	2.03e-62	135.756	68.237	1302.78		ENSG00000065618.21	protein_coding	COL17A1	HGNC:2194	-2.57025	3.88036	-10.7263	1.5935e-24	6.24703e-23	44.6678	1298.22
ENSG00000281769.1	lncRNA	LINC01230	HGNC:49686	-4.45458	-3.44418	-25.5648	6.55e-116	5.02e-114	253.832	12.9613	305.398		ENSG00000176771.17	protein_coding	NCKAP5	HGNC:29847	-4.54385	1.91214	-28.5684	4.75e-114	3.74e-111	249.765	293.176	2463.42		ENSG00000064205.10	protein_coding	CCN5	HGNC:12770	-5.13204	-1.19823	-24.0781	6.82e-87	1.61e-84	187.462	43.1227	605.829		ENSG00000186081.12	protein_coding	KRT5	HGNC:6442	-2.56941	6.31976	-7.17248	2.36375e-12	1.81948e-11	16.9826	8445.07
ENSG00000164488.12	protein_coding	DACT2	HGNC:21231	-4.45047	-2.19349	-26.7043	3.14e-124	2.93e-122	272.943	33.7822	273.991		ENSG00000107295.10	protein_coding	SH3GL2	HGNC:10831	-4.51244	-2.22923	-18.5693	3.55e-61	2.37e-59	128.476	39.6048	153.119		ENSG00000180875.5	protein_coding	GREM2	HGNC:17655	-5.11934	0.90131	-23.5826	2.01e-84	4.13e-82	181.76	141.85	2318.78		ENSG00000204767.4	protein_coding	INSYN2B	HGNC:37271	-2.56897	-1.88588	-10.4917	1.28592e-23	4.31817e-22	42.8567	30.3094
ENSG00000081041.9	protein_coding	CXCL2	HGNC:4603	-4.44402	0.362535	-33.0925	3.59e-172	1.48e-169	383.083	151.338	1656.5		ENSG00000163815.6	protein_coding	CLEC3B	HGNC:11891	-4.50561	1.72435	-30.6177	8.84e-125	1.48e-121	274.414	216.072	2223.08		ENSG00000233670.7	protein_coding	PIRT	HGNC:37239	-5.11896	-2.59914	-23.7153	4.38e-85	9.47e-83	183.292	12.395	234.293		ENSG00000062096.15	protein_coding	ARSF	HGNC:721	-2.55421	-4.27666	-13.2305	6.23235e-35	1.31326e-32	68.2566	3.9521
ENSG00000224958.6	lncRNA	PGM5-AS1	HGNC:44181	-4.43711	-4.37956	-33.3354	5.1e-174	2.4e-171	387.075	5.23222	57.4425		ENSG00000237413.5	lncRNA	MGC27382	NA	-4.49611	-2.35041	-19.594	1.77e-66	1.48e-64	140.616	19.9091	126.119		ENSG00000235026.6	lncRNA	DPP10-AS1	HGNC:40941	-5.10236	-2.80121	-16.9807	7.05e-52	3.47e-50	107.206	26.9771	184.146		ENSG00000161798.7	protein_coding	AQP5	HGNC:638	-2.5528	-1.45986	-12.7425	8.28892e-33	1.10896e-30	63.6784	30.8463
ENSG00000130226.17	protein_coding	DPP6	HGNC:3010	-4.437	-2.50327	-29.2089	8e-143	1.28e-140	315.622	33.9082	219.54		ENSG00000266120.1	lncRNA	AC104984.4	NA	-4.4955	-4.52397	-27.1009	2.73e-106	1.28e-103	231.502	2.63265	34.8814		ENSG00000170091.11	protein_coding	NSG2	HGNC:24955	-5.0994	-2.41333	-23.463	7.93e-84	1.57e-81	180.415	15.0312	264.293		ENSG00000169271.3	protein_coding	HSPB3	HGNC:5248	-2.54311	-2.94552	-7.96602	9.32319e-15	9.84737e-14	22.9031	39.2655
ENSG00000100146.18	protein_coding	SOX10	HGNC:11190	-4.42863	1.74572	-17.4256	6.19e-61	1.19e-59	127.43	2032.9	6112.27		ENSG00000273540.4	protein_coding	AGBL1	HGNC:26504	-4.48821	-2.27091	-18.625	1.83e-61	1.24e-59	129.133	25.41	131.932		ENSG00000185149.6	protein_coding	NPY2R	HGNC:7957	-5.08848	-4.40748	-26.0675	9.03e-97	3.51e-94	209.886	2.20998	70.439		ENSG00000241158.7	lncRNA	ADAMTS9-AS1	HGNC:40625	-2.54214	1.22223	-13.2662	4.34105e-35	9.30235e-33	68.8849	187.774
ENSG00000109906.14	protein_coding	ZBTB16	HGNC:12930	-4.42537	2.55264	-27.5235	2.86e-130	3.22e-128	286.7	851.614	7565.11		ENSG00000259417.3	protein_coding	CTXND1	HGNC:50507	-4.48077	-0.577719	-24.5811	7.05e-93	1.57e-90	201.149	79.9777	468.322		ENSG00000119147.10	protein_coding	ECRG4	HGNC:24642	-5.08556	-2.43775	-24.8053	1.64e-90	4.56e-88	195.735	13.1705	271.098		ENSG00000144681.10	protein_coding	STAC	HGNC:11353	-2.54213	1.82019	-12.9962	6.59733e-34	1.11213e-31	66.1665	302.006
ENSG00000151632.17	protein_coding	AKR1C2	HGNC:385	-4.42189	2.01884	-26.8895	1.36e-125	1.34e-123	275.962	902.919	7689.48		ENSG00000179914.5	protein_coding	ITLN1	HGNC:18259	-4.4704	-1.24312	-17.3172	8.35e-55	4.27e-53	113.864	1742.91	5018.05		ENSG00000118777.12	protein_coding	ABCG2	HGNC:74	-5.05884	1.23661	-32.835	2e-129	4.21e-126	285.137	103.998	4161.9		ENSG00000108244.17	protein_coding	KRT23	HGNC:6438	-2.54005	2.16445	-10.3052	6.61404e-23	2.03458e-21	41.0671	474.974
ENSG00000266524.3	protein_coding	GDF10	HGNC:4215	-4.42106	-0.707455	-28.9567	6.17e-141	9.11e-139	311.309	107.112	865.204		ENSG00000114854.8	protein_coding	TNNC1	HGNC:11943	-4.47011	2.25194	-26.5153	3.51e-103	1.47e-100	224.793	336.208	2954.1		ENSG00000092009.10	protein_coding	CMA1	HGNC:2097	-5.04537	-3.39675	-23.2096	1.46e-82	2.77e-80	177.474	7.58628	117.146		ENSG00000187288.12	protein_coding	CIDEC	HGNC:24229	-2.53899	-3.06949	-12.5775	4.23481e-32	4.912e-30	61.9886	11.499
ENSG00000227591.5	lncRNA	HSD11B1-AS1	HGNC:54053	-4.40867	-2.55526	-27.8349	1.41e-132	1.7e-130	292.101	17.6247	337.77		ENSG00000110203.9	protein_coding	FOLR3	HGNC:3795	-4.43677	-2.24785	-19.4074	1.65e-65	1.33e-63	138.395	27.8868	221.017		ENSG00000279756.1	TEC	AC012317.2	NA	-5.03812	-1.92354	-21.5627	2.37e-74	3.38e-72	158.697	15.3805	340.122		ENSG00000164434.12	protein_coding	FABP7	HGNC:3562	-2.53836	-3.88731	-11.6236	4.16629e-28	2.56948e-26	52.9254	15.1896
ENSG00000237560.7	lncRNA	LINC01497	HGNC:51163	-4.40374	-5.28375	-37.3337	1.94e-204	3.11e-201	456.692	3.30153	33.9735		ENSG00000036473.8	protein_coding	OTC	HGNC:8512	-4.41354	-4.16865	-23.272	6.71e-86	1.11e-83	184.962	4.23377	39.7966		ENSG00000147655.12	protein_coding	RSPO2	HGNC:28583	-5.03422	-1.88061	-24.6331	1.18e-89	3.07e-87	193.79	21.8108	351.122		ENSG00000000005.6	protein_coding	TNMD	HGNC:17757	-2.53755	-3.14769	-10.2206	1.38163e-22	4.10529e-21	40.5159	12.2954
ENSG00000127241.18	protein_coding	MASP1	HGNC:6901	-4.39043	-1.59724	-29.5005	5.2e-145	8.99e-143	320.665	37.5545	470.77		ENSG00000159307.19	protein_coding	SCUBE1	HGNC:13441	-4.40838	1.40688	-30.2458	7.64e-123	1.14e-119	269.961	209.38	1756.59		ENSG00000256518.3	unprocessed_pseudogene	FOLR1P1	HGNC:3792	-5.03291	-4.67426	-25.1797	2.26e-92	6.96e-90	199.797	1.53015	87.0488		ENSG00000249853.8	protein_coding	HS3ST5	HGNC:19419	-2.51566	-4.24184	-11.2766	1.06206e-26	5.34967e-25	49.7356	4.87226
ENSG00000004776.13	protein_coding	HSPB6	HGNC:26511	-4.36871	0.480612	-33.2486	2.33e-173	1.01e-170	385.811	134.769	2527.81		ENSG00000142973.14	protein_coding	CYP4B1	HGNC:2644	-4.40373	5.2158	-13.9609	1.44e-38	3.62e-37	76.3614	5386.51	22657.2		ENSG00000172689.2	protein_coding	MS4A10	HGNC:13368	-5.01889	-4.52437	-23.7374	3.4e-85	7.47e-83	183.407	2.00832	625.171		ENSG00000189280.3	protein_coding	GJB5	HGNC:4287	-2.51429	0.0764337	-10.9733	1.71488e-25	7.66123e-24	47.0786	97.9641
ENSG00000229108.2	lncRNA	LINC02587	HGNC:50672	-4.3645	-2.32584	-28.9886	3.56e-141	5.34e-139	311.841	23.8695	284.195		ENSG00000089250.19	protein_coding	NOS1	HGNC:7872	-4.39332	-0.665252	-18.3727	3.62e-60	2.31e-58	126.135	182.308	481.915		ENSG00000141434.12	protein_coding	MEP1B	HGNC:7020	-5.01405	-1.04704	-21.0789	6.05e-72	7.62e-70	153.157	34.4387	2507.17		ENSG00000285417.1	transcribed_unitary_pseudogene	BX571818.1	NA	-2.51231	-3.46246	-11.5764	6.49278e-28	3.91829e-26	52.5183	7.5509
ENSG00000198099.9	protein_coding	ADH4	HGNC:252	-4.36302	-4.02808	-29.3303	9.83e-144	1.63e-141	317.639	7.29253	107.071		ENSG00000266524.3	protein_coding	GDF10	HGNC:4215	-4.39276	0.898544	-24.3053	2.08e-91	4.43e-89	197.773	169.553	1188.47		ENSG00000181092.10	protein_coding	ADIPOQ	HGNC:13633	-4.98817	-3.89481	-14.593	9.68e-41	2.73e-39	81.7552	103.607	327.463		ENSG00000256812.2	protein_coding	CAPNS2	HGNC:16371	-2.50588	-1.76434	-8.56703	1.04998e-16	1.41978e-15	27.2525	44.9461
ENSG00000267603.1	lncRNA	LINC01028	HGNC:49014	-4.35818	-5.45466	-37.5652	3.39e-206	6.6e-203	460.691	2.21242	40.2301		ENSG00000234281.5	lncRNA	LANCL1-AS1	HGNC:50727	-4.38634	-1.19358	-28.9541	4.44e-116	4.24e-113	254.3	27.0445	251.153		ENSG00000166825.15	protein_coding	ANPEP	HGNC:500	-4.95103	5.61448	-17.2498	3.62e-53	1.91e-51	109.893	4655.26	98540.7		ENSG00000224958.6	lncRNA	PGM5-AS1	HGNC:44181	-2.49424	1.72152	-10.7768	1.01287e-24	4.05243e-23	45.2323	324.896
ENSG00000160307.10	protein_coding	S100B	HGNC:10500	-4.35516	1.67456	-28.606	2.57e-138	3.58e-136	305.227	634.594	3984.59		ENSG00000179270.7	protein_coding	PCARE	HGNC:34383	-4.37409	-2.99363	-19.345	3.49e-65	2.76e-63	137.643	14.5065	88.7966		ENSG00000119121.22	protein_coding	TRPM6	HGNC:17995	-4.94369	2.11428	-21.883	6.01e-76	9.26e-74	162.269	266.243	6462.44		ENSG00000246022.3	lncRNA	ALDH1L1-AS2	HGNC:42446	-2.48492	-2.58908	-13.1563	1.31858e-34	2.54517e-32	67.6842	12.0259
ENSG00000226005.5	lncRNA	LINC02660	HGNC:54146	-4.34417	-3.94656	-29.9652	1.68e-148	3.22e-146	328.579	6.32403	90.4336		ENSG00000115361.8	protein_coding	ACADL	HGNC:88	-4.35172	1.08881	-22.2536	1.75e-80	2.49e-78	172.684	182.57	1167.75		ENSG00000012504.15	protein_coding	NR1H4	HGNC:7967	-4.93414	-1.21722	-18.1111	2.51e-57	1.55e-55	119.633	45.7464	889.902		ENSG00000122133.17	protein_coding	PAEP	HGNC:8573	-2.47806	-5.19748	-8.19363	1.75501e-15	2.03192e-14	24.5428	5.28743
ENSG00000154493.19	protein_coding	C10orf90	HGNC:26563	-4.34005	-2.28643	-25.3063	4.88e-114	3.51e-112	249.544	44.5581	247.186		ENSG00000169218.14	protein_coding	RSPO1	HGNC:21679	-4.35123	-1.11389	-23.8565	5.15e-89	9.92e-87	192.272	46.6605	303.644		ENSG00000162992.4	protein_coding	NEUROD1	HGNC:7762	-4.92054	-3.78285	-18.0846	3.37e-57	2.08e-55	119.4	33.0312	98.7561		ENSG00000134184.13	protein_coding	GSTM1	HGNC:4632	-2.47762	-1.13235	-4.51598	7.70098e-06	2.2714e-05	2.94746	239.12
ENSG00000168477.19	protein_coding	TNXB	HGNC:11976	-4.31484	3.57056	-35.7554	1.95e-192	1.9e-189	429.637	1010.7	15844.5		ENSG00000257894.2	lncRNA	AC027288.3	NA	-4.32318	-0.310663	-24.7518	8.67e-94	2e-91	203.241	68.2449	455.932		ENSG00000182816.9	protein_coding	KRTAP13-2	HGNC:18923	-4.91818	-4.93541	-22.8997	5.11e-81	9.23e-79	173.824	1.5447	117.073		ENSG00000102854.16	protein_coding	MSLN	HGNC:7371	-2.47116	0.195883	-9.42563	1.14453e-19	2.28599e-18	33.8584	164.966
ENSG00000286214.1	lncRNA	AUXG01000058.1	NA	-4.30851	0.898609	-36.9647	1.24e-201	1.77e-198	450.813	141.841	2632.76		ENSG00000116147.17	protein_coding	TNR	HGNC:11953	-4.31858	-1.56997	-20.735	1.88e-72	2.06e-70	154.305	29.8497	330.373		ENSG00000116194.13	protein_coding	ANGPTL1	HGNC:489	-4.91778	-0.536233	-21.6358	1.02e-74	1.53e-72	159.504	77.9501	1074.15		ENSG00000170477.13	protein_coding	KRT4	HGNC:6441	-2.46619	0.664777	-7.9998	7.29339e-15	7.83435e-14	22.9583	287.507
ENSG00000276409.5	protein_coding	CCL14	HGNC:10612	-4.29302	-2.63097	-27.3449	5.98e-129	6.61e-127	283.769	18.505	185.867		ENSG00000273877.4	lncRNA	AC236972.3	NA	-4.31822	-2.08619	-15.9287	6.48e-48	2.41e-46	98.1179	33.6289	134.695		ENSG00000155850.8	protein_coding	SLC26A2	HGNC:10994	-4.90882	6.06807	-18.7034	3.25e-60	2.36e-58	126.075	4453.1	97597.3		ENSG00000280362.1	TEC	AC084759.3	NA	-2.46486	-2.62894	-9.60691	2.55568e-20	5.5518e-19	35.4098	16.6028
ENSG00000231246.2	lncRNA	LINC02884	HGNC:54808	-4.28667	-0.46609	-32.0826	1.67e-164	5.25e-162	365.458	68.8704	948.522		ENSG00000241644.2	protein_coding	INMT	HGNC:6069	-4.31295	4.18325	-22.855	1.11e-83	1.74e-81	179.953	1257.45	10895		ENSG00000114200.10	protein_coding	BCHE	HGNC:983	-4.90541	-1.29922	-23.6263	1.22e-84	2.59e-82	182.296	34.6528	596.902		ENSG00000125998.8	protein_coding	FAM83C	HGNC:16121	-2.46436	-3.90612	-9.61519	2.38538e-20	5.2087e-19	35.4645	8.29142
ENSG00000138039.15	protein_coding	LHCGR	HGNC:6585	-4.28397	-4.99375	-29.5792	1.34e-145	2.38e-143	321.861	3.13771	74.2124		ENSG00000259094.1	lncRNA	AC013457.1	NA	-4.30174	-2.9141	-14.4566	7.19e-41	2.01e-39	82.0297	30.9963	207.288		ENSG00000206579.9	protein_coding	XKR4	HGNC:29394	-4.90173	-3.18178	-23.4589	8.31e-84	1.63e-81	180.327	7.82744	135.805		ENSG00000108381.11	protein_coding	ASPA	HGNC:756	-2.45862	0.687946	-14.8069	4.71465e-42	3.50631e-39	84.769	112.152
ENSG00000259916.1	protein_coding	AL845331.1	NA	-4.26615	-4.34736	-27.031	1.24e-126	1.26e-124	278.402	4.69937	159.85		ENSG00000081248.11	protein_coding	CACNA1S	HGNC:1397	-4.29746	-3.89191	-22.0105	3.42e-79	4.59e-77	169.645	6.32282	56.0508		ENSG00000130226.17	protein_coding	DPP6	HGNC:3010	-4.87647	-2.3058	-21.9286	3.56e-76	5.52e-74	162.875	15.368	484.122		ENSG00000114487.10	protein_coding	MORC1	HGNC:7198	-2.45561	-4.54988	-12.9335	1.23646e-33	1.96636e-31	65.2845	5.72056
ENSG00000198650.11	protein_coding	TAT	HGNC:11573	-4.26459	0.884719	-15.9063	6.13e-52	8.87e-51	106.857	4167.36	7955.43		ENSG00000183378.12	protein_coding	OVCH2	HGNC:29970	-4.29679	-2.84483	-20.0458	7.77e-69	7.48e-67	146.003	13.8386	79.8644		ENSG00000186198.4	protein_coding	SLC51B	HGNC:29956	-4.869	1.71249	-25.0372	1.15e-91	3.39e-89	198.385	172.073	3873		ENSG00000128040.11	protein_coding	SPINK2	HGNC:11245	-2.45555	-2.70326	-9.48297	7.13843e-20	1.46156e-18	34.4045	19.8643
ENSG00000276365.1	miRNA	MIR145	HGNC:31532	-4.25965	-3.40676	-31.1061	4.16e-157	1.09e-154	348.351	9.24842	113.142		ENSG00000168952.15	protein_coding	STXBP6	HGNC:19666	-4.29478	1.55058	-28.6667	1.44e-114	1.25e-111	250.955	216.831	1737.83		ENSG00000030304.14	protein_coding	MUSK	HGNC:7525	-4.86599	-2.49718	-24.2382	1.09e-87	2.64e-85	189.257	12.0707	186.683		ENSG00000168079.17	protein_coding	SCARA5	HGNC:28701	-2.45529	-0.509358	-10.2453	1.11426e-22	3.34029e-21	40.7177	84.4291
ENSG00000141750.7	protein_coding	STAC2	HGNC:23990	-4.24964	2.38399	-16.7542	6.77e-57	1.15e-55	118.133	2714.74	10699.2		ENSG00000104918.8	protein_coding	RETN	HGNC:20389	-4.29306	-0.157686	-19.8235	1.13e-67	1.02e-65	143.333	102.519	607.881		ENSG00000100146.18	protein_coding	SOX10	HGNC:11190	-4.86469	-1.77222	-20.981	1.86e-71	2.28e-69	152.059	21.7983	360.902		ENSG00000165443.12	protein_coding	PHYHIPL	HGNC:29378	-2.45215	0.306395	-15.9907	1.26823e-47	2.4668e-44	97.449	85.3373
ENSG00000173641.18	protein_coding	HSPB7	HGNC:5249	-4.24571	1.45982	-33.1323	1.79e-172	7.5e-170	383.768	235.32	6857.85		ENSG00000114113.6	protein_coding	RBP2	HGNC:9920	-4.28761	-2.31801	-21.5772	6.74e-77	8.35e-75	164.471	26.9369	129.407		ENSG00000100448.4	protein_coding	CTSG	HGNC:2532	-4.84363	-1.38317	-20.5628	2.21e-69	2.46e-67	147.289	33.9085	403		ENSG00000182050.13	protein_coding	MGAT4C	HGNC:30871	-2.45116	-2.76318	-12.307	5.98269e-31	5.81839e-29	59.4048	11.4032
ENSG00000229246.2	lncRNA	LINC00377	HGNC:42703	-4.24344	-5.20218	-39.331	1.4e-219	4.79e-216	491.37	2.29433	26.7699		ENSG00000070193.5	protein_coding	FGF10	HGNC:3666	-4.27085	-1.20672	-20.4916	3.58e-71	3.71e-69	151.374	41.4026	265.441		ENSG00000078549.15	protein_coding	ADCYAP1R1	HGNC:242	-4.82306	-2.72329	-20.9375	3.05e-71	3.73e-69	151.563	12.2869	213.829		ENSG00000101443.18	protein_coding	WFDC2	HGNC:15939	-2.45027	4.53165	-10.0997	3.92995e-22	1.09804e-20	39.2013	1961.93
ENSG00000244734.4	protein_coding	HBB	HGNC:4827	-4.24134	2.20532	-29.9622	1.77e-148	3.37e-146	328.58	488.592	14037.4		ENSG00000170890.14	protein_coding	PLA2G1B	HGNC:9030	-4.2697	0.376122	-17.6944	1.04e-56	5.85e-55	118.158	221.429	749.322		ENSG00000233215.6	lncRNA	LINC01687	HGNC:52474	-4.82007	-3.90467	-20.3052	4.19e-68	4.36e-66	144.35	7.42827	84.7805		ENSG00000250423.2	protein_coding	KIAA1210	HGNC:29218	-2.44347	2.42226	-10.4469	1.90851e-23	6.2755e-22	42.2808	569.399
ENSG00000165810.17	protein_coding	BTNL9	HGNC:24176	-4.22467	2.43731	-37.9373	5.07e-209	1.26e-205	467.796	427.487	6454.85		ENSG00000228027.1	lncRNA	AL136369.1	NA	-4.26571	-4.84422	-23.5731	1.67e-87	2.98e-85	188.562	2.94434	20.7288		ENSG00000146469.13	protein_coding	VIP	HGNC:12693	-4.81598	0.321449	-19.3033	3.71e-63	3.17e-61	132.943	108.755	1425.12		ENSG00000258837.1	lncRNA	AL133370.1	NA	-2.43848	-3.07469	-8.46342	2.3156e-16	2.99347e-15	26.509	19.4611
ENSG00000145777.15	protein_coding	TSLP	HGNC:30743	-4.2233	-1.82211	-29.2733	2.63e-143	4.27e-141	316.745	28.1944	261.478		ENSG00000108342.13	protein_coding	CSF3	HGNC:2438	-4.26027	-0.28762	-15.65	1.47e-46	5.16e-45	94.932	131.61	2665		ENSG00000116748.21	protein_coding	AMPD1	HGNC:468	-4.80973	-2.20621	-22.381	1.98e-78	3.29e-76	168.044	11.9813	264.829		ENSG00000110195.14	protein_coding	FOLR1	HGNC:3791	-2.43462	-0.865182	-10.7895	9.03983e-25	3.64563e-23	45.4629	49.024
ENSG00000204767.4	protein_coding	INSYN2B	HGNC:37271	-4.21784	-0.0808404	-27.6867	1.77e-131	2.08e-129	289.573	126.133	1549.13		ENSG00000259749.1	unprocessed_pseudogene	NCAPGP2	HGNC:51905	-4.25949	-5.14112	-28.0036	4.54e-111	2.83e-108	242.288	1.32096	18.678		ENSG00000242534.2	IG_V_gene	IGKV2D-28	HGNC:5799	-4.805	-3.18256	-18.2921	3.3e-58	2.14e-56	121.709	18.106	173.073		ENSG00000171124.13	protein_coding	FUT3	HGNC:4014	-2.43339	-1.72804	-10.6361	3.57057e-24	1.31996e-22	44.1155	26.5549
ENSG00000022267.19	protein_coding	FHL1	HGNC:3702	-4.21207	5.03901	-34.5665	2.19e-183	1.53e-180	408.792	2406.86	64457.1		ENSG00000120057.5	protein_coding	SFRP5	HGNC:10779	-4.24875	-1.20368	-16.2138	2.6e-49	1.03e-47	101.288	72.9926	330.254		ENSG00000121871.4	protein_coding	SLITRK3	HGNC:23501	-4.80454	-3.54518	-20.2941	4.76e-68	4.93e-66	144.236	8.4158	101.902		ENSG00000170509.12	protein_coding	HSD17B13	HGNC:18685	-2.42769	0.395146	-9.27146	4.03168e-19	7.49045e-18	32.6135	213.747
ENSG00000091513.16	protein_coding	TF	HGNC:11740	-4.20871	2.16352	-25.51	1.63e-115	1.24e-113	252.793	1382.5	5416.27		ENSG00000254951.7	lncRNA	AC044810.2	NA	-4.24368	-3.97145	-22.2859	1.18e-80	1.7e-78	172.98	5.0167	35.2542		ENSG00000147588.7	protein_coding	PMP2	HGNC:9117	-4.79981	-4.18448	-24.9392	3.54e-91	1.03e-88	197.104	3.82121	62.7561		ENSG00000206075.14	protein_coding	SERPINB5	HGNC:8949	-2.42083	1.90014	-11.2904	9.35166e-27	4.75787e-25	49.8594	397.693
ENSG00000228035.1	lncRNA	NGF-AS1	HGNC:53922	-4.20684	-4.93144	-31.0274	1.64e-156	4.21e-154	346.88	3.9595	62.5752		ENSG00000104938.18	protein_coding	CLEC4M	HGNC:13523	-4.24273	-3.84093	-20.4507	5.86e-71	6.03e-69	150.821	5.38961	92.3559		ENSG00000224958.6	lncRNA	PGM5-AS1	HGNC:44181	-4.79426	-4.10397	-22.4178	1.3e-78	2.2e-76	168.384	4.33056	112.293		ENSG00000187094.12	protein_coding	CCK	HGNC:1569	-2.4193	1.02249	-7.31918	8.79227e-13	7.15649e-12	18.2354	386.868
ENSG00000125740.14	protein_coding	FOSB	HGNC:3797	-4.186	4.68527	-24.9407	2.12e-111	1.43e-109	243.243	3617.61	38316.6		ENSG00000141639.12	protein_coding	MAPK4	HGNC:6878	-4.2308	0.0246854	-16.7816	4.02e-52	1.82e-50	107.663	259.477	567.593		ENSG00000181072.11	protein_coding	CHRM2	HGNC:1951	-4.78893	-2.36038	-14.5382	1.71e-40	4.76e-39	81.1235	56.3659	586.049		ENSG00000171243.8	protein_coding	SOSTDC1	HGNC:21748	-2.4162	-0.241007	-12.8707	2.31487e-33	3.50502e-31	64.9666	68.9521
ENSG00000180914.10	protein_coding	OXTR	HGNC:8529	-4.18267	2.98139	-29.4826	7.08e-145	1.19e-142	320.275	863.684	14581.8		ENSG00000148488.17	protein_coding	ST8SIA6	HGNC:23317	-4.22784	1.06063	-27.9873	5.54e-111	3.37e-108	242.721	134.887	1234.1		ENSG00000073737.17	protein_coding	DHRS9	HGNC:16888	-4.78286	2.90873	-17.9562	1.42e-56	8.55e-55	117.757	627.272	7939.2		ENSG00000140519.14	protein_coding	RHCG	HGNC:18140	-2.40761	-1.79	-7.58054	1.45198e-13	1.30984e-12	20.1914	59.2794
ENSG00000114771.14	protein_coding	AADAC	HGNC:17	-4.1814	-3.73263	-20.7312	4.32e-82	1.47e-80	176.256	17.3024	295.319		ENSG00000143167.12	protein_coding	GPA33	HGNC:4445	-4.21613	0.0615034	-22.0383	2.43e-79	3.3e-77	170.093	150.616	719.271		ENSG00000251546.1	IG_V_gene	IGKV1D-39	HGNC:5756	-4.7789	-1.83553	-17.2192	5.09e-53	2.65e-51	109.79	43.4449	390.293		ENSG00000286250.1	lncRNA	AL161945.1	NA	-2.40482	-4.41864	-12.7616	6.85799e-33	9.42452e-31	63.6303	2.8503
ENSG00000164879.7	protein_coding	CA3	HGNC:1374	-4.17869	-0.262116	-27.4609	8.3e-130	9.28e-128	285.735	165.265	5889.17		ENSG00000164530.15	protein_coding	PI16	HGNC:21245	-4.21233	-0.911097	-18.9511	3.82e-63	2.78e-61	132.97	56.2579	542.729		ENSG00000239205.1	lncRNA	LINC02023	HGNC:52858	-4.77604	-3.60528	-20.3784	1.82e-68	1.92e-66	145.189	5.80457	104.878		ENSG00000124205.18	protein_coding	EDN3	HGNC:3178	-2.39479	-0.0668479	-9.30124	3.16501e-19	5.97227e-18	32.8809	105.102
ENSG00000094963.14	protein_coding	FMO2	HGNC:3770	-4.17526	3.39148	-29.9241	3.42e-148	6.48e-146	327.888	1154.88	10169.9		ENSG00000232188.1	lncRNA	AL354714.3	NA	-4.2094	-4.62459	-23.7907	1.16e-88	2.16e-86	191.226	3.56586	20.4746		ENSG00000112936.19	protein_coding	C7	HGNC:1346	-4.756	2.0098	-20.4401	8.99e-69	9.59e-67	145.79	430.482	5307.8		ENSG00000164530.15	protein_coding	PI16	HGNC:21245	-2.39224	1.99045	-9.29848	3.23678e-19	6.08514e-18	32.701	586.371
ENSG00000187134.14	protein_coding	AKR1C1	HGNC:384	-4.15942	2.04057	-29.7039	1.55e-146	2.83e-144	324.121	532.184	5896.76		ENSG00000124237.6	protein_coding	C20orf85	HGNC:16216	-4.20442	0.139475	-11.8044	4.56e-29	6.99e-28	54.8739	391.98	1689.39		ENSG00000013293.6	protein_coding	SLC7A14	HGNC:29326	-4.74713	-3.77444	-21.5228	3.74e-74	5.23e-72	158.194	7.45738	88.7561		ENSG00000163032.12	protein_coding	VSNL1	HGNC:12722	-2.39099	0.398403	-11.0403	9.30958e-26	4.26453e-24	47.6747	119.788
ENSG00000162896.6	protein_coding	PIGR	HGNC:8968	-4.14062	2.88019	-16.4719	3.15e-55	5.11e-54	114.281	3984.37	19468.3		ENSG00000276850.5	lncRNA	AC245041.2	NA	-4.19551	-0.351909	-18.0129	2.5e-58	1.49e-56	121.912	92.3469	412.559		ENSG00000198488.10	protein_coding	B3GNT6	HGNC:24141	-4.73966	1.5349	-13.556	4.09e-36	8.87e-35	70.8644	583.403	2869.49		ENSG00000154188.10	protein_coding	ANGPT1	HGNC:484	-2.39068	3.24868	-15.6418	5.7844e-46	8.73039e-43	93.6775	635.291
ENSG00000174611.12	protein_coding	KY	HGNC:26576	-4.13744	-1.49348	-27.1663	1.25e-127	1.33e-125	280.753	44.0873	445.159		ENSG00000163501.7	protein_coding	IHH	HGNC:5956	-4.18151	-1.45288	-16.5454	5.99e-51	2.56e-49	105.048	103.499	196.203		ENSG00000137634.10	protein_coding	NXPE4	HGNC:23117	-4.71938	3.20611	-13.1424	2.58e-34	5.02e-33	66.6846	1026.19	9777.17		ENSG00000181234.9	protein_coding	TMEM132C	HGNC:25436	-2.38459	0.351805	-11.9826	1.37474e-29	1.08292e-27	56.3827	105.098
ENSG00000198848.13	protein_coding	CES1	HGNC:1863	-4.11818	2.57033	-29.6638	3.09e-146	5.63e-144	323.414	656.318	8732.03		ENSG00000105974.13	protein_coding	CAV1	HGNC:1527	-4.18086	6.81684	-23.3743	1.91e-86	3.22e-84	186.289	6837.61	55953.4		ENSG00000133800.9	protein_coding	LYVE1	HGNC:14687	-4.70522	1.02784	-29.7755	6.83e-115	5.57e-112	251.753	115.518	2258.12		ENSG00000077274.9	protein_coding	CAPN6	HGNC:1483	-2.38421	1.85345	-10.9486	2.14512e-25	9.4333e-24	46.7609	334.461
ENSG00000102837.7	protein_coding	OLFM4	HGNC:17190	-4.11684	0.52404	-16.0882	5.47e-53	8.23e-52	109.299	4658.54	2861.41		ENSG00000225329.3	lncRNA	LHFPL3-AS2	HGNC:44106	-4.17698	0.910466	-16.5279	7.32e-51	3.11e-49	104.719	298.519	938.492		ENSG00000222375.1	misc_RNA	RN7SKP127	HGNC:45851	-4.70471	-4.61804	-26.7142	5.8e-100	2.53e-97	217.113	1.34511	54.2927		ENSG00000287545.1	lncRNA	AP001994.2	NA	-2.38233	-3.92313	-12.6203	2.77701e-32	3.34379e-30	62.321	4.60878
ENSG00000084453.16	protein_coding	SLCO1A2	HGNC:10956	-4.11123	-3.25627	-19.3601	4.44e-73	1.2e-71	155.587	48.0324	273.947		ENSG00000147655.12	protein_coding	RSPO2	HGNC:28583	-4.17673	-0.637425	-17.9107	8.28e-58	4.81e-56	120.732	78.3766	369.898		ENSG00000277586.4	protein_coding	NEFL	HGNC:7739	-4.68797	-1.98881	-18.979	1.45e-61	1.15e-59	129.383	37.815	296.756		ENSG00000213642.3	processed_pseudogene	AC016769.1	NA	-2.38072	-3.27988	-10.075	4.86199e-22	1.34214e-20	39.2802	14.986
ENSG00000152785.8	protein_coding	BMP3	HGNC:1070	-4.111	-3.25294	-22.9478	2.96e-97	1.48e-95	211.032	32.3366	297.487		ENSG00000043591.6	protein_coding	ADRB1	HGNC:285	-4.16567	1.11728	-21.8807	1.67e-78	2.17e-76	168.146	182.588	1244.15		ENSG00000118432.12	protein_coding	CNR1	HGNC:2159	-4.6818	-1.63	-21.0585	7.64e-72	9.57e-70	152.943	26.7609	360.512		ENSG00000092051.17	protein_coding	JPH4	HGNC:20156	-2.38066	3.00185	-13.5241	3.14548e-36	8.28507e-34	71.4234	595.802
ENSG00000181997.8	unprocessed_pseudogene	AQP7P2	HGNC:32049	-4.10778	-5.55584	-32.6853	4.45e-169	1.64e-166	375.614	1.35644	50.0265		ENSG00000253959.1	lncRNA	LINC01863	HGNC:52682	-4.16372	-3.77165	-21.8426	2.65e-78	3.43e-76	167.613	5.50093	40.7288		ENSG00000172318.5	protein_coding	B3GALT1	HGNC:916	-4.67915	-0.41639	-18.6624	5.16e-60	3.66e-58	125.767	61.0852	754.024		ENSG00000092054.13	protein_coding	MYH7	HGNC:7577	-2.37994	-2.53689	-4.75682	2.51001e-06	8.06231e-06	4.12721	4444.5
ENSG00000189056.14	protein_coding	RELN	HGNC:9957	-4.09874	0.549113	-28.2362	1.47e-135	1.92e-133	298.935	235.298	1593.52		ENSG00000165810.17	protein_coding	BTNL9	HGNC:24176	-4.15251	2.1372	-26.4759	5.69e-103	2.27e-100	224.315	319.553	2509.39		ENSG00000244116.3	IG_V_gene	IGKV2-28	HGNC:5783	-4.67252	-3.1382	-17.5994	7.53e-55	4.26e-53	114.022	19.6507	147.659		ENSG00000140274.14	protein_coding	DUOXA2	HGNC:32698	-2.37899	-2.59625	-9.9449	1.48138e-21	3.79516e-20	38.1981	20.1437
ENSG00000134760.6	protein_coding	DSG1	HGNC:3048	-4.09386	-1.38669	-16.967	3.64e-58	6.35e-57	121.317	688.078	566.947		ENSG00000276668.1	lncRNA	AC104237.3	NA	-4.14816	-4.68696	-26.0869	6.67e-101	2.26e-98	219.155	2.26716	19.0508		ENSG00000101098.13	protein_coding	RIMS4	HGNC:16183	-4.66893	-3.42824	-21.0537	8.07e-72	1e-69	152.864	8.92308	113.122		ENSG00000101349.17	protein_coding	PAK5	HGNC:15916	-2.37287	-1.24285	-11.654	3.12942e-28	1.97827e-26	53.3051	32.9062
ENSG00000166947.15	protein_coding	EPB42	HGNC:3381	-4.09141	-4.88025	-28.1933	3.06e-135	3.98e-133	298.109	3.12961	70.6637		ENSG00000231698.2	lncRNA	AP002856.2	NA	-4.11813	-4.49543	-15.4464	1.42e-45	4.75e-44	92.7997	7.62709	94.1186		ENSG00000175084.12	protein_coding	DES	HGNC:2770	-4.65857	4.94409	-12.2762	1.23e-30	1.96e-29	58.2261	5265.84	72041.8		ENSG00000277586.4	protein_coding	NEFL	HGNC:7739	-2.36041	-0.163689	-7.47616	2.99857e-13	2.58513e-12	19.3855	216.858
ENSG00000260102.2	lncRNA	LINC01070	HGNC:49110	-4.07921	-5.53427	-34.5783	1.78e-183	1.28e-180	408.601	1.21962	34.2212		ENSG00000246430.7	lncRNA	LINC00968	HGNC:48727	-4.11813	-0.741187	-25.2067	3.26e-96	8.63e-94	208.783	37.3692	331.915		ENSG00000015592.16	protein_coding	STMN4	HGNC:16078	-4.65784	-4.11481	-25.3788	2.33e-93	7.95e-91	202.087	2.81497	63.3902		ENSG00000126950.8	protein_coding	TMEM35A	HGNC:25864	-2.35967	2.78499	-12.8688	2.35998e-33	3.53103e-31	64.864	516.96
ENSG00000271239.1	lncRNA	AC007423.1	NA	-4.07437	-5.23098	-27.6874	1.75e-131	2.06e-129	289.478	2.74527	66.5398		ENSG00000159708.18	protein_coding	LRRC36	HGNC:25615	-4.11206	1.04799	-25.2894	1.18e-96	3.25e-94	209.821	193.757	1028.22		ENSG00000184905.9	protein_coding	TCEAL2	HGNC:29818	-4.64636	-2.84349	-16.9252	1.3e-51	6.31e-50	106.608	19.9252	252.39		ENSG00000168530.16	protein_coding	MYL1	HGNC:7582	-2.35544	-4.12946	-5.12556	4.10127e-07	1.49001e-06	5.95108	896.084
ENSG00000123243.15	protein_coding	ITIH5	HGNC:21449	-4.07343	4.09607	-36.2172	5.98e-196	7.41e-193	437.714	1285.57	18851.6		ENSG00000162598.13	protein_coding	C1orf87	HGNC:28547	-4.11145	-1.47899	-13.3834	6.12e-36	1.36e-34	70.7091	81.6939	395.102		ENSG00000104435.14	protein_coding	STMN2	HGNC:10577	-4.64031	0.414992	-23.6005	1.64e-84	3.42e-82	181.98	89.2848	1195.15		ENSG00000287281.1	lncRNA	AC012101.2	NA	-2.35189	-1.36068	-12.0792	5.43382e-30	4.64188e-28	57.2919	28.7106
ENSG00000196549.12	protein_coding	MME	HGNC:7154	-4.06527	4.20932	-30.8464	3.82e-155	9.3e-153	343.855	1656.3	15905.3		ENSG00000119147.10	protein_coding	ECRG4	HGNC:24642	-4.10781	-0.168073	-17.3568	5.28e-55	2.74e-53	114.287	114.77	566.576		ENSG00000271178.1	IG_V_gene	IGHV3OR16-13	HGNC:5637	-4.6359	-2.83146	-19.0848	4.39e-62	3.56e-60	130.584	13.0644	201.61		ENSG00000105143.12	protein_coding	SLC1A6	HGNC:10944	-2.34971	-3.83855	-11.9382	2.10224e-29	1.60596e-27	55.841	5.96008
ENSG00000134339.9	protein_coding	SAA2	HGNC:10514	-4.0618	0.378985	-23.7783	4.26e-103	2.47e-101	224.347	246.658	2142.69		ENSG00000226886.1	processed_pseudogene	AC093787.1	NA	-4.10606	-5.39505	-27.3825	8.78e-108	4.43e-105	234.73	1.17625	16.3051		ENSG00000135549.15	protein_coding	PKIB	HGNC:9018	-4.62137	2.9113	-26.5642	3.18e-99	1.32e-96	215.745	342.272	6974.39		ENSG00000131746.13	protein_coding	TNS4	HGNC:24352	-2.34693	3.84395	-8.62206	6.87891e-17	9.54142e-16	27.2983	1528.04
ENSG00000106278.12	protein_coding	PTPRZ1	HGNC:9685	-4.05767	-0.254111	-18.5672	5.15e-68	1.19e-66	143.834	382.684	1029.13		ENSG00000133105.8	protein_coding	RXFP2	HGNC:17318	-4.09938	-4.32349	-19.7707	2.12e-67	1.88e-65	142.663	5.23933	28.7119		ENSG00000259087.5	lncRNA	AL121790.2	NA	-4.6205	-3.25297	-20.8937	5.04e-71	6.01e-69	151.047	5.90852	105.244		ENSG00000156234.7	protein_coding	CXCL13	HGNC:10639	-2.34417	0.258009	-7.96484	9.40352e-15	9.92807e-14	22.7501	274.108
ENSG00000079435.10	protein_coding	LIPE	HGNC:6621	-4.05446	3.66151	-30.5552	6.02e-153	1.35e-150	338.816	1094.14	21947.6		ENSG00000223914.4	lncRNA	LINC02471	HGNC:53410	-4.09309	-1.56489	-14.3796	1.65e-40	4.53e-39	81.1617	56.4082	170.203		ENSG00000165197.5	protein_coding	VEGFD	HGNC:3708	-4.61929	-2.70498	-26.8149	1.85e-100	8.5e-98	218.476	8.67568	185.707		ENSG00000168004.10	protein_coding	PLAAT5	HGNC:24978	-2.34036	-0.69049	-12.9729	8.33306e-34	1.3507e-31	65.9638	41.7365
ENSG00000165349.12	protein_coding	SLC7A3	HGNC:11061	-4.04975	-2.51839	-19.8716	2.1e-76	6.15e-75	163.195	33.568	280.956		ENSG00000019169.10	protein_coding	MARCO	HGNC:6895	-4.08617	5.12463	-16.4208	2.48e-50	1.03e-48	103.345	3094.79	18904.4		ENSG00000089199.10	protein_coding	CHGB	HGNC:1930	-4.61927	-0.370382	-19.095	3.92e-62	3.18e-60	130.629	326.175	797.512		ENSG00000107485.18	protein_coding	GATA3	HGNC:4172	-2.33951	2.87181	-13.2128	7.45455e-35	1.53248e-32	68.2878	549.99
ENSG00000181856.15	protein_coding	SLC2A4	HGNC:11009	-4.04937	0.181674	-35.9497	6.48e-194	6.55e-191	433.055	86.9433	1817.15		ENSG00000267774.2	lncRNA	AC010776.2	NA	-4.08289	-4.99691	-26.0792	7.33e-101	2.45e-98	219.014	1.718	17.4068		ENSG00000165553.4	protein_coding	NGB	HGNC:14077	-4.6187	-4.65371	-24.7756	2.31e-90	6.34e-88	195.183	2.06029	56.9512		ENSG00000091138.13	protein_coding	SLC26A3	HGNC:3018	-2.33527	-0.136192	-7.24777	1.42577e-12	1.12839e-11	17.8594	261.814
ENSG00000182253.15	protein_coding	SYNM	HGNC:24466	-4.04515	4.89845	-28.9572	6.12e-141	9.08e-139	311.166	3321.23	26732.3		ENSG00000022267.19	protein_coding	FHL1	HGNC:3702	-4.07888	4.86245	-25.3999	3.04e-97	8.56e-95	211.118	1729.58	14271.2		ENSG00000205358.4	protein_coding	MT1H	HGNC:7400	-4.61447	0.846007	-21.2096	1.35e-72	1.76e-70	154.602	108.141	2652.78		ENSG00000164764.11	protein_coding	SBSPON	HGNC:30362	-2.33333	2.61683	-16.3468	2.49172e-49	7.87569e-46	101.388	411.782
ENSG00000181195.11	protein_coding	PENK	HGNC:8831	-4.03902	-2.36668	-22.0421	5.6e-91	2.41e-89	196.624	73.2691	543.46		ENSG00000095713.14	protein_coding	CRTAC1	HGNC:14882	-4.06527	3.66911	-16.9892	3.7e-53	1.75e-51	109.863	1335.84	6069.93		ENSG00000242515.5	protein_coding	UGT1A10	HGNC:12531	-4.61013	1.17119	-21.5454	2.89e-74	4.1e-72	158.43	141.356	2233.34		ENSG00000167281.19	protein_coding	RBFOX3	HGNC:27097	-2.33057	2.77116	-11.2659	1.17272e-26	5.86496e-25	49.5845	565.455
ENSG00000273079.6	protein_coding	GRIN2B	HGNC:4586	-4.03894	-2.41821	-24.5402	1.6e-108	1.02e-106	236.888	28.5509	197.434		ENSG00000232234.4	lncRNA	AL355499.1	NA	-4.05873	-4.31239	-24.9985	4.19e-95	1.01e-92	205.955	3.11317	23.6102		ENSG00000108018.15	protein_coding	SORCS1	HGNC:16697	-4.6078	-1.68473	-20.6995	4.64e-70	5.26e-68	148.854	25.7692	332.22		ENSG00000120907.18	protein_coding	ADRA1A	HGNC:277	-2.32912	1.35209	-12.1278	3.40084e-30	3.01732e-28	57.7293	212.605
ENSG00000103546.18	protein_coding	SLC6A2	HGNC:11048	-4.03654	-3.12746	-20.3614	1.25e-79	4.02e-78	170.606	45.5068	98.0708		ENSG00000234880.1	lncRNA	LINC00163	HGNC:33165	-4.05863	-3.74118	-22.4542	1.51e-81	2.25e-79	175.031	5.03525	40.9153		ENSG00000144339.12	protein_coding	TMEFF2	HGNC:11867	-4.60592	-4.10895	-24.7684	2.5e-90	6.8e-88	195.153	3.23909	55.5122		ENSG00000260412.1	lncRNA	AL353746.1	NA	-2.32616	-4.62587	-10.9841	1.55365e-25	6.96555e-24	47.0697	3.97605
ENSG00000154263.17	protein_coding	ABCA10	HGNC:30	-4.03156	0.569317	-36.0571	9.88e-195	1.04e-191	434.939	125.443	1316.66		ENSG00000285551.2	lncRNA	AC067752.1	NA	-4.05683	-4.71071	-25.1204	9.39e-96	2.42e-93	207.392	1.9833	21.678		ENSG00000120057.5	protein_coding	SFRP5	HGNC:10779	-4.59836	-2.96982	-17.7523	1.38e-55	8.05e-54	115.712	19.7339	283.146		ENSG00000161649.13	protein_coding	CD300LG	HGNC:30455	-2.32495	-1.55451	-11.2619	1.21712e-26	6.07024e-25	49.6989	28.6467
ENSG00000229436.1	processed_pseudogene	AC073850.1	NA	-4.03073	-4.42704	-27.1369	2.05e-127	2.17e-125	280.183	5.36454	70.3097		ENSG00000286256.2	lncRNA	AC084871.3	NA	-4.04995	-1.87198	-22.4052	2.74e-81	4.06e-79	174.534	17.6549	166.932		ENSG00000065325.13	protein_coding	GLP2R	HGNC:4325	-4.59668	-0.553948	-27.6437	1.57e-104	8.63e-102	227.943	31.3701	585.537		ENSG00000171403.10	protein_coding	KRT9	HGNC:6447	-2.32491	-4.51488	-12.7096	1.14761e-32	1.47417e-30	63.1	3.07186
ENSG00000186847.6	protein_coding	KRT14	HGNC:6416	-4.02097	4.58613	-13.6574	1.23e-39	1.18e-38	78.4489	10551.3	40265.2		ENSG00000175084.12	protein_coding	DES	HGNC:2770	-4.04606	2.41486	-21.2032	6.4e-75	7.48e-73	159.873	443.096	2851.81		ENSG00000166292.12	protein_coding	TMEM100	HGNC:25607	-4.59574	-0.799457	-26.5245	4.99e-99	2.04e-96	215.31	31.7505	513.268		ENSG00000244509.4	protein_coding	APOBEC3C	HGNC:17353	-2.32346	4.35196	-15.8812	4.2214e-47	7.62444e-44	96.2618	1267.5
ENSG00000277270.2	lncRNA	AL160412.1	NA	-4.02016	-5.08503	-30.425	5.77e-152	1.26e-149	336.429	2.46355	36.4779		ENSG00000237923.1	lncRNA	LINC02570	HGNC:39766	-4.04293	-4.97606	-24.7236	1.22e-93	2.8e-91	202.535	2.27087	17.7966		ENSG00000153446.16	protein_coding	C16orf89	HGNC:28687	-4.57984	-1.01643	-23.9335	3.58e-86	8.18e-84	185.809	34.6216	446.951		ENSG00000229019.1	lncRNA	AL161457.1	NA	-2.3228	-3.57743	-11.9763	1.45993e-29	1.1429e-27	56.2161	6.61477
ENSG00000123689.6	protein_coding	G0S2	HGNC:30229	-4.01622	2.85311	-27.707	1.25e-131	1.49e-129	289.822	777.546	11985.7		ENSG00000137441.8	protein_coding	FGFBP2	HGNC:29451	-4.03422	-1.51978	-22.9509	3.44e-84	5.45e-82	181.194	31.5362	219.068		ENSG00000239571.1	IG_V_gene	IGKV2D-30	HGNC:5801	-4.57973	-3.26006	-18.6063	9.7e-60	6.8e-58	125.217	10.7775	133.146		ENSG00000183287.14	protein_coding	CCBE1	HGNC:29426	-2.32155	0.461818	-12.0075	1.08266e-29	8.74639e-28	56.6176	110.575
ENSG00000072657.9	protein_coding	TRHDE	HGNC:30748	-4.00745	-2.40202	-22.029	6.89e-91	2.96e-89	196.418	26.0135	377.469		ENSG00000260943.1	lncRNA	LINC02555	HGNC:53593	-4.02572	-1.11434	-14.5558	2.46e-41	7.06e-40	83.0288	90.3915	234.068		ENSG00000133392.18	protein_coding	MYH11	HGNC:7569	-4.57881	6.39928	-14.9274	2.91e-42	8.99e-41	84.8644	8774.81	176742		ENSG00000186832.9	protein_coding	KRT16	HGNC:6423	-2.31419	0.397394	-9.58194	3.14546e-20	6.75179e-19	35.1258	157.948
ENSG00000147256.12	protein_coding	ARHGAP36	HGNC:26388	-4.00154	-2.88955	-14.194	1.88e-42	1.99e-41	85.4113	429.869	921.655		ENSG00000239268.3	lncRNA	AC092691.1	NA	-4.0256	-4.33052	-21.0237	5.66e-74	6.56e-72	157.682	4.19109	25.7119		ENSG00000090402.8	protein_coding	SI	HGNC:10856	-4.57279	1.7771	-14.0639	2.32e-38	5.7e-37	76.0063	540.723	7208.51		ENSG00000159763.4	protein_coding	PIP	HGNC:8993	-2.31005	-0.0982649	-6.66744	6.2923e-11	4.00976e-10	14.161	264.786
ENSG00000277631.5	lncRNA	PGM5P3-AS1	HGNC:51194	-3.99753	-4.45418	-31.8784	5.91e-163	1.75e-160	361.674	3.60936	42.9469		ENSG00000096088.16	protein_coding	PGC	HGNC:8890	-4.00987	5.26311	-7.9392	1e-14	6.09e-14	21.8941	81175.5	19487.5		ENSG00000163687.14	protein_coding	DNASE1L3	HGNC:2959	-4.57198	0.503933	-19.9395	2.7e-66	2.59e-64	140.147	94.2079	1365.68		ENSG00000165078.13	protein_coding	CPA6	HGNC:17245	-2.30837	0.753127	-9.55505	3.93221e-20	8.3205e-19	34.8871	165.836
ENSG00000165186.12	protein_coding	PTCHD1	HGNC:26392	-3.9807	-0.151471	-20.4372	3.93e-80	1.28e-78	171.644	262.351	1096.21		ENSG00000227307.1	lncRNA	AC010998.1	NA	-3.99323	-3.82041	-18.6109	2.17e-61	1.46e-59	128.943	7.2115	31.8814		ENSG00000171246.6	protein_coding	NPTX1	HGNC:7952	-4.57135	-1.18056	-18.6943	3.6e-60	2.61e-58	126.16	44.948	1280.29		ENSG00000162592.10	protein_coding	CCDC27	HGNC:26546	-2.30543	-2.92433	-15.2129	6.05361e-44	6.65529e-41	88.7478	7.86826
ENSG00000112175.8	protein_coding	BMP5	HGNC:1072	-3.98058	-1.54026	-20.0914	7.58e-78	2.31e-76	166.47	134.734	335.204		ENSG00000249364.6	lncRNA	AC112206.2	NA	-3.99175	-1.05403	-19.6297	1.15e-66	9.77e-65	141.042	42.8089	220.966		ENSG00000242371.1	IG_V_gene	IGKV1-39	HGNC:5740	-4.56332	-1.73898	-16.8106	4.57e-51	2.16e-49	105.319	38.8503	336.854		ENSG00000224984.1	lncRNA	AL512363.1	NA	-2.2996	-4.39703	-12.5175	7.64153e-32	8.51206e-30	61.2664	3.31737
ENSG00000148053.17	protein_coding	NTRK2	HGNC:8032	-3.9791	4.97701	-26.6648	6.12e-124	5.62e-122	272.071	4185.84	24915.1		ENSG00000256948.1	lncRNA	AC026369.3	NA	-3.99063	-1.48069	-20.0108	1.18e-68	1.12e-66	145.601	26.8163	222.864		ENSG00000148483.9	protein_coding	TMEM236	HGNC:23473	-4.56008	2.54838	-21.4122	1.33e-73	1.81e-71	156.876	334.495	5573.98		ENSG00000272626.1	lncRNA	AC021146.12	NA	-2.29751	-4.17181	-11.2863	9.71056e-27	4.93055e-25	49.8131	4.41517
ENSG00000233766.7	lncRNA	CAVIN2-AS1	HGNC:40517	-3.96132	-5.15169	-32.5376	5.9e-168	2.04e-165	373.071	2.58956	27.4159		ENSG00000184905.9	protein_coding	TCEAL2	HGNC:29818	-3.98911	-0.955857	-19.6621	7.82e-67	6.68e-65	141.428	65.8052	255.966		ENSG00000184809.13	lncRNA	B3GALT5-AS1	HGNC:16424	-4.55952	-1.05379	-18.319	2.44e-58	1.61e-56	121.957	42.4262	937.854		ENSG00000056291.17	protein_coding	NPFFR2	HGNC:4525	-2.29419	-4.63139	-10.3207	5.77784e-23	1.80146e-21	41.3024	3.45908
ENSG00000101349.17	protein_coding	PAK5	HGNC:15916	-3.95716	-2.51406	-19.3609	4.39e-73	1.19e-71	155.582	28.198	262.115		ENSG00000163687.14	protein_coding	DNASE1L3	HGNC:2959	-3.98135	0.625929	-21.2059	6.19e-75	7.26e-73	159.973	133.75	1141		ENSG00000171714.12	protein_coding	ANO5	HGNC:27337	-4.55881	-0.585169	-20.6617	7.16e-70	8.08e-68	148.397	55.553	558.951		ENSG00000142583.18	protein_coding	SLC2A5	HGNC:11010	-2.28742	2.80519	-11.1956	2.24318e-26	1.08246e-24	48.9428	746.756
ENSG00000188536.13	protein_coding	HBA2	HGNC:4824	-3.95395	-0.227405	-25.2817	7.36e-114	5.23e-112	249.101	101.239	2087.15		ENSG00000128268.12	protein_coding	MGAT3	HGNC:7046	-3.97535	2.59794	-26.4578	7.11e-103	2.8e-100	224.089	467.768	2854.76		ENSG00000211642.3	IG_V_gene	IGLV10-54	HGNC:5884	-4.5538	0.173158	-14.1115	1.42e-38	3.54e-37	76.5733	165.541	1727.98		ENSG00000235848.4	lncRNA	RMDN2-AS1	HGNC:41150	-2.28696	-2.31304	-10.5769	6.04283e-24	2.14304e-22	43.5924	18.1397
ENSG00000149575.9	protein_coding	SCN2B	HGNC:10589	-3.95308	-0.965975	-24.2902	9.78e-107	6.06e-105	232.766	61.2637	440.027		ENSG00000275612.1	lncRNA	AC104237.2	NA	-3.97058	-4.98126	-26.1605	2.71e-101	9.66e-99	219.989	1.58998	13.8305		ENSG00000143171.13	protein_coding	RXRG	HGNC:10479	-4.54585	-3.17641	-25.2959	6e-93	1.94e-90	201.231	4.5738	94.0732		ENSG00000197705.10	protein_coding	KLHL14	HGNC:29266	-2.2864	-0.209562	-13.2019	8.32422e-35	1.65737e-32	68.2491	55.2575
ENSG00000151365.2	protein_coding	THRSP	HGNC:11800	-3.95076	1.98921	-20.855	6.42e-83	2.24e-81	177.91	823.199	5400.75		ENSG00000125740.14	protein_coding	FOSB	HGNC:3797	-3.96386	5.15933	-13.7029	2.19e-37	5.21e-36	73.6557	4831.2	37694.8		ENSG00000163710.9	protein_coding	PCOLCE2	HGNC:8739	-4.54184	-0.949595	-18.7952	1.16e-60	8.57e-59	127.285	58.526	512.561		ENSG00000137699.17	protein_coding	TRIM29	HGNC:17274	-2.27591	5.22792	-8.17206	2.05912e-15	2.36238e-14	23.9148	3484.2
ENSG00000080166.16	protein_coding	DCT	HGNC:2709	-3.94935	-2.8001	-25.6139	2.88e-116	2.24e-114	254.654	28.2484	178.637		ENSG00000118526.7	protein_coding	TCF21	HGNC:11632	-3.93801	1.32717	-25.0714	1.71e-95	4.17e-93	207.151	183.442	1193.27		ENSG00000166828.3	protein_coding	SCNN1G	HGNC:10602	-4.53255	-2.59026	-15.9434	5.74e-47	2.19e-45	95.9699	21.0603	551.756		ENSG00000120057.5	protein_coding	SFRP5	HGNC:10779	-2.2753	-1.78337	-7.67271	7.60356e-14	7.13938e-13	20.8242	49.2575
ENSG00000228639.8	lncRNA	ROCR	HGNC:52946	-3.94672	-1.81628	-15.032	5.28e-47	6.55e-46	95.7727	152.824	420.947		ENSG00000136160.17	protein_coding	EDNRB	HGNC:3180	-3.93726	3.8971	-28.258	2.06e-112	1.38e-109	245.992	823.122	6860.36		ENSG00000211652.2	IG_V_gene	IGLV7-43	HGNC:5929	-4.52686	0.589385	-16.2792	1.51e-48	6.23e-47	99.4133	151.247	1552.71		ENSG00000166573.6	protein_coding	GALR1	HGNC:4132	-2.2728	-1.4025	-9.90607	2.06186e-21	5.15689e-20	37.8705	35.99
ENSG00000134962.7	protein_coding	KLB	HGNC:15527	-3.94634	0.576201	-33.0076	1.59e-171	6.27e-169	381.601	114.024	2648.25		ENSG00000283199.3	protein_coding	C13orf46	HGNC:53786	-3.93126	0.267142	-20.02	1.06e-68	1.01e-66	145.684	111.353	552.508		ENSG00000225698.3	IG_V_gene	IGHV3-72	HGNC:5622	-4.5265	1.01447	-15.9531	5.16e-47	1.98e-45	95.8761	197.723	2300.8		ENSG00000169550.14	protein_coding	MUC15	HGNC:14956	-2.2724	-0.513195	-8.97001	4.53076e-18	7.29713e-17	30.2897	65.3912
ENSG00000065371.17	protein_coding	ROPN1	HGNC:17692	-3.94522	-2.16409	-14.1588	2.89e-42	3.04e-41	84.9461	212.103	340.637		ENSG00000143171.13	protein_coding	RXRG	HGNC:10479	-3.92893	-0.770442	-17.4285	2.3e-55	1.22e-53	115.147	68.1967	274.525		ENSG00000164122.9	protein_coding	ASB5	HGNC:17180	-4.51755	-4.21968	-17.1513	1.08e-52	5.51e-51	109.095	5.81705	129.659		ENSG00000265460.6	transcribed_processed_pseudogene	AC015910.1	NA	-2.2699	-4.75557	-10.7541	1.24257e-24	4.91699e-23	45.0301	3.52495
ENSG00000154258.17	protein_coding	ABCA9	HGNC:39	-3.93566	1.70612	-33.8289	9.01e-178	5.12e-175	395.948	272.175	3137.83		ENSG00000273760.1	lncRNA	AC245041.1	NA	-3.92369	-2.03137	-14.7842	2.07e-42	6.15e-41	85.5358	35.7217	127.203		ENSG00000152092.16	protein_coding	ASTN1	HGNC:773	-4.51442	-3.659	-21.1074	4.37e-72	5.55e-70	153.462	6.67775	76.9512		ENSG00000161896.12	protein_coding	IP6K3	HGNC:17269	-2.26764	0.340168	-10.3048	6.63429e-23	2.03833e-21	41.202	116.97
ENSG00000277494.2	protein_coding	GPIHBP1	HGNC:24945	-3.93391	1.23721	-32.9825	2.46e-171	9.46e-169	381.156	203.731	2199.25		ENSG00000163492.15	protein_coding	CCDC141	HGNC:26821	-3.92058	0.00968656	-22.8976	6.61e-84	1.04e-81	180.57	77.1596	479.627		ENSG00000175497.17	protein_coding	DPP10	HGNC:20823	-4.50497	-1.40783	-14.7628	1.64e-41	4.85e-40	83.4159	75.6985	316.39		ENSG00000278214.1	lncRNA	LINC02139	HGNC:52999	-2.26521	-4.09889	-12.804	4.49821e-33	6.42609e-31	64.0685	6.66667
ENSG00000133392.18	protein_coding	MYH11	HGNC:7569	-3.92768	5.26265	-28.3111	4.06e-136	5.46e-134	300.068	3684.79	33115.8		ENSG00000187416.12	protein_coding	LHFPL3	HGNC:6589	-3.91069	-1.52665	-14.9176	4.82e-43	1.45e-41	86.9635	49.2189	153.763		ENSG00000019102.12	protein_coding	VSIG2	HGNC:17149	-4.49752	3.33063	-13.6555	1.49e-36	3.32e-35	71.8114	891.788	8729.73		ENSG00000176928.7	protein_coding	GCNT4	HGNC:17973	-2.26351	0.735881	-17.7324	4.37704e-56	5.5339e-52	116.761	97.8683
ENSG00000138722.10	protein_coding	MMRN1	HGNC:7178	-3.92753	1.69523	-26.7856	7.93e-125	7.51e-123	274.23	375.671	3876.19		ENSG00000168703.5	protein_coding	WFDC12	HGNC:16115	-3.9067	-3.36461	-15.3069	6.66e-45	2.15e-43	91.2608	130.202	52.322		ENSG00000184144.12	protein_coding	CNTN2	HGNC:2172	-4.47707	-2.60865	-20.7707	2.06e-70	2.39e-68	149.662	12.8358	168.512		ENSG00000128714.6	protein_coding	HOXD13	HGNC:5136	-2.26313	2.17922	-13.4632	5.85697e-36	1.42403e-33	70.8428	331.778
ENSG00000287666.1	lncRNA	AP000821.2	NA	-3.92066	-5.21022	-34.4669	1.25e-182	8.15e-180	406.685	2.33933	30.6195		ENSG00000181234.9	protein_coding	TMEM132C	HGNC:25436	-3.90403	-2.46108	-15.0502	1.13e-43	3.46e-42	88.4375	26.2616	94.8983		ENSG00000176399.4	protein_coding	DMRTA1	HGNC:13826	-4.46555	-2.634	-21.1601	2.39e-72	3.07e-70	154.094	10.1518	137.195		ENSG00000109819.9	protein_coding	PPARGC1A	HGNC:9237	-2.26094	1.81855	-15.1598	1.07376e-43	1.08604e-40	88.5208	239.291
ENSG00000225670.4	lncRNA	CADM3-AS1	HGNC:40812	-3.91531	-1.9114	-22.477	5.59e-94	2.57e-92	203.504	33.7345	218.637		ENSG00000133661.17	protein_coding	SFTPD	HGNC:10803	-3.89555	6.25772	-12.2959	3.74e-31	6.5e-30	59.3682	9219.63	31668.7		ENSG00000132872.12	protein_coding	SYT4	HGNC:11512	-4.46288	-3.55589	-18.4389	6.37e-59	4.25e-57	123.344	10.3306	88.5854		ENSG00000088726.16	protein_coding	TMEM40	HGNC:25620	-2.25882	-0.251165	-9.27105	4.04516e-19	7.50998e-18	32.6521	78.4491
ENSG00000240654.6	protein_coding	C1QTNF9	HGNC:28732	-3.91513	-3.515	-31.7641	4.34e-162	1.26e-159	359.755	6.57696	76.1858		ENSG00000182533.7	protein_coding	CAV3	HGNC:1529	-3.89396	-4.02809	-20.6535	5.04e-72	5.4e-70	153.238	4.67718	31.9153		ENSG00000166091.21	protein_coding	CMTM5	HGNC:19176	-4.46247	-4.41096	-26.3902	2.3e-98	9.22e-96	213.47	1.64241	47.4878		ENSG00000110975.8	protein_coding	SYT10	HGNC:19266	-2.25858	-2.40094	-9.76962	6.54234e-21	1.54031e-19	36.744	18.2475
ENSG00000149090.12	protein_coding	PAMR1	HGNC:24554	-3.91447	2.4003	-41.4431	1.72e-235	9.38e-232	528.667	382.295	4305.22		ENSG00000233746.2	lncRNA	LINC00656	HGNC:27304	-3.88698	-3.94113	-23.8603	4.91e-89	9.53e-87	192.116	3.58256	30.8814		ENSG00000115665.9	protein_coding	SLC5A7	HGNC:14025	-4.46233	-4.1278	-20.727	3.39e-70	3.88e-68	149.116	3.92516	68.0244		ENSG00000197565.16	protein_coding	COL4A6	HGNC:2208	-2.25715	3.56474	-14.0305	1.68823e-38	7.11478e-36	76.5974	833.172
ENSG00000285294.1	lncRNA	LINC00842	HGNC:44989	-3.91072	-4.38359	-24.5198	2.23e-108	1.42e-106	236.527	9.68857	54.2035		ENSG00000228723.6	lncRNA	SRGAP3-AS2	HGNC:40899	-3.88474	-1.47904	-10.8489	3.64e-25	4.45e-24	46.1194	109.384	494.576		ENSG00000101938.15	protein_coding	CHRDL1	HGNC:29861	-4.4466	1.51088	-17.3547	1.14e-53	6.15e-52	111.132	342.705	2770.56		ENSG00000054803.4	protein_coding	CBLN4	HGNC:16231	-2.2559	-3.68448	-10.8503	5.22563e-25	2.18045e-23	45.9487	7.36527
ENSG00000197769.6	protein_coding	MAP1LC3C	HGNC:13353	-3.89841	-1.54657	-28.6001	2.85e-138	3.92e-136	305.186	30.7678	369.584		ENSG00000228401.5	lncRNA	AL590226.1	NA	-3.88425	-1.81998	-25.3916	3.37e-97	9.38e-95	210.963	15.7495	155.271		ENSG00000144290.17	protein_coding	SLC4A10	HGNC:13811	-4.44087	-1.92978	-21.2004	1.5e-72	1.95e-70	154.563	35.1538	278.732		ENSG00000154928.18	protein_coding	EPHB1	HGNC:3392	-2.25175	0.379428	-13.5282	3.01459e-36	8.02389e-34	71.5359	96.7186
ENSG00000196666.6	protein_coding	FAM180B	HGNC:34451	-3.89686	-2.98973	-24.6512	2.55e-109	1.64e-107	238.711	13.8506	199.283		ENSG00000170549.4	protein_coding	IRX1	HGNC:14358	-3.86753	-1.21369	-12.9751	4.08e-34	8.24e-33	66.5327	105.327	189.068		ENSG00000143196.5	protein_coding	DPT	HGNC:3011	-4.43942	0.429869	-20.3313	3.11e-68	3.26e-66	144.603	96.0208	1458.24		ENSG00000065534.19	protein_coding	MYLK	HGNC:7590	-2.24836	8.57786	-10.7089	1.86301e-24	7.24741e-23	44.4939	26014.3
ENSG00000261054.1	lncRNA	AC036108.2	NA	-3.89458	-3.95255	-27.0556	8.15e-127	8.36e-125	278.822	6.75968	72.7788		ENSG00000158578.21	protein_coding	ALAS2	HGNC:397	-3.8669	-2.99166	-18.9366	4.54e-63	3.26e-61	132.798	9.40074	117.373		ENSG00000286848.1	lncRNA	AC009570.2	NA	-4.43838	-3.96511	-21.2184	1.23e-72	1.61e-70	154.706	3.07484	59.2195		ENSG00000168389.18	protein_coding	MFSD2A	HGNC:25897	-2.24598	0.367924	-12.207	1.58043e-30	1.46384e-28	58.5206	82.5609
ENSG00000109846.9	protein_coding	CRYAB	HGNC:2389	-3.88696	5.06481	-24.6821	1.53e-109	9.99e-108	238.962	4715.41	30670.4		ENSG00000197465.14	protein_coding	GYPE	HGNC:4705	-3.85253	-1.39973	-25.8719	9.31e-100	2.93e-97	216.853	21.3506	158.746		ENSG00000188175.10	protein_coding	HEPACAM2	HGNC:27364	-4.43022	2.43805	-14.2498	3.41e-39	8.79e-38	77.8911	641.636	4623.85		ENSG00000172005.11	protein_coding	MAL	HGNC:6817	-2.24199	0.122945	-11.8437	5.18419e-29	3.72408e-27	55.079	86.1238
ENSG00000132975.8	protein_coding	GPR12	HGNC:4466	-3.87948	-2.74226	-16.9772	3.16e-58	5.53e-57	121.532	171.589	133.301		ENSG00000168497.5	protein_coding	CAVIN2	HGNC:10690	-3.84987	4.99821	-23.3831	1.72e-86	2.93e-84	186.405	1808.48	13581.7		ENSG00000163815.6	protein_coding	CLEC3B	HGNC:11891	-4.42657	0.327023	-34.9172	4.66e-139	1.18e-135	307.209	48.0104	1004.63		ENSG00000134258.17	protein_coding	VTCN1	HGNC:28873	-2.2406	0.851551	-9.19217	7.66085e-19	1.36417e-17	31.9562	203.014
ENSG00000152580.8	protein_coding	IGSF10	HGNC:26384	-3.87806	1.54407	-29.6548	3.62e-146	6.53e-144	323.293	322.208	2573.75		ENSG00000268038.3	lncRNA	LINC01785	HGNC:25060	-3.8471	-5.38971	-20.1802	1.54e-69	1.51e-67	147.481	9.46568	17.0678		ENSG00000183476.12	protein_coding	SH2D7	HGNC:34549	-4.42165	-1.7185	-23.317	4.24e-83	8.19e-81	178.749	15.7318	311.512		ENSG00000225398.3	unprocessed_pseudogene	PGM5P4	HGNC:49605	-2.23806	-2.55819	-12.5394	6.16047e-32	6.98536e-30	61.6392	11.5649
ENSG00000123838.11	protein_coding	C4BPA	HGNC:1325	-3.87664	-2.20877	-18.4868	1.65e-67	3.76e-66	142.787	161.743	350.027		ENSG00000198576.4	protein_coding	ARC	HGNC:648	-3.84671	-0.315493	-20.8311	5.86e-73	6.59e-71	155.464	61.6976	555.593		ENSG00000239975.2	IG_V_gene	IGKV1D-33	HGNC:5753	-4.41868	-2.95466	-16.6759	2e-50	9.09e-49	103.896	17.7173	144.756		ENSG00000267405.1	lncRNA	AC005180.1	NA	-2.23516	0.761413	-12.4333	1.74383e-31	1.86052e-29	60.6925	121.866
ENSG00000166292.12	protein_coding	TMEM100	HGNC:25607	-3.87172	0.303799	-27.9518	1.91e-133	2.36e-131	294.087	155.196	1306.67		ENSG00000101098.13	protein_coding	RIMS4	HGNC:16183	-3.83472	-1.66685	-14.5019	4.41e-41	1.25e-39	82.484	61.3098	138.153		ENSG00000132915.11	protein_coding	PDE6A	HGNC:8785	-4.41802	-0.757359	-22.0362	1.04e-76	1.65e-74	164.1	39.4324	566.976		ENSG00000233485.1	lncRNA	FHAD1-AS1	HGNC:41241	-2.23192	-4.03143	-11.2403	1.48569e-26	7.28045e-25	49.4045	5.0978
ENSG00000134121.10	protein_coding	CHL1	HGNC:1939	-3.86846	2.26854	-29.1363	2.8e-142	4.34e-140	314.332	504.99	3909.88		ENSG00000071991.9	protein_coding	CDH19	HGNC:1758	-3.82925	-1.91856	-16.7299	7.27e-52	3.25e-50	107.164	34.0093	120.305		ENSG00000124205.18	protein_coding	EDN3	HGNC:3178	-4.41599	2.05815	-19.695	4.36e-65	3.94e-63	137.329	239.551	3366.8		ENSG00000186766.8	protein_coding	FOXI2	HGNC:32448	-2.23126	-3.43554	-11.4446	2.23081e-27	1.23974e-25	51.2992	7.40918
ENSG00000153303.17	protein_coding	FRMD1	HGNC:21240	-3.86129	-2.13791	-25.0378	4.24e-112	2.93e-110	245.093	22.2646	368.69		ENSG00000123119.12	protein_coding	NECAB1	HGNC:20983	-3.82499	0.908967	-27.6282	4.39e-109	2.35e-106	238.355	113.92	758.644		ENSG00000130294.17	protein_coding	KIF1A	HGNC:888	-4.41352	-1.24578	-18.8982	3.62e-61	2.8e-59	128.459	72.158	426.707		ENSG00000196878.15	protein_coding	LAMB3	HGNC:6490	-2.22626	4.92525	-9.29649	3.28975e-19	6.17096e-18	32.5423	2598.2
ENSG00000172318.5	protein_coding	B3GALT1	HGNC:916	-3.86022	-2.28107	-27.5682	1.33e-130	1.54e-128	287.559	21.9712	196.947		ENSG00000007402.12	protein_coding	CACNA2D2	HGNC:1400	-3.81237	4.60938	-14.8228	1.36e-42	4.06e-41	85.6037	2698.22	9996.46		ENSG00000168477.19	protein_coding	TNXB	HGNC:11976	-4.40895	2.34953	-24.148	3.06e-87	7.3e-85	188.216	322.006	5306.22		ENSG00000086570.12	protein_coding	FAT2	HGNC:3596	-2.22534	2.4069	-12.0493	7.24405e-30	6.02543e-28	56.9262	465.854
ENSG00000206384.10	protein_coding	COL6A6	HGNC:27023	-3.85718	0.767033	-29.4968	5.55e-145	9.47e-143	320.588	175.194	1589.08		ENSG00000278484.1	lncRNA	AC010998.3	NA	-3.80658	-3.66575	-14.4437	8.26e-41	2.3e-39	81.9139	18.334	34.8983		ENSG00000259237.1	lncRNA	LINC02490	HGNC:53471	-4.40493	-4.69535	-21.7156	4.1e-75	6.17e-73	160.322	1.65696	58.8293		ENSG00000137857.17	protein_coding	DUOX1	HGNC:3062	-2.22508	3.30102	-13.9069	6.09782e-38	2.14225e-35	75.3303	693.291
ENSG00000122756.15	protein_coding	CNTFR	HGNC:2170	-3.85374	0.987646	-21.9469	2.52e-90	1.06e-88	194.979	363.527	2020.89		ENSG00000168079.17	protein_coding	SCARA5	HGNC:28701	-3.80453	1.12628	-16.1529	5.17e-49	2.02e-47	100.483	311.558	1240.93		ENSG00000036672.16	protein_coding	USP2	HGNC:12618	-4.40351	1.05196	-31.1701	1.43e-121	1.65e-118	267.089	88.948	2004.39		ENSG00000152137.8	protein_coding	HSPB8	HGNC:30171	-2.22327	5.89218	-11.2992	8.61544e-27	4.40101e-25	49.8092	4000.14
ENSG00000197891.12	protein_coding	SLC22A12	HGNC:17989	-3.8533	-5.64924	-30.1891	3.46e-150	7.1e-148	332.301	1.36724	42.5575		ENSG00000189292.16	protein_coding	ALKAL2	HGNC:27683	-3.79902	-0.777718	-21.9984	3.96e-79	5.3e-77	169.61	41.6586	266.153		ENSG00000226087.2	lncRNA	AC073283.2	NA	-4.39443	-3.09756	-23.5989	1.67e-84	3.45e-82	181.903	4.94595	97.1707		ENSG00000256751.6	lncRNA	PLBD1-AS1	HGNC:51143	-2.2181	0.128386	-15.6404	5.86952e-46	8.73039e-43	93.6325	72.1836
ENSG00000246430.7	lncRNA	LINC00968	HGNC:48727	-3.85179	-2.09786	-27.7895	3.06e-132	3.68e-130	291.328	25.8713	339.08		ENSG00000228692.2	lncRNA	AL445307.1	NA	-3.79477	-4.39414	-25.9123	5.67e-100	1.81e-97	217.039	2.20223	19.322		ENSG00000108381.11	protein_coding	ASPA	HGNC:756	-4.39372	-1.3405	-27.5192	6.4e-104	3.44e-101	226.502	18.9459	332.78		ENSG00000165646.14	protein_coding	SLC18A2	HGNC:10935	-2.21779	-0.330206	-9.5231	5.12403e-20	1.06815e-18	34.6887	84.0659
ENSG00000258545.6	lncRNA	RHOXF1-AS1	HGNC:51582	-3.84967	-0.945393	-29.4888	6.37e-145	1.08e-142	320.465	66.6076	567.212		ENSG00000253507.5	lncRNA	AC104257.1	NA	-3.79169	-5.30532	-23.7957	1.09e-88	2.05e-86	191.179	1.57514	12.4237		ENSG00000245870.4	lncRNA	LINC00682	HGNC:44466	-4.39097	-4.81284	-26.3432	3.92e-98	1.55e-95	212.882	1.04366	30.7561		ENSG00000170178.7	protein_coding	HOXD12	HGNC:5135	-2.21707	-1.46686	-10.0099	8.50337e-22	2.27772e-20	38.7413	30.6946
ENSG00000241684.6	lncRNA	ADAMTS9-AS2	HGNC:42435	-3.84951	-0.989483	-32.8624	2.01e-170	7.52e-168	379.034	41.9028	405.239		ENSG00000094963.14	protein_coding	FMO2	HGNC:3770	-3.77798	4.67996	-21.8568	2.23e-78	2.9e-76	167.765	1473.91	10578.3		ENSG00000225523.2	IG_V_gene	IGKV6D-21	HGNC:5837	-4.38722	-2.15931	-14.1639	8.28e-39	2.09e-37	77.2829	29.2578	360.634		ENSG00000288086.1	lncRNA	AL157414.4	NA	-2.21697	-5.07371	-11.4317	2.51721e-27	1.39278e-25	51.0184	2.07385
ENSG00000180440.4	protein_coding	SERTM1	HGNC:33792	-3.8459	-4.86559	-27.4032	2.22e-129	2.46e-127	284.664	3.91269	51.9823		ENSG00000115602.17	protein_coding	IL1RL1	HGNC:5998	-3.77016	1.547	-18.3874	3.05e-60	1.96e-58	126.219	380.213	2145.73		ENSG00000111846.19	protein_coding	GCNT2	HGNC:4204	-4.38664	0.613909	-32.3784	2.76e-127	4.66e-124	280.201	70.185	1185.07		ENSG00000250685.7	lncRNA	AC009123.1	NA	-2.21304	-4.34065	-11.6391	3.59857e-28	2.24675e-26	53.0085	3.75449
ENSG00000260947.1	lncRNA	AL356489.2	NA	-3.83948	-2.54743	-26.3522	1.2e-121	1.04e-119	267.008	16.7399	147.805		ENSG00000122756.15	protein_coding	CNTFR	HGNC:2170	-3.76945	-2.11035	-16.3501	5.53e-50	2.26e-48	102.863	33.551	122.661		ENSG00000186038.9	protein_coding	HTR3E	HGNC:24005	-4.38256	-3.67346	-19.2723	5.27e-63	4.44e-61	132.68	5.08732	78.2927		ENSG00000166415.15	protein_coding	WDR72	HGNC:26790	-2.21101	-2.51136	-7.24685	1.43456e-12	1.13463e-11	17.9944	60.7046
ENSG00000227467.3	lncRNA	LINC01537	HGNC:51301	-3.83765	-2.3032	-33.5366	1.51e-175	7.76e-173	390.725	14.6211	180.46		ENSG00000233760.2	lncRNA	AC004947.1	NA	-3.76933	-2.57996	-18.0766	1.18e-58	7.14e-57	122.701	12.7607	84.0169		ENSG00000198074.10	protein_coding	AKR1B10	HGNC:382	-4.38087	3.11831	-15.6771	1.01e-45	3.63e-44	92.8494	670.277	7108.95		ENSG00000189433.7	protein_coding	GJB4	HGNC:4286	-2.20659	-2.33411	-9.66349	1.59399e-20	3.58592e-19	35.8719	18.0758
ENSG00000229312.2	lncRNA	AL353693.1	NA	-3.8352	-5.06707	-26.7949	6.77e-125	6.46e-123	274.372	3.24302	34.7788		ENSG00000135218.19	protein_coding	CD36	HGNC:1663	-3.76874	4.32121	-22.3565	4.97e-81	7.23e-79	173.864	1511.93	7973.61		ENSG00000224585.1	unprocessed_pseudogene	AC103563.1	NA	-4.37815	-4.26566	-21.1896	1.7e-72	2.2e-70	154.361	3.15177	59.8537		ENSG00000141750.7	protein_coding	STAC2	HGNC:23990	-2.2059	1.00235	-9.21831	6.20245e-19	1.12025e-17	32.1464	193.543
ENSG00000139304.16	protein_coding	PTPRQ	HGNC:9679	-3.82057	-2.23058	-17.3349	2.2e-60	4.14e-59	126.454	103.684	333.726		ENSG00000251230.6	lncRNA	MIR3945HG	HGNC:52002	-3.75537	-2.27234	-21.3984	5.96e-76	7.08e-74	162.292	13.3098	104.508		ENSG00000196104.11	protein_coding	SPOCK3	HGNC:13565	-4.3716	-4.19428	-20.113	3.75e-67	3.67e-65	142.151	5.19543	50.8537		ENSG00000134398.15	protein_coding	ERN2	HGNC:16942	-2.20521	-0.35632	-7.01949	6.51854e-12	4.74188e-11	16.4091	127.649
ENSG00000129596.5	protein_coding	CDO1	HGNC:1795	-3.81931	1.52121	-30.6825	6.6e-154	1.55e-151	341.086	258.935	2948.12		ENSG00000277758.5	protein_coding	FO681492.1	NA	-3.75533	-0.468925	-20.8693	3.69e-73	4.18e-71	155.926	55.3395	290.847		ENSG00000162460.7	protein_coding	TMEM82	HGNC:32350	-4.36849	0.200485	-21.3049	4.55e-73	6.08e-71	155.715	60.9002	944.049		ENSG00000165323.15	protein_coding	FAT3	HGNC:23112	-2.20213	1.7773	-12.2368	1.18455e-30	1.11348e-28	58.7563	291.563
ENSG00000167531.6	protein_coding	LALBA	HGNC:6480	-3.81899	-5.44686	-18.2399	5.86e-66	1.29e-64	139.306	2578.02	2467.33		ENSG00000206384.10	protein_coding	COL6A6	HGNC:27023	-3.75511	2.3552	-19.709	4.46e-67	3.85e-65	141.87	408.449	2190.15		ENSG00000102683.8	protein_coding	SGCG	HGNC:10809	-4.36532	-4.26477	-24.7373	3.57e-90	9.51e-88	194.765	2.2183	41.7561		ENSG00000266524.3	protein_coding	GDF10	HGNC:4215	-2.19933	-1.49943	-9.75571	7.35505e-21	1.72044e-19	36.625	35.0639
ENSG00000285051.2	lncRNA	SLC7A14-AS1	HGNC:54092	-3.81306	-4.05401	-27.0588	7.72e-127	7.95e-125	278.87	5.87489	50.6106		ENSG00000174156.15	protein_coding	GSTA3	HGNC:4628	-3.75388	-3.15739	-15.4212	1.88e-45	6.24e-44	92.5162	14.3006	74.9322		ENSG00000050030.16	protein_coding	NEXMIF	HGNC:29433	-4.36101	-2.75381	-19.9439	2.57e-66	2.47e-64	140.276	11.6424	126.439		ENSG00000279806.1	TEC	AC018629.1	NA	-2.1966	0.00580509	-8.41704	3.29154e-16	4.18661e-15	26.0597	107.832
ENSG00000137441.8	protein_coding	FGFBP2	HGNC:29451	-3.81066	-1.63755	-21.9731	1.67e-90	7.11e-89	195.524	85.2745	542.319		ENSG00000141338.14	protein_coding	ABCA8	HGNC:38	-3.75133	2.6757	-22.4907	9.63e-82	1.46e-79	175.541	462.004	2560.59		ENSG00000112232.10	protein_coding	KHDRBS2	HGNC:18114	-4.35762	-4.52381	-24.9381	3.59e-91	1.03e-88	197.016	1.58628	36.0976		ENSG00000277893.2	protein_coding	SRD5A2	HGNC:11285	-2.19434	3.40674	-11.2658	1.17364e-26	5.86496e-25	49.5569	807.419
ENSG00000108342.13	protein_coding	CSF3	HGNC:2438	-3.80927	-4.3035	-21.3727	2.08e-86	7.92e-85	186.16	11.8623	154.788		ENSG00000205086.8	lncRNA	C2orf91	HGNC:42966	-3.74437	-2.20736	-18.9509	3.83e-63	2.78e-61	132.977	18.2672	101.864		ENSG00000164270.18	protein_coding	HTR4	HGNC:5299	-4.35504	-1.5034	-17.2464	3.76e-53	1.97e-51	110.094	29.5094	275.756		ENSG00000284646.1	lncRNA	AL031291.1	NA	-2.17786	-2.429	-9.29783	3.25386e-19	6.11198e-18	32.9201	16.485
ENSG00000204065.3	protein_coding	TCEAL5	HGNC:22282	-3.80085	-2.51903	-21.561	1.09e-87	4.3e-86	189.082	23.5203	167.699		ENSG00000238018.2	lncRNA	AC093110.1	NA	-3.73692	0.249195	-29.4623	9.54e-119	1.16e-115	260.495	65.5158	488.847		ENSG00000243238.1	IG_V_gene	IGKV2-30	HGNC:5785	-4.35427	1.05415	-15.3611	2.95e-44	1e-42	89.5578	190.277	2045.02		ENSG00000103485.19	protein_coding	QPRT	HGNC:9755	-2.17672	2.28511	-16.9594	2.69631e-52	1.36358e-48	108.173	292.621
ENSG00000226622.6	lncRNA	AC092155.1	NA	-3.79933	-4.81692	-30.5968	2.92e-153	6.64e-151	339.411	2.90279	39.6903		ENSG00000152580.8	protein_coding	IGSF10	HGNC:26384	-3.7324	2.06212	-22.1005	1.14e-79	1.56e-77	170.8	333.252	1815.47		ENSG00000237125.11	lncRNA	HAND2-AS1	HGNC:48872	-4.34805	-0.663872	-19.0735	5e-62	4.03e-60	130.407	53.5281	995.098		ENSG00000230937.12	lncRNA	MIR205HG	HGNC:43562	-2.174	3.26024	-7.16344	2.511e-12	1.92695e-11	17.004	1098.18
ENSG00000231817.9	lncRNA	LINC01198	HGNC:49598	-3.79932	-4.16337	-17.849	1.57e-63	3.27e-62	133.727	30.6175	114.885		ENSG00000163736.4	protein_coding	PPBP	HGNC:9240	-3.7276	-1.16922	-13.8531	4.49e-38	1.11e-36	75.5854	95.282	274.068		ENSG00000162461.8	protein_coding	SLC25A34	HGNC:27653	-4.33947	0.0127207	-35.2455	1.48e-140	4.16e-137	310.617	37.0644	817.976		ENSG00000143632.14	protein_coding	ACTA1	HGNC:129	-2.17327	0.755066	-7.0131	6.79812e-12	4.93532e-11	16.2732	2708.18
ENSG00000183378.12	protein_coding	OVCH2	HGNC:29970	-3.79503	-3.00074	-20.2502	6.79e-79	2.12e-77	168.921	18.279	178.761		ENSG00000007174.18	protein_coding	DNAH9	HGNC:2953	-3.72339	0.28128	-12.4082	1.23e-31	2.19e-30	60.7695	327.759	1239.05		ENSG00000111863.13	protein_coding	ADTRP	HGNC:21214	-4.3329	2.67314	-18.3471	1.78e-58	1.18e-56	122.13	424.559	4868.12		ENSG00000168702.18	protein_coding	LRP1B	HGNC:6693	-2.17034	-0.60886	-10.6241	3.9728e-24	1.45589e-22	44.0056	57.9721
ENSG00000004799.8	protein_coding	PDK4	HGNC:8812	-3.79212	5.04098	-27.1994	7.1e-128	7.62e-126	281.122	3015.69	31570.2		ENSG00000250978.5	lncRNA	AC079467.1	NA	-3.71743	-1.34996	-13.3105	1.3e-35	2.82e-34	69.9658	53.5974	180.322		ENSG00000129167.9	protein_coding	TPH1	HGNC:12008	-4.3272	-0.917529	-25.4913	6.44e-94	2.29e-91	203.577	39.8565	523.927		ENSG00000267505.1	lncRNA	AC005180.2	NA	-2.1684	1.35232	-13.0094	5.78113e-34	9.87715e-32	66.3262	174.146
ENSG00000236751.2	lncRNA	LINC01186	HGNC:49573	-3.79005	-4.31194	-25.7293	4.19e-117	3.31e-115	256.539	5.87129	42.354		ENSG00000162722.9	protein_coding	TRIM58	HGNC:24150	-3.71506	-1.08083	-20.4422	6.5e-71	6.67e-69	150.779	59.2616	213.22		ENSG00000196666.6	protein_coding	FAM180B	HGNC:34451	-4.3222	-4.50349	-27.3403	4.82e-103	2.49e-100	224.122	1.39709	37.4878		ENSG00000253250.3	protein_coding	C8orf88	HGNC:44672	-2.16828	-0.334152	-13.898	6.68615e-38	2.25421e-35	75.2762	50.6028
ENSG00000153253.19	protein_coding	SCN3A	HGNC:10590	-3.78981	-0.988103	-26.5802	2.55e-123	2.31e-121	270.85	57.8866	408.08		ENSG00000135917.16	protein_coding	SLC19A3	HGNC:16266	-3.71449	1.49142	-24.4746	2.61e-92	5.67e-90	199.844	196.358	1137.71		ENSG00000170500.13	protein_coding	LONRF2	HGNC:24788	-4.32165	-1.89502	-16.5161	1.15e-49	5.06e-48	102.129	31.9854	332.78		ENSG00000177551.5	protein_coding	NHLH2	HGNC:7818	-2.16782	-2.90715	-9.98547	1.04768e-21	2.76242e-20	38.5327	13.8543
ENSG00000065325.13	protein_coding	GLP2R	HGNC:4325	-3.78862	-2.92812	-24.4358	8.92e-108	5.59e-106	235.17	18.2061	186.619		ENSG00000110786.18	protein_coding	PTPN5	HGNC:9657	-3.71373	-2.61888	-20.6126	8.27e-72	8.71e-70	152.799	12.0705	97.6441		ENSG00000169862.19	protein_coding	CTNND2	HGNC:2516	-4.31945	-2.90971	-20.9205	3.71e-71	4.48e-69	151.357	7.68815	95.6341		ENSG00000124134.9	protein_coding	KCNS1	HGNC:6300	-2.16666	-0.578627	-9.75066	7.67479e-21	1.79192e-19	36.5623	68.5828
ENSG00000065618.21	protein_coding	COL17A1	HGNC:2194	-3.78517	3.69737	-17.6425	2.93e-62	5.89e-61	130.388	2325.49	17501.2		ENSG00000206557.6	protein_coding	TRIM71	HGNC:32669	-3.70918	-1.30652	-14.3249	2.97e-40	8.1e-39	80.5798	76.6382	180.898		ENSG00000186462.9	protein_coding	NAP1L2	HGNC:7638	-4.31888	-1.98762	-22.7653	2.39e-80	4.26e-78	172.435	14.4615	192.927		ENSG00000235349.1	processed_pseudogene	AC016769.3	NA	-2.16643	-3.35116	-9.94042	1.5391e-21	3.93107e-20	38.149	9.62874
ENSG00000205221.12	protein_coding	VIT	HGNC:12697	-3.78492	0.979117	-29.156	1.99e-142	3.14e-140	314.711	224.279	1517.4		ENSG00000257604.1	processed_pseudogene	AC027288.2	NA	-3.70569	-2.72856	-16.4906	1.12e-50	4.72e-49	104.457	14.4045	90.6949		ENSG00000168546.11	protein_coding	GFRA2	HGNC:4244	-4.30731	-0.879408	-27.0384	1.47e-101	7.28e-99	221.107	24.079	399.732		ENSG00000064205.10	protein_coding	CCN5	HGNC:12770	-2.16083	1.24871	-9.59034	2.93347e-20	6.3236e-19	35.1422	280.495
ENSG00000189292.16	protein_coding	ALKAL2	HGNC:27683	-3.78361	-2.32095	-20.9698	1.09e-83	3.87e-82	179.906	72.6418	209.265		ENSG00000263155.6	protein_coding	MYZAP	HGNC:43444	-3.69724	0.428733	-28.2197	3.28e-112	2.14e-109	245.51	75.0705	576.712		ENSG00000211650.2	IG_V_gene	IGLV5-45	HGNC:5924	-4.30715	-0.0691896	-14.6489	5.4e-41	1.55e-39	82.147	134.778	830.951		ENSG00000101938.15	protein_coding	CHRDL1	HGNC:29861	-2.16046	5.6109	-10.2988	6.99428e-23	2.14633e-21	40.895	3463.09
ENSG00000102683.8	protein_coding	SGCG	HGNC:10809	-3.77822	-1.71125	-21.3177	4.9e-86	1.85e-84	185.272	99.9406	504.416		ENSG00000159723.5	protein_coding	AGRP	HGNC:330	-3.6868	-1.70651	-20.3813	1.36e-70	1.38e-68	150.041	22.1262	143.068		ENSG00000173930.9	protein_coding	SLCO4C1	HGNC:23612	-4.3049	-1.94006	-19.0994	3.73e-62	3.04e-60	130.743	18.5988	279.463		ENSG00000277022.1	lncRNA	AL031663.3	NA	-2.15648	-2.48963	-10.2235	1.34669e-22	4.00617e-21	40.5464	15.0918
ENSG00000286892.1	lncRNA	AC084212.1	NA	-3.77723	-4.78911	-27.621	5.42e-131	6.27e-129	288.362	3.87219	47.5221		ENSG00000198842.10	protein_coding	STYXL2	HGNC:25034	-3.67134	-3.30536	-16.8992	1.04e-52	4.82e-51	109.102	25.9833	52.661		ENSG00000211895.5	IG_C_gene	IGHA1	HGNC:5478	-4.29501	8.60852	-9.99944	1.14e-21	1.02e-20	37.7175	34035.6	333389		ENSG00000180347.13	protein_coding	ITPRID1	HGNC:27363	-2.15634	-4.01994	-11.3742	4.29807e-27	2.2977e-25	50.6117	4.88822
ENSG00000286649.1	lncRNA	AC006566.2	NA	-3.77613	-5.52728	-28.2802	6.9e-136	9.18e-134	299.538	1.82988	44.4248		ENSG00000107742.13	protein_coding	SPOCK2	HGNC:13564	-3.6669	6.10266	-23.9339	1.99e-89	3.92e-87	193.146	3794.46	26652.3		ENSG00000170382.12	protein_coding	LRRN2	HGNC:16914	-4.28191	1.2478	-25.5298	4.15e-94	1.5e-91	204.012	127.098	2134.59		ENSG00000119457.8	protein_coding	SLC46A2	HGNC:16055	-2.15441	-3.78078	-10.2024	1.61861e-22	4.73705e-21	40.3376	6.03992
ENSG00000250934.2	lncRNA	AC016924.1	NA	-3.76403	-4.15678	-27.5656	1.39e-130	1.59e-128	287.451	4.49865	55.6814		ENSG00000162631.19	protein_coding	NTNG1	HGNC:23319	-3.66626	-0.0959765	-15.5794	3.23e-46	1.12e-44	94.1665	130.436	375.424		ENSG00000048462.11	protein_coding	TNFRSF17	HGNC:11913	-4.26823	-0.374326	-18.1003	2.83e-57	1.75e-55	119.495	49.5946	642.537		ENSG00000171873.8	protein_coding	ADRA1D	HGNC:280	-2.1525	0.364032	-10.0754	4.84661e-22	1.33936e-20	39.2463	120.365
ENSG00000130032.17	protein_coding	PRRG3	HGNC:30798	-3.75726	-0.576346	-30.341	2.48e-151	5.33e-149	335.192	66.5761	512.027		ENSG00000286954.1	lncRNA	AL033539.2	NA	-3.66287	-5.0054	-20.6273	6.93e-72	7.32e-70	152.854	3.08163	22.2542		ENSG00000155816.20	protein_coding	FMN2	HGNC:14074	-4.26448	-2.36721	-16.4614	2.08e-49	8.98e-48	101.555	22.9647	223.561		ENSG00000087258.16	protein_coding	GNAO1	HGNC:4389	-2.14896	2.92124	-15.022	4.71951e-43	3.97791e-40	87.0285	466.365
ENSG00000278928.1	TEC	AC136621.1	NA	-3.75694	-4.91743	-26.2837	3.8e-121	3.28e-119	265.785	5.42664	24.4867		ENSG00000116690.13	protein_coding	PRG4	HGNC:9364	-3.6595	1.6253	-15.6934	9.06e-47	3.21e-45	95.3145	1236.54	2847.27		ENSG00000211649.3	IG_V_gene	IGLV7-46	HGNC:5930	-4.26404	1.25277	-14.6985	3.21e-41	9.4e-40	82.586	383.198	2283.76		ENSG00000269994.3	lncRNA	AL513318.1	NA	-2.14749	-2.77925	-8.6063	7.76628e-17	1.06843e-15	27.5735	21.7425
ENSG00000186081.12	protein_coding	KRT5	HGNC:6442	-3.75347	5.32666	-12.9292	6.09e-36	5.11e-35	69.9614	13776.4	50909.1		ENSG00000099994.11	protein_coding	SUSD2	HGNC:30667	-3.65476	6.33016	-12.8513	1.44e-33	2.84e-32	64.8993	9475.68	29289.6		ENSG00000211639.2	IG_V_gene	IGLV4-60	HGNC:5920	-4.26334	-0.77945	-12.7769	9.55e-33	1.7e-31	63.323	111.746	649.146		ENSG00000162543.6	protein_coding	UBXN10	HGNC:26354	-2.14681	1.60787	-13.4887	4.517e-36	1.13086e-33	71.124	206.407
ENSG00000178828.7	protein_coding	RNF186	HGNC:25978	-3.7435	-4.59939	-22.9133	5.16e-97	2.55e-95	210.468	5.88389	55.2566		ENSG00000167858.13	protein_coding	TEKT1	HGNC:15534	-3.65071	-0.0306431	-11.3943	2.28e-27	3.14e-26	51.0457	235.024	1025.27		ENSG00000135406.14	protein_coding	PRPH	HGNC:9461	-4.26209	-2.01971	-20.3263	3.29e-68	3.44e-66	144.616	15.3742	201.61		ENSG00000004799.8	protein_coding	PDK4	HGNC:8812	-2.14585	5.72757	-10.19	1.80105e-22	5.25275e-21	39.9581	3940.29
ENSG00000172551.11	protein_coding	MUCL1	HGNC:30588	-3.74277	3.31723	-11.311	2.75e-28	1.71e-27	52.5503	22107.7	33183.4		ENSG00000168907.13	protein_coding	PLA2G4F	HGNC:27396	-3.64366	3.27192	-19.3594	2.94e-65	2.33e-63	137.662	746.852	3522.92		ENSG00000120498.14	protein_coding	TEX11	HGNC:11733	-4.26128	-1.62021	-25.7957	2e-95	7.32e-93	207.004	12.9064	304.195		ENSG00000121075.11	protein_coding	TBX4	HGNC:11603	-2.14541	0.214714	-6.67058	6.16892e-11	3.93609e-10	14.181	192.926
ENSG00000135437.10	protein_coding	RDH5	HGNC:9940	-3.7407	-1.14523	-32.5902	2.35e-168	8.43e-166	374.278	32.5959	534.434		ENSG00000272789.1	lncRNA	AC010976.2	NA	-3.6335	-2.68927	-19.0906	7.27e-64	5.45e-62	134.621	11.8145	73.4237		ENSG00000224650.2	IG_V_gene	IGHV3-74	HGNC:5624	-4.25839	2.57397	-14.3424	1.31e-39	3.44e-38	78.8425	583.842	5042.68		ENSG00000125851.10	protein_coding	PCSK2	HGNC:8744	-2.14101	-0.987615	-9.06922	2.05656e-18	3.4622e-17	31.0886	52.7984
ENSG00000254211.6	lncRNA	LINC01485	HGNC:51138	-3.73928	-2.60966	-22.9971	1.34e-97	6.81e-96	211.822	16.9073	225.274		ENSG00000177725.5	lncRNA	AC105206.1	NA	-3.62916	-4.84419	-17.9276	6.79e-58	3.97e-56	120.92	4.74026	18.3729		ENSG00000141639.12	protein_coding	MAPK4	HGNC:6878	-4.2581	-2.45038	-17.0316	4.03e-52	2e-50	107.77	15.3514	227.732		ENSG00000004468.13	protein_coding	CD38	HGNC:1667	-2.13475	4.52516	-6.76162	3.46254e-11	2.28243e-10	14.3766	2997.34
ENSG00000189221.10	protein_coding	MAOA	HGNC:6833	-3.73825	3.83643	-26.0604	1.62e-119	1.35e-117	261.942	1535.48	14095.9		ENSG00000251521.2	transcribed_unprocessed_pseudogene	IMPA1P1	HGNC:33956	-3.62778	-3.60692	-16.4334	2.15e-50	8.94e-49	103.812	8.73284	35.1186		ENSG00000169347.17	protein_coding	GP2	HGNC:4441	-4.25596	-1.50811	-11.7552	1.73e-28	2.41e-27	53.6515	316.536	259.439		ENSG00000187980.7	protein_coding	PLA2G2C	HGNC:9032	-2.13442	-0.540771	-9.90703	2.04496e-21	5.11968e-20	37.8642	58.0719
ENSG00000257743.8	protein_coding	MGAM2	HGNC:28101	-3.73377	-0.994227	-17.1954	1.54e-59	2.8e-58	124.461	250.748	754.204		ENSG00000010379.16	protein_coding	SLC6A13	HGNC:11046	-3.62545	-2.35677	-19.3893	2.05e-65	1.65e-63	138.171	15.3952	73.5932		ENSG00000178233.18	protein_coding	TMEM151B	HGNC:21315	-4.25585	-3.82075	-22.7739	2.17e-80	3.89e-78	172.432	3.4553	60.4634		ENSG00000149294.17	protein_coding	NCAM1	HGNC:7656	-2.13429	2.74093	-11.9442	1.98563e-29	1.5261e-27	55.9143	545.968
ENSG00000137033.11	protein_coding	IL33	HGNC:16028	-3.73324	2.78711	-25.7559	2.68e-117	2.13e-115	256.884	746.172	4884.55		ENSG00000163283.7	protein_coding	ALPP	HGNC:439	-3.62308	-1.0689	-13.0683	1.57e-34	3.23e-33	67.4812	125.384	229.644		ENSG00000163586.10	protein_coding	FABP1	HGNC:3555	-4.25375	7.45053	-10.1141	4.31e-22	3.96e-21	38.6809	15602	133595		ENSG00000173114.13	protein_coding	LRRN3	HGNC:17200	-2.1304	0.0097049	-11.7616	1.13036e-28	7.74589e-27	54.312	93.1257
ENSG00000137077.8	protein_coding	CCL21	HGNC:10620	-3.72637	1.97309	-18.2554	4.68e-66	1.03e-64	139.197	719.901	3908.27		ENSG00000077522.14	protein_coding	ACTN2	HGNC:164	-3.61924	-0.933641	-21.8976	1.36e-78	1.78e-76	168.38	37.4434	205.305		ENSG00000169432.18	protein_coding	SCN9A	HGNC:10597	-4.25363	0.0480416	-24.5329	3.71e-89	9.58e-87	192.655	61.158	730.415		ENSG00000007062.12	protein_coding	PROM1	HGNC:9454	-2.13023	1.4644	-9.59632	2.79097e-20	6.03701e-19	35.1756	340.184
ENSG00000164434.12	protein_coding	FABP7	HGNC:3562	-3.72566	-0.986253	-12.187	2.48e-32	1.82e-31	62.1525	2950.97	916.168		ENSG00000130226.17	protein_coding	DPP6	HGNC:3010	-3.61696	-1.46843	-19.8148	1.25e-67	1.12e-65	143.254	26.0297	199.034		ENSG00000125255.7	protein_coding	SLC10A2	HGNC:10906	-4.24676	-5.09046	-19.1927	1.3e-62	1.08e-60	131.739	4.2973	1012.02		ENSG00000123560.14	protein_coding	PLP1	HGNC:9086	-2.1288	1.18979	-9.14732	1.0995e-18	1.91737e-17	31.5792	237.599
ENSG00000166091.21	protein_coding	CMTM5	HGNC:19176	-3.72565	-3.78855	-21.2628	1.15e-85	4.3e-84	184.453	25.0927	57.8761		ENSG00000179813.7	protein_coding	FAM216B	HGNC:26883	-3.6098	0.587237	-12.0528	4.08e-30	6.67e-29	57.2707	312.364	1453.42		ENSG00000265489.1	lncRNA	AC005358.1	NA	-4.24393	-4.29619	-23.4091	1.47e-83	2.86e-81	179.638	2.02703	44		ENSG00000267218.2	processed_pseudogene	AC005336.2	NA	-2.12681	0.111193	-6.26109	7.65534e-10	4.15304e-09	11.7393	243.77
ENSG00000280362.1	TEC	AC084759.3	NA	-3.72549	-4.11618	-21.5887	7.07e-88	2.8e-86	189.525	7.55356	77.9558		ENSG00000197415.12	protein_coding	VEPH1	HGNC:25735	-3.60937	3.13578	-19.278	7.76e-65	6.06e-63	136.697	655.306	2970.97		ENSG00000138615.6	protein_coding	CILP	HGNC:1980	-4.2387	0.862751	-17.5782	9.53e-55	5.37e-53	113.633	237.43	1649.78		ENSG00000188828.12	protein_coding	GLRA4	HGNC:31715	-2.12631	-3.92833	-12.3191	5.32252e-31	5.21648e-29	59.4108	4.42315
ENSG00000178403.4	protein_coding	NEUROG2	HGNC:13805	-3.7238	-4.02601	-18.5545	6.19e-68	1.42e-66	143.817	48.9271	78.5133		ENSG00000169252.6	protein_coding	ADRB2	HGNC:286	-3.60045	2.28238	-26.1819	2.08e-101	7.54e-99	220.726	274.006	1748.08		ENSG00000149575.9	protein_coding	SCN2B	HGNC:10589	-4.23855	-2.42405	-18.8556	5.85e-61	4.39e-59	128.009	13.4428	174.439		ENSG00000185904.12	lncRNA	LINC00839	HGNC:28269	-2.12423	-1.98129	-10.483	1.3882e-23	4.63701e-22	42.7793	17.9042
ENSG00000168874.13	protein_coding	ATOH8	HGNC:24126	-3.72327	0.952533	-35.1296	1.13e-187	9.37e-185	418.714	156.359	1517.44		ENSG00000261634.4	lncRNA	AC026992.2	NA	-3.59926	-1.51984	-17.6142	2.65e-56	1.47e-54	117.32	28.6215	133.983		ENSG00000275395.6	protein_coding	FCGBP	HGNC:13572	-4.23591	7.92933	-9.72199	1.18e-20	9.87e-20	35.4038	29830.8	204536		ENSG00000277287.1	lncRNA	AL109976.1	NA	-2.1228	-0.521251	-14.0259	1.77205e-38	7.22711e-36	76.5762	45.4411
ENSG00000261175.6	lncRNA	LINC02188	HGNC:53050	-3.72202	-0.631557	-14.1282	4.2e-42	4.37e-41	84.4792	451.933	789.646		ENSG00000254447.3	lncRNA	OR7E11P	HGNC:8382	-3.59446	-4.17462	-19.9931	1.47e-68	1.38e-66	145.309	3.93692	19.3729		ENSG00000145384.4	protein_coding	FABP2	HGNC:3556	-4.23548	1.81843	-16.6107	4.08e-50	1.83e-48	102.968	283.821	3251.78		ENSG00000108602.18	protein_coding	ALDH3A1	HGNC:405	-2.12276	-0.607437	-10.8708	4.34085e-25	1.82633e-23	46.1851	50.9321
ENSG00000134201.12	protein_coding	GSTM5	HGNC:4637	-3.71945	1.05954	-27.6927	1.6e-131	1.89e-129	289.649	382.272	3574.12		ENSG00000265190.7	protein_coding	ANXA8	HGNC:546	-3.59196	-0.607088	-12.9667	4.44e-34	8.94e-33	66.4259	152.449	341.593		ENSG00000104112.9	protein_coding	SCG3	HGNC:13707	-4.20704	-2.18347	-18.8367	7.24e-61	5.4e-59	127.795	34.7069	153.854		ENSG00000122756.15	protein_coding	CNTFR	HGNC:2170	-2.12047	0.851292	-12.9368	1.19638e-33	1.91467e-31	65.6188	130.176
ENSG00000163815.6	protein_coding	CLEC3B	HGNC:11891	-3.71859	1.49395	-37.1262	7.31e-203	1.11e-199	453.637	186.435	2806.35		ENSG00000134240.12	protein_coding	HMGCS2	HGNC:5008	-3.58873	-1.54945	-9.56998	2.73e-20	2.46e-19	35.0316	267.766	266.542		ENSG00000240505.9	protein_coding	TNFRSF13B	HGNC:18153	-4.19933	-1.9646	-18.977	1.49e-61	1.17e-59	129.369	15.1455	198.585		ENSG00000146151.14	protein_coding	HMGCLL1	HGNC:21359	-2.1187	-0.828779	-10.1728	2.09076e-22	6.07666e-21	40.1125	47.3912
ENSG00000158445.10	protein_coding	KCNB1	HGNC:6231	-3.71077	0.824086	-29.6336	5.21e-146	9.36e-144	322.95	215.544	1486.4		ENSG00000171509.16	protein_coding	RXFP1	HGNC:19718	-3.58065	0.0839228	-25.2613	1.67e-96	4.5e-94	209.466	63.2412	402.898		ENSG00000138669.9	protein_coding	PRKG2	HGNC:9416	-4.19565	-0.291171	-26.663	1.04e-99	4.37e-97	216.881	37.7651	757.39		ENSG00000095303.17	protein_coding	PTGS1	HGNC:9604	-2.11805	3.47775	-13.7112	4.60815e-37	1.40388e-34	73.3196	782.224
ENSG00000168309.18	protein_coding	FAM107A	HGNC:30827	-3.70832	2.30226	-29.5207	3.67e-145	6.46e-143	320.96	621.394	3656.12		ENSG00000133800.9	protein_coding	LYVE1	HGNC:14687	-3.57667	2.67258	-25.8317	1.52e-99	4.68e-97	216.438	381.041	2725.56		ENSG00000113303.12	protein_coding	BTNL8	HGNC:26131	-4.19234	2.60401	-18.5484	1.86e-59	1.28e-57	124.388	373.052	4955.54		ENSG00000277270.2	lncRNA	AL160412.1	NA	-2.11735	-2.5139	-10.3663	3.87597e-23	1.23904e-21	41.7661	13.8283
ENSG00000213088.12	protein_coding	ACKR1	HGNC:4035	-3.6897	3.21007	-19.0173	7.1e-71	1.81e-69	150.193	1391.07	6939.97		ENSG00000140067.6	protein_coding	FAM181A	HGNC:20491	-3.57204	-2.19817	-12.772	3.2e-33	6.23e-32	64.5502	41.8275	109.169		ENSG00000144891.18	protein_coding	AGTR1	HGNC:336	-4.19137	-2.1033	-15.9942	3.31e-47	1.29e-45	96.5054	22.8877	283.366		ENSG00000164879.7	protein_coding	CA3	HGNC:1374	-2.11183	-0.360795	-6.55026	1.31055e-10	7.93928e-10	13.4939	886.309
ENSG00000130595.19	protein_coding	TNNT3	HGNC:11950	-3.68735	-0.797652	-21.5161	2.21e-87	8.64e-86	188.332	145.78	3290.04		ENSG00000105227.16	protein_coding	PRX	HGNC:13797	-3.57191	3.56062	-26.9155	2.63e-105	1.21e-102	229.666	655.226	5024.58		ENSG00000224968.2	lncRNA	LINC01645	HGNC:52432	-4.19111	-3.7385	-21.2868	5.6e-73	7.45e-71	155.486	3.0894	76.1463		ENSG00000259430.2	lncRNA	CERS3-AS1	HGNC:51431	-2.10864	-2.03914	-10.1234	3.20435e-22	9.08353e-21	39.7002	18.978
ENSG00000226482.1	lncRNA	ADIPOQ-AS1	HGNC:40648	-3.68493	-5.60177	-28.2869	6.16e-136	8.23e-134	299.641	1.31503	44.2301		ENSG00000155622.7	protein_coding	XAGE2	HGNC:4112	-3.57051	-1.93148	-10.6531	2.16e-24	2.52e-23	44.3937	138.319	151.695		ENSG00000138722.10	protein_coding	MMRN1	HGNC:7178	-4.19057	0.723124	-19.303	3.72e-63	3.17e-61	132.941	131.314	1238.51		ENSG00000170190.16	protein_coding	SLC16A5	HGNC:10926	-2.10851	2.71971	-14.1737	3.7886e-39	1.95507e-36	78.1108	463.976
ENSG00000276386.1	unprocessed_pseudogene	CNTNAP3P2	HGNC:49589	-3.67972	-3.25601	-24.9974	8.29e-112	5.72e-110	244.413	10.0585	71.3009		ENSG00000185737.13	protein_coding	NRG3	HGNC:7999	-3.56892	-2.32674	-18.6083	2.24e-61	1.5e-59	128.933	19.961	79.9492		ENSG00000184811.4	protein_coding	TRARG1	HGNC:29592	-4.17934	-4.03364	-14.791	1.22e-41	3.64e-40	83.8303	35.2744	115.293		ENSG00000018625.15	protein_coding	ATP1A2	HGNC:800	-2.10835	4.34194	-10.4172	2.47898e-23	8.09865e-22	41.9438	1671.11
ENSG00000169618.7	protein_coding	PROKR1	HGNC:4524	-3.67717	-3.97983	-22.972	2.01e-97	1.01e-95	211.415	22.6211	78.1504		ENSG00000115665.9	protein_coding	SLC5A7	HGNC:14025	-3.56559	-3.47785	-13.7287	1.67e-37	3.99e-36	74.3689	27.2505	46.9153		ENSG00000211664.3	IG_V_gene	IGLV2-18	HGNC:5889	-4.1722	0.18992	-13.9172	1.04e-37	2.48e-36	74.6098	177.541	1030.07		ENSG00000078328.22	protein_coding	RBFOX1	HGNC:18222	-2.10724	-1.12671	-10.0685	5.14291e-22	1.41352e-20	39.2322	40.6407
ENSG00000071991.9	protein_coding	CDH19	HGNC:1758	-3.67536	-3.08406	-14.3946	1.59e-43	1.75e-42	87.887	221.815	110.053		ENSG00000120156.22	protein_coding	TEK	HGNC:11724	-3.56537	3.45659	-30.2492	7.34e-123	1.14e-119	270.007	552.748	4083.86		ENSG00000203685.10	protein_coding	STUM	HGNC:30491	-4.17154	-0.24778	-16.7943	5.46e-51	2.55e-49	105.073	98.6424	908		ENSG00000259974.3	lncRNA	LINC00261	HGNC:16189	-2.10676	-0.512512	-6.08513	2.1698e-09	1.10483e-08	10.7844	200.401
ENSG00000129151.9	protein_coding	BBOX1	HGNC:964	-3.67406	0.79539	-18.0765	6.11e-65	1.31e-63	136.723	388.101	1687.46		ENSG00000173114.13	protein_coding	LRRN3	HGNC:17200	-3.56537	0.664667	-22.3435	5.83e-81	8.44e-79	173.807	110.668	607.847		ENSG00000211611.2	IG_V_gene	IGKV6-21	HGNC:5836	-4.15956	-0.834114	-14.4867	2.93e-40	8.06e-39	80.5289	53.4532	480.902		ENSG00000197320.5	processed_pseudogene	AC060834.1	NA	-2.10183	-2.4716	-9.24603	4.95572e-19	9.06776e-18	32.509	17.3932
ENSG00000171243.8	protein_coding	SOSTDC1	HGNC:21748	-3.67179	0.453314	-17.2385	8.45e-60	1.55e-58	124.956	453.847	1528.34		ENSG00000176697.20	protein_coding	BDNF	HGNC:1033	-3.56385	-0.170978	-18.6363	1.6e-61	1.09e-59	129.244	90.5473	342.847		ENSG00000187848.15	protein_coding	P2RX2	HGNC:15459	-4.15937	-4.18679	-21.9412	3.08e-76	4.84e-74	162.91	2.53846	42.6098		ENSG00000120885.22	protein_coding	CLU	HGNC:2095	-2.09917	8.32432	-12.422	1.94777e-31	2.05214e-29	60.4248	18867.7
ENSG00000224318.6	lncRNA	CHL1-AS2	HGNC:40147	-3.66163	-4.67084	-29.1519	2.14e-142	3.35e-140	314.509	3.28263	28.2566		ENSG00000137857.17	protein_coding	DUOX1	HGNC:3062	-3.56028	4.78994	-17.3804	4.02e-55	2.1e-53	114.349	2218	9670.8		ENSG00000086696.11	protein_coding	HSD17B2	HGNC:5211	-4.14791	3.01002	-19.0211	9.02e-62	7.24e-60	129.692	434.11	6440.2		ENSG00000175121.11	protein_coding	WFDC5	HGNC:20477	-2.09884	-2.10056	-6.73468	4.11076e-11	2.68661e-10	14.721	126.898
ENSG00000165072.10	protein_coding	MAMDC2	HGNC:23673	-3.65409	1.83088	-33.3878	2.04e-174	9.77e-172	388.235	290.618	2374.11		ENSG00000187821.8	protein_coding	HELT	HGNC:33783	-3.5601	-5.06724	-19.3048	5.64e-65	4.45e-63	137.072	2.57699	16.3898		ENSG00000135298.14	protein_coding	ADGRB3	HGNC:945	-4.14708	-2.75853	-19.4878	4.58e-64	3.97e-62	135.121	9.921	112.561		ENSG00000258274.1	lncRNA	AC012085.2	NA	-2.09868	-0.153867	-11.6894	2.23979e-28	1.46344e-26	53.6391	63.487
ENSG00000108924.14	protein_coding	HLF	HGNC:4977	-3.64244	2.44322	-30.4216	6.13e-152	1.33e-149	336.54	514.531	3679.31		ENSG00000233884.2	lncRNA	AL772337.2	NA	-3.55962	-5.1361	-20.8657	3.85e-73	4.35e-71	155.7	2.19481	12.0678		ENSG00000241244.1	IG_V_gene	IGKV1D-16	HGNC:5748	-4.14527	-1.04888	-14.353	1.17e-39	3.1e-38	79.1657	66.9938	477.976		ENSG00000185742.7	protein_coding	C11orf87	HGNC:33788	-2.09532	-4.89178	-10.011	8.42402e-22	2.25885e-20	38.658	2.93812
ENSG00000255216.2	lncRNA	AP001360.1	NA	-3.64034	-4.90062	-24.9882	9.66e-112	6.62e-110	244.22	3.78578	50.6549		ENSG00000196549.12	protein_coding	MME	HGNC:7154	-3.55463	3.33107	-20.0666	6.04e-69	5.86e-67	146.127	918.391	3654.02		ENSG00000211637.2	IG_V_gene	IGLV4-69	HGNC:5921	-4.14504	1.87788	-13.0779	4.9e-34	9.34e-33	66.101	453.135	2923.12		ENSG00000122367.20	protein_coding	LDB3	HGNC:15710	-2.09511	3.89492	-11.5505	8.28223e-28	4.89309e-26	52.1665	1277.49
ENSG00000154529.15	protein_coding	CNTNAP3B	HGNC:32035	-3.64025	-1.4137	-24.4575	6.23e-108	3.94e-106	235.526	38.4653	261.531		ENSG00000164047.6	protein_coding	CAMP	HGNC:1472	-3.55208	-1.77335	-17.4348	2.13e-55	1.14e-53	115.248	30.7551	123.746		ENSG00000144191.12	protein_coding	CNGA3	HGNC:2150	-4.13759	-2.61028	-17.9272	1.96e-56	1.18e-54	117.65	39.7526	157.341		ENSG00000102271.14	protein_coding	KLHL4	HGNC:6355	-2.09358	-1.71162	-11.8917	3.2792e-29	2.43161e-27	55.5076	20.7086
ENSG00000130173.13	protein_coding	ANGPTL8	HGNC:24933	-3.6397	-3.09471	-25.2193	2.08e-113	1.47e-111	248.088	10.4257	175.168		ENSG00000250431.1	lncRNA	AC105914.2	NA	-3.54323	-5.22332	-20.7926	9.35e-73	1.03e-70	154.814	2.53432	12.1525		ENSG00000165966.16	protein_coding	PDZRN4	HGNC:30552	-4.13406	-1.29774	-16.6718	2.09e-50	9.49e-49	103.798	38.5593	598.561		ENSG00000140459.18	protein_coding	CYP11A1	HGNC:2590	-2.09207	-1.26456	-10.666	2.7325e-24	1.03434e-22	44.3786	31.479
ENSG00000181778.5	protein_coding	TMEM252	HGNC:28537	-3.63848	-3.97886	-26.9216	7.91e-126	7.82e-124	276.551	5.42484	48.6903		ENSG00000225342.2	lncRNA	LRRK2-DT	HGNC:40848	-3.54104	1.66736	-15.6669	1.22e-46	4.28e-45	95.0187	393.994	1065		ENSG00000122585.8	protein_coding	NPY	HGNC:7955	-4.13094	-3.99329	-19.3941	1.32e-63	1.14e-61	134.037	3.26403	48.9268		ENSG00000171889.5	lncRNA	MIR31HG	HGNC:37187	-2.09189	-2.42985	-9.69069	1.26958e-20	2.89997e-19	36.0946	14.5968
ENSG00000256124.6	lncRNA	LINC01152	HGNC:16752	-3.637	-1.05317	-16.5043	2.03e-55	3.31e-54	115.023	133.002	668.186		ENSG00000125414.19	protein_coding	MYH2	HGNC:7572	-3.53786	-3.28578	-17.5107	8.83e-56	4.8e-54	116.123	8.01113	59.3898		ENSG00000156959.9	protein_coding	LHFPL4	HGNC:29568	-4.12889	-3.22079	-15.1166	3.95e-43	1.27e-41	87.2199	21.316	73.5366		ENSG00000084207.18	protein_coding	GSTP1	HGNC:4638	-2.08951	6.27884	-12.4341	1.73092e-31	1.85458e-29	60.5343	4760.9
ENSG00000177363.5	protein_coding	LRRN4CL	HGNC:33724	-3.63581	0.7208	-30.6873	6.06e-154	1.44e-151	341.19	132.6	1273.82		ENSG00000185985.11	protein_coding	SLITRK2	HGNC:13449	-3.53419	-2.29587	-17.6178	2.54e-56	1.41e-54	117.367	20.6772	90.2542		ENSG00000169760.17	protein_coding	NLGN1	HGNC:14291	-4.1197	-3.21504	-17.7227	1.91e-55	1.11e-53	115.387	9.13098	102.829		ENSG00000154330.13	protein_coding	PGM5	HGNC:8908	-2.08876	6.49865	-9.87996	2.57385e-21	6.38688e-20	37.3241	6383.87
ENSG00000106809.11	protein_coding	OGN	HGNC:8126	-3.62823	3.35435	-21.0676	2.39e-84	8.68e-83	181.135	1550.5	8058.13		ENSG00000157330.10	protein_coding	C1orf158	HGNC:28567	-3.53379	-2.2274	-10.8747	2.87e-25	3.53e-24	46.4129	48.6994	209.797		ENSG00000104921.15	protein_coding	FCER2	HGNC:3612	-4.11943	-2.25908	-16.1659	5.17e-48	2.08e-46	98.3639	27.4511	225.585		ENSG00000277639.2	protein_coding	AC007906.2	NA	-2.08806	1.4239	-10.3285	5.39537e-23	1.68637e-21	41.3498	255.824
ENSG00000165799.5	protein_coding	RNASE7	HGNC:19278	-3.62475	-2.66604	-20.4013	6.79e-80	2.2e-78	171.211	22.649	143.372		ENSG00000253821.2	lncRNA	AC090796.1	NA	-3.53328	-3.63595	-16.7132	8.8e-52	3.93e-50	106.981	6.90909	38.4068		ENSG00000135333.14	protein_coding	EPHA7	HGNC:3390	-4.11845	-0.278392	-19.4275	9.07e-64	7.8e-62	134.392	91.3285	991.073		ENSG00000198732.11	protein_coding	SMOC1	HGNC:20318	-2.08639	4.06366	-10.0759	4.82378e-22	1.33451e-20	39.0163	1337.83
ENSG00000180287.17	protein_coding	PLD5	HGNC:26879	-3.62439	-2.93937	-22.8548	1.32e-96	6.47e-95	209.543	23.4491	96.5398		ENSG00000243064.8	transcribed_unprocessed_pseudogene	ABCC13	HGNC:16022	-3.5323	-2.6164	-13.8914	3e-38	7.45e-37	76.0498	18.8627	54.6271		ENSG00000197953.6	protein_coding	AADACL2	HGNC:24427	-4.10922	-5.07977	-25.3422	3.53e-93	1.18e-90	201.518	1.21414	21.8537		ENSG00000077264.15	protein_coding	PAK3	HGNC:8592	-2.08588	1.46395	-13.6034	1.39522e-36	3.91996e-34	72.2925	180.084
ENSG00000276289.4	protein_coding	KCNE1B	HGNC:52280	-3.62237	-4.28584	-24.6772	1.66e-109	1.08e-107	239.111	5.44644	44.2566		ENSG00000236333.4	lncRNA	TRHDE-AS1	HGNC:27471	-3.53063	-2.75148	-14.1097	2.96e-39	7.73e-38	78.3516	28.5955	52.9322		ENSG00000279835.1	TEC	AL121785.1	NA	-4.10617	-4.19982	-18.9334	2.43e-61	1.89e-59	128.856	2.93347	48.0732		ENSG00000109205.16	protein_coding	ODAM	HGNC:26043	-2.08417	-1.57987	-8.9346	5.99743e-18	9.51387e-17	30.057	74.9022
ENSG00000196091.15	protein_coding	MYBPC1	HGNC:7549	-3.621	0.857001	-13.0669	1.25e-36	1.08e-35	71.819	2644.11	16007		ENSG00000139874.6	protein_coding	SSTR1	HGNC:11330	-3.5292	1.02067	-17.1621	5.03e-54	2.46e-52	111.998	231.724	841.831		ENSG00000146039.11	protein_coding	SLC17A4	HGNC:10932	-4.10591	1.66421	-19.8449	7.93e-66	7.4e-64	139.043	177.699	2412.24		ENSG00000269526.1	protein_coding	ERVV-1	HGNC:26501	-2.08028	-3.99523	-10.4354	2.11289e-23	6.92053e-22	42.3105	5.1477
ENSG00000267069.1	lncRNA	AP005264.1	NA	-3.61799	-4.20029	-29.0096	2.48e-141	3.76e-139	312.094	4.12421	38.1416		ENSG00000114771.14	protein_coding	AADAC	HGNC:17	-3.5213	0.255029	-13.0141	2.74e-34	5.56e-33	66.8421	255.861	489.068		ENSG00000243064.8	transcribed_unprocessed_pseudogene	ABCC13	HGNC:16022	-4.10321	-0.755754	-20.2702	6.25e-68	6.45e-66	143.962	31.8524	407.415		ENSG00000186417.14	protein_coding	GLDN	HGNC:29514	-2.07843	-0.741657	-11.5595	7.60935e-28	4.52729e-26	52.4332	43.1218
ENSG00000148123.15	protein_coding	PLPPR1	HGNC:25993	-3.61673	-2.49201	-18.3473	1.25e-66	2.79e-65	140.794	31.5266	155.814		ENSG00000135063.19	protein_coding	FAM189A2	HGNC:24820	-3.51639	3.40954	-20.9081	2.3e-73	2.64e-71	156.275	695.716	3742.44		ENSG00000233999.3	IG_V_gene	IGKV3OR2-268	HGNC:5830	-4.09557	-2.64363	-16.3803	5.03e-49	2.11e-47	100.689	13.6175	142.22		ENSG00000180438.15	transcribed_processed_pseudogene	TPRXL	HGNC:32178	-2.07471	-1.85278	-10.899	3.36424e-25	1.44428e-23	46.4306	20.6208
ENSG00000115353.11	protein_coding	TACR1	HGNC:11526	-3.61362	0.778226	-25.285	6.96e-114	4.99e-112	249.128	199.863	1182.44		ENSG00000178965.14	protein_coding	ERICH3	HGNC:25346	-3.50801	-0.191992	-10.7909	6.18e-25	7.46e-24	45.5191	233.332	899.983		ENSG00000197165.11	protein_coding	SULT1A2	HGNC:11454	-4.09308	-2.50171	-22.609	1.44e-79	2.51e-77	170.621	8.05405	149.146		ENSG00000102837.7	protein_coding	OLFM4	HGNC:17190	-2.07143	4.52418	-4.93656	1.05293e-06	3.58578e-06	4.3443	6908.01
ENSG00000077274.9	protein_coding	CAPN6	HGNC:1483	-3.60985	1.0104	-17.8694	1.18e-63	2.46e-62	133.762	974.573	1640.76		ENSG00000078081.8	protein_coding	LAMP3	HGNC:14582	-3.50694	6.34532	-18.0306	2.03e-58	1.21e-56	121.9	5384.74	26131.9		ENSG00000165462.5	protein_coding	PHOX2A	HGNC:691	-4.08981	-4.22039	-20.5933	1.56e-69	1.74e-67	147.58	2.35967	37.9512		ENSG00000143320.9	protein_coding	CRABP2	HGNC:2339	-2.07025	3.65193	-11.973	1.50643e-29	1.17567e-27	56.148	911.784
ENSG00000139144.11	protein_coding	PIK3C2G	HGNC:8973	-3.59684	0.684444	-18.62	2.39e-68	5.57e-67	144.558	268.536	1724.56		ENSG00000165072.10	protein_coding	MAMDC2	HGNC:23673	-3.50264	2.5882	-19.4327	1.22e-65	9.91e-64	138.565	447.353	2194.02		ENSG00000270403.1	lncRNA	AP001554.1	NA	-4.08918	-3.18942	-18.2558	4.97e-58	3.18e-56	121.303	5.31601	76.7073		ENSG00000287331.1	lncRNA	AC106045.1	NA	-2.06809	-3.00275	-8.18892	1.81745e-15	2.09941e-14	24.5031	13.8743
ENSG00000173208.4	protein_coding	ABCD2	HGNC:66	-3.59437	0.0607969	-26.658	6.86e-124	6.28e-122	272.145	90.8686	1372.42		ENSG00000275874.1	lncRNA	PICSAR	HGNC:19725	-3.49924	-3.5382	-13.6379	4.32e-37	1.01e-35	73.4263	22.9406	40.0508		ENSG00000187699.10	protein_coding	C2orf88	HGNC:28191	-4.08427	3.0384	-27.9407	5.52e-106	3.17e-103	231.282	338.414	5445.56		ENSG00000073756.12	protein_coding	PTGS2	HGNC:9605	-2.06754	4.63219	-8.95858	4.96058e-18	7.95392e-17	29.8711	2230.32
ENSG00000174145.8	protein_coding	NWD2	HGNC:29229	-3.59097	-3.49805	-19.2976	1.12e-72	3e-71	154.673	16.9982	165.699		ENSG00000109906.14	protein_coding	ZBTB16	HGNC:12930	-3.49461	3.38689	-14.7058	4.85e-42	1.42e-40	84.3788	1158.66	4732.41		ENSG00000182836.10	protein_coding	PLCXD3	HGNC:31822	-4.08375	-3.14441	-16.0319	2.2e-47	8.63e-46	96.9445	15.3264	88.5122		ENSG00000183347.15	protein_coding	GBP6	HGNC:25395	-2.06573	-2.95253	-11.4242	2.69888e-27	1.49004e-25	51.1299	9.48303
ENSG00000287059.1	lncRNA	AC090004.2	NA	-3.59009	-1.39127	-25.795	1.39e-117	1.11e-115	257.681	43.6508	269.292		ENSG00000268926.3	lncRNA	AL354861.3	NA	-3.49364	-3.76005	-17.2406	2.03e-54	1.01e-52	113.006	5.80519	27.9153		ENSG00000170323.9	protein_coding	FABP4	HGNC:3559	-4.07844	-0.527388	-15.7749	3.52e-46	1.29e-44	94.0711	252.087	756.268		ENSG00000151224.13	protein_coding	MAT1A	HGNC:6903	-2.0639	-2.94534	-9.51738	5.37223e-20	1.11529e-18	34.6813	11.992
ENSG00000131686.15	protein_coding	CA6	HGNC:1380	-3.57649	-4.08638	-16.362	1.39e-54	2.22e-53	113.236	92.9856	136.336		ENSG00000137976.7	protein_coding	DNASE2B	HGNC:28875	-3.48922	-1.44703	-15.8473	1.62e-47	5.92e-46	97.2104	31.3228	173.983		ENSG00000183287.14	protein_coding	CCBE1	HGNC:29426	-4.07334	-0.855886	-18.3103	2.7e-58	1.76e-56	121.867	46.4054	577.073		ENSG00000143340.6	protein_coding	FAM163A	HGNC:28274	-2.06347	-3.55545	-9.48486	7.0281e-20	1.44247e-18	34.4116	7.8523
ENSG00000108381.11	protein_coding	ASPA	HGNC:756	-3.57562	0.0550521	-31.7526	5.31e-162	1.53e-159	359.709	77.6859	866.319		ENSG00000186329.9	protein_coding	TMEM212	HGNC:34295	-3.48841	-2.54472	-11.1232	2.9e-26	3.75e-25	48.6993	36.9443	156.763		ENSG00000214814.7	protein_coding	FER1L6	HGNC:28065	-4.06691	0.723893	-14.629	6.65e-41	1.89e-39	81.8977	206.337	1266.78		ENSG00000180532.10	protein_coding	ZSCAN4	HGNC:23709	-2.06275	-4.06928	-10.1068	3.69636e-22	1.03736e-20	39.515	5.29341
ENSG00000163017.14	protein_coding	ACTG2	HGNC:145	-3.56875	4.09343	-20.3724	1.06e-79	3.41e-78	170.431	3993.36	14342.3		ENSG00000185640.6	protein_coding	KRT79	HGNC:28930	-3.48189	-3.11144	-16.0935	1.01e-48	3.9e-47	99.9874	10.8126	76.9831		ENSG00000172987.13	protein_coding	HPSE2	HGNC:18374	-4.05893	-1.17535	-23.1558	2.7e-82	4.98e-80	176.911	23.7796	273.195		ENSG00000285918.1	lncRNA	AC092376.3	NA	-2.06242	-2.64576	-12.1068	4.16273e-30	3.62962e-28	57.4933	11.1058
ENSG00000286289.1	lncRNA	AL133482.1	NA	-3.56674	-0.422625	-32.3087	3.22e-166	1.09e-163	369.388	56.4203	483.487		ENSG00000147206.17	protein_coding	NXF3	HGNC:8073	-3.48174	-1.02523	-16.1067	8.72e-49	3.38e-47	100.1	73.384	202.492		ENSG00000134028.14	protein_coding	ADAMDEC1	HGNC:16299	-4.05017	4.30073	-19.2469	7.02e-63	5.88e-61	132.214	884.981	13904.5		ENSG00000173406.16	protein_coding	DAB1	HGNC:2661	-2.06082	1.39257	-11.4032	3.2808e-27	1.78022e-25	50.9416	274.12
ENSG00000231367.6	lncRNA	LINC02613	HGNC:54068	-3.56662	0.276168	-25.515	1.5e-115	1.14e-113	252.978	190.579	912.867		ENSG00000164619.10	protein_coding	BMPER	HGNC:24154	-3.47564	0.544017	-18.0124	2.51e-58	1.49e-56	121.892	142.046	523		ENSG00000106278.12	protein_coding	PTPRZ1	HGNC:9685	-4.04769	-2.40102	-16.4159	3.42e-49	1.46e-47	101.069	17.8254	165.61		ENSG00000146352.13	protein_coding	CLVS2	HGNC:23046	-2.0598	1.19197	-9.89333	2.29753e-21	5.72933e-20	37.6672	194.77
ENSG00000175084.12	protein_coding	DES	HGNC:2770	-3.56462	-0.310188	-19.0622	3.66e-71	9.43e-70	151.082	359.465	6881.97		ENSG00000261706.1	lncRNA	LINC00165	HGNC:33166	-3.47313	-4.85239	-17.7706	4.26e-57	2.42e-55	119.095	4.11317	18.0678		ENSG00000172005.11	protein_coding	MAL	HGNC:6817	-4.04303	-1.3992	-21.1443	2.86e-72	3.65e-70	153.923	17.8815	257.634		ENSG00000227300.12	transcribed_unprocessed_pseudogene	KRT16P2	HGNC:37807	-2.05791	-3.97303	-8.8379	1.28454e-17	1.94497e-16	29.3293	6.76846
ENSG00000147257.15	protein_coding	GPC3	HGNC:4451	-3.56296	3.70137	-25.107	1.34e-112	9.36e-111	246.046	1662.09	9237.83		ENSG00000109182.12	protein_coding	CWH43	HGNC:26133	-3.4707	-2.76146	-10.9408	1.57e-25	1.96e-24	47.04	51.0519	141.441		ENSG00000241294.1	IG_V_gene	IGKV2-24	HGNC:5781	-4.04222	1.23045	-14.1367	1.1e-38	2.75e-37	76.7908	241.279	1834.46		ENSG00000173267.14	protein_coding	SNCG	HGNC:11141	-2.05403	3.15508	-13.9996	2.32825e-38	9.19877e-36	76.2954	596.14
ENSG00000169760.17	protein_coding	NLGN1	HGNC:14291	-3.56145	-1.53393	-21.0511	3.09e-84	1.12e-82	181.144	59.3321	246.69		ENSG00000118729.12	protein_coding	CASQ2	HGNC:1513	-3.46092	-0.702658	-17.2712	1.42e-54	7.18e-53	113.343	48.1688	268		ENSG00000249453.1	lncRNA	AC092834.1	NA	-4.04001	-4.27772	-19.2789	4.89e-63	4.13e-61	132.73	3.56341	43.9512		ENSG00000188269.10	protein_coding	OR7A5	HGNC:8368	-2.0538	-3.71216	-9.68229	1.36208e-20	3.10284e-19	36.0098	6.64072
ENSG00000092009.10	protein_coding	CMA1	HGNC:2097	-3.56076	-1.91297	-20.6743	1.04e-81	3.5e-80	175.36	33.658	249.327		ENSG00000058335.16	protein_coding	RASGRF1	HGNC:9875	-3.45292	2.88796	-16.5987	3.26e-51	1.41e-49	105.439	840.189	2430.25		ENSG00000183230.17	protein_coding	CTNNA3	HGNC:2511	-4.03736	-2.72445	-17.5704	1.04e-54	5.83e-53	113.703	11.8919	152.22		ENSG00000145526.12	protein_coding	CDH18	HGNC:1757	-2.05357	-3.46342	-8.93401	6.02536e-18	9.55217e-17	30.0707	9.1517
ENSG00000189367.15	protein_coding	KIAA0408	HGNC:21636	-3.55952	-5.26552	-30.6754	7.46e-154	1.74e-151	340.717	1.52745	27.0531		ENSG00000114812.13	protein_coding	VIPR1	HGNC:12694	-3.44897	3.54071	-21.0002	7.53e-74	8.69e-72	157.388	696.711	5041.24		ENSG00000117115.13	protein_coding	PADI2	HGNC:18341	-4.03284	5.34873	-16.2255	2.71e-48	1.11e-46	98.7087	2196.11	27622.3		ENSG00000255398.3	protein_coding	HCAR3	HGNC:16824	-2.05346	-2.65186	-9.55194	4.03492e-20	8.49516e-19	34.9625	13.7665
ENSG00000164129.12	protein_coding	NPY5R	HGNC:7958	-3.5584	-1.80725	-14.257	8.66e-43	9.29e-42	86.1343	213.69	266.407		ENSG00000276170.4	lncRNA	AC244153.1	NA	-3.44544	-1.27678	-19.6682	7.27e-67	6.23e-65	141.504	35.82	159.237		ENSG00000172020.13	protein_coding	GAP43	HGNC:4140	-4.03249	-1.42965	-17.5217	1.79e-54	9.96e-53	113.134	30.3888	281.244		ENSG00000205978.6	protein_coding	NYNRIN	HGNC:20165	-2.05083	3.70358	-15.215	5.91841e-44	6.65529e-41	89.0736	823.351
ENSG00000171209.3	protein_coding	CSN3	HGNC:2446	-3.557	-4.8357	-14.4696	6.26e-44	7.04e-43	88.8768	1793.09	797.628		ENSG00000138207.14	protein_coding	RBP4	HGNC:9922	-3.44357	1.58642	-17.2606	1.61e-54	8.08e-53	113.1	389.796	1164.63		ENSG00000065609.14	protein_coding	SNAP91	HGNC:14986	-4.03035	-3.33936	-17.5182	1.86e-54	1.03e-52	113.13	7.80249	68.7805		ENSG00000226005.5	lncRNA	LINC02660	HGNC:54146	-2.0506	-2.57132	-9.60573	2.58091e-20	5.6018e-19	35.3998	13.6387
ENSG00000157152.17	protein_coding	SYN2	HGNC:11495	-3.55521	0.677654	-27.036	1.14e-126	1.16e-124	278.515	162.913	1066.05		ENSG00000257057.3	protein_coding	C11orf97	HGNC:49544	-3.43576	-3.22232	-11.6321	2.39e-28	3.52e-27	53.478	19.4898	102.119		ENSG00000125144.14	protein_coding	MT1G	HGNC:7399	-4.02785	4.40324	-15.1508	2.75e-43	8.94e-42	87.2342	1100.96	17088.7		ENSG00000070731.11	protein_coding	ST6GALNAC2	HGNC:10867	-2.04915	0.013742	-11.669	2.7148e-28	1.73788e-26	53.4484	73.2315
ENSG00000249436.2	lncRNA	LINCR-0003	NA	-3.55468	-5.23399	-26.8037	5.83e-125	5.59e-123	274.502	4.19622	20.646		ENSG00000171049.9	protein_coding	FPR2	HGNC:3827	-3.43418	1.09821	-19.7538	2.6e-67	2.3e-65	142.475	166.15	1006.24		ENSG00000144834.14	protein_coding	TAGLN3	HGNC:29868	-4.02485	-3.14902	-17.247	3.74e-53	1.97e-51	110.145	9.64865	109.122		ENSG00000141052.18	protein_coding	MYOCD	HGNC:16067	-2.04837	3.53353	-11.765	1.09425e-28	7.51879e-27	54.187	819.776
ENSG00000124102.5	protein_coding	PI3	HGNC:8947	-3.54312	-1.49606	-13.8648	1.02e-40	1.02e-39	81.3752	626.302	382.823		ENSG00000101282.9	protein_coding	RSPO4	HGNC:16175	-3.43137	0.285164	-15.8221	2.14e-47	7.81e-46	96.8537	120.694	460.695		ENSG00000211942.3	IG_V_gene	IGHV3-13	HGNC:5581	-4.02007	-0.228671	-13.8713	1.66e-37	3.92e-36	74.1835	111.133	655.634		ENSG00000184564.11	protein_coding	SLITRK6	HGNC:23503	-2.04797	2.20905	-13.1386	1.57646e-34	2.95277e-32	67.584	344.066
ENSG00000166960.16	protein_coding	CCDC178	HGNC:29588	-3.54157	-1.99515	-25.1868	3.57e-113	2.51e-111	247.56	23.2628	169.168		ENSG00000197446.9	protein_coding	CYP2F1	HGNC:2632	-3.4299	-1.92076	-11.2419	9.58e-27	1.27e-25	49.7682	57.9221	265.39		ENSG00000197476.3	processed_pseudogene	AC034105.1	NA	-4.01237	-3.34959	-15.7904	2.98e-46	1.09e-44	94.3632	6.94802	81.0244		ENSG00000234438.5	protein_coding	KBTBD13	HGNC:37227	-2.04472	-3.26637	-10.5622	6.88585e-24	2.42501e-22	43.4371	7.97804
ENSG00000155511.18	protein_coding	GRIA1	HGNC:4571	-3.53672	-2.35389	-15.4822	1.6e-49	2.14e-48	101.583	313.702	186.354		ENSG00000259754.2	lncRNA	AC092078.2	NA	-3.42483	-5.07335	-20.3165	2.97e-70	3e-68	149.111	1.90724	10.0339		ENSG00000270472.2	IG_V_gene	IGHV3OR16-9	HGNC:5644	-4.01224	-3.33377	-16.5934	4.93e-50	2.2e-48	103.009	8.04782	78.2927		ENSG00000130600.19	lncRNA	H19	HGNC:4713	-2.04358	0.0825539	-7.48953	2.73381e-13	2.36656e-12	19.482	268.259
ENSG00000259446.6	lncRNA	AC055874.1	NA	-3.53478	-5.34267	-27.9744	1.3e-133	1.61e-131	294.325	3.45365	16.7788		ENSG00000025423.11	protein_coding	HSD17B6	HGNC:23316	-3.4103	3.73458	-17.9084	8.51e-58	4.93e-56	120.516	1182.38	4186.58		ENSG00000130055.14	protein_coding	GDPD2	HGNC:25974	-4.00634	0.725855	-21.4774	6.3e-74	8.7e-72	157.678	84.2869	1177.29		ENSG00000163362.11	protein_coding	INAVA	HGNC:25599	-2.04259	1.57711	-11.3255	6.75255e-27	3.49936e-25	50.2189	237.224
ENSG00000198947.16	protein_coding	DMD	HGNC:2928	-3.5342	3.65567	-33.257	2.02e-173	8.87e-171	385.913	1033.77	7794.68		ENSG00000144331.20	protein_coding	ZNF385B	HGNC:26332	-3.40949	2.62143	-14.4608	6.87e-41	1.93e-39	81.7789	768.866	1884.98		ENSG00000109906.14	protein_coding	ZBTB16	HGNC:12930	-4.00416	0.18772	-18.5212	2.53e-59	1.73e-57	124.176	116.131	1186.8		ENSG00000169851.15	protein_coding	PCDH7	HGNC:8659	-2.03695	4.00854	-12.6432	2.21483e-32	2.69251e-30	62.605	1076.14
ENSG00000277639.2	protein_coding	AC007906.2	NA	-3.52936	0.25997	-28.7554	1.97e-139	2.83e-137	307.849	133.787	934.221		ENSG00000119457.8	protein_coding	SLC46A2	HGNC:16055	-3.40781	1.09325	-16.3598	4.96e-50	2.03e-48	102.84	259.564	716.797		ENSG00000198650.11	protein_coding	TAT	HGNC:11573	-4.00044	-3.15811	-22.0407	9.84e-77	1.57e-74	164.098	4.48441	92.5854		ENSG00000180251.5	protein_coding	SLC9A4	HGNC:11077	-2.03627	-4.57778	-10.1217	3.25287e-22	9.20047e-21	39.6102	3.17166
ENSG00000163631.17	protein_coding	ALB	HGNC:399	-3.52641	0.186615	-16.1763	1.69e-53	2.59e-52	110.536	4650.01	5035.23		ENSG00000238243.3	protein_coding	OR2W3	HGNC:15021	-3.4078	-4.48187	-19.8577	7.47e-68	6.77e-66	143.671	4.1744	16.0847		ENSG00000198049.7	protein_coding	AVPR1B	HGNC:896	-3.99816	-4.3444	-22.7029	4.9e-80	8.67e-78	171.57	1.92723	32.2927		ENSG00000259737.7	lncRNA	AC087516.2	NA	-2.03481	-3.01015	-8.56534	1.06373e-16	1.43606e-15	27.2696	12.8882
ENSG00000255545.8	lncRNA	B3GAT1-DT	HGNC:27449	-3.52595	-3.16738	-16.7143	1.17e-56	1.97e-55	117.966	32.0324	148.062		ENSG00000223573.7	protein_coding	TINCR	HGNC:14607	-3.40722	0.531747	-17.9675	4.26e-58	2.5e-56	121.37	159.646	465.576		ENSG00000164107.9	protein_coding	HAND2	HGNC:4808	-3.98842	-0.466881	-16.3918	4.44e-49	1.88e-47	100.716	60.6112	878.171		ENSG00000124701.5	protein_coding	APOBEC2	HGNC:605	-2.03431	-2.85862	-7.79051	3.29718e-14	3.22399e-13	21.6785	70.8822
ENSG00000249669.10	lncRNA	CARMN	HGNC:42872	-3.52244	2.7913	-33.5453	1.29e-175	6.79e-173	390.975	578.979	4803.08		ENSG00000228307.2	transcribed_unprocessed_pseudogene	OR2S1P	HGNC:8275	-3.40667	-3.83807	-15.8842	1.07e-47	3.94e-46	97.6498	8.77737	24.6102		ENSG00000182050.13	protein_coding	MGAT4C	HGNC:30871	-3.9848	-4.29209	-19.521	3.14e-64	2.74e-62	135.452	3.25572	32.6829		ENSG00000012223.13	protein_coding	LTF	HGNC:6720	-2.03274	7.03763	-4.2917	2.09192e-05	5.75647e-05	1.45456	46550.7
ENSG00000286081.1	lncRNA	AC016682.1	NA	-3.51819	-3.38188	-20.9762	9.86e-84	3.51e-82	180.022	14.135	68.1504		ENSG00000168477.19	protein_coding	TNXB	HGNC:11976	-3.40566	4.05341	-18.8089	2.07e-62	1.45e-60	131.099	1290.3	6515.68		ENSG00000204065.3	protein_coding	TCEAL5	HGNC:22282	-3.98419	-4.40475	-21.341	3.01e-73	4.04e-71	156.058	2.62994	28.7561		ENSG00000164825.4	protein_coding	DEFB1	HGNC:2766	-2.03064	0.607175	-7.57971	1.46048e-13	1.31656e-12	20.0516	164.058
ENSG00000131471.7	protein_coding	AOC3	HGNC:550	-3.51732	4.90536	-30.9257	9.6e-156	2.38e-153	345.223	2080.23	29377.9		ENSG00000183287.14	protein_coding	CCBE1	HGNC:29426	-3.40387	1.97566	-18.8422	1.4e-62	9.82e-61	131.578	416.568	1295.51		ENSG00000164303.11	protein_coding	ENPP6	HGNC:23409	-3.97406	-2.16654	-24.3384	3.45e-88	8.72e-86	190.377	9.06029	132.024		ENSG00000152784.16	protein_coding	PRDM8	HGNC:13993	-2.02942	3.72682	-10.7973	8.42265e-25	3.41306e-23	45.3147	1126.56
ENSG00000133636.11	protein_coding	NTS	HGNC:8038	-3.51625	-3.50136	-14.0458	1.15e-41	1.18e-40	83.6584	1292.03	387.814		ENSG00000135604.10	protein_coding	STX11	HGNC:11429	-3.39743	3.39421	-31.4245	5.8e-129	1.29e-125	284.029	511.644	3247.71		ENSG00000211625.2	IG_V_gene	IGKV3D-20	HGNC:5825	-3.97225	0.640393	-14.3394	1.35e-39	3.55e-38	78.907	169.879	1222.83		ENSG00000260469.3	lncRNA	INSYN1-AS1	HGNC:51422	-2.02922	-4.31663	-11.1423	3.65911e-26	1.73918e-24	48.4876	3.59481
ENSG00000182077.12	polymorphic_pseudogene	PTCHD3	HGNC:24776	-3.5122	-3.39148	-16.8832	1.15e-57	1.99e-56	120.276	35.2358	95.9735		ENSG00000171303.7	protein_coding	KCNK3	HGNC:6278	-3.39639	2.89769	-17.5547	5.29e-56	2.9e-54	116.432	737.683	2464.97		ENSG00000113805.8	protein_coding	CNTN3	HGNC:2173	-3.97207	-0.592815	-17.0917	2.08e-52	1.05e-50	108.361	57.1726	399.78		ENSG00000143196.5	protein_coding	DPT	HGNC:3011	-2.02711	1.05331	-9.15901	1.00077e-18	1.7561e-17	31.6934	203.735
ENSG00000286250.1	lncRNA	AL161945.1	NA	-3.51155	-3.98964	-18.8193	1.3e-69	3.18e-68	147.662	11.4527	60.3274		ENSG00000278971.1	TEC	AC091305.1	NA	-3.38873	-4.75782	-20.1966	1.26e-69	1.25e-67	147.697	1.99629	13.8644		ENSG00000224041.3	IG_V_gene	IGKV3D-15	HGNC:5824	-3.96804	-0.956146	-14.8937	4.14e-42	1.27e-40	84.7819	48.2765	393.415		ENSG00000137869.15	protein_coding	CYP19A1	HGNC:2594	-2.02632	-3.83714	-10.6461	3.26503e-24	1.21949e-22	44.1427	4.1497
ENSG00000205038.12	protein_coding	PKHD1L1	HGNC:20313	-3.5063	-0.697294	-23.1372	1.4e-98	7.29e-97	214.043	63.5752	614.965		ENSG00000055813.6	protein_coding	CCDC85A	HGNC:29400	-3.38199	-0.529257	-20.661	4.6e-72	4.95e-70	153.415	44.744	228.085		ENSG00000268555.2	lncRNA	AC123912.4	NA	-3.96258	-3.73228	-17.0215	4.5e-52	2.23e-50	107.675	4.37422	67.9756		ENSG00000197360.9	protein_coding	ZNF98	HGNC:13174	-2.02555	-4.23494	-11.5401	9.12856e-28	5.36802e-26	52.0963	3.62874
ENSG00000288048.1	lncRNA	AC104088.3	NA	-3.50369	-3.6441	-24.2225	2.97e-106	1.82e-104	231.666	9.76868	56.4248		ENSG00000285294.1	lncRNA	LINC00842	HGNC:44989	-3.38179	-4.19487	-17.6438	1.87e-56	1.04e-54	117.644	4.70686	18.2542		ENSG00000126950.8	protein_coding	TMEM35A	HGNC:25864	-3.96195	-0.403235	-18.8898	3.98e-61	3.05e-59	128.342	49.3888	812.585		ENSG00000102243.13	protein_coding	VGLL1	HGNC:20985	-2.02214	-0.712683	-8.24046	1.23921e-15	1.46767e-14	24.8093	58.2675
ENSG00000169035.12	protein_coding	KLK7	HGNC:6368	-3.50145	0.215947	-13.0064	2.51e-36	2.14e-35	71.1962	798.21	1434.12		ENSG00000127241.18	protein_coding	MASP1	HGNC:6901	-3.38116	0.982933	-21.5415	1.04e-76	1.27e-74	164.046	139.646	692.102		ENSG00000227243.3	unprocessed_pseudogene	SLAMF6P1	HGNC:32012	-3.96028	-2.90423	-18.0008	8.61e-57	5.25e-55	118.469	6.97297	83.3171		ENSG00000130595.19	protein_coding	TNNT3	HGNC:11950	-2.02197	-1.77834	-6.58457	1.05834e-10	6.50968e-10	13.7939	103.05
ENSG00000052850.8	protein_coding	ALX4	HGNC:450	-3.50136	0.159685	-21.6386	3.23e-88	1.3e-86	190.209	177.212	933.796		ENSG00000154080.14	protein_coding	CHST9	HGNC:19898	-3.37438	-0.258851	-8.96819	3.8e-18	3e-17	30.0724	298.414	836.288		ENSG00000156966.7	protein_coding	B3GNT7	HGNC:18811	-3.9595	4.12186	-15.0976	4.83e-43	1.55e-41	86.6792	1023.22	13965.8		ENSG00000132517.15	protein_coding	SLC52A1	HGNC:30225	-2.02177	-0.663787	-10.3954	3.00137e-23	9.71735e-22	42.0191	48.7525
ENSG00000237949.2	lncRNA	LINC00844	HGNC:45031	-3.49693	-4.05404	-23.7974	3.12e-103	1.81e-101	224.732	8.10981	45.5044		ENSG00000004776.13	protein_coding	HSPB6	HGNC:26511	-3.37166	0.340661	-19.2787	7.7e-65	6.02e-63	136.842	90.7885	452.186		ENSG00000198597.9	protein_coding	ZNF536	HGNC:29025	-3.95947	-2.12752	-18.5704	1.45e-59	1.01e-57	124.813	12.8441	131.244		ENSG00000127530.4	protein_coding	OR7C1	HGNC:8373	-2.01896	-1.07368	-9.80817	4.72651e-21	1.13823e-19	37.0541	39.8483
ENSG00000123560.14	protein_coding	PLP1	HGNC:9086	-3.49637	-0.466346	-19.4129	2.03e-73	5.52e-72	156.277	398.545	470.558		ENSG00000243384.1	lncRNA	AC119424.1	NA	-3.37063	-4.81716	-19.2264	1.44e-64	1.11e-62	136.149	2.09091	19		ENSG00000166391.15	protein_coding	MOGAT2	HGNC:23248	-3.95681	3.51053	-13.7795	4.24e-37	9.77e-36	73.0644	706.998	6944.61		ENSG00000141469.18	protein_coding	SLC14A1	HGNC:10918	-2.01888	4.94267	-7.87985	1.73813e-14	1.76295e-13	21.8223	2866.52
ENSG00000094755.17	protein_coding	GABRP	HGNC:4089	-3.49635	3.8789	-12.5406	4.95e-34	3.87e-33	65.6652	9358.07	17241.3		ENSG00000144218.19	protein_coding	AFF3	HGNC:6473	-3.36646	2.31221	-19.0885	7.44e-64	5.56e-62	134.484	393.768	1527.49		ENSG00000242076.2	IG_V_gene	IGKV1-33	HGNC:5737	-3.94879	-3.04572	-14.4393	4.79e-40	1.3e-38	80.1663	19.7775	107.537		ENSG00000135960.10	protein_coding	EDAR	HGNC:2895	-2.0174	-0.74159	-9.21435	6.40434e-19	1.15424e-17	32.2283	59.9281
ENSG00000167754.13	protein_coding	KLK5	HGNC:6366	-3.49514	1.00791	-12.6727	1.12e-34	8.96e-34	67.3458	1446.48	2620.74		ENSG00000183379.9	protein_coding	SYNDIG1L	HGNC:32388	-3.36276	-1.12463	-15.6494	1.48e-46	5.19e-45	95.0014	45.0538	173.017		ENSG00000197561.7	protein_coding	ELANE	HGNC:3309	-3.94535	-3.89949	-21.7968	1.62e-75	2.45e-73	161.272	2.41372	40		ENSG00000197410.14	protein_coding	DCHS2	HGNC:23111	-2.01626	-0.26114	-10.3061	6.56309e-23	2.02137e-21	41.2403	62.3533
ENSG00000086570.12	protein_coding	FAT2	HGNC:3596	-3.49377	2.25288	-20.9665	1.15e-83	4.06e-82	179.634	716.91	3462.11		ENSG00000278910.4	lncRNA	BANCR	HGNC:43877	-3.36208	-2.22357	-13.4769	2.32e-36	5.23e-35	71.728	50.3581	72.3729		ENSG00000178084.2	protein_coding	HTR3C	HGNC:24003	-3.94265	-4.40278	-17.0799	2.36e-52	1.19e-50	108.308	4.73805	37.3415		ENSG00000189134.4	protein_coding	NKAPL	HGNC:21584	-2.01618	-1.32871	-13.6288	1.07541e-36	3.09009e-34	72.4763	24.1836
ENSG00000106714.17	protein_coding	CNTNAP3	HGNC:13834	-3.49309	-0.680083	-22.6849	2.01e-95	9.6e-94	206.792	73.2583	371.965		ENSG00000183644.13	protein_coding	HOATZ	HGNC:25061	-3.36082	-1.0746	-12.2476	6.03e-31	1.03e-29	59.31	74.8571	371.729		ENSG00000133169.6	protein_coding	BEX1	HGNC:1036	-3.93655	-2.72204	-15.273	7.51e-44	2.51e-42	88.8586	13.3015	95.8293		ENSG00000158458.21	protein_coding	NRG2	HGNC:7998	-2.01576	0.366758	-12.4017	2.37612e-31	2.4325e-29	60.3948	87.9162
ENSG00000139151.16	protein_coding	PLCZ1	HGNC:19218	-3.48951	-4.55353	-22.5714	1.24e-94	5.77e-93	205.009	4.84068	42.5221		ENSG00000177098.9	protein_coding	SCN4B	HGNC:10592	-3.35656	2.3299	-23.3798	1.79e-86	3.03e-84	186.426	315.206	1739.56		ENSG00000018236.15	protein_coding	CNTN1	HGNC:2171	-3.93605	-0.926468	-16.8017	5.04e-51	2.37e-49	105.206	57.6798	348.341		ENSG00000182040.9	protein_coding	USH1G	HGNC:16356	-2.0149	-3.84377	-11.124	4.33054e-26	2.04295e-24	48.3614	5.00998
ENSG00000101280.8	protein_coding	ANGPT4	HGNC:487	-3.48842	-1.65817	-29.0489	1.26e-141	1.93e-139	312.876	23.7318	254.655		ENSG00000125851.10	protein_coding	PCSK2	HGNC:8744	-3.34904	-0.135067	-8.09831	3.11e-15	1.97e-14	23.4412	4640.08	427.017		ENSG00000223573.7	protein_coding	TINCR	HGNC:14607	-3.93597	-0.623104	-22.5191	4.05e-79	6.96e-77	169.628	46.2245	428.512		ENSG00000089250.19	protein_coding	NOS1	HGNC:7872	-2.01405	1.04894	-9.20303	7.01767e-19	1.25583e-17	32.0425	192.307
ENSG00000164946.20	protein_coding	FREM1	HGNC:23399	-3.48284	1.23036	-26.5631	3.41e-123	3.07e-121	270.506	221.773	1602.15		ENSG00000174898.16	protein_coding	CATSPERD	HGNC:28598	-3.34731	-2.52912	-11.7616	6.88e-29	1.05e-27	54.6859	27.3748	146.254		ENSG00000260230.5	protein_coding	FRRS1L	HGNC:1362	-3.93549	-2.7878	-17.6547	4.08e-55	2.33e-53	114.635	10.2557	115.073		ENSG00000149043.16	protein_coding	SYT8	HGNC:19264	-2.01142	-1.67604	-7.78655	3.39172e-14	3.31131e-13	21.6159	31.501
ENSG00000243955.6	protein_coding	GSTA1	HGNC:4626	-3.48252	-1.95958	-13.8066	2.06e-40	2.03e-39	80.7123	230.479	343.398		ENSG00000122679.8	protein_coding	RAMP3	HGNC:9845	-3.34022	3.67921	-26.2215	1.28e-101	4.77e-99	221.191	657.859	4668.2		ENSG00000154080.14	protein_coding	CHST9	HGNC:19898	-3.93477	-4.49376	-19.7116	3.61e-65	3.28e-63	137.59	3.60915	29.561		ENSG00000268433.1	processed_pseudogene	MTDHP3	HGNC:52359	-2.01117	-4.24883	-9.63518	2.01919e-20	4.44749e-19	35.6056	3.95609
ENSG00000163884.4	protein_coding	KLF15	HGNC:14536	-3.48114	0.607799	-29.5108	4.35e-145	7.61e-143	320.84	124.704	1161.51		ENSG00000106809.11	protein_coding	OGN	HGNC:8126	-3.33644	1.67877	-16.1637	4.58e-49	1.79e-47	100.592	376.571	1334.34		ENSG00000169933.16	protein_coding	FRMPD4	HGNC:29007	-3.93339	-4.24375	-17.8761	3.46e-56	2.05e-54	117.074	3.31601	64.1707		ENSG00000154080.14	protein_coding	CHST9	HGNC:19898	-2.01039	1.81225	-9.13575	1.20666e-18	2.08271e-17	31.4406	371.242
ENSG00000280339.1	TEC	AP001528.2	NA	-3.47701	1.12313	-34.3499	9.75e-182	6.05e-179	405.071	149.276	1706.29		ENSG00000253376.2	lncRNA	AC012103.1	NA	-3.33226	-4.88592	-16.2325	2.1e-49	8.41e-48	101.533	7.15584	10.9661		ENSG00000110975.8	protein_coding	SYT10	HGNC:19266	-3.93241	-4.52131	-20.1661	2.05e-67	2.04e-65	142.722	2.2869	25.9512		ENSG00000265190.7	protein_coding	ANXA8	HGNC:546	-2.0077	-0.16301	-8.12649	2.88309e-15	3.25054e-14	23.9538	88.2535
ENSG00000119927.14	protein_coding	GPAM	HGNC:24865	-3.47683	4.86556	-37.3506	1.44e-204	2.46e-201	457.528	1754.28	33042		ENSG00000169704.5	protein_coding	GP9	HGNC:4444	-3.32761	-4.33784	-19.0303	1.49e-63	1.09e-61	133.853	2.95733	20.3051		ENSG00000167676.4	protein_coding	PLIN4	HGNC:29393	-3.92814	0.909877	-14.8585	6e-42	1.82e-40	84.2823	468.755	2907.39		ENSG00000272763.1	lncRNA	AC103702.2	NA	-2.00703	-3.99544	-10.167	2.19779e-22	6.36579e-21	40.025	4.25749
ENSG00000005102.14	protein_coding	MEOX1	HGNC:7013	-3.47233	1.57416	-23.8338	1.72e-103	1.01e-101	225.211	320.753	1973.58		ENSG00000205002.4	protein_coding	AARD	HGNC:33842	-3.32482	-0.123484	-14.8139	1.5e-42	4.47e-41	85.7896	112.605	314.797		ENSG00000283286.1	lncRNA	AC093277.1	NA	-3.92616	-4.87288	-20.6026	1.41e-69	1.58e-67	147.646	1.1684	33.7805		ENSG00000150625.16	protein_coding	GPM6A	HGNC:4460	-2.00701	1.51766	-11.4498	2.12464e-27	1.18857e-25	51.3678	238.691
ENSG00000225398.3	unprocessed_pseudogene	PGM5P4	HGNC:49605	-3.47213	-4.68454	-30.141	7.97e-150	1.61e-147	331.528	2.62286	24.9823		ENSG00000163710.9	protein_coding	PCOLCE2	HGNC:8739	-3.32236	2.09719	-17.3461	5.97e-55	3.09e-53	114.062	381.612	1504.05		ENSG00000211965.4	IG_V_gene	IGHV3-49	HGNC:5607	-3.92189	1.95085	-13.0143	9.21e-34	1.72e-32	65.4759	444.397	2880.95		ENSG00000151364.17	protein_coding	KCTD14	HGNC:23295	-2.00639	-0.686225	-11.8626	4.32808e-29	3.17217e-27	55.2566	41.8703
ENSG00000154080.14	protein_coding	CHST9	HGNC:19898	-3.47027	-0.0441292	-17.1936	1.58e-59	2.86e-58	124.385	178.662	943.708		ENSG00000197273.4	protein_coding	GUCA2A	HGNC:4682	-3.32091	-3.99498	-13.8695	3.78e-38	9.37e-37	75.8498	15.4601	25.2373		ENSG00000182253.15	protein_coding	SYNM	HGNC:24466	-3.91988	3.24268	-16.6964	1.6e-50	7.33e-49	103.862	826.347	15559.2		ENSG00000172403.11	protein_coding	SYNPO2	HGNC:17732	-2.00398	8.14976	-9.80768	4.74604e-21	1.14185e-19	36.7263	19434
ENSG00000277531.2	protein_coding	PNMA8C	HGNC:53427	-3.46994	-2.87785	-21.0096	5.88e-84	2.12e-82	180.533	17.3105	149.451		ENSG00000172987.13	protein_coding	HPSE2	HGNC:18374	-3.31734	-0.831429	-15.5921	2.81e-46	9.71e-45	94.3583	50.7755	214.864		ENSG00000211941.3	IG_V_gene	IGHV3-11	HGNC:5580	-3.91558	2.35007	-12.6135	4.72e-32	8.15e-31	61.5433	523.798	3552.85		ENSG00000175164.15	protein_coding	ABO	HGNC:79	-2.00283	2.03008	-10.2062	1.56572e-22	4.60358e-21	40.255	407.084
ENSG00000009950.16	protein_coding	MLXIPL	HGNC:12744	-3.46901	0.778051	-25.2735	8.44e-114	5.98e-112	248.939	166.88	1759.81		ENSG00000165323.15	protein_coding	FAT3	HGNC:23112	-3.31257	-0.0966828	-16.3347	6.59e-50	2.68e-48	102.635	99.5121	305.542		ENSG00000165186.12	protein_coding	PTCHD1	HGNC:26392	-3.91527	-2.08574	-15.594	2.45e-45	8.69e-44	92.2362	28.2848	204		ENSG00000256139.2	lncRNA	AC007637.1	NA	-2.0026	-2.53853	-11.2373	1.5276e-26	7.44257e-25	49.4465	12.3054
ENSG00000224940.9	protein_coding	PRRT4	HGNC:37280	-3.46839	-1.13554	-21.8537	1.1e-89	4.52e-88	193.638	50.1287	549.655		ENSG00000197177.15	protein_coding	ADGRA1	HGNC:13838	-3.31191	-3.81437	-13.3736	6.78e-36	1.5e-34	70.7049	10.6902	39.7288		ENSG00000286346.1	lncRNA	AC021613.3	NA	-3.90938	-2.99724	-14.9222	3.07e-42	9.45e-41	85.1818	8.96881	88		ENSG00000254507.2	transcribed_processed_pseudogene	DEFB131E	HGNC:39765	-2.00137	-2.67788	-10.3854	3.27664e-23	1.05815e-21	41.9262	11.0878
ENSG00000197766.8	protein_coding	CFD	HGNC:2771	-3.46678	4.02433	-23.3446	4.89e-100	2.65e-98	217.162	1886.68	14365.5		ENSG00000011201.12	protein_coding	ANOS1	HGNC:6211	-3.30876	4.85665	-20.1904	1.36e-69	1.34e-67	147.582	1697.4	9000.1		ENSG00000166573.6	protein_coding	GALR1	HGNC:4132	-3.90613	-4.47471	-20.1495	2.47e-67	2.44e-65	142.536	2.20374	30.1707		ENSG00000183873.18	protein_coding	SCN5A	HGNC:10593	-1.99984	-0.585088	-13.6299	1.06295e-36	3.08941e-34	72.5293	43.4571
ENSG00000187151.7	protein_coding	ANGPTL5	HGNC:19705	-3.45571	-3.73867	-22.6359	4.42e-95	2.08e-93	206.045	7.68497	115.478		ENSG00000158246.8	protein_coding	TENT5B	HGNC:28273	-3.30852	2.30735	-24.6581	2.74e-93	6.15e-91	202.08	301.866	1537.9		ENSG00000243290.3	IG_V_gene	IGKV1-12	HGNC:5730	-3.89694	1.08813	-13.4828	8.55e-36	1.82e-34	70.1761	228.189	1501.05		ENSG00000100427.16	protein_coding	MLC1	HGNC:17082	-1.99921	-0.330249	-8.77878	2.04019e-17	3.01509e-16	28.8185	86.3074
ENSG00000128918.15	protein_coding	ALDH1A2	HGNC:15472	-3.45093	0.885953	-30.3348	2.77e-151	5.85e-149	335.078	173.649	1125.45		ENSG00000133115.12	protein_coding	STOML3	HGNC:19420	-3.3054	-1.32237	-10.0984	2.97e-22	3.06e-21	39.5027	85.9555	321.983		ENSG00000240382.3	IG_V_gene	IGKV1-17	HGNC:5733	-3.89447	1.7906	-13.0642	5.62e-34	1.07e-32	65.9763	333.202	2583.63		ENSG00000141314.13	protein_coding	RHBDL3	HGNC:16502	-1.99805	0.152372	-14.0475	1.41399e-38	6.27265e-36	76.825	70.2395
ENSG00000130176.8	protein_coding	CNN1	HGNC:2155	-3.44848	3.97659	-28.067	2.66e-134	3.33e-132	295.939	1288.33	11431.1		ENSG00000112214.10	protein_coding	FHL5	HGNC:17371	-3.30529	0.941174	-22.597	2.62e-82	4.06e-80	176.897	113.078	596.61		ENSG00000162761.14	protein_coding	LMX1A	HGNC:6653	-3.89271	-4.11465	-17.2402	4.03e-53	2.11e-51	110.067	5.44283	32.9756		ENSG00000266256.3	lncRNA	LINC00683	HGNC:44467	-1.99304	0.238876	-12.8325	3.38872e-33	4.92455e-31	64.5916	74.9222
ENSG00000259430.2	lncRNA	CERS3-AS1	HGNC:51431	-3.44803	-3.99844	-21.5412	1.49e-87	5.85e-86	188.784	8.89469	36.4425		ENSG00000101938.15	protein_coding	CHRDL1	HGNC:29861	-3.30411	3.60423	-15.2229	1.69e-44	5.33e-43	90.0118	1031.77	3920.85		ENSG00000128040.11	protein_coding	SPINK2	HGNC:11245	-3.89218	-2.85565	-17.6477	4.4e-55	2.51e-53	114.558	8.67775	86		ENSG00000159648.11	protein_coding	TEPP	HGNC:33745	-1.99276	-1.86256	-9.5558	3.90779e-20	8.28268e-19	34.9924	22.024
ENSG00000234810.4	lncRNA	AL603840.1	NA	-3.44735	-3.75613	-21.9345	3.07e-90	1.29e-88	194.943	9.9631	56.5752		ENSG00000162687.19	protein_coding	KCNT2	HGNC:18866	-3.30399	0.479494	-22.4964	8.99e-82	1.37e-79	175.676	99.4991	431.746		ENSG00000168309.18	protein_coding	FAM107A	HGNC:30827	-3.89081	1.17613	-28.3509	5.49e-108	3.39e-105	235.891	108.825	1390.71		ENSG00000179270.7	protein_coding	PCARE	HGNC:34383	-1.99201	-3.80337	-10.1146	3.4574e-22	9.72455e-21	39.5886	6.11178
ENSG00000280302.1	TEC	AP005264.6	NA	-3.44665	-4.71752	-27.1214	2.67e-127	2.8e-125	279.889	2.91629	35.1062		ENSG00000160867.15	protein_coding	FGFR4	HGNC:3691	-3.29616	3.34445	-18.0992	9.07e-59	5.5e-57	122.765	764.768	3298.8		ENSG00000211933.2	IG_V_gene	IGHV6-1	HGNC:5662	-3.8881	1.4684	-13.5644	3.76e-36	8.18e-35	70.9748	274.366	2012.29		ENSG00000066468.23	protein_coding	FGFR2	HGNC:3689	-1.99157	4.56105	-11.126	4.24982e-26	2.01238e-24	48.2463	1687.26
ENSG00000182836.10	protein_coding	PLCXD3	HGNC:31822	-3.44576	-0.896139	-18.5276	9.15e-68	2.09e-66	143.329	84.1458	393.319		ENSG00000169174.11	protein_coding	PCSK9	HGNC:20001	-3.29456	2.32347	-13.6351	4.44e-37	1.04e-35	73.0699	780.371	1514.15		ENSG00000185915.5	protein_coding	KLHL34	HGNC:26634	-3.88735	-2.28075	-12.9791	1.3e-33	2.42e-32	65.4299	20.0146	117.341		ENSG00000172201.12	protein_coding	ID4	HGNC:5363	-1.98726	4.44535	-12.5632	4.87575e-32	5.6296e-30	61.8118	1412.15
ENSG00000203727.4	protein_coding	SAMD5	HGNC:21180	-3.44347	1.75565	-28.95	6.93e-141	1.02e-138	311.153	324.074	2615.3		ENSG00000117834.13	protein_coding	SLC5A9	HGNC:22146	-3.29451	0.34931	-18.4191	2.09e-60	1.36e-58	126.674	118.479	478.085		ENSG00000113196.3	protein_coding	HAND1	HGNC:4807	-3.88591	-2.75821	-9.83311	4.66e-21	4.01e-20	36.8186	38.422	616.171		ENSG00000149575.9	protein_coding	SCN2B	HGNC:10589	-1.98688	0.291908	-11.6614	2.9178e-28	1.85375e-26	53.3742	87.008
ENSG00000007314.12	protein_coding	SCN4A	HGNC:10591	-3.443	0.519438	-28.9985	3e-141	4.53e-139	312.021	123.746	1269.4		ENSG00000233730.1	lncRNA	LINC01765	HGNC:52555	-3.28992	-3.34832	-12.3732	1.74e-31	3.08e-30	60.6369	14.0686	71.5424		ENSG00000169271.3	protein_coding	HSPB3	HGNC:5248	-3.88482	-3.14105	-13.0268	8.13e-34	1.52e-32	65.939	18.7963	108.171		ENSG00000132639.13	protein_coding	SNAP25	HGNC:11132	-1.98588	0.938554	-12.193	1.81074e-30	1.65293e-28	58.3786	125.535
ENSG00000226031.5	lncRNA	FGF13-AS1	HGNC:44264	-3.43225	-3.60512	-25.1078	1.33e-112	9.26e-111	246.229	7.33033	52.9735		ENSG00000166482.12	protein_coding	MFAP4	HGNC:7035	-3.287	6.01606	-16.6163	2.67e-51	1.16e-49	105.561	4256.87	20940.1		ENSG00000244575.3	IG_V_gene	IGKV1-27	HGNC:5735	-3.88282	1.52154	-13.7372	6.52e-37	1.49e-35	72.7133	259.686	1863		ENSG00000185559.16	protein_coding	DLK1	HGNC:2907	-1.98262	-4.20067	-6.59654	9.82123e-11	6.07633e-10	13.966	27.01
ENSG00000151834.16	protein_coding	GABRA2	HGNC:4076	-3.42907	-2.39052	-16.6878	1.68e-56	2.8e-55	117.578	55.2439	171.124		ENSG00000225383.8	lncRNA	SFTA1P	HGNC:18383	-3.28648	3.3084	-14.1481	1.96e-39	5.17e-38	78.4091	1039.13	2789.07		ENSG00000118733.17	protein_coding	OLFM3	HGNC:17990	-3.87976	-4.09905	-17.5722	1.02e-54	5.73e-53	113.717	4.68399	39.1951		ENSG00000179796.12	protein_coding	LRRC3B	HGNC:28105	-1.98237	-4.16221	-10.6964	2.08235e-24	8.01436e-23	44.5539	3.64471
ENSG00000179915.24	protein_coding	NRXN1	HGNC:8008	-3.42771	-1.07114	-18.6944	8.07e-69	1.92e-67	145.759	130.266	359.398		ENSG00000232044.7	lncRNA	SILC1	HGNC:26403	-3.28377	-2.58154	-11.2312	1.06e-26	1.4e-25	49.7031	36.2041	73.9153		ENSG00000211938.2	IG_V_gene	IGHV3-7	HGNC:5620	-3.87905	3.11864	-12.4935	1.51e-31	2.56e-30	60.3562	772.474	6109		ENSG00000164007.11	protein_coding	CLDN19	HGNC:2040	-1.97948	-3.94392	-10.3435	4.73129e-23	1.49207e-21	41.5253	4.71257
ENSG00000116194.13	protein_coding	ANGPTL1	HGNC:489	-3.42741	1.23228	-29.5422	2.53e-145	4.49e-143	321.368	199.752	1662.34		ENSG00000224721.1	lncRNA	AC007182.1	NA	-3.28291	-4.5656	-19.2758	7.97e-65	6.2e-63	136.745	2.71058	15.4237		ENSG00000205038.12	protein_coding	PKHD1L1	HGNC:20313	-3.87729	-1.07113	-19.8629	6.46e-66	6.05e-64	139.354	28.4782	277.585		ENSG00000143318.13	protein_coding	CASQ1	HGNC:1512	-1.97904	0.0549331	-9.19761	7.33168e-19	1.30832e-17	32.0639	230.695
ENSG00000157404.16	protein_coding	KIT	HGNC:6342	-3.42169	4.46099	-23.5974	8.1e-102	4.55e-100	221.241	2331.02	18570.2		ENSG00000131355.15	protein_coding	ADGRE3	HGNC:23647	-3.28281	-0.5506	-18.4083	2.38e-60	1.54e-58	126.576	45.2152	261.627		ENSG00000148798.11	protein_coding	INA	HGNC:6057	-3.86171	-2.2777	-16.4888	1.54e-49	6.72e-48	101.86	21.3139	136.902		ENSG00000099960.13	protein_coding	SLC7A4	HGNC:11062	-1.97764	1.03676	-6.48487	1.96452e-10	1.159e-09	12.9775	288.251
ENSG00000138685.17	protein_coding	FGF2	HGNC:3676	-3.42004	2.42576	-28.6071	2.53e-138	3.53e-136	305.242	542.87	3406.91		ENSG00000184374.3	protein_coding	COLEC10	HGNC:2220	-3.28232	-1.38653	-19.8384	9.41e-68	8.51e-66	143.535	38.1373	151.356		ENSG00000167654.18	protein_coding	ATCAY	HGNC:779	-3.85942	-3.40117	-19.2697	5.43e-63	4.56e-61	132.648	7.16632	63.3415		ENSG00000180264.11	protein_coding	ADGRD2	HGNC:18651	-1.97616	-2.94783	-8.00827	6.8566e-15	7.39343e-14	23.2096	13.02
ENSG00000149451.18	protein_coding	ADAM33	HGNC:15478	-3.4179	1.70284	-28.091	1.76e-134	2.25e-132	296.431	285.968	1880.22		ENSG00000149435.12	protein_coding	GGTLC1	HGNC:16437	-3.28129	2.20897	-11.0435	6.07e-26	7.74e-25	47.6029	877.633	1478.73		ENSG00000064655.19	protein_coding	EYA2	HGNC:3520	-3.85515	0.820027	-19.1782	1.53e-62	1.26e-60	131.539	143.241	1216.9		ENSG00000166091.21	protein_coding	CMTM5	HGNC:19176	-1.97596	-1.67516	-9.92333	1.78025e-21	4.49256e-20	38.0189	23.5788
ENSG00000131095.13	protein_coding	GFAP	HGNC:4235	-3.41637	-0.977759	-22.8324	1.89e-96	9.24e-95	209.16	67.5338	367.611		ENSG00000129596.5	protein_coding	CDO1	HGNC:1795	-3.27633	0.576911	-22.2285	2.38e-80	3.37e-78	172.412	95.1948	473.983		ENSG00000177511.6	protein_coding	ST8SIA3	HGNC:14269	-3.85285	-4.49436	-19.1162	3.08e-62	2.52e-60	130.891	3.01455	30.6585		ENSG00000168306.13	protein_coding	ACOX2	HGNC:120	-1.97497	2.50127	-13.9011	6.47969e-38	2.21413e-35	75.3055	356.399
ENSG00000145451.13	protein_coding	GLRA3	HGNC:4328	-3.40839	-1.33712	-10.939	1.22e-26	7.07e-26	49.203	714.398	1855.58		ENSG00000236078.2	lncRNA	LINC01447	HGNC:50783	-3.27527	-4.33086	-20.8208	6.64e-73	7.41e-71	155.207	2.6679	16.8305		ENSG00000127083.7	protein_coding	OMD	HGNC:8134	-3.8512	-1.65393	-13.347	3.35e-35	6.85e-34	69.0244	42.817	210.366		ENSG00000133392.18	protein_coding	MYH11	HGNC:7569	-1.97068	10.8122	-8.97662	4.29941e-18	6.95108e-17	30.0369	124812
ENSG00000231943.9	lncRNA	PGM5P4-AS1	HGNC:51195	-3.4064	-4.96893	-29.5096	4.44e-145	7.72e-143	320.623	2.05221	23.4513		ENSG00000228997.1	processed_pseudogene	AL136452.1	NA	-3.27012	-2.49641	-14.4907	4.98e-41	1.41e-39	82.4035	15.256	51.9322		ENSG00000146013.11	protein_coding	GFRA3	HGNC:4245	-3.84809	-1.2164	-18.4723	4.37e-59	2.95e-57	123.7	31.4033	256.732		ENSG00000137872.17	protein_coding	SEMA6D	HGNC:16770	-1.96899	1.72606	-14.7586	7.88513e-42	5.69667e-39	84.2635	219.24
ENSG00000229558.2	lncRNA	SACS-AS1	HGNC:39835	-3.40219	-5.03616	-28.7272	3.2e-139	4.58e-137	307.19	2.29433	20.531		ENSG00000282840.1	lncRNA	AC004554.1	NA	-3.26961	-2.98189	-19.6691	7.19e-67	6.19e-65	141.479	7.55102	41.1525		ENSG00000185681.13	protein_coding	MORN5	HGNC:17841	-3.84725	-4.02927	-13.2723	7.07e-35	1.42e-33	68.39	5.98753	175.537		ENSG00000241935.9	protein_coding	HOGA1	HGNC:25155	-1.96866	-1.15512	-12.6807	1.52783e-32	1.91251e-30	63.07	30.0978
ENSG00000279036.1	TEC	AC015656.1	NA	-3.39501	-4.77651	-26.4364	2.9e-122	2.57e-120	268.341	2.94779	24.5752		ENSG00000230062.5	protein_coding	ANKRD66	HGNC:44669	-3.26951	-2.02943	-10.7306	1.07e-24	1.28e-23	45.1117	43.7458	200.881		ENSG00000066230.12	protein_coding	SLC9A3	HGNC:11073	-3.84647	3.39436	-13.9336	8.8e-38	2.1e-36	74.6336	710.356	11789.6		ENSG00000048540.15	protein_coding	LMO3	HGNC:6643	-1.96812	2.50879	-12.5855	3.91079e-32	4.59264e-30	62.1062	373.741
ENSG00000184226.15	protein_coding	PCDH9	HGNC:8661	-3.38929	0.392814	-24.8805	5.76e-111	3.83e-109	242.448	366.526	1079.75		ENSG00000138669.9	protein_coding	PRKG2	HGNC:9416	-3.26773	0.821665	-20.2744	4.93e-70	4.94e-68	148.738	113.629	516.254		ENSG00000157703.16	protein_coding	SVOPL	HGNC:27034	-3.84256	-2.89472	-14.077	2.02e-38	5.01e-37	76.4501	15.5426	106.61		ENSG00000183715.13	protein_coding	OPCML	HGNC:8143	-1.96797	-3.15021	-9.76775	6.64662e-21	1.56341e-19	36.7208	11.0798
ENSG00000154678.18	protein_coding	PDE1C	HGNC:8776	-3.38666	1.43786	-30.0004	9.11e-149	1.79e-146	329.28	263.547	1811.26		ENSG00000101307.16	protein_coding	SIRPB1	HGNC:15928	-3.26759	2.17843	-22.9659	2.86e-84	4.56e-82	181.37	269.983	1408.36		ENSG00000243063.1	IG_V_gene	IGKV3-7	HGNC:5821	-3.8412	-1.04722	-13.9321	8.94e-38	2.13e-36	74.8753	41.0187	326		ENSG00000123119.12	protein_coding	NECAB1	HGNC:20983	-1.96632	1.44484	-14.4073	3.26157e-40	2.01152e-37	80.5765	164.214
ENSG00000162706.13	protein_coding	CADM3	HGNC:17601	-3.38115	-0.31555	-19.7194	2.07e-75	5.92e-74	160.84	117.061	535.177		ENSG00000144285.22	protein_coding	SCN1A	HGNC:10585	-3.26726	0.521246	-13.0267	2.41e-34	4.9e-33	66.9636	152.23	420.492		ENSG00000139910.20	protein_coding	NOVA1	HGNC:7886	-3.8366	-1.15103	-18.944	2.16e-61	1.68e-59	128.986	31.1913	272		ENSG00000254670.1	lncRNA	RASSF10-DT	HGNC:54255	-1.96357	-3.26229	-9.64957	1.79064e-20	3.9963e-19	35.7506	8.70659
ENSG00000280429.1	TEC	AF001548.3	NA	-3.37456	-4.89885	-25.3185	3.99e-114	2.88e-112	249.679	2.89559	32.2124		ENSG00000250266.2	lncRNA	LINC01612	HGNC:51837	-3.26284	-1.92745	-10.97	1.2e-25	1.5e-24	47.2723	43.3024	73.5763		ENSG00000180660.8	protein_coding	MAB21L1	HGNC:6757	-3.82982	-3.54451	-18.6729	4.58e-60	3.27e-58	125.951	4.53222	50.561		ENSG00000175591.12	protein_coding	P2RY2	HGNC:8541	-1.96297	0.0853274	-11.5055	1.26285e-27	7.3577e-26	51.9326	79.3174
ENSG00000154736.6	protein_coding	ADAMTS5	HGNC:221	-3.36805	3.70138	-35.2085	2.84e-188	2.42e-185	420.07	897.242	7171.42		ENSG00000224968.2	lncRNA	LINC01645	HGNC:52432	-3.25682	-3.69895	-17.6853	1.16e-56	6.47e-55	118.133	5.38404	24.7119		ENSG00000171303.7	protein_coding	KCNK3	HGNC:6278	-3.82902	-1.34882	-16.8985	1.74e-51	8.39e-50	106.29	33.8462	277.317		ENSG00000182585.10	protein_coding	EPGN	HGNC:17470	-1.96176	-2.97393	-9.26593	4.21711e-19	7.79488e-18	32.6675	11.4192
ENSG00000143867.7	protein_coding	OSR1	HGNC:8111	-3.36535	1.63579	-21.4925	3.19e-87	1.25e-85	187.838	481.376	1829.24		ENSG00000175445.17	protein_coding	LPL	HGNC:6677	-3.25664	4.98765	-14.858	9.24e-43	2.78e-41	85.9825	2920.99	9104.86		ENSG00000258986.7	protein_coding	TMEM179	HGNC:20137	-3.82544	-2.8481	-16.0886	1.19e-47	4.73e-46	97.5525	12.4324	89.3415		ENSG00000178934.5	protein_coding	LGALS7B	HGNC:34447	-1.95949	-3.97394	-9.23564	5.39078e-19	9.82069e-18	32.4152	5.61477
ENSG00000185053.14	protein_coding	SGCZ	HGNC:14075	-3.36484	-5.0062	-22.6404	4.11e-95	1.94e-93	206.099	4.33123	34.5133		ENSG00000112539.15	protein_coding	C6orf118	HGNC:21233	-3.25606	-1.67692	-9.90097	1.64e-21	1.61e-20	37.8377	67.6345	245.508		ENSG00000218274.2	unprocessed_pseudogene	AL121949.2	NA	-3.82438	-4.97173	-21.2405	9.51e-73	1.26e-70	154.874	1.11019	20.7073		ENSG00000254675.1	lncRNA	AP003032.1	NA	-1.95921	-4.06768	-9.59349	2.85753e-20	6.17042e-19	35.2732	4.59281
ENSG00000211445.12	protein_coding	GPX3	HGNC:4555	-3.3636	5.74499	-26.3192	2.09e-121	1.81e-119	266.235	4218.84	50305.2		ENSG00000100078.4	protein_coding	PLA2G3	HGNC:17934	-3.25468	-0.419312	-12.0337	4.92e-30	8e-29	57.1853	124.009	213.542		ENSG00000104722.14	protein_coding	NEFM	HGNC:7734	-3.82376	-3.27112	-18.1157	2.38e-57	1.49e-55	119.744	6.06861	77.122		ENSG00000134202.11	protein_coding	GSTM3	HGNC:4635	-1.95638	4.74052	-14.8423	3.231e-42	2.47573e-39	85.0819	1466
ENSG00000237159.6	lncRNA	CNTFR-AS1	HGNC:48712	-3.36182	-4.85633	-23.3658	3.47e-100	1.89e-98	217.73	4.21782	29.7611		ENSG00000166959.8	protein_coding	MS4A8	HGNC:13380	-3.25364	0.618779	-9.21273	5.26e-19	4.39e-18	31.9467	436.837	1316.53		ENSG00000211937.3	IG_V_gene	IGHV2-5	HGNC:5576	-3.81883	2.31443	-11.9643	2.41e-29	3.53e-28	55.3468	575.435	3488.39		ENSG00000147614.4	protein_coding	ATP6V0D2	HGNC:18266	-1.95519	-1.81185	-8.95103	5.26621e-18	8.43327e-17	30.1908	25.3573
ENSG00000163687.14	protein_coding	DNASE1L3	HGNC:2959	-3.35953	-0.393985	-23.9678	1.93e-104	1.14e-102	227.493	74.1656	485.903		ENSG00000163145.13	protein_coding	C1QTNF7	HGNC:14342	-3.25131	1.35584	-18.5553	4.19e-61	2.78e-59	128.23	186.811	802		ENSG00000211654.2	IG_V_gene	IGLV5-37	HGNC:5922	-3.81658	-2.90248	-11.386	5.34e-27	6.84e-26	50.3733	26.9231	156.073		ENSG00000138622.4	protein_coding	HCN4	HGNC:16882	-1.95371	-2.23655	-10.2037	1.59969e-22	4.69255e-21	40.3791	16.1876
ENSG00000177938.5	protein_coding	CAPZA3	HGNC:24205	-3.35887	-4.94951	-22.9516	2.79e-97	1.39e-95	211.07	3.57066	26.3274		ENSG00000104059.4	protein_coding	FAM189A1	HGNC:29075	-3.2507	-0.822021	-16.7107	9.05e-52	4.03e-50	106.93	54.0111	176.949		ENSG00000007216.15	protein_coding	SLC13A2	HGNC:10917	-3.81503	1.36335	-12.016	1.48e-29	2.2e-28	55.883	305.578	2095.34		ENSG00000105668.7	protein_coding	UPK1A	HGNC:12577	-1.9527	0.723477	-7.34044	7.60823e-13	6.25429e-12	18.4372	194.88
ENSG00000102287.19	protein_coding	GABRE	HGNC:4085	-3.35718	1.97694	-22.5998	7.86e-95	3.68e-93	205.298	589.185	2937.65		ENSG00000257474.5	lncRNA	AC027288.1	NA	-3.25028	-1.62781	-11.1452	2.36e-26	3.07e-25	48.8619	58.5083	90.2373		ENSG00000161649.13	protein_coding	CD300LG	HGNC:30455	-3.8121	-3.8696	-16.0354	2.12e-47	8.32e-46	96.9914	8.90021	60.3415		ENSG00000226237.2	lncRNA	GAS1RR	HGNC:52261	-1.9497	0.516644	-12.8678	2.38342e-33	3.54513e-31	64.9404	91.9022
ENSG00000235904.3	lncRNA	RBMS3-AS3	HGNC:39989	-3.35488	-2.65019	-26.2279	9.71e-121	8.33e-119	264.911	12.6616	88.3805		ENSG00000174837.15	protein_coding	ADGRE1	HGNC:3336	-3.2496	0.66984	-19.4348	1.19e-65	9.69e-64	138.691	117.241	545.271		ENSG00000278196.3	IG_V_gene	IGLV2-8	HGNC:5895	-3.8098	2.47762	-12.0905	7.28e-30	1.1e-28	56.5336	508.131	3372.66		ENSG00000224592.5	lncRNA	MIR3659HG	HGNC:54306	-1.94615	-3.02476	-12.4212	1.96344e-31	2.05536e-29	60.4556	7.51497
ENSG00000236036.2	lncRNA	LINC00445	HGNC:42782	-3.34825	-4.9882	-24.8155	1.69e-110	1.11e-108	241.361	2.56256	32.4513		ENSG00000147160.9	protein_coding	AWAT2	HGNC:23251	-3.2479	-3.58754	-13.8133	6.84e-38	1.67e-36	75.2563	9.33024	41.1186		ENSG00000004846.16	protein_coding	ABCB5	HGNC:46	-3.80419	-3.80601	-15.8445	1.66e-46	6.22e-45	94.9472	5.95426	61.6098		ENSG00000144868.14	protein_coding	TMEM108	HGNC:28451	-1.94594	-0.599123	-11.9787	1.42649e-29	1.12019e-27	56.3502	44.4551
ENSG00000103044.11	protein_coding	HAS3	HGNC:4820	-3.34427	2.01874	-30.5533	6.22e-153	1.38e-150	338.842	375.14	3004.25		ENSG00000235126.1	lncRNA	AC128709.2	NA	-3.24661	-5.0673	-19.2997	5.99e-65	4.72e-63	136.995	2.31725	8.77966		ENSG00000171916.17	protein_coding	LGALS9C	HGNC:33874	-3.8033	0.800244	-17.0135	4.91e-52	2.43e-50	107.43	128.441	1128.59		ENSG00000147588.7	protein_coding	PMP2	HGNC:9117	-1.94462	-1.08489	-8.00765	6.88794e-15	7.42406e-14	23.1513	43.0938
ENSG00000013293.6	protein_coding	SLC7A14	HGNC:29326	-3.34298	-4.5317	-26.2385	8.12e-121	6.99e-119	265.031	4.52115	29.4602		ENSG00000108381.11	protein_coding	ASPA	HGNC:756	-3.24463	-0.0593025	-21.6404	3.12e-77	3.9e-75	165.263	59.7737	278.424		ENSG00000240864.3	IG_V_gene	IGKV1-16	HGNC:5732	-3.80233	1.91807	-13.0241	8.36e-34	1.56e-32	65.5773	334.723	2555.22		ENSG00000109846.9	protein_coding	CRYAB	HGNC:2389	-1.94374	5.33869	-11.7966	8.11288e-29	5.66691e-27	54.4398	2849.76
ENSG00000112936.19	protein_coding	C7	HGNC:1346	-3.33995	2.71757	-15.6847	1.14e-50	1.57e-49	103.862	1351.44	4836.05		ENSG00000165383.11	protein_coding	LRRC18	HGNC:23199	-3.24388	-1.92233	-13.2637	2.11e-35	4.52e-34	69.531	28.7458	118.644		ENSG00000113594.10	protein_coding	LIFR	HGNC:6597	-3.79599	1.25588	-24.3914	1.88e-88	4.8e-86	191.025	129.909	1337.32		ENSG00000134757.5	protein_coding	DSG3	HGNC:3050	-1.94318	-1.21411	-6.46984	2.15508e-10	1.26434e-09	13.078	60.519
ENSG00000113396.13	protein_coding	SLC27A6	HGNC:11000	-3.33827	0.178775	-17.99	2.11e-64	4.47e-63	135.557	199.679	846.558		ENSG00000241158.7	lncRNA	ADAMTS9-AS1	HGNC:40625	-3.24376	-0.758692	-19.1795	2.52e-64	1.93e-62	135.687	46.3098	191.864		ENSG00000113327.17	protein_coding	GABRG2	HGNC:4087	-3.79278	-4.25367	-16.5875	5.25e-50	2.34e-48	102.946	4.79834	33.439		ENSG00000185973.12	protein_coding	TMLHE	HGNC:18308	-1.94207	1.02825	-16.238	8.29925e-49	2.09855e-45	100.166	119.333
ENSG00000136011.15	protein_coding	STAB2	HGNC:18629	-3.33629	-1.15908	-26.9778	3.05e-126	3.07e-124	277.562	38.901	318.416		ENSG00000164972.13	protein_coding	C9orf24	HGNC:19919	-3.24371	0.272027	-12.1449	1.66e-30	2.77e-29	58.2199	194.328	936.017		ENSG00000256193.6	lncRNA	LINC00507	HGNC:43558	-3.78752	-4.50388	-20.1498	2.46e-67	2.44e-65	142.533	1.58212	27.4146		ENSG00000131094.4	protein_coding	C1QL1	HGNC:24182	-1.93796	-1.43822	-9.15561	1.02853e-18	1.80107e-17	31.7843	36.0379
ENSG00000158458.21	protein_coding	NRG2	HGNC:7998	-3.33527	-0.464884	-24.1595	8.36e-106	5.06e-104	230.626	86.3132	430.761		ENSG00000257277.2	lncRNA	AC092652.1	NA	-3.24343	-3.88445	-16.8119	2.84e-52	1.29e-50	108.1	7.51763	22.4237		ENSG00000104833.12	protein_coding	TUBB4A	HGNC:20774	-3.78582	-2.3784	-19.7119	3.6e-65	3.28e-63	137.651	9.45738	116.049		ENSG00000250508.1	lncRNA	LINC02701	HGNC:54216	-1.93614	0.582102	-8.00883	6.82872e-15	7.36651e-14	23.0581	160.589
ENSG00000198643.7	protein_coding	FAM3D	HGNC:18665	-3.32842	-1.85219	-17.1631	2.41e-59	4.34e-58	124.076	99.2952	301.416		ENSG00000111052.7	protein_coding	LIN7A	HGNC:17787	-3.23612	1.73443	-26.773	1.5e-104	6.59e-102	227.948	214.275	942.153		ENSG00000167701.14	protein_coding	GPT	HGNC:4552	-3.78551	2.60887	-20.2061	1.3e-67	1.31e-65	143.125	287.412	3258.83		ENSG00000152092.16	protein_coding	ASTN1	HGNC:773	-1.93241	-1.11975	-8.21478	1.50009e-15	1.7504e-14	24.6428	47.7864
ENSG00000039537.14	protein_coding	C6	HGNC:1339	-3.32431	-0.777409	-14.6966	3.68e-45	4.28e-44	91.5094	126.273	976.327		ENSG00000161905.13	protein_coding	ALOX15	HGNC:433	-3.2337	0.798345	-11.2559	8.4e-27	1.11e-25	49.7109	400.208	1616.78		ENSG00000211668.2	IG_V_gene	IGLV2-11	HGNC:5887	-3.7846	3.25285	-11.2539	1.79e-26	2.22e-25	48.7466	1222.86	5592.76		ENSG00000133169.6	protein_coding	BEX1	HGNC:1036	-1.93028	0.185498	-8.45191	2.52705e-16	3.26015e-15	26.3234	128.238
ENSG00000143196.5	protein_coding	DPT	HGNC:3011	-3.32219	2.93967	-24.2294	2.65e-106	1.63e-104	231.615	666.577	6707.07		ENSG00000157152.17	protein_coding	SYN2	HGNC:11495	-3.23104	-1.20996	-16.9475	5.97e-53	2.78e-51	109.643	38.2635	149.407		ENSG00000179314.14	protein_coding	WSCD1	HGNC:29060	-3.78423	2.10403	-20.8346	9.91e-71	1.16e-68	150.298	222.723	2422.61		ENSG00000258537.5	lncRNA	FRMD6-AS2	HGNC:43637	-1.92988	-2.93759	-8.78077	2.00866e-17	2.97023e-16	28.896	11.6966
ENSG00000152779.14	protein_coding	SLC16A12	HGNC:23094	-3.32123	-1.69189	-21.1233	1.01e-84	3.7e-83	182.27	45.6814	212.142		ENSG00000010319.7	protein_coding	SEMA3G	HGNC:30400	-3.23034	3.06515	-27.1464	1.57e-106	7.49e-104	232.489	428.644	3057.8		ENSG00000113396.13	protein_coding	SLC27A6	HGNC:11000	-3.78355	-3.64992	-18.2365	6.16e-58	3.91e-56	121.081	5.13098	43.4146		ENSG00000186529.16	protein_coding	CYP4F3	HGNC:2646	-1.92956	-1.48444	-10.3166	5.98735e-23	1.85534e-21	41.3466	26.5749
ENSG00000056998.20	protein_coding	GYG2	HGNC:4700	-3.31836	3.71083	-26.9651	3.79e-126	3.8e-124	277.204	921.513	14183.9		ENSG00000133116.8	protein_coding	KL	HGNC:6344	-3.22667	1.36116	-22.2147	2.82e-80	3.97e-78	172.228	191.755	742.864		ENSG00000231292.6	IG_V_gene	IGKV1OR2-108	HGNC:5767	-3.77838	-0.783598	-14.59	9.99e-41	2.82e-39	81.6182	42.4802	454.829		ENSG00000175664.10	protein_coding	TEX26	HGNC:28622	-1.92871	-3.94108	-10.7645	1.13153e-24	4.49165e-23	45.1637	4.1976
ENSG00000146477.6	protein_coding	SLC22A3	HGNC:10967	-3.31357	0.155044	-23.1039	2.4e-98	1.23e-96	213.477	113.938	746.69		ENSG00000144278.15	protein_coding	GALNT13	HGNC:23242	-3.21263	0.441633	-13.408	4.74e-36	1.06e-34	70.8774	188.271	422.831		ENSG00000211670.2	IG_V_gene	IGLV3-9	HGNC:5918	-3.77455	0.493284	-12.4298	2.81e-31	4.65e-30	59.8851	172.834	1098.51		ENSG00000124440.16	protein_coding	HIF3A	HGNC:15825	-1.92826	1.68407	-11.6101	4.7319e-28	2.89711e-26	52.847	227.303
ENSG00000135424.18	protein_coding	ITGA7	HGNC:6143	-3.313	3.57432	-31.284	1.88e-158	5.07e-156	351.493	846.901	9484.83		ENSG00000163464.8	protein_coding	CXCR1	HGNC:6026	-3.21075	-0.777046	-15.6121	2.24e-46	7.83e-45	94.581	48.9852	274.542		ENSG00000145287.11	protein_coding	PLAC8	HGNC:19254	-3.77417	4.9246	-14.6523	5.21e-41	1.49e-39	82.0028	1615.95	17803.6		ENSG00000123570.4	protein_coding	RAB9B	HGNC:14090	-1.92825	1.9248	-15.1928	7.52491e-44	7.92812e-41	88.8748	227.473
ENSG00000225731.1	lncRNA	PDE9A-AS1	HGNC:40440	-3.31235	-3.38616	-24.958	1.6e-111	1.08e-109	243.755	7.82088	59.3274		ENSG00000188906.16	protein_coding	LRRK2	HGNC:18618	-3.20918	5.84764	-12.6673	9.2e-33	1.75e-31	63.0569	5314.61	15686.9		ENSG00000259459.6	lncRNA	LINC02568	HGNC:51430	-3.77086	-0.779622	-17.244	3.86e-53	2.02e-51	110.056	38.4096	352.951		ENSG00000133800.9	protein_coding	LYVE1	HGNC:14687	-1.92807	0.684681	-11.3677	4.56607e-27	2.42558e-25	50.6519	114.072
ENSG00000268104.3	protein_coding	SLC6A14	HGNC:11047	-3.31076	0.405683	-12.5558	4.18e-34	3.28e-33	66.1145	845.662	1524.01		ENSG00000249741.2	processed_pseudogene	AC093890.1	NA	-3.20689	-2.29345	-21.5485	9.57e-77	1.17e-74	164.092	11.1466	55.322		ENSG00000162040.7	protein_coding	HS3ST6	HGNC:14178	-3.77018	-4.54574	-17.6298	5.37e-55	3.05e-53	114.343	1.85031	53.6098		ENSG00000166501.14	protein_coding	PRKCB	HGNC:9395	-1.92802	3.01542	-12.725	9.85964e-33	1.28511e-30	63.4486	552.265
ENSG00000101605.13	protein_coding	MYOM1	HGNC:7613	-3.3055	1.40537	-38.6728	1.35e-214	3.67e-211	480.608	170.174	3209.37		ENSG00000004939.15	protein_coding	SLC4A1	HGNC:11027	-3.2044	-3.60471	-17.241	2.02e-54	1.01e-52	113.011	5.35065	40.5932		ENSG00000163873.10	protein_coding	GRIK3	HGNC:4581	-3.7696	-0.884738	-20.1663	2.04e-67	2.04e-65	142.792	28.8067	358.073		ENSG00000171346.16	protein_coding	KRT15	HGNC:6421	-1.92775	5.56951	-5.3097	1.59038e-07	6.18208e-07	6.14682	5983.48
ENSG00000169418.10	protein_coding	NPR1	HGNC:7943	-3.30428	3.2108	-36.1375	2.41e-195	2.75e-192	436.34	586.555	6477.53		ENSG00000227188.1	lncRNA	MGAT3-AS1	HGNC:51356	-3.20247	-4.52333	-18.0529	1.56e-58	9.4e-57	122.377	2.90538	12.2542		ENSG00000174403.16	lncRNA	MIR1-1HG-AS1	HGNC:26393	-3.7673	-2.76068	-16.7991	5.18e-51	2.43e-49	105.243	10.9979	115.024		ENSG00000272372.1	lncRNA	AC009102.2	NA	-1.92717	-4.32368	-10.5879	5.48106e-24	1.96866e-22	43.5997	3.2475
ENSG00000163827.13	protein_coding	LRRC2	HGNC:14676	-3.30363	-0.868735	-28.6055	2.6e-138	3.6e-136	305.28	42.1422	475.575		ENSG00000204176.14	protein_coding	SYT15	HGNC:17167	-3.19996	-1.34673	-17.9254	6.97e-58	4.06e-56	120.937	27.423	114.729		ENSG00000211968.3	IG_V_gene	IGHV1-58	HGNC:5555	-3.76371	-0.696639	-12.047	1.1e-29	1.65e-28	56.3492	73.0104	541.927		ENSG00000166960.16	protein_coding	CCDC178	HGNC:29588	-1.92517	-0.151704	-10.6478	3.21603e-24	1.20475e-22	44.2095	62.7585
ENSG00000182732.18	protein_coding	RGS6	HGNC:10002	-3.29814	-0.6011	-21.6281	3.81e-88	1.53e-86	190.088	72.2862	359.717		ENSG00000187323.12	protein_coding	DCC	HGNC:2701	-3.19981	-0.0817843	-17.6557	1.63e-56	9.09e-55	117.774	66.3766	306.729		ENSG00000223931.2	unprocessed_pseudogene	AC142381.1	NA	-3.76227	-2.98296	-14.8113	9.86e-42	2.96e-40	84.0258	10.1767	76.5854		ENSG00000141579.7	protein_coding	ZNF750	HGNC:25843	-1.92494	2.36271	-9.6374	1.98214e-20	4.36969e-19	35.4502	422.345
ENSG00000228695.10	transcribed_unprocessed_pseudogene	CES1P1	HGNC:18546	-3.29419	-4.42568	-19.3018	1.06e-72	2.83e-71	154.748	18.5725	46.7257		ENSG00000283213.1	lncRNA	AC130466.1	NA	-3.19924	-3.12502	-16.1398	5.99e-49	2.33e-47	100.508	9.82931	33.9153		ENSG00000112175.8	protein_coding	BMP5	HGNC:1072	-3.76226	0.0585627	-14.5443	1.61e-40	4.49e-39	81.0806	73.4449	564.756		ENSG00000147117.8	protein_coding	ZNF157	HGNC:12942	-1.92448	-3.42637	-12.0654	6.20192e-30	5.26248e-28	57.0442	5.78443
ENSG00000260192.3	lncRNA	LINC02240	HGNC:53118	-3.28943	-4.13737	-23.7503	6.72e-103	3.87e-101	223.963	4.89109	49.0796		ENSG00000169418.10	protein_coding	NPR1	HGNC:7943	-3.19042	3.51462	-23.3565	2.38e-86	3.98e-84	186.111	699.716	3252.34		ENSG00000104059.4	protein_coding	FAM189A1	HGNC:29075	-3.76103	0.598981	-13.7294	7.06e-37	1.6e-35	72.695	160.761	789.78		ENSG00000188778.6	protein_coding	ADRB3	HGNC:288	-1.92378	-4.58946	-8.60328	7.94885e-17	1.09177e-15	27.5439	3.88822
ENSG00000108602.18	protein_coding	ALDH3A1	HGNC:405	-3.28822	-1.98746	-18.6642	1.25e-68	2.95e-67	145.363	119.351	243.327		ENSG00000225398.3	unprocessed_pseudogene	PGM5P4	HGNC:49605	-3.19039	-3.27134	-15.6101	2.3e-46	8e-45	94.6058	7.81076	28.6271		ENSG00000152292.17	protein_coding	SH2D6	HGNC:30439	-3.76055	-1.57252	-15.1414	3.04e-43	9.85e-42	87.4319	26.8981	226.805		ENSG00000116194.13	protein_coding	ANGPTL1	HGNC:489	-1.92232	1.42097	-10.751	1.27697e-24	5.04523e-23	45.0551	195.463
ENSG00000053438.11	protein_coding	NNAT	HGNC:7860	-3.28532	0.0684034	-25.5833	4.81e-116	3.71e-114	254.128	102.745	1053.6		ENSG00000166091.21	protein_coding	CMTM5	HGNC:19176	-3.19	-3.89141	-20.5116	2.81e-71	2.94e-69	151.516	3.65677	21.6441		ENSG00000211966.2	IG_V_gene	IGHV5-51	HGNC:5659	-3.76001	3.62132	-10.9336	3.27e-25	3.72e-24	45.8532	1306.1	7861.61		ENSG00000198914.5	protein_coding	POU3F3	HGNC:9216	-1.92063	-5.12966	-6.11277	1.84526e-09	9.47782e-09	11.1767	7.57086
ENSG00000139874.6	protein_coding	SSTR1	HGNC:11330	-3.28449	-1.6973	-22.3658	3.29e-93	1.49e-91	201.743	56.5419	165.354		ENSG00000274736.5	protein_coding	CCL23	HGNC:10622	-3.18908	-0.282066	-17.9747	3.91e-58	2.31e-56	121.494	57.6141	256.22		ENSG00000211934.3	IG_V_gene	IGHV1-2	HGNC:5550	-3.75735	2.7038	-11.436	3.37e-27	4.36e-26	50.4263	873.715	4956.56		ENSG00000132681.17	protein_coding	ATP1A4	HGNC:14073	-1.92022	-2.07325	-9.53333	4.70803e-20	9.87125e-19	34.8113	17.988
ENSG00000254862.5	lncRNA	LGR4-AS1	HGNC:40629	-3.28325	-3.68976	-28.2562	1.04e-135	1.38e-133	299.212	5.23762	42.7434		ENSG00000141469.18	protein_coding	SLC14A1	HGNC:10918	-3.18849	0.569694	-19.0842	7.84e-64	5.84e-62	134.527	104.757	581.78		ENSG00000211651.3	IG_V_gene	IGLV1-44	HGNC:5879	-3.75717	2.78808	-12.4478	2.36e-31	3.93e-30	59.929	753.283	4375.88		ENSG00000227906.8	lncRNA	SNAP25-AS1	HGNC:44312	-1.91887	-3.48896	-11.5724	6.7407e-28	4.05822e-26	52.4523	5.3992
ENSG00000287115.1	lncRNA	AC009951.6	NA	-3.27471	-3.15683	-26.0378	2.37e-119	1.97e-117	261.714	8.0369	86.5841		ENSG00000164265.9	protein_coding	SCGB3A2	HGNC:18391	-3.18606	5.83853	-7.36366	5.92e-13	3.1e-12	17.8749	17661.5	21776.4		ENSG00000211947.2	IG_V_gene	IGHV3-21	HGNC:5586	-3.75628	3.11593	-11.6403	5.07e-28	6.85e-27	52.2927	867.364	5819.46		ENSG00000198889.5	protein_coding	DCAF12L1	HGNC:29395	-1.91874	-3.66451	-8.82306	1.44303e-17	2.17712e-16	29.2183	6.25749
ENSG00000073282.14	protein_coding	TP63	HGNC:15979	-3.27467	2.80827	-19.0171	7.12e-71	1.82e-69	150.228	915.047	5642.04		ENSG00000180537.13	protein_coding	RNF182	HGNC:28522	-3.18322	-0.35957	-17.7817	3.75e-57	2.13e-55	119.248	73.5993	232.136		ENSG00000060566.14	protein_coding	CREB3L3	HGNC:18855	-3.75531	-0.64281	-15.2335	1.14e-43	3.77e-42	88.3475	49.6362	1717.8		ENSG00000163017.14	protein_coding	ACTG2	HGNC:145	-1.91807	9.45466	-8.34829	5.52878e-16	6.82287e-15	25.225	50420.1
ENSG00000083067.23	protein_coding	TRPM3	HGNC:17992	-3.27446	-2.5773	-27.6774	2.07e-131	2.43e-129	289.395	14.0027	96.6814		ENSG00000114200.10	protein_coding	BCHE	HGNC:983	-3.17963	0.918843	-18.8012	2.27e-62	1.59e-60	131.159	155.505	655.373		ENSG00000271569.1	IG_V_pseudogene	IGKV1OR2-6	HGNC:5770	-3.74982	-2.834	-13.6104	2.36e-36	5.19e-35	71.7287	11.0811	94.9024		ENSG00000287242.1	lncRNA	AC073593.2	NA	-1.91696	-3.64415	-13.1048	2.21566e-34	4.0018e-32	67.0399	4.8982
ENSG00000254951.7	lncRNA	AC044810.2	NA	-3.27411	-4.3015	-19.8401	3.38e-76	9.85e-75	162.757	6.06661	48.6726		ENSG00000134962.7	protein_coding	KLB	HGNC:15527	-3.1779	0.33769	-15.5617	3.94e-46	1.35e-44	93.9654	219.959	410.22		ENSG00000241755.1	IG_V_gene	IGKV1-9	HGNC:5744	-3.74771	2.52203	-11.8024	1.11e-28	1.56e-27	53.8238	588.216	3624.63		ENSG00000183378.12	protein_coding	OVCH2	HGNC:29970	-1.9162	-2.58226	-8.8645	1.04231e-17	1.60608e-16	29.5336	14.1118
ENSG00000279587.1	TEC	AC006963.1	NA	-3.27371	-4.79383	-25.1983	2.95e-113	2.08e-111	247.689	2.93339	23.7345		ENSG00000136546.16	protein_coding	SCN7A	HGNC:10594	-3.1771	3.59543	-16.2372	1.99e-49	7.99e-48	101.318	860.531	3471.36		ENSG00000224373.3	IG_V_gene	IGHV4-59	HGNC:5654	-3.74263	2.9498	-11.6162	6.34e-28	8.53e-27	52.0762	726.509	5079.49		ENSG00000145777.15	protein_coding	TSLP	HGNC:30743	-1.91556	0.90337	-11.8958	3.15302e-29	2.34492e-27	55.5596	124.958
ENSG00000168824.14	protein_coding	NSG1	HGNC:18790	-3.27092	0.296157	-23.6731	2.36e-102	1.34e-100	222.675	154.356	761.115		ENSG00000105695.15	protein_coding	MAG	HGNC:6783	-3.17576	-3.42835	-13.6607	3.4e-37	8.03e-36	73.6647	10.0798	35.9661		ENSG00000211943.2	IG_V_gene	IGHV3-15	HGNC:5582	-3.74175	3.07532	-11.6109	6.66e-28	8.95e-27	52.0229	893.204	5429.61		ENSG00000172548.14	protein_coding	NIPAL4	HGNC:28018	-1.91515	-0.706377	-10.313	6.17962e-23	1.90791e-21	41.311	44.1537
ENSG00000165124.18	protein_coding	SVEP1	HGNC:15985	-3.26853	4.38705	-26.8861	1.45e-125	1.41e-123	275.843	1569.52	14148		ENSG00000039537.14	protein_coding	C6	HGNC:1339	-3.17251	0.22393	-11.0495	5.74e-26	7.33e-25	47.8601	185.705	691.915		ENSG00000243955.6	protein_coding	GSTA1	HGNC:4626	-3.74034	-0.807316	-13.6219	2.1e-36	4.64e-35	71.7263	62.131	1557.15		ENSG00000155966.14	protein_coding	AFF2	HGNC:3776	-1.91447	-0.14979	-10.8701	4.3709e-25	1.83592e-23	46.1742	69.1397
ENSG00000279204.1	TEC	AC134043.3	NA	-3.26641	-1.4445	-30.6414	1.35e-153	3.12e-151	340.36	23.9514	278.805		ENSG00000186994.11	protein_coding	KANK3	HGNC:24796	-3.17206	1.82621	-28.6007	3.21e-114	2.6e-111	250.152	186.02	1057.8		ENSG00000122367.20	protein_coding	LDB3	HGNC:15710	-3.73353	-0.251961	-19.6723	5.64e-65	5.08e-63	137.171	58.9709	942.439		ENSG00000236155.6	transcribed_unprocessed_pseudogene	ZPLD2P	HGNC:54510	-1.91375	-3.66097	-10.2127	1.47992e-22	4.37165e-21	40.4227	5.04591
ENSG00000253177.2	lncRNA	AC104211.1	NA	-3.26473	-2.57915	-26.1676	2.68e-120	2.26e-118	263.901	12.577	111.566		ENSG00000255794.9	lncRNA	RMST	HGNC:29893	-3.16833	-3.3508	-12.5621	2.65e-32	4.89e-31	62.5044	13.9276	33.9492		ENSG00000211655.3	IG_V_gene	IGLV1-36	HGNC:5876	-3.72914	-0.746543	-12.1621	3.68e-30	5.68e-29	57.4448	87.3493	390.585		ENSG00000166473.17	polymorphic_pseudogene	PKD1L2	HGNC:21715	-1.91243	-3.10504	-9.30313	3.11657e-19	5.8854e-18	32.9622	7.80439
ENSG00000231290.6	lncRNA	APCDD1L-DT	HGNC:27152	-3.26405	-0.62294	-20.9072	2.86e-83	1.01e-81	178.901	113.761	551.681		ENSG00000272473.1	lncRNA	AC006273.1	NA	-3.16731	-2.96687	-19.2855	7.1e-65	5.57e-63	136.917	8.03711	37.2373		ENSG00000270864.1	IG_V_pseudogene	IGHV3OR16-6	HGNC:5641	-3.72687	-3.58567	-15.6846	9.28e-46	3.36e-44	93.2409	5.14969	60.5366		ENSG00000167741.11	protein_coding	GGT6	HGNC:26891	-1.91203	2.40986	-9.33703	2.36417e-19	4.54603e-18	33.0024	434.303
ENSG00000106511.6	protein_coding	MEOX2	HGNC:7014	-3.26077	1.63	-27.3151	9.92e-129	1.08e-126	283.22	281.924	1758.72		ENSG00000279662.1	TEC	AC131649.2	NA	-3.1671	0.857909	-16.6892	1.16e-51	5.13e-50	106.608	141.258	665.017		ENSG00000211669.3	IG_V_gene	IGLV3-10	HGNC:5897	-3.72568	1.66848	-11.5173	1.59e-27	2.1e-26	51.2243	375.096	2187.63		ENSG00000154227.13	protein_coding	CERS3	HGNC:23752	-1.912	-1.61967	-9.55274	4.00842e-20	8.46052e-19	34.9659	26.1377
ENSG00000034239.11	protein_coding	EFCAB1	HGNC:25678	-3.26027	-1.31521	-19.604	1.17e-74	3.29e-73	159.171	54.4257	289.106		ENSG00000171056.8	protein_coding	SOX7	HGNC:18196	-3.16663	1.81072	-24.7772	6.34e-94	1.48e-91	203.55	193.202	1116.27		ENSG00000211976.2	IG_V_gene	IGHV3-73	HGNC:5623	-3.72222	1.00037	-12.3727	4.87e-31	7.93e-30	59.3027	233.239	1355.71		ENSG00000188013.6	processed_pseudogene	MEIS3P2	HGNC:17638	-1.91178	-1.38895	-11.6665	2.78134e-28	1.77151e-26	53.4111	25.491
ENSG00000132561.14	protein_coding	MATN2	HGNC:6908	-3.25911	4.60925	-26.8791	1.63e-125	1.58e-123	275.719	2061.66	11850.9		ENSG00000034239.11	protein_coding	EFCAB1	HGNC:25678	-3.16314	0.386567	-11.629	2.46e-28	3.62e-27	53.2548	216.724	831.847		ENSG00000070729.14	protein_coding	CNGB1	HGNC:2151	-3.71613	-3.73779	-20.0295	9.71e-67	9.37e-65	141.203	3.01663	46.1463		ENSG00000223382.5	lncRNA	LINC01778	HGNC:52568	-1.90866	-1.98783	-11.9913	1.26443e-29	9.9914e-28	56.4275	15.006
ENSG00000241158.7	lncRNA	ADAMTS9-AS1	HGNC:40625	-3.25632	-1.22123	-24.4429	7.93e-108	5e-106	235.286	45.0765	281.168		ENSG00000113303.12	protein_coding	BTNL8	HGNC:26131	-3.16297	-2.07897	-15.3044	6.85e-45	2.21e-43	91.223	39.6215	80.4068		ENSG00000124939.6	protein_coding	SCGB2A1	HGNC:7051	-3.71536	-1.7971	-13.9608	6.67e-38	1.61e-36	75.2227	20.9771	173.829		ENSG00000104722.14	protein_coding	NEFM	HGNC:7734	-1.9079	-1.78136	-6.9371	1.11746e-11	7.88838e-11	15.9778	43.5569
ENSG00000286805.1	lncRNA	AL138716.1	NA	-3.25523	-4.21735	-21.9642	1.92e-90	8.16e-89	195.407	5.78038	39.2566		ENSG00000112232.10	protein_coding	KHDRBS2	HGNC:18114	-3.15743	0.0082035	-14.2671	5.51e-40	1.49e-38	79.916	107.751	264.22		ENSG00000168229.4	protein_coding	PTGDR	HGNC:9591	-3.71208	0.144873	-15.676	1.02e-45	3.66e-44	92.9914	132.896	584.829		ENSG00000183230.17	protein_coding	CTNNA3	HGNC:2511	-1.90738	-2.66491	-8.42982	2.98783e-16	3.82339e-15	26.2596	20.7665
ENSG00000242268.3	lncRNA	LINC02082	HGNC:52931	-3.25467	-5.06722	-27.0511	8.81e-127	9.01e-125	278.673	1.91809	25.0708		ENSG00000111339.12	protein_coding	ART4	HGNC:726	-3.15648	-0.201634	-16.9731	4.45e-53	2.1e-51	109.91	68.4657	261.576		ENSG00000211974.3	IG_V_gene	IGHV2-70D	HGNC:49602	-3.70553	-1.74819	-10.7495	1.69e-24	1.82e-23	44.5988	67.9792	287.463		ENSG00000214514.8	transcribed_unprocessed_pseudogene	KRT42P	HGNC:27581	-1.90629	-1.84394	-9.52878	4.88881e-20	1.0208e-18	34.7733	21.7944
ENSG00000077264.15	protein_coding	PAK3	HGNC:8592	-3.25271	0.896029	-27.0973	4.02e-127	4.16e-125	279.555	176.806	1057.9		ENSG00000188730.5	protein_coding	VWC2	HGNC:30200	-3.15367	-3.27928	-16.0783	1.2e-48	4.62e-47	99.8184	7.66605	35.6441		ENSG00000211964.3	IG_V_gene	IGHV3-48	HGNC:5606	-3.70207	2.72647	-11.8051	1.08e-28	1.53e-27	53.8408	630	3994.17		ENSG00000253105.6	lncRNA	AP003548.1	NA	-1.90627	-3.78639	-10.8934	3.53869e-25	1.50893e-23	46.3082	4.57685
ENSG00000105974.13	protein_coding	CAV1	HGNC:1527	-3.25014	6.25355	-34.6106	1.01e-183	7.46e-181	409.555	4700.74	45902.4		ENSG00000258584.2	lncRNA	FAM181A-AS1	HGNC:20133	-3.15243	-3.40379	-12.4973	5.06e-32	9.22e-31	61.8643	13.9072	39.4746		ENSG00000105696.9	protein_coding	TMEM59L	HGNC:13237	-3.69798	-1.869	-17.9043	2.53e-56	1.51e-54	117.391	18.3306	156		ENSG00000137727.12	protein_coding	ARHGAP20	HGNC:18357	-1.90433	1.74706	-12.9974	6.52328e-34	1.10703e-31	66.1994	228.04
ENSG00000137727.12	protein_coding	ARHGAP20	HGNC:18357	-3.24593	1.23084	-34.4075	3.55e-182	2.26e-179	406.079	159.874	1281.4		ENSG00000159713.11	protein_coding	TPPP3	HGNC:24162	-3.152	4.74033	-15.5743	3.42e-46	1.18e-44	93.8595	2319.54	8508.42		ENSG00000278857.1	IG_V_gene	IGKV1D-12	HGNC:5746	-3.69444	-2.40565	-13.188	1.64e-34	3.23e-33	67.5019	16.3472	119.732		ENSG00000250056.8	lncRNA	LINC01018	HGNC:27394	-1.90386	0.451982	-10.9224	2.72215e-25	1.17864e-23	46.6268	109.108
ENSG00000197254.4	processed_pseudogene	AP000445.1	NA	-3.24314	-5.5385	-25.8939	2.66e-118	2.16e-116	259.214	1.9694	22.6991		ENSG00000236164.1	lncRNA	AL161618.1	NA	-3.15062	-4.08162	-12.2482	5.99e-31	1.03e-29	59.4338	8.61224	40.4576		ENSG00000211638.2	IG_V_gene	IGLV8-61	HGNC:5931	-3.68657	1.34389	-10.867	5.93e-25	6.61e-24	45.3672	347.399	2267.9		ENSG00000124479.11	protein_coding	NDP	HGNC:7678	-1.89949	0.480126	-10.1191	3.32621e-22	9.38688e-21	39.6203	107.14
ENSG00000182255.7	protein_coding	KCNA4	HGNC:6222	-3.243	-5.30057	-23.7749	4.5e-103	2.6e-101	224.33	5.27813	27.6372		ENSG00000184113.9	protein_coding	CLDN5	HGNC:2047	-3.14949	4.34478	-19.4845	6.57e-66	5.41e-64	139.131	1294.78	6380.49		ENSG00000004776.13	protein_coding	HSPB6	HGNC:26511	-3.68366	0.629792	-15.3288	4.15e-44	1.4e-42	89.2679	114.449	1172.15		ENSG00000162975.5	protein_coding	KCNF1	HGNC:6246	-1.89656	-2.52209	-10.5207	9.94586e-24	3.417e-22	43.095	12.2655
ENSG00000172927.8	protein_coding	MYEOV	HGNC:7563	-3.23926	0.618113	-18.2346	6.32e-66	1.39e-64	139.02	409.992	1330.42		ENSG00000276644.5	protein_coding	DACH1	HGNC:2663	-3.14546	1.59803	-21.9333	8.77e-79	1.16e-76	168.795	197.937	845.373		ENSG00000187140.6	protein_coding	FOXD3	HGNC:3804	-3.68111	-3.99803	-16.7262	1.15e-50	5.32e-49	104.453	3.20374	37.2439		ENSG00000007216.15	protein_coding	SLC13A2	HGNC:10917	-1.89623	-3.7363	-6.51445	1.63648e-10	9.76172e-10	13.455	12.9521
ENSG00000231638.1	lncRNA	LUARIS	HGNC:40992	-3.23631	-3.70683	-23.1272	1.65e-98	8.53e-97	213.904	6.28083	62.1681		ENSG00000140465.14	protein_coding	CYP1A1	HGNC:2595	-3.14501	-3.44965	-9.33886	1.87e-19	1.6e-18	33.2553	182.141	562.119		ENSG00000253481.2	IG_V_pseudogene	IGKV1OR22-1	HGNC:5772	-3.67997	-3.50205	-14.038	3.02e-38	7.39e-37	76.074	7.33472	65.5854		ENSG00000235904.3	lncRNA	RBMS3-AS3	HGNC:39989	-1.89549	-1.52974	-11.7564	1.1873e-28	8.0922e-27	54.2434	21.7345
ENSG00000106006.6	protein_coding	HOXA6	HGNC:5107	-3.23553	-2.32168	-21.7657	4.39e-89	1.79e-87	192.287	20.6175	104.31		ENSG00000170367.5	protein_coding	CST5	HGNC:2477	-3.13831	-2.34987	-12.4277	1.01e-31	1.82e-30	61.1448	22.8479	66.0678		ENSG00000243832.1	lncRNA	LINC02000	HGNC:52835	-3.67593	-4.5098	-20.8482	8.48e-71	1e-68	150.439	1.35551	24.9024		ENSG00000109667.12	protein_coding	SLC2A9	HGNC:13446	-1.89509	1.69233	-16.9427	3.253e-52	1.37092e-48	107.972	178.557
ENSG00000238099.3	lncRNA	LINC01625	HGNC:52052	-3.23421	-3.33447	-22.3897	2.25e-93	1.02e-91	202.132	9.63276	72.0885		ENSG00000187758.8	protein_coding	ADH1A	HGNC:249	-3.13136	-3.7947	-15.9254	6.72e-48	2.49e-46	98.1085	6.13915	21.0339		ENSG00000241566.1	IG_V_gene	IGKV2D-24	HGNC:5797	-3.67367	-2.44448	-12.6977	2.07e-32	3.64e-31	62.7036	16.1414	114.878		ENSG00000154736.6	protein_coding	ADAMTS5	HGNC:221	-1.89506	2.21023	-12.6138	2.96053e-32	3.54787e-30	62.3997	320.641
ENSG00000101251.13	protein_coding	SEL1L2	HGNC:15897	-3.23412	-4.52933	-23.4357	1.12e-100	6.14e-99	218.862	4.045	46.4425		ENSG00000287003.1	lncRNA	AC008674.1	NA	-3.13023	-3.62863	-11.6137	2.84e-28	4.17e-27	53.3235	12.2486	58		ENSG00000134240.12	protein_coding	HMGCS2	HGNC:5008	-3.67191	6.39459	-8.8314	1.54e-17	1.04e-16	28.3001	7087.93	48942.6		ENSG00000189377.9	protein_coding	CXCL17	HGNC:19232	-1.89498	1.16959	-6.16764	1.33529e-09	7.00646e-09	11.1111	310.078
ENSG00000189058.9	protein_coding	APOD	HGNC:612	-3.2293	6.9805	-15.3827	5.83e-49	7.67e-48	99.7551	29871.5	85994.8		ENSG00000129048.7	protein_coding	ACKR4	HGNC:1611	-3.127	-0.108739	-20.1068	3.73e-69	3.63e-67	146.749	62.0816	255.017		ENSG00000181374.8	protein_coding	CCL13	HGNC:10611	-3.67088	0.0859773	-14.2259	4.37e-39	1.12e-37	77.7998	81.5364	643.024		ENSG00000163833.8	protein_coding	FBXO40	HGNC:29816	-1.89495	-4.67558	-6.19669	1.12408e-09	5.96758e-09	11.6411	36.1717
ENSG00000145708.11	protein_coding	CRHBP	HGNC:2356	-3.22598	-1.29186	-27.7207	9.89e-132	1.18e-129	290.163	28.3321	367.823		ENSG00000205364.4	protein_coding	MT1M	HGNC:14296	-3.12626	0.867131	-16.0742	1.26e-48	4.84e-47	99.6513	172.186	867.695		ENSG00000172403.11	protein_coding	SYNPO2	HGNC:17732	-3.66882	4.49223	-14.8248	8.55e-42	2.58e-40	83.8092	1862.39	22444.5		ENSG00000072657.9	protein_coding	TRHDE	HGNC:30748	-1.89474	0.498687	-10.9108	3.02414e-25	1.30492e-23	46.5218	104.866
ENSG00000179826.7	protein_coding	MRGPRX3	HGNC:17980	-3.22382	-3.22076	-15.694	1.01e-50	1.4e-49	104.381	23.8425	109.053		ENSG00000164764.11	protein_coding	SBSPON	HGNC:30362	-3.12414	1.49283	-23.4466	7.87e-87	1.36e-84	187.27	217.314	771.814		ENSG00000117322.18	protein_coding	CR2	HGNC:2336	-3.66729	0.275825	-13.0839	4.62e-34	8.8e-33	66.2796	195.069	1319		ENSG00000175065.12	protein_coding	DSG4	HGNC:21307	-1.89412	-4.50566	-7.42767	4.18848e-13	3.55641e-12	19.2444	6.13772
ENSG00000076555.15	protein_coding	ACACB	HGNC:85	-3.22233	4.75719	-29.8712	8.54e-148	1.6e-145	326.949	1883.97	20590.1		ENSG00000147257.15	protein_coding	GPC3	HGNC:4451	-3.12377	4.30369	-16.3883	3.59e-50	1.48e-48	103.002	1583.68	5616.61		ENSG00000168356.13	protein_coding	SCN11A	HGNC:10583	-3.66583	-2.40749	-19.4911	4.41e-64	3.84e-62	135.157	10.0042	106.341		ENSG00000280032.1	TEC	AP002800.1	NA	-1.89383	0.601684	-9.57465	3.34181e-20	7.15503e-19	35.0761	119.882
ENSG00000206120.11	transcribed_unitary_pseudogene	EGFEM1P	HGNC:25149	-3.22072	-4.70935	-27.1506	1.63e-127	1.73e-125	280.374	2.65347	27.1858		ENSG00000161055.4	protein_coding	SCGB3A1	HGNC:18384	-3.11929	5.11047	-7.45642	3.12e-13	1.67e-12	18.5191	18545.5	15210		ENSG00000133328.4	protein_coding	PLAAT2	HGNC:17824	-3.66533	-0.23424	-18.7673	1.58e-60	1.17e-58	126.974	46.5655	615.756		ENSG00000078549.15	protein_coding	ADCYAP1R1	HGNC:242	-1.89276	-0.349104	-9.06681	2.09667e-18	3.52268e-17	31.0539	64.3273
ENSG00000277987.2	lncRNA	LINC02351	HGNC:53273	-3.21931	-4.66239	-22.9916	1.46e-97	7.42e-96	211.715	5.81548	27.1947		ENSG00000281852.1	lncRNA	LINC00891	HGNC:48577	-3.11845	-2.55694	-17.5868	3.64e-56	2e-54	117.006	11.4898	45		ENSG00000081800.9	protein_coding	SLC13A1	HGNC:10916	-3.66229	-4.92881	-16.4322	2.86e-49	1.22e-47	101.257	1.92931	156.634		ENSG00000099957.16	protein_coding	P2RX6	HGNC:8538	-1.89199	-1.30788	-10.8336	6.07527e-25	2.50194e-23	45.855	28.9202
ENSG00000183549.10	protein_coding	ACSM5	HGNC:26060	-3.21788	0.273771	-28.1283	9.32e-135	1.2e-132	297.112	85.2106	1030.14		ENSG00000214888.3	transcribed_unprocessed_pseudogene	AL772337.1	NA	-3.1175	-4.26567	-12.7106	5.95e-33	1.14e-31	64.0035	10.6104	40.3729		ENSG00000146090.16	protein_coding	RASGEF1C	HGNC:27400	-3.65864	-3.61215	-17.4674	3.26e-54	1.8e-52	112.566	4.42827	44.7317		ENSG00000148600.15	protein_coding	CDHR1	HGNC:14550	-1.88971	0.264895	-11.3717	4.39936e-27	2.34194e-25	50.6994	82.6707
ENSG00000287373.1	lncRNA	AL122014.1	NA	-3.21719	-5.4362	-24.5748	9.01e-109	5.76e-107	237.381	3.07381	21.177		ENSG00000179399.15	protein_coding	GPC5	HGNC:4453	-3.1156	-0.626914	-13.0642	1.64e-34	3.36e-33	67.4377	85.7032	173.288		ENSG00000274736.5	protein_coding	CCL23	HGNC:10622	-3.65481	-2.11362	-19.0202	9.12e-62	7.3e-60	129.858	11.0104	120.707		ENSG00000171714.12	protein_coding	ANO5	HGNC:27337	-1.88926	2.29983	-11.7572	1.17894e-28	8.05695e-27	54.1861	343.529
ENSG00000256508.2	lncRNA	MRGPRF-AS1	HGNC:51140	-3.21269	-4.90695	-28.815	7.08e-140	1.02e-137	308.693	2.06391	17.5487		ENSG00000187908.20	protein_coding	DMBT1	HGNC:2926	-3.11479	5.4742	-8.10761	2.9e-15	1.84e-14	23.1177	10005.6	15554.7		ENSG00000153993.13	protein_coding	SEMA3D	HGNC:10726	-3.64806	-1.03423	-15.0402	8.85e-43	2.81e-41	86.3389	52.8711	239.244		ENSG00000254510.2	lncRNA	AP001107.5	NA	-1.88901	0.166177	-10.5358	8.7052e-24	3.01947e-22	43.2213	77.8962
ENSG00000261616.1	lncRNA	AC036108.3	NA	-3.21089	-0.87555	-24.1259	1.45e-105	8.72e-104	230.09	58.9019	322.434		ENSG00000131477.11	protein_coding	RAMP2	HGNC:9844	-3.11458	3.61695	-27.6675	2.72e-109	1.55e-106	238.827	602.878	3458.41		ENSG00000211972.2	IG_V_gene	IGHV3-66	HGNC:5619	-3.64753	-0.218523	-12.5093	1.3e-31	2.21e-30	60.722	86.0187	558.122		ENSG00000163141.20	protein_coding	BNIPL	HGNC:16976	-1.88763	1.642	-12.2031	1.6413e-30	1.50916e-28	58.4537	226.794
ENSG00000188517.16	protein_coding	COL25A1	HGNC:18603	-3.20801	-0.529975	-26.8538	2.5e-125	2.42e-123	275.465	81.523	391.212		ENSG00000171595.14	protein_coding	DNAI2	HGNC:18744	-3.11206	-1.09003	-10.32	4.24e-23	4.59e-22	41.4222	93.1169	335.153		ENSG00000223648.4	IG_V_gene	IGHV3-64	HGNC:5617	-3.64606	-1.18363	-11.566	1.01e-27	1.35e-26	51.9137	71.052	338.317		ENSG00000187054.16	protein_coding	TMPRSS11A	HGNC:27954	-1.88477	-4.16769	-6.57384	1.13164e-10	6.92684e-10	13.8313	10.499
ENSG00000136531.18	protein_coding	SCN2A	HGNC:10588	-3.20736	0.0921532	-20.2467	7.17e-79	2.23e-77	168.771	149.398	722.761		ENSG00000178568.15	protein_coding	ERBB4	HGNC:3432	-3.11167	0.888582	-14.227	8.46e-40	2.27e-38	79.4279	187.551	498.678		ENSG00000151892.15	protein_coding	GFRA1	HGNC:4243	-3.64423	0.927102	-18.3125	2.63e-58	1.72e-56	121.819	128.484	1051.73		ENSG00000147647.13	protein_coding	DPYS	HGNC:3013	-1.88389	0.0978013	-5.33318	1.40656e-07	5.51843e-07	6.7196	210.01
ENSG00000095637.22	protein_coding	SORBS1	HGNC:14565	-3.20681	5.669	-30.1347	8.89e-150	1.78e-147	331.486	3333.47	37746.4		ENSG00000120645.12	protein_coding	IQSEC3	HGNC:29193	-3.11101	0.420431	-20.4978	3.32e-71	3.45e-69	151.442	88.397	392.017		ENSG00000131482.10	protein_coding	G6PC	HGNC:4056	-3.64328	-4.69123	-14.7665	1.58e-41	4.67e-40	83.5854	1.72765	262.805		ENSG00000241720.2	lncRNA	AL158847.1	NA	-1.88383	-3.96673	-11.7441	1.33513e-28	9.05098e-27	53.9887	3.74251
ENSG00000144339.12	protein_coding	TMEFF2	HGNC:11867	-3.20622	-4.95205	-24.9789	1.13e-111	7.69e-110	244.053	3.79568	17.8319		ENSG00000072163.20	protein_coding	LIMS2	HGNC:16084	-3.10939	4.02459	-26.071	8.11e-101	2.68e-98	219.346	836.699	4507.47		ENSG00000256843.1	processed_pseudogene	AC023157.1	NA	-3.64084	-4.76391	-21.6043	1.47e-74	2.17e-72	159.013	1.1289	23.5122		ENSG00000164379.7	protein_coding	FOXQ1	HGNC:20951	-1.8833	2.25075	-11.1729	2.7632e-26	1.3208e-24	48.7903	357.729
ENSG00000245812.3	lncRNA	LINC02202	HGNC:53068	-3.20469	-1.27808	-32.2197	1.53e-165	5.02e-163	367.791	26.9388	237.301		ENSG00000164035.10	protein_coding	EMCN	HGNC:16041	-3.10881	3.551	-23.9716	1.25e-89	2.52e-87	193.644	637.319	3220.8		ENSG00000162374.18	protein_coding	ELAVL4	HGNC:3315	-3.63901	-1.99606	-19.709	3.72e-65	3.37e-63	137.621	14.4719	140.976		ENSG00000165376.11	protein_coding	CLDN2	HGNC:2041	-1.88288	-2.78465	-6.86138	1.82565e-11	1.25172e-10	15.5419	21.0499
ENSG00000228307.2	transcribed_unprocessed_pseudogene	OR2S1P	HGNC:8275	-3.20389	-3.04466	-18.9921	1.03e-70	2.61e-69	150.176	23.3105	63.2124		ENSG00000154065.17	protein_coding	ANKRD29	HGNC:27110	-3.10799	3.55894	-16.5188	8.11e-51	3.44e-49	104.51	876.369	2967.73		ENSG00000211967.3	IG_V_gene	IGHV3-53	HGNC:5610	-3.63895	0.875633	-12.3163	8.39e-31	1.35e-29	58.7781	207.353	1162.63		ENSG00000055813.6	protein_coding	CCDC85A	HGNC:29400	-1.88271	-1.37794	-10.7773	1.00837e-24	4.04084e-23	45.3568	26.6108
ENSG00000182782.8	protein_coding	HCAR2	HGNC:24827	-3.20198	0.366009	-27.9112	3.82e-133	4.68e-131	293.406	100.141	992.389		ENSG00000275830.2	lncRNA	AL390755.1	NA	-3.10624	-2.88991	-16.9517	5.69e-53	2.66e-51	109.702	8.35065	42.8136		ENSG00000224607.4	IG_V_pseudogene	IGKV1D-27	HGNC:5751	-3.63751	-3.01649	-12.3218	7.95e-31	1.28e-29	59.117	13.1642	103.268		ENSG00000165694.10	protein_coding	FRMD7	HGNC:8079	-1.88238	-3.92639	-10.0129	8.28872e-22	2.22493e-20	38.7275	4.65669
ENSG00000255021.1	lncRNA	AC093496.1	NA	-3.19935	-5.01336	-20.3049	2.96e-79	9.35e-78	169.764	4.83528	32.6372		ENSG00000133169.6	protein_coding	BEX1	HGNC:1036	-3.10551	-2.36421	-10.6866	1.59e-24	1.88e-23	44.7369	108.531	60.0678		ENSG00000178473.7	protein_coding	UCN3	HGNC:17781	-3.63657	-1.4399	-13.0469	6.67e-34	1.26e-32	66.0552	47.7131	198.39		ENSG00000265542.5	lncRNA	AC015845.2	NA	-1.88226	-1.13189	-9.17588	8.73625e-19	1.54156e-17	31.9379	41.8882
ENSG00000131386.19	protein_coding	GALNT15	HGNC:21531	-3.19933	3.11316	-27.5664	1.37e-130	1.58e-128	287.437	692.352	5825.2		ENSG00000253177.2	lncRNA	AC104211.1	NA	-3.10475	-2.4699	-18.3651	3.96e-60	2.52e-58	126.071	10.397	60.8814		ENSG00000183778.17	protein_coding	B3GALT5	HGNC:920	-3.63513	3.96088	-13.724	7.46e-37	1.69e-35	72.4943	1071.16	9003.2		ENSG00000237223.6	transcribed_unprocessed_pseudogene	SULT1C2P1	HGNC:33545	-1.882	-1.90026	-7.56685	1.59755e-13	1.4345e-12	20.1168	32.01
ENSG00000180660.8	protein_coding	MAB21L1	HGNC:6757	-3.19921	-0.105755	-26.0088	3.86e-119	3.2e-117	261.246	76.8524	477.876		ENSG00000259504.2	lncRNA	AC026992.1	NA	-3.10447	-3.72853	-16.9081	9.41e-53	4.36e-51	109.196	5.1744	21.4237		ENSG00000127241.18	protein_coding	MASP1	HGNC:6901	-3.63233	0.395431	-14.2126	5.01e-39	1.28e-37	77.6378	140.301	1310.63		ENSG00000249695.6	lncRNA	AC026369.1	NA	-1.8805	-4.45412	-10.8973	3.41709e-25	1.46448e-23	46.2854	2.92016
ENSG00000287417.1	lncRNA	AC006059.4	NA	-3.19835	-4.98532	-25.5036	1.82e-115	1.38e-113	252.741	4.32043	22.4425		ENSG00000263586.1	lncRNA	HID1-AS1	HGNC:51181	-3.10446	-2.75926	-22.0319	2.63e-79	3.55e-77	169.922	7.65863	41.3729		ENSG00000138650.9	protein_coding	PCDH10	HGNC:13404	-3.62984	-3.36381	-15.1916	1.78e-43	5.85e-42	88.0196	8.21414	55.7805		ENSG00000150722.10	protein_coding	PPP1R1C	HGNC:14940	-1.88006	-2.66641	-7.19312	2.05875e-12	1.59882e-11	17.6579	21.5369
ENSG00000078549.15	protein_coding	ADCYAP1R1	HGNC:242	-3.19795	0.702341	-28.5782	4.15e-138	5.69e-136	304.805	136.797	865.46		ENSG00000184347.15	protein_coding	SLIT3	HGNC:11087	-3.10338	4.36035	-18.0969	9.31e-59	5.64e-57	122.708	1353.59	5838.66		ENSG00000166816.15	protein_coding	LDHD	HGNC:19708	-3.62909	3.12076	-18.8957	3.72e-61	2.87e-59	128.282	384.84	4239.71		ENSG00000137440.5	protein_coding	FGFBP1	HGNC:19695	-1.87937	-1.52599	-5.81561	1.02021e-08	4.72561e-08	9.36821	65.6168
ENSG00000183798.5	protein_coding	EMILIN3	HGNC:16123	-3.19468	-1.65586	-17.2474	7.46e-60	1.38e-58	125.237	86.3537	264.478		ENSG00000152611.12	protein_coding	CAPSL	HGNC:28375	-3.10337	-0.871309	-9.57746	2.57e-20	2.32e-19	35.0755	113.137	421.847		ENSG00000243264.2	IG_V_gene	IGKV2D-29	HGNC:5800	-3.62902	0.0545724	-11.3699	6.2e-27	7.88e-26	50.0043	132.468	713.317		ENSG00000182253.15	protein_coding	SYNM	HGNC:24466	-1.87915	7.28332	-9.43294	1.07783e-19	2.15787e-18	33.6329	10532.8
ENSG00000003096.14	protein_coding	KLHL13	HGNC:22931	-3.19386	2.4256	-25.4493	4.51e-115	3.37e-113	251.799	514.892	3227.56		ENSG00000206043.7	protein_coding	C18orf63	HGNC:40037	-3.10043	-4.06193	-13.5482	1.1e-36	2.54e-35	72.5102	6.5603	20.8814		ENSG00000211660.3	IG_V_gene	IGLV2-23	HGNC:5890	-3.62504	3.91607	-10.5972	6.51e-24	6.77e-23	42.878	1424.86	7848.68		ENSG00000256870.3	protein_coding	SLC5A8	HGNC:19119	-1.87878	-0.743709	-5.56141	4.16295e-08	1.76796e-07	7.96033	98.503
ENSG00000260877.2	lncRNA	AP005233.2	NA	-3.19156	-3.88983	-16.307	2.92e-54	4.6e-53	112.5	18.009	77.0088		ENSG00000173714.8	protein_coding	WFIKKN2	HGNC:30916	-3.09938	-3.31807	-14.4598	6.95e-41	1.95e-39	82.0874	9.43043	58.2373		ENSG00000130176.8	protein_coding	CNN1	HGNC:2155	-3.61985	4.54606	-13.7455	6e-37	1.37e-35	72.6987	1835.09	32504.3		ENSG00000171234.14	protein_coding	UGT2B7	HGNC:12554	-1.87515	-4.20674	-7.02377	6.33759e-12	4.62222e-11	16.6119	5.77046
ENSG00000171596.7	protein_coding	NMUR1	HGNC:4518	-3.18344	-1.10228	-25.8174	9.56e-118	7.65e-116	258.056	37.2223	377.301		ENSG00000236304.1	lncRNA	AP001189.1	NA	-3.09795	-1.57209	-18.8759	9.34e-63	6.61e-61	132.092	19.4768	124.407		ENSG00000211599.2	IG_V_gene	IGKV5-2	HGNC:5835	-3.61754	-1.82961	-11.6119	6.6e-28	8.87e-27	52.387	41.0312	173.951		ENSG00000234336.7	lncRNA	JAZF1-AS1	HGNC:41218	-1.87497	-1.90414	-10.5345	8.80416e-24	3.04962e-22	43.2245	18.0958
ENSG00000069702.11	protein_coding	TGFBR3	HGNC:11774	-3.18332	5.14073	-23.5708	1.25e-101	6.98e-100	220.789	3281.17	17217.6		ENSG00000188523.9	protein_coding	CFAP77	HGNC:33776	-3.09708	-1.15835	-10.7522	8.78e-25	1.05e-23	45.2652	74.6364	313.339		ENSG00000168903.9	protein_coding	BTNL3	HGNC:1143	-3.61201	3.09361	-16.0094	2.81e-47	1.1e-45	96.4227	463.247	4371.05		ENSG00000158246.8	protein_coding	TENT5B	HGNC:28273	-1.87126	2.59192	-11.4114	3.03883e-27	1.65961e-25	50.9517	416.026
ENSG00000259129.6	lncRNA	LINC00648	HGNC:44302	-3.18317	-4.39438	-17.7477	6.62e-63	1.36e-61	132.307	21.0495	27.9646		ENSG00000146221.10	protein_coding	TCTE1	HGNC:11693	-3.09536	-1.68981	-11.4501	1.35e-27	1.89e-26	51.71	46.9017	195.932		ENSG00000154330.13	protein_coding	PGM5	HGNC:8908	-3.61177	2.89449	-16.8164	4.29e-51	2.03e-49	105.187	488.653	5367.68		ENSG00000205089.8	protein_coding	CCNI2	HGNC:33869	-1.87081	-2.2837	-8.93328	6.06049e-18	9.59584e-17	30.0608	17.2415
ENSG00000169550.14	protein_coding	MUC15	HGNC:14956	-3.18253	0.0678666	-11.7121	4.14e-30	2.77e-29	57.0198	394.59	1070.45		ENSG00000227051.7	protein_coding	C14orf132	HGNC:20346	-3.09411	3.84052	-23.435	9.08e-87	1.56e-84	187.066	817.872	3759.17		ENSG00000196620.10	protein_coding	UGT2B15	HGNC:12546	-3.60733	0.912973	-13.1872	1.65e-34	3.25e-33	67.2562	153.823	1856.83		ENSG00000137634.10	protein_coding	NXPE4	HGNC:23117	-1.87048	-1.57289	-5.4141	9.17963e-08	3.69142e-07	7.25164	97.7944
ENSG00000167779.9	protein_coding	IGFBP6	HGNC:5475	-3.17944	3.12973	-33.207	4.83e-173	2.06e-170	385.057	579.774	5336.12		ENSG00000169271.3	protein_coding	HSPB3	HGNC:5248	-3.09275	-2.98029	-16.069	1.33e-48	5.11e-47	99.7137	9.22078	40.4068		ENSG00000183454.18	protein_coding	GRIN2A	HGNC:4585	-3.60253	-3.12979	-15.5536	3.77e-45	1.32e-43	91.8436	8.92931	55.6341		ENSG00000165152.9	protein_coding	PGAP4	HGNC:28180	-1.86936	2.95741	-12.0314	8.60429e-30	7.11006e-28	56.7411	521.896
ENSG00000126895.15	protein_coding	AVPR2	HGNC:897	-3.17782	-0.491563	-25.4215	7.16e-115	5.3e-113	251.45	59.5392	382.956		ENSG00000102760.13	protein_coding	RGCC	HGNC:20369	-3.09148	5.53209	-25.8111	1.96e-99	5.96e-97	216.151	2245.47	12738.2		ENSG00000124253.11	protein_coding	PCK1	HGNC:8724	-3.59972	4.78708	-13.4739	9.35e-36	1.98e-34	69.9607	1874.27	16238.6		ENSG00000154655.16	protein_coding	L3MBTL4	HGNC:26677	-1.86816	0.682663	-14.1242	6.35859e-39	3.15261e-36	77.6276	98.2495
ENSG00000186642.16	protein_coding	PDE2A	HGNC:8777	-3.16961	2.87834	-37.6916	3.71e-207	8.44e-204	463.51	476.627	3921.46		ENSG00000118492.17	protein_coding	ADGB	HGNC:21212	-3.08782	-2.08126	-10.1745	1.53e-22	1.6e-21	40.2142	43.5826	165.949		ENSG00000135702.14	protein_coding	CHST5	HGNC:1973	-3.59426	0.0561446	-13.7229	7.54e-37	1.71e-35	72.6862	87.3597	562.585		ENSG00000185668.8	protein_coding	POU3F1	HGNC:9214	-1.86755	-2.31971	-11.9163	2.59298e-29	1.94558e-27	55.7065	13.1776
ENSG00000168004.10	protein_coding	PLAAT5	HGNC:24978	-3.16911	2.19292	-17.3094	3.14e-60	5.87e-59	125.833	750.612	3076.56		ENSG00000185681.13	protein_coding	MORN5	HGNC:17841	-3.082	-1.53891	-9.75573	5.69e-21	5.36e-20	36.6102	64.1892	266.814		ENSG00000156738.18	protein_coding	MS4A1	HGNC:7315	-3.59117	-0.139762	-12.5439	9.29e-32	1.59e-30	61.0498	129.185	810.683		ENSG00000184905.9	protein_coding	TCEAL2	HGNC:29818	-1.86687	2.91041	-11.2961	8.87117e-27	4.52251e-25	49.8717	515.509
ENSG00000184905.9	protein_coding	TCEAL2	HGNC:29818	-3.16346	-1.62646	-16.7043	1.34e-56	2.25e-55	117.779	77.4779	186.46		ENSG00000137473.18	protein_coding	TTC29	HGNC:29936	-3.08148	-1.52193	-9.91596	1.44e-21	1.42e-20	37.9641	63.6698	244.186		ENSG00000189056.14	protein_coding	RELN	HGNC:9957	-3.5907	-0.357827	-16.0489	1.83e-47	7.24e-46	97.0288	62.4699	407.561		ENSG00000168309.18	protein_coding	FAM107A	HGNC:30827	-1.86654	5.05335	-11.7737	1.00811e-28	6.96476e-27	54.2288	2070.06
ENSG00000250266.2	lncRNA	LINC01612	HGNC:51837	-3.16238	-5.01065	-21.917	4.04e-90	1.69e-88	194.655	5.83258	34.6726		ENSG00000154175.18	protein_coding	ABI3BP	HGNC:17265	-3.08014	4.54715	-18.6059	2.3e-61	1.54e-59	128.691	1417.34	6239.54		ENSG00000181617.6	protein_coding	FDCSP	HGNC:19215	-3.59063	-1.42088	-10.7245	2.11e-24	2.27e-23	44.3577	81.422	492.927		ENSG00000138741.11	protein_coding	TRPC3	HGNC:12335	-1.86636	-2.41626	-11.2551	1.29518e-26	6.42154e-25	49.6083	12.4591
ENSG00000109158.11	protein_coding	GABRA4	HGNC:4078	-3.16223	-5.50423	-23.3529	4.28e-100	2.33e-98	217.494	7.70477	23.1416		ENSG00000173391.9	protein_coding	OLR1	HGNC:8133	-3.07869	4.79676	-17.3008	1.01e-54	5.15e-53	113.434	1746.64	7897.47		ENSG00000259680.5	protein_coding	AC136428.1	NA	-3.58794	-2.85848	-13.4837	8.48e-36	1.8e-34	70.4652	9.48233	82.8049		ENSG00000237515.9	protein_coding	SHISA9	HGNC:37231	-1.86569	1.05499	-5.87248	7.39511e-09	3.49585e-08	9.46255	379.04
ENSG00000146678.10	protein_coding	IGFBP1	HGNC:5469	-3.16131	-4.25169	-17.9068	6.9e-64	1.45e-62	134.553	14.1341	96.4513		ENSG00000018625.15	protein_coding	ATP1A2	HGNC:800	-3.07823	0.566017	-15.6854	9.91e-47	3.5e-45	95.3312	114.84	445.39		ENSG00000132639.13	protein_coding	SNAP25	HGNC:11132	-3.5871	-1.92118	-15.6228	1.8e-45	6.41e-44	92.5464	31.1559	163.22		ENSG00000154319.16	protein_coding	FAM167A	HGNC:15549	-1.86317	1.00761	-10.3706	3.73196e-23	1.19754e-21	41.7464	152.248
ENSG00000232821.1	lncRNA	AC003986.2	NA	-3.15857	-3.65757	-22.8614	1.19e-96	5.83e-95	209.644	6.74167	65.9204		ENSG00000214491.8	protein_coding	SEC14L6	HGNC:40047	-3.07746	2.04761	-16.8158	2.71e-52	1.24e-50	107.977	346.599	1060.75		ENSG00000135116.9	protein_coding	HRK	HGNC:5185	-3.58709	-3.50858	-15.4401	1.27e-44	4.36e-43	90.645	7.80665	48.6341		ENSG00000123572.17	protein_coding	NRK	HGNC:25391	-1.86263	1.37371	-9.77799	6.09694e-21	1.44487e-19	36.7036	212.299
ENSG00000179270.7	protein_coding	PCARE	HGNC:34383	-3.15332	-4.0963	-18.2083	9.23e-66	2.02e-64	138.843	12.2016	28.4336		ENSG00000271736.2	lncRNA	LINC02772	HGNC:54292	-3.07644	-1.9806	-11.0605	5.19e-26	6.64e-25	48.1077	36.0074	84.5424		ENSG00000116176.6	protein_coding	TPSG1	HGNC:14134	-3.5867	1.24919	-14.2291	4.23e-39	1.08e-37	77.7559	187.96	1152.88		ENSG00000100505.13	protein_coding	TRIM9	HGNC:16288	-1.86237	-1.051	-12.0607	6.49365e-30	5.47328e-28	57.1145	29.4092
ENSG00000268297.1	unprocessed_pseudogene	CLEC4GP1	HGNC:33502	-3.15307	-5.13358	-23.293	1.13e-99	6.07e-98	216.544	2.80468	22.1947		ENSG00000154133.15	protein_coding	ROBO4	HGNC:17985	-3.07542	4.08264	-26.0967	5.92e-101	2.06e-98	219.661	873.651	4848.27		ENSG00000141668.10	protein_coding	CBLN2	HGNC:1544	-3.58473	-2.05088	-17.2991	2.1e-53	1.12e-51	110.71	11.2744	109.585		ENSG00000104044.16	protein_coding	OCA2	HGNC:8101	-1.86061	-1.62877	-9.975	1.14578e-21	2.9899e-20	38.4511	27.8323
ENSG00000161055.4	protein_coding	SCGB3A1	HGNC:18384	-3.14833	-0.0381316	-12.9024	8.28e-36	6.91e-35	70.0591	682.111	1728.5		ENSG00000160838.14	protein_coding	LRRC71	HGNC:26556	-3.07511	-1.30413	-11.228	1.09e-26	1.44e-25	49.6193	65.2987	250.458		ENSG00000137872.17	protein_coding	SEMA6D	HGNC:16770	-3.58434	2.56042	-22.3761	2.09e-78	3.46e-76	167.92	269.632	2926.12		ENSG00000108830.10	protein_coding	RND2	HGNC:18315	-1.86026	1.52258	-13.6184	1.19655e-36	3.39954e-34	72.4476	177.822
ENSG00000010282.15	protein_coding	HHATL	HGNC:13242	-3.14444	-4.67274	-21.5517	1.26e-87	4.97e-86	188.943	5.59226	128.053		ENSG00000286028.1	lncRNA	AP002008.4	NA	-3.07339	-4.05992	-11.568	4.4e-28	6.4e-27	52.906	9.66048	43.2712		ENSG00000133878.9	protein_coding	DUSP26	HGNC:28161	-3.58273	-2.37365	-17.0693	2.66e-52	1.34e-50	108.193	10.4761	87.6585		ENSG00000277987.2	lncRNA	LINC02351	HGNC:53273	-1.85962	-4.36659	-9.7976	5.1677e-21	1.23624e-19	36.9213	3.24351
ENSG00000159648.11	protein_coding	TEPP	HGNC:33745	-3.14315	-3.22018	-19.5837	1.58e-74	4.45e-73	158.918	12.0306	70.9115		ENSG00000092051.17	protein_coding	JPH4	HGNC:20156	-3.07127	0.00767225	-23.3418	2.85e-86	4.74e-84	185.987	57.1837	259.763		ENSG00000147883.12	protein_coding	CDKN2B	HGNC:1788	-3.58029	3.82992	-23.5574	2.68e-84	5.47e-82	181.436	583.347	7464.29		ENSG00000269067.2	protein_coding	ZNF728	HGNC:32463	-1.8562	-2.82769	-9.72403	9.59905e-21	2.22273e-19	36.3646	11.0259
ENSG00000267361.1	processed_pseudogene	SEC24AP1	HGNC:53767	-3.1429	-4.63812	-22.7826	4.21e-96	2.03e-94	208.371	3.91359	31.6637		ENSG00000213088.12	protein_coding	ACKR1	HGNC:4035	-3.07068	2.99994	-14.4809	5.54e-41	1.56e-39	81.9847	633.744	2665.12		ENSG00000135447.17	protein_coding	PPP1R1A	HGNC:9286	-3.5762	-1.65938	-14.2226	4.52e-39	1.16e-37	77.8892	31.7879	340.732		ENSG00000070193.5	protein_coding	FGF10	HGNC:3666	-1.85589	1.52133	-10.5106	1.08734e-23	3.70048e-22	42.9375	204.513
ENSG00000137675.5	protein_coding	MMP27	HGNC:14250	-3.14008	-3.08465	-20.1999	1.46e-78	4.51e-77	168.167	12.6184	77.5841		ENSG00000234575.2	unprocessed_pseudogene	CTSLP8	HGNC:39084	-3.06939	-5.11148	-16.6301	2.28e-51	9.9e-50	106.004	3.73284	9.81356		ENSG00000262543.2	protein_coding	SMIM28	HGNC:53434	-3.57416	-4.65926	-18.5525	1.78e-59	1.23e-57	124.572	1.83992	24.3171		ENSG00000237949.2	lncRNA	LINC00844	HGNC:45031	-1.85412	1.50936	-8.23831	1.2592e-15	1.48994e-14	24.6469	270.054
ENSG00000134343.14	protein_coding	ANO3	HGNC:14004	-3.1393	-1.50377	-14.5864	1.46e-44	1.68e-43	90.1948	111.773	294.664		ENSG00000131471.7	protein_coding	AOC3	HGNC:550	-3.06854	5.57054	-19.9553	2.31e-68	2.14e-66	144.748	2629.94	12895.1		ENSG00000237111.1	IG_J_pseudogene	IGHJ3P	HGNC:5537	-3.57207	-2.80973	-13.4238	1.55e-35	3.24e-34	69.8648	11.6133	85.0976		ENSG00000121871.4	protein_coding	SLITRK3	HGNC:23501	-1.8533	-1.0263	-6.66241	6.49517e-11	4.12863e-10	14.2304	57.8942
ENSG00000116183.11	protein_coding	PAPPA2	HGNC:14615	-3.13892	-1.06872	-25.8633	4.43e-118	3.58e-116	258.823	53.7696	303.23		ENSG00000080572.13	protein_coding	DNAAF6	HGNC:28570	-3.06577	-2.48023	-9.86361	2.26e-21	2.19e-20	37.5722	32.744	139.915		ENSG00000184601.11	protein_coding	C14orf180	HGNC:33795	-3.56836	-4.8388	-17.2889	2.35e-53	1.25e-51	110.585	2.69439	22.6098		ENSG00000157168.20	protein_coding	NRG1	HGNC:7997	-1.85165	0.993111	-10.2081	1.53942e-22	4.53681e-21	40.3544	155.289
ENSG00000151882.11	protein_coding	CCL28	HGNC:17700	-3.13624	3.78015	-18.7292	4.86e-69	1.16e-67	145.969	1783.26	9795.02		ENSG00000149403.13	protein_coding	GRIK4	HGNC:4582	-3.06435	-0.768559	-19.1768	2.6e-64	1.98e-62	135.655	37.2727	161.39		ENSG00000250722.6	protein_coding	SELENOP	HGNC:10751	-3.56336	4.80089	-16.6462	2.77e-50	1.25e-48	103.286	1382.34	15420.1		ENSG00000254951.7	lncRNA	AC044810.2	NA	-1.85138	-4.10109	-9.32787	2.54757e-19	4.86908e-18	33.1395	4.94212
ENSG00000137558.9	protein_coding	PI15	HGNC:8946	-3.13195	3.22566	-15.6292	2.36e-50	3.23e-49	103.117	4772.1	9676.08		ENSG00000178826.11	protein_coding	TMEM139	HGNC:22058	-3.05918	0.0165671	-14.5227	3.53e-41	1e-39	82.6532	92.3043	256.051		ENSG00000047457.14	protein_coding	CP	HGNC:2295	-3.56167	0.406885	-16.3205	9.65e-49	3.99e-47	99.9121	136.705	640.732		ENSG00000185985.11	protein_coding	SLITRK2	HGNC:13449	-1.85038	-1.07754	-7.84912	2.16762e-14	2.17415e-13	22.0331	43.6487
ENSG00000104888.10	protein_coding	SLC17A7	HGNC:16704	-3.13106	-0.568064	-29.3246	1.08e-143	1.78e-141	317.636	48.2052	364.177		ENSG00000203963.11	protein_coding	C1orf141	HGNC:32044	-3.05801	-3.687	-9.8957	1.72e-21	1.68e-20	37.8958	18.5844	67.4576		ENSG00000278263.2	IG_V_gene	AC135068.3	NA	-3.56131	-3.98194	-15.6813	9.62e-46	3.48e-44	93.2078	5.65696	37.4878		ENSG00000168824.14	protein_coding	NSG1	HGNC:18790	-1.84894	2.66767	-9.94937	1.42596e-21	3.67926e-20	38.0298	577.395
ENSG00000129455.15	protein_coding	KLK8	HGNC:6369	-3.1298	-2.87514	-13.0037	2.59e-36	2.2e-35	71.3993	64.4626	103.186		ENSG00000162367.11	protein_coding	TAL1	HGNC:11556	-3.05698	1.33158	-28.5012	1.07e-113	8.21e-111	248.934	127.386	683.305		ENSG00000163106.11	protein_coding	HPGDS	HGNC:17890	-3.56129	-1.07778	-21.4548	8.16e-74	1.12e-71	157.465	20.1435	221.073		ENSG00000119938.9	protein_coding	PPP1R3C	HGNC:9293	-1.84814	3.11424	-13.5355	2.7994e-36	7.53039e-34	71.548	540.006
ENSG00000177301.16	protein_coding	KCNA2	HGNC:6220	-3.12575	-1.34769	-20.4015	6.77e-80	2.2e-78	171.188	43.8155	305.265		ENSG00000116194.13	protein_coding	ANGPTL1	HGNC:489	-3.05413	1.01895	-20.7845	1.03e-72	1.14e-70	154.886	136.66	549.068		ENSG00000240671.4	IG_V_gene	IGKV1-8	HGNC:5743	-3.55997	-0.873156	-11.9966	1.78e-29	2.63e-28	55.9036	53.9667	354.268		ENSG00000162630.6	protein_coding	B3GALT2	HGNC:917	-1.84791	1.01868	-10.6721	2.58943e-24	9.86089e-23	44.3831	146.08
ENSG00000188828.12	protein_coding	GLRA4	HGNC:31715	-3.11692	-3.66195	-23.5457	1.88e-101	1.05e-99	220.652	6.90639	47.3894		ENSG00000069702.11	protein_coding	TGFBR3	HGNC:11774	-3.05269	3.83597	-22.4634	1.35e-81	2.02e-79	175.185	813.466	3797.98		ENSG00000095110.8	protein_coding	NXPE1	HGNC:28527	-3.55672	2.96257	-11.2765	1.46e-26	1.82e-25	48.9643	685.884	3870.66		ENSG00000265763.4	protein_coding	ZNF488	HGNC:23535	-1.8473	-1.87972	-9.77616	6.19187e-21	1.46325e-19	36.7979	19.9341
ENSG00000081051.8	protein_coding	AFP	HGNC:317	-3.11623	-2.02872	-12.3577	3.79e-33	2.87e-32	64.1218	182.518	360.929		ENSG00000030304.14	protein_coding	MUSK	HGNC:7525	-3.05227	-1.03196	-14.263	5.76e-40	1.55e-38	79.933	42.0816	126.576		ENSG00000036828.17	protein_coding	CASR	HGNC:1514	-3.55597	-4.13292	-17.7376	1.62e-55	9.44e-54	115.537	2.35551	30.6585		ENSG00000214491.8	protein_coding	SEC14L6	HGNC:40047	-1.84712	-0.274227	-11.568	7.02775e-28	4.20103e-26	52.5127	54.4072
ENSG00000136842.14	protein_coding	TMOD1	HGNC:11871	-3.11171	0.467179	-26.9235	7.67e-126	7.61e-124	276.628	133.177	796.894		ENSG00000112902.12	protein_coding	SEMA5A	HGNC:10736	-3.04625	4.21897	-20.4044	1.03e-70	1.05e-68	150.175	1114.44	4859.83		ENSG00000287059.1	lncRNA	AC090004.2	NA	-3.55546	-2.6607	-16.9389	1.12e-51	5.44e-50	106.77	9.51559	74.3659		ENSG00000125848.10	protein_coding	FLRT3	HGNC:3762	-1.84633	3.59382	-9.14416	1.12776e-18	1.96124e-17	31.3783	981.641
ENSG00000106178.7	protein_coding	CCL24	HGNC:10623	-3.10819	-3.21164	-17.4489	4.46e-61	8.63e-60	128.095	21.2493	92.885		ENSG00000131097.7	protein_coding	HIGD1B	HGNC:24318	-3.04546	0.735885	-23.8033	9.9e-89	1.88e-86	191.638	92.2894	457.695		ENSG00000067840.12	protein_coding	PDZD4	HGNC:21167	-3.55508	-0.260718	-20.7914	1.62e-70	1.89e-68	149.89	45.3347	455.024		ENSG00000287325.1	lncRNA	AC138647.2	NA	-1.84631	-4.13798	-8.87011	9.97333e-18	1.5396e-16	29.5699	4.50499
ENSG00000285336.1	lncRNA	AC108734.4	NA	-3.1044	-3.40209	-22.2408	2.4e-92	1.06e-90	199.774	9.0162	48.6549		ENSG00000117501.14	protein_coding	MROH9	HGNC:26287	-3.0448	-2.54473	-10.941	1.56e-25	1.95e-24	47.0456	24.0909	108.39		ENSG00000048540.15	protein_coding	LMO3	HGNC:6643	-3.55069	0.363401	-16.478	1.74e-49	7.51e-48	101.617	112.85	1192.07		ENSG00000112761.21	protein_coding	CCN6	HGNC:12771	-1.84579	-2.91653	-9.07414	1.97733e-18	3.33547e-17	31.1586	9.87226
ENSG00000137960.6	protein_coding	GIPC2	HGNC:18177	-3.10429	0.526267	-30.7489	2.08e-154	5.02e-152	342.264	108.651	672.664		ENSG00000170989.10	protein_coding	S1PR1	HGNC:3165	-3.0423	4.62026	-26.797	1.12e-104	5e-102	228.21	1187.81	6489.76		ENSG00000263961.8	protein_coding	RHEX	HGNC:25341	-3.54519	-2.31201	-16.7329	1.07e-50	4.96e-49	104.519	10.5322	90.4146		ENSG00000272971.1	lncRNA	AL365181.4	NA	-1.84569	-1.95532	-10.3177	5.92711e-23	1.84119e-21	41.3537	16.8283
ENSG00000159387.8	protein_coding	IRX6	HGNC:14675	-3.10259	-0.373687	-18.6913	8.45e-69	2e-67	145.688	112.948	550.841		ENSG00000137878.17	protein_coding	GCOM1	HGNC:26424	-3.04176	0.936829	-21.1922	7.31e-75	8.51e-73	159.818	120.542	552.068		ENSG00000154175.18	protein_coding	ABI3BP	HGNC:17265	-3.5437	2.26392	-21.5896	1.74e-74	2.56e-72	158.922	268.863	2412.59		ENSG00000232855.7	lncRNA	AF165147.1	NA	-1.84524	2.76679	-10.0714	5.01339e-22	1.37942e-20	39.0601	512.872
ENSG00000102010.15	protein_coding	BMX	HGNC:1079	-3.10175	-0.0702597	-25.8775	3.49e-118	2.83e-116	259.049	76.6157	482.655		ENSG00000171596.7	protein_coding	NMUR1	HGNC:4518	-3.04103	-0.0523829	-21.4085	5.27e-76	6.29e-74	162.45	55.2375	278.068		ENSG00000163017.14	protein_coding	ACTG2	HGNC:145	-3.54308	5.81695	-12.3872	4.23e-31	6.92e-30	59.283	4632.44	85481.9		ENSG00000198797.7	protein_coding	BRINP2	HGNC:13746	-1.8439	-4.12167	-8.8036	1.6804e-17	2.51275e-16	29.0638	4.69261
ENSG00000189129.14	protein_coding	PLAC9	HGNC:19255	-3.09931	1.8733	-28.6964	5.44e-139	7.73e-137	306.801	282.409	2338.17		ENSG00000186417.14	protein_coding	GLDN	HGNC:29514	-3.03637	2.2612	-19.4106	1.59e-65	1.29e-63	138.331	305.97	1373.81		ENSG00000087258.16	protein_coding	GNAO1	HGNC:4389	-3.53537	1.28796	-20.43	1.01e-68	1.07e-66	145.717	150.509	1655.46		ENSG00000170214.5	protein_coding	ADRA1B	HGNC:278	-1.84257	-2.1476	-10.0657	5.26701e-22	1.44606e-20	39.2113	16.521
ENSG00000154027.19	protein_coding	AK5	HGNC:365	-3.09847	2.71942	-19.1783	6.59e-72	1.72e-70	152.614	894.644	4651.9		ENSG00000148795.7	protein_coding	CYP17A1	HGNC:2593	-3.03332	-3.6217	-15.348	4.22e-45	1.38e-43	91.718	9.60853	22		ENSG00000229274.2	lncRNA	LINC02829	HGNC:54362	-3.53249	-4.51901	-18.1543	1.55e-57	9.73e-56	120.143	1.72973	20.8293		ENSG00000128591.16	protein_coding	FLNC	HGNC:3756	-1.84254	7.38787	-8.42238	3.16117e-16	4.03297e-15	25.7539	12263.4
ENSG00000274209.4	protein_coding	ANTXRL	HGNC:27277	-3.09727	-3.67272	-16.3472	1.7e-54	2.7e-53	113.035	23.3213	63.7611		ENSG00000275678.1	lncRNA	AL133320.2	NA	-3.03271	-3.71613	-10.1554	1.81e-22	1.89e-21	40.1209	15.5455	60.1525		ENSG00000259337.4	IG_V_pseudogene	IGHV1OR15-2	HGNC:5564	-3.5319	-2.167	-12.3118	8.76e-31	1.4e-29	58.9814	18.8274	126.585		ENSG00000257259.3	lncRNA	LINC02388	HGNC:53315	-1.8391	-4.85314	-8.35006	5.45573e-16	6.7426e-15	25.669	4.04591
ENSG00000102290.22	protein_coding	PCDH11X	HGNC:8656	-3.09546	-3.47836	-15.9198	5.13e-52	7.44e-51	107.352	47.2043	52.823		ENSG00000224525.2	lncRNA	AL591686.1	NA	-3.02883	-4.90612	-17.2728	1.4e-54	7.07e-53	113.338	1.86827	12.0508		ENSG00000166736.11	protein_coding	HTR3A	HGNC:5297	-3.52801	-2.79345	-13.6836	1.12e-36	2.52e-35	72.4684	11.9522	75.1951		ENSG00000187908.20	protein_coding	DMBT1	HGNC:2926	-1.83825	-1.88646	-6.29609	6.20434e-10	3.41495e-09	12.0931	42.495
ENSG00000185002.10	protein_coding	RFX6	HGNC:21478	-3.09423	-3.87191	-14.0948	6.31e-42	6.54e-41	84.2747	40.2475	91.354		ENSG00000124003.13	protein_coding	MOGAT1	HGNC:18210	-3.02753	-4.50076	-17.569	4.48e-56	2.46e-54	116.764	2.75139	12.6271		ENSG00000172137.19	protein_coding	CALB2	HGNC:1435	-3.52514	0.407406	-13.894	1.32e-37	3.12e-36	74.391	144.395	659.268		ENSG00000246223.9	lncRNA	LINC01550	HGNC:20111	-1.83822	-1.84784	-11.3462	5.5743e-27	2.91826e-25	50.452	17.9481
ENSG00000185271.9	protein_coding	KLHL33	HGNC:31952	-3.0939	-2.14936	-27.2183	5.14e-128	5.55e-126	281.614	16.1314	166.788		ENSG00000205240.4	unprocessed_pseudogene	OR7E36P	HGNC:8409	-3.02661	-4.61342	-15.6056	2.42e-46	8.39e-45	94.5498	3.02783	15.8644		ENSG00000211962.2	IG_V_gene	IGHV1-46	HGNC:5554	-3.52054	2.51427	-11.2529	1.81e-26	2.24e-25	48.7712	633.245	3023.93		ENSG00000125414.19	protein_coding	MYH2	HGNC:7572	-1.83796	-3.23389	-5.09441	4.80059e-07	1.72677e-06	5.76739	121.613
ENSG00000141639.12	protein_coding	MAPK4	HGNC:6878	-3.08703	-1.27243	-13.0277	1.97e-36	1.68e-35	71.583	256.751	212.894		ENSG00000198597.9	protein_coding	ZNF536	HGNC:29025	-3.02633	-3.79886	-14.8301	1.25e-42	3.76e-41	86.0737	9.34137	20.6949		ENSG00000233760.2	lncRNA	AC004947.1	NA	-3.51751	-3.98492	-18.0559	4.65e-57	2.85e-55	119.064	2.73805	29.1463		ENSG00000258137.5	lncRNA	AC079313.2	NA	-1.83789	-3.08318	-9.13617	1.20257e-18	2.07706e-17	31.6436	8.63473
ENSG00000256654.4	lncRNA	AC005906.2	NA	-3.08578	-4.43853	-21.0801	1.97e-84	7.16e-83	181.627	5.12241	28.2124		ENSG00000146250.7	protein_coding	PRSS35	HGNC:21387	-3.02605	-1.08476	-17.2915	1.13e-54	5.73e-53	113.592	34.1818	126		ENSG00000075035.10	protein_coding	WSCD2	HGNC:29117	-3.51521	-2.39498	-14.0035	4.3e-38	1.05e-36	75.6899	17.1372	116.439		ENSG00000257501.6	transcribed_processed_pseudogene	PAFAH1B2P2	HGNC:54906	-1.8375	-3.72066	-7.82431	2.58962e-14	2.57192e-13	21.9315	8.25549
ENSG00000013297.12	protein_coding	CLDN11	HGNC:8514	-3.08489	2.23473	-26.728	2.1e-124	1.97e-122	273.259	406.666	2244.28		ENSG00000204020.6	protein_coding	LIPN	HGNC:23452	-3.02573	-2.21952	-15.3456	4.34e-45	1.41e-43	91.6793	16.1818	70.0678		ENSG00000211666.2	IG_V_gene	IGLV2-14	HGNC:5888	-3.51398	4.25421	-10.0451	7.77e-22	7.01e-21	38.1295	1620.41	9736.29		ENSG00000205929.11	protein_coding	C21orf62	HGNC:1305	-1.83706	-1.41989	-8.90715	7.44967e-18	1.16279e-16	29.8461	34.7345
ENSG00000185818.8	protein_coding	NAT8L	HGNC:26742	-3.08175	2.62844	-21.4616	5.18e-87	2e-85	187.309	614.533	4911.99		ENSG00000173627.8	protein_coding	APOBEC4	HGNC:32152	-3.02477	-1.98077	-9.51642	4.28e-20	3.8e-19	34.6447	50.1299	177.305		ENSG00000239951.1	IG_V_gene	IGKV3-20	HGNC:5817	-3.51232	5.0182	-10.2333	1.55e-22	1.47e-21	39.7108	2703.68	16953.3		ENSG00000242265.6	protein_coding	PEG10	HGNC:14005	-1.83502	1.93863	-10.0938	4.13442e-22	1.15262e-20	39.3122	421.1
ENSG00000102468.11	protein_coding	HTR2A	HGNC:5293	-3.07741	-1.82053	-20.1441	3.41e-78	1.04e-76	167.301	33.1944	188.319		ENSG00000114790.13	protein_coding	ARHGEF26	HGNC:24490	-3.02357	3.94092	-25.4514	1.62e-97	4.65e-95	211.766	809.701	3844.47		ENSG00000211598.2	IG_V_gene	IGKV4-1	HGNC:5834	-3.512	5.02835	-9.28518	4.23e-19	3.19e-18	31.8738	2906.23	16657.9		ENSG00000150471.16	protein_coding	ADGRL3	HGNC:20974	-1.83462	0.541169	-10.5478	7.82322e-24	2.72476e-22	43.3144	105.625
ENSG00000164619.10	protein_coding	BMPER	HGNC:24154	-3.07705	-0.277421	-21.9314	3.22e-90	1.35e-88	194.841	111.44	456.584		ENSG00000259471.1	lncRNA	LINC01169	HGNC:49541	-3.02248	-3.8935	-14.9984	1.99e-43	6.05e-42	87.8991	6.8256	22.322		ENSG00000171431.4	protein_coding	KRT20	HGNC:20412	-3.51168	7.62328	-11.0498	1.15e-25	1.34e-24	46.846	10381.2	93013.6		ENSG00000165966.16	protein_coding	PDZRN4	HGNC:30552	-1.8326	2.87768	-11.8469	5.02513e-29	3.6201e-27	54.9975	483.563
ENSG00000134240.12	protein_coding	HMGCS2	HGNC:5008	-3.07692	1.79759	-9.53287	7.88e-21	3.46e-20	35.6783	3713.46	7311.92		ENSG00000136918.8	protein_coding	WDR38	HGNC:23745	-3.02193	-0.42317	-9.79404	4.1e-21	3.92e-20	36.8588	145.122	559.898		ENSG00000166035.11	protein_coding	LIPC	HGNC:6619	-3.50989	-1.70668	-16.8303	3.68e-51	1.75e-49	105.568	67.1372	161.049		ENSG00000171724.3	protein_coding	VAT1L	HGNC:29315	-1.83248	-2.68297	-7.99891	7.34069e-15	7.87847e-14	23.1403	24.485
ENSG00000118729.12	protein_coding	CASQ2	HGNC:1513	-3.07579	0.195908	-22.1939	5.06e-92	2.21e-90	198.961	109.212	904.478		ENSG00000132872.12	protein_coding	SYT4	HGNC:11512	-3.02109	-3.87542	-9.70878	8.47e-21	7.91e-20	36.3298	155.601	91.2034		ENSG00000211949.3	IG_V_gene	IGHV3-23	HGNC:5588	-3.50723	4.16265	-10.3028	8.51e-23	8.22e-22	40.3233	1522.04	9085.78		ENSG00000264230.9	protein_coding	ANXA8L1	HGNC:23334	-1.82981	-1.70157	-7.34346	7.45346e-13	6.13503e-12	18.6117	29.5888
ENSG00000150471.16	protein_coding	ADGRL3	HGNC:20974	-3.07257	0.588617	-22.5377	2.12e-94	9.85e-93	204.401	198.752	760.425		ENSG00000130433.7	protein_coding	CACNG6	HGNC:13625	-3.02008	-1.64171	-9.10355	1.28e-18	1.04e-17	31.2733	79.1466	215.847		ENSG00000163959.10	protein_coding	SLC51A	HGNC:29955	-3.50351	1.72191	-25.3394	3.65e-93	1.2e-90	201.843	122.264	2664.54		ENSG00000248719.2	lncRNA	AC021127.1	NA	-1.82711	-2.92916	-7.88569	1.66657e-14	1.69513e-13	22.3473	13.7665
ENSG00000258604.1	lncRNA	AL161668.4	NA	-3.07256	-4.78923	-23.1803	6.99e-99	3.69e-97	214.738	3.62016	17.0088		ENSG00000280255.1	TEC	AC004947.2	NA	-3.01461	-2.43552	-15.9411	5.63e-48	2.11e-46	98.2811	13.1948	49.8983		ENSG00000196361.10	protein_coding	ELAVL3	HGNC:3314	-3.50215	-4.18261	-19.237	7.86e-63	6.55e-61	132.249	2.32848	29.2927		ENSG00000205221.12	protein_coding	VIT	HGNC:12697	-1.82599	0.287209	-9.13124	1.25123e-18	2.15229e-17	31.5346	99.8204
ENSG00000183960.9	protein_coding	KCNH8	HGNC:18864	-3.06963	-1.64917	-16.0438	9.89e-53	1.47e-51	108.921	49.8722	210.115		ENSG00000171446.7	protein_coding	KRT27	HGNC:30841	-3.01272	-3.29798	-13.639	4.27e-37	1e-35	73.44	9.27644	25.3051		ENSG00000154645.14	protein_coding	CHODL	HGNC:17807	-3.5021	-1.88259	-15.861	1.39e-46	5.23e-45	95.092	16.7921	130.927		ENSG00000184731.6	protein_coding	FAM110C	HGNC:33340	-1.82434	2.22163	-10.0161	8.06363e-22	2.16912e-20	38.6281	348.351
ENSG00000287647.1	lncRNA	AC093575.1	NA	-3.06144	-3.79681	-17.0959	6.12e-59	1.09e-57	123.214	13.9181	40.2301		ENSG00000260398.1	lncRNA	AC068700.1	NA	-3.00891	-2.28221	-17.3784	4.11e-55	2.14e-53	114.6	12.8163	50.3898		ENSG00000164120.14	protein_coding	HPGD	HGNC:5154	-3.49967	4.55622	-16.9648	8.39e-52	4.12e-50	106.775	1159.86	10713.1		ENSG00000175906.5	protein_coding	ARL4D	HGNC:656	-1.8243	2.41693	-14.5	1.22585e-40	7.94794e-38	81.532	333.333
ENSG00000116678.20	protein_coding	LEPR	HGNC:6554	-3.05815	3.35323	-32.1824	2.93e-165	9.29e-163	367.156	725.365	5481.44		ENSG00000148053.17	protein_coding	NTRK2	HGNC:8032	-3.00624	1.57555	-14.9738	2.61e-43	7.91e-42	87.4223	360.584	1161.93		ENSG00000239855.1	IG_V_gene	IGKV1-6	HGNC:5742	-3.49867	1.66382	-11.6904	3.17e-28	4.35e-27	52.8332	288.312	1634.56		ENSG00000184908.18	protein_coding	CLCNKB	HGNC:2027	-1.82302	-1.52687	-11.4667	1.81514e-27	1.02679e-25	51.5622	22.0719
ENSG00000104044.16	protein_coding	OCA2	HGNC:8101	-3.05589	-3.06087	-13.7761	2.97e-40	2.92e-39	80.4183	58.045	66.4602		ENSG00000213853.10	protein_coding	EMP2	HGNC:3334	-3.00596	7.7178	-23.9865	1.04e-89	2.12e-87	193.787	10303.7	50710.6		ENSG00000271130.1	IG_V_gene	IGHV3OR16-8	HGNC:5643	-3.49781	-2.76759	-13.032	7.73e-34	1.45e-32	65.9886	10.0457	77.0976		ENSG00000250786.2	lncRNA	SNHG18	HGNC:49007	-1.82216	2.57925	-11.1732	2.75579e-26	1.31975e-24	48.7725	426.405
ENSG00000172201.12	protein_coding	ID4	HGNC:5363	-3.05286	4.05378	-21.6143	4.74e-88	1.89e-86	189.627	1968.99	7847.66		ENSG00000234493.4	transcribed_unprocessed_pseudogene	RHOXF1P1	HGNC:51580	-3.00542	-4.6013	-13.9382	1.83e-38	4.57e-37	76.5778	5.00186	14.5763		ENSG00000187957.8	protein_coding	DNER	HGNC:24456	-3.49528	-1.68609	-14.5425	1.64e-40	4.56e-39	81.1932	44.7838	161.439		ENSG00000130700.7	protein_coding	GATA5	HGNC:15802	-1.82143	0.468065	-8.24677	1.18226e-15	1.4035e-14	24.7964	119.453
ENSG00000154330.13	protein_coding	PGM5	HGNC:8908	-3.0521	2.44158	-27.3038	1.2e-128	1.31e-126	283.001	459.549	2517.46		ENSG00000260314.3	protein_coding	MRC1	HGNC:7228	-3.00308	6.11719	-14.3947	1.4e-40	3.87e-39	80.9678	4900.64	18393.4		ENSG00000166183.16	protein_coding	ASPG	HGNC:20123	-3.49292	-0.146376	-16.3989	4.11e-49	1.74e-47	100.805	50.2807	648.073		ENSG00000267943.1	lncRNA	AC010328.1	NA	-1.82116	-3.7101	-9.97592	1.13685e-21	2.97184e-20	38.4265	5.75848
ENSG00000206172.8	protein_coding	HBA1	HGNC:4823	-3.05203	-4.83639	-20.4622	2.68e-80	8.81e-79	172.153	3.52295	54.8407		ENSG00000181123.8	lncRNA	AC004832.1	NA	-3.00242	-2.14478	-11.4268	1.68e-27	2.34e-26	51.5157	29.6289	125.169		ENSG00000082293.13	protein_coding	COL19A1	HGNC:2196	-3.49104	-3.3269	-16.1635	5.31e-48	2.13e-46	98.3659	6.58004	46.6341		ENSG00000227471.9	protein_coding	AKR1B15	HGNC:37281	-1.81805	-4.46797	-7.89338	1.57674e-14	1.60828e-13	22.4177	6.70459
ENSG00000260105.6	transcribed_unprocessed_pseudogene	AOC4P	HGNC:48869	-3.05202	-3.0793	-26.3201	2.05e-121	1.79e-119	266.442	7.94959	71.2301		ENSG00000090530.10	protein_coding	P3H2	HGNC:19317	-3.00185	4.27222	-14.7249	3.94e-42	1.16e-40	84.5606	1619.98	4487.22		ENSG00000162409.11	protein_coding	PRKAA2	HGNC:9377	-3.49038	-0.356424	-12.3783	4.61e-31	7.52e-30	59.4812	103.736	398.805		ENSG00000019549.13	protein_coding	SNAI2	HGNC:11094	-1.81745	3.26568	-12.4166	2.05374e-31	2.13708e-29	60.4302	652.804
ENSG00000101542.10	protein_coding	CDH20	HGNC:1760	-3.05111	-2.61384	-22.5717	1.23e-94	5.75e-93	205.025	14.2043	128.133		ENSG00000243910.8	protein_coding	TUBA4B	HGNC:18637	-2.99843	-0.81717	-10.4141	1.84e-23	2.05e-22	42.2366	96.269	398.661		ENSG00000269667.2	lncRNA	AC092723.1	NA	-3.48902	-3.44608	-16.9243	1.31e-51	6.36e-50	106.613	4.59252	46.6098		ENSG00000285373.2	lncRNA	LINC02478	HGNC:53446	-1.81707	-4.62215	-8.97339	4.41115e-18	7.11354e-17	30.3475	2.76846
ENSG00000111339.12	protein_coding	ART4	HGNC:726	-3.05006	-2.0393	-18.7773	2.4e-69	5.82e-68	147.016	83.8119	143.407		ENSG00000175785.13	protein_coding	PRIMA1	HGNC:18319	-2.99443	-1.71946	-11.5332	6.12e-28	8.81e-27	52.4952	41.9852	88.4915		ENSG00000180332.6	protein_coding	KCTD4	HGNC:23227	-3.48513	-3.53429	-13.9785	5.56e-38	1.34e-36	75.4725	11.7859	48.1951		ENSG00000146250.7	protein_coding	PRSS35	HGNC:21387	-1.81676	-1.85824	-8.23673	1.27413e-15	1.50386e-14	24.8299	25.8523
ENSG00000101049.17	protein_coding	SGK2	HGNC:13900	-3.04703	-0.145129	-23.5961	8.27e-102	4.63e-100	221.449	72.8938	616.23		ENSG00000165495.16	protein_coding	PKNOX2	HGNC:16714	-2.99383	1.51701	-20.8896	2.89e-73	3.29e-71	156.138	177.056	751.746		ENSG00000173175.15	protein_coding	ADCY5	HGNC:236	-3.48258	1.65489	-21.365	2.28e-73	3.09e-71	156.374	174.653	1495.02		ENSG00000135480.16	protein_coding	KRT7	HGNC:6445	-1.81494	4.28022	-6.79895	2.72751e-11	1.82021e-10	14.6243	1943.75
ENSG00000132170.23	protein_coding	PPARG	HGNC:9236	-3.04617	3.04206	-31.2306	4.76e-158	1.27e-155	350.582	567.614	5357.63		ENSG00000184226.15	protein_coding	PCDH9	HGNC:8661	-2.9841	1.42059	-15.8334	1.89e-47	6.9e-46	96.9219	239.629	689.898		ENSG00000144847.13	protein_coding	IGSF11	HGNC:16669	-3.48166	-3.45031	-16.3359	8.17e-49	3.38e-47	100.225	5.69854	50.1951		ENSG00000095777.17	protein_coding	MYO3A	HGNC:7601	-1.81479	-3.34269	-8.82106	1.46571e-17	2.21002e-16	29.204	7.92415
ENSG00000259347.7	lncRNA	AC087482.1	NA	-3.04509	-2.60326	-24.7599	4.24e-110	2.78e-108	240.498	11.0918	130.85		ENSG00000176204.13	protein_coding	LRRTM4	HGNC:19411	-2.98344	-2.91751	-13.5126	1.6e-36	3.63e-35	72.1233	14.7495	37.3898		ENSG00000253549.6	lncRNA	CA3-AS1	HGNC:51657	-3.48139	-0.990289	-20.0351	9.11e-67	8.82e-65	141.309	22.3992	226.537		ENSG00000182870.13	protein_coding	GALNT9	HGNC:4131	-1.81428	-1.50297	-10.0087	8.58631e-22	2.2975e-20	38.7338	26.6946
ENSG00000122592.8	protein_coding	HOXA7	HGNC:5108	-3.04489	-1.17963	-22.9797	1.77e-97	8.94e-96	211.533	50.0378	196.558		ENSG00000226320.6	lncRNA	LINC01811	HGNC:52615	-2.98249	-4.1177	-12.6318	1.32e-32	2.48e-31	63.2172	7.32096	22.2034		ENSG00000211632.4	IG_V_gene	IGKV3D-11	HGNC:5823	-3.47958	-0.509848	-12.0394	1.18e-29	1.77e-28	56.2798	59.2682	360.341		ENSG00000246379.8	lncRNA	AC040168.1	NA	-1.81425	-1.83497	-11.7855	9.01319e-29	6.27845e-27	54.5025	17.0379
ENSG00000075035.10	protein_coding	WSCD2	HGNC:29117	-3.04485	-0.86347	-20.3296	2.03e-79	6.46e-78	170.081	83.0486	269.478		ENSG00000157927.17	protein_coding	RADIL	HGNC:22226	-2.97775	1.05759	-19.547	3.11e-66	2.58e-64	140.022	144.666	529.966		ENSG00000211951.2	IG_V_gene	IGHV2-26	HGNC:5575	-3.47181	0.137106	-10.9699	2.36e-25	2.71e-24	46.3971	161.763	702.22		ENSG00000277587.1	lncRNA	AC008759.3	NA	-1.81351	-3.24438	-8.10212	3.44947e-15	3.84075e-14	23.8849	8.00798
ENSG00000214942.6	lncRNA	AC113167.1	NA	-3.04189	-5.0535	-24.9154	3.23e-111	2.17e-109	242.996	2.37174	16.531		ENSG00000198848.13	protein_coding	CES1	HGNC:1863	-2.97513	5.4707	-11.4823	9.93e-28	1.41e-26	51.5467	6855.37	11146.2		ENSG00000157851.17	protein_coding	DPYSL5	HGNC:20637	-3.46945	-3.6399	-15.4502	1.14e-44	3.93e-43	90.7537	10.7339	43.5122		ENSG00000233421.4	lncRNA	LINC01783	HGNC:52573	-1.81314	-4.16654	-10.0044	8.91091e-22	2.37932e-20	38.6417	4.06986
ENSG00000281128.2	lncRNA	PTENP1-AS	HGNC:48773	-3.0394	-4.71784	-23.7388	8.1e-103	4.64e-101	223.759	3.07291	20.7168		ENSG00000178597.7	protein_coding	PSAPL1	HGNC:33131	-2.97387	-2.66646	-10.5331	6.36e-24	7.24e-23	43.3869	55.9017	47.5424		ENSG00000211648.2	IG_V_gene	IGLV1-47	HGNC:5880	-3.46766	2.6082	-11.2672	1.59e-26	1.98e-25	48.897	621.807	2994.05		ENSG00000170396.9	protein_coding	ZNF804A	HGNC:21711	-1.81014	-0.455984	-10.0548	5.7853e-22	1.58148e-20	39.1093	52.1457
ENSG00000124743.6	protein_coding	KLHL31	HGNC:21353	-3.03852	0.879793	-29.9822	1.25e-148	2.44e-146	328.981	126.732	1561.3		ENSG00000279526.1	TEC	AC011239.2	NA	-2.97326	-3.7159	-16.6516	1.78e-51	7.81e-50	106.278	4.87013	18.1864		ENSG00000278484.1	lncRNA	AC010998.3	NA	-3.4672	-3.60646	-12.407	3.5e-31	5.76e-30	59.9583	10.027	44.0488		ENSG00000178662.16	protein_coding	CSRNP3	HGNC:30729	-1.80996	1.56724	-12.9148	1.49025e-33	2.34052e-31	65.3906	198.108
ENSG00000232528.3	transcribed_unitary_pseudogene	AL109809.1	NA	-3.03732	-3.58873	-21.9854	1.37e-90	5.87e-89	195.744	7.9559	59.1681		ENSG00000274588.2	protein_coding	DGKK	HGNC:32395	-2.97161	-4.66817	-15.1372	4.33e-44	1.35e-42	89.407	8.25788	12.9322		ENSG00000152580.8	protein_coding	IGSF10	HGNC:26384	-3.46679	-0.529621	-17.0027	5.54e-52	2.73e-50	107.405	43.4865	350.488		ENSG00000134042.14	protein_coding	MRO	HGNC:24121	-1.8099	-1.25462	-11.8376	5.49019e-29	3.91056e-27	55.0081	25.0998
ENSG00000214128.11	protein_coding	TMEM213	HGNC:27220	-3.03724	-1.59796	-12.2405	1.38e-32	1.02e-31	62.8185	179.85	430.398		ENSG00000124469.12	protein_coding	CEACAM8	HGNC:1820	-2.97114	-2.91813	-10.5875	3.9e-24	4.5e-23	43.8818	30.0204	127.169		ENSG00000197766.8	protein_coding	CFD	HGNC:2771	-3.46501	3.88348	-15.5429	4.24e-45	1.48e-43	91.4073	742.507	5938.24		ENSG00000188910.8	protein_coding	GJB3	HGNC:4285	-1.80967	0.761476	-8.70527	3.61517e-17	5.19394e-16	28.1982	140.647
ENSG00000106004.5	protein_coding	HOXA5	HGNC:5106	-3.03686	1.20878	-29.4795	7.48e-145	1.25e-142	320.295	192.921	1016.12		ENSG00000270076.1	lncRNA	AF131215.7	NA	-2.97033	-3.54204	-15.6789	1.07e-46	3.76e-45	95.368	5.859	20.4237		ENSG00000004799.8	protein_coding	PDK4	HGNC:8812	-3.4649	3.94362	-21.0968	4.93e-72	6.23e-70	153.252	723.62	8175.41		ENSG00000135298.14	protein_coding	ADGRB3	HGNC:945	-1.80933	-1.02558	-10.2053	1.57832e-22	4.63522e-21	40.3937	34.9361
ENSG00000174899.12	transcribed_unitary_pseudogene	SLC66A1L	HGNC:25146	-3.03564	-0.408813	-22.2538	1.95e-92	8.66e-91	199.938	68.6994	469.513		ENSG00000140254.12	protein_coding	DUOXA1	HGNC:26507	-2.96902	2.90041	-15.2328	1.51e-44	4.78e-43	90.1641	607.354	1764.2		ENSG00000231758.3	lncRNA	ARHGAP15-AS1	HGNC:40949	-3.46425	-5.03602	-18.3577	1.58e-58	1.05e-56	122.386	1.98337	14.3902		ENSG00000135447.17	protein_coding	PPP1R1A	HGNC:9286	-1.80816	1.01567	-9.84854	3.35936e-21	8.24706e-20	37.3179	160.998
ENSG00000213759.10	protein_coding	UGT2B11	HGNC:12545	-3.03431	-1.44512	-8.29813	2.76e-16	9.68e-16	25.6616	1867.87	2077.09		ENSG00000143768.13	protein_coding	LEFTY2	HGNC:3122	-2.96807	-1.24918	-12.402	1.31e-31	2.33e-30	60.8513	41.8219	121.61		ENSG00000167281.19	protein_coding	RBFOX3	HGNC:27097	-3.46383	-1.41271	-13.7498	5.73e-37	1.31e-35	73.0688	28.0374	839.878		ENSG00000204544.5	protein_coding	MUC21	HGNC:21661	-1.80728	-5.05993	-7.41298	4.63315e-13	3.91034e-12	19.1488	4.42515
ENSG00000169252.6	protein_coding	ADRB2	HGNC:286	-3.03276	1.16412	-30.3226	3.42e-151	7.17e-149	334.867	163.951	1067.98		ENSG00000286722.1	lncRNA	AC009244.1	NA	-2.96793	0.312875	-11.9589	1.02e-29	1.63e-28	56.4259	140.831	308.661		ENSG00000115556.14	protein_coding	PLCD4	HGNC:9062	-3.46131	-3.01728	-17.3511	1.18e-53	6.38e-52	111.289	6.86902	104.951		ENSG00000287168.1	lncRNA	AL512625.3	NA	-1.80573	-1.88486	-11.616	4.47438e-28	2.7461e-26	52.927	16.7146
ENSG00000127743.6	protein_coding	IL17B	HGNC:5982	-3.03123	-1.50252	-19.7866	7.56e-76	2.19e-74	161.912	59.1404	231.327		ENSG00000197766.8	protein_coding	CFD	HGNC:2771	-2.96735	4.20698	-17.4083	2.9e-55	1.54e-53	114.694	1190.26	4971.81		ENSG00000100721.11	protein_coding	TCL1A	HGNC:11648	-3.4586	-2.62553	-10.369	4.79e-23	4.71e-22	41.3645	30.5655	261.073		ENSG00000134762.17	protein_coding	DSC3	HGNC:3037	-1.80462	3.64125	-8.18094	1.92806e-15	2.21907e-14	24.0401	1044.54
ENSG00000105894.12	protein_coding	PTN	HGNC:9630	-3.02899	3.65877	-19.8359	3.6e-76	1.05e-74	162.354	1900.31	10024.3		ENSG00000132622.11	protein_coding	HSPA12B	HGNC:16193	-2.96715	2.57395	-28.6674	1.43e-114	1.25e-111	250.963	297.859	1573.75		ENSG00000171227.7	protein_coding	TMEM37	HGNC:18216	-3.45143	3.74917	-20.4871	5.25e-69	5.75e-67	146.301	540.318	6482.68		ENSG00000277954.1	lncRNA	AC092376.2	NA	-1.80396	-0.233507	-11.7335	1.47548e-28	9.87012e-27	54.0507	55.1477
ENSG00000237813.4	lncRNA	AC002066.1	NA	-3.02865	-4.18403	-23.1703	8.2e-99	4.32e-97	214.591	4.29433	35.7965		ENSG00000226869.6	lncRNA	LHFPL3-AS1	HGNC:40341	-2.96515	-4.13427	-13.2432	2.61e-35	5.56e-34	69.3795	6.7013	15.9831		ENSG00000211685.3	IG_C_gene	IGLC7	HGNC:5861	-3.45073	-0.333294	-10.5954	6.61e-24	6.88e-23	43.1432	97.2412	645.951		ENSG00000154274.15	protein_coding	C4orf19	HGNC:25618	-1.80281	0.599534	-8.51099	1.61198e-16	2.13518e-15	26.7395	136.144
ENSG00000144230.16	protein_coding	GPR17	HGNC:4471	-3.02788	-2.08062	-21.8461	1.24e-89	5.08e-88	193.547	22.6499	118.788		ENSG00000103241.7	protein_coding	FOXF1	HGNC:3809	-2.9651	3.01452	-26.3384	3.06e-102	1.19e-99	222.633	411.189	2136.36		ENSG00000132514.14	protein_coding	CLEC10A	HGNC:16916	-3.44903	0.926226	-18.8809	4.4e-61	3.34e-59	128.201	100.104	832.171		ENSG00000163810.12	protein_coding	TGM4	HGNC:11780	-1.80226	3.57236	-3.55215	0.000414562	0.000911533	-1.28115	20686.4
ENSG00000165621.8	protein_coding	OXGR1	HGNC:4531	-3.02731	-1.59882	-13.9506	3.64e-41	3.68e-40	82.4353	88.6184	200.381		ENSG00000114654.7	protein_coding	EFCC1	HGNC:25692	-2.96445	1.95235	-23.8122	8.87e-89	1.7e-86	191.735	215.887	1001.32		ENSG00000166405.15	protein_coding	RIC3	HGNC:30338	-3.44869	-2.36507	-15.1771	2.08e-43	6.79e-42	87.8468	13.7547	101.122		ENSG00000102230.14	protein_coding	PCYT1B	HGNC:8755	-1.80115	-0.0996358	-10.0715	5.00926e-22	1.37942e-20	39.2416	65.6367
ENSG00000149295.14	protein_coding	DRD2	HGNC:3023	-3.02669	-1.30247	-17.0638	9.54e-59	1.69e-57	122.691	86.9811	245.717		ENSG00000064989.13	protein_coding	CALCRL	HGNC:16709	-2.96333	5.07251	-22.9914	2.09e-84	3.37e-82	181.616	1679.15	8882.8		ENSG00000127249.15	protein_coding	ATP13A4	HGNC:25422	-3.4481	-0.254265	-15.916	7.7e-47	2.93e-45	95.603	55.5073	408.976		ENSG00000281406.2	protein_coding	BLACAT1	HGNC:48597	-1.80072	-3.30156	-8.50593	1.67542e-16	2.21457e-15	26.8303	8.81836
ENSG00000178343.5	protein_coding	SHISA3	HGNC:25159	-3.02616	-2.83446	-18.584	4.03e-68	9.33e-67	144.23	48.6733	87.2655		ENSG00000188817.8	protein_coding	SNTN	HGNC:33706	-2.95882	0.991501	-9.97859	8.41e-22	8.38e-21	38.3009	311.518	1301.15		ENSG00000260947.1	lncRNA	AL356489.2	NA	-3.44761	-3.53826	-15.5133	5.81e-45	2.02e-43	91.4214	5.75052	51.2195		ENSG00000227487.4	lncRNA	NCAM1-AS1	HGNC:48675	-1.79979	-3.75476	-9.29776	3.25589e-19	6.11198e-18	32.9088	6.12974
ENSG00000170549.4	protein_coding	IRX1	HGNC:14358	-3.02052	1.27418	-17.2143	1.18e-59	2.16e-58	124.593	469.693	1444.27		ENSG00000255986.6	transcribed_unprocessed_pseudogene	MT1JP	HGNC:7402	-2.95478	-4.36344	-14.6381	1.01e-41	2.94e-40	84.0067	3.88683	21.4068		ENSG00000068976.14	protein_coding	PYGM	HGNC:9726	-3.44749	-0.347421	-21.5888	1.76e-74	2.57e-72	158.991	41.7963	632.488		ENSG00000168077.14	protein_coding	SCARA3	HGNC:19000	-1.79927	4.81468	-13.273	4.054e-35	8.83702e-33	68.8459	1643.77
ENSG00000122420.10	protein_coding	PTGFR	HGNC:9600	-3.02	0.632545	-20.4272	4.57e-80	1.49e-78	171.489	206.588	853.832		ENSG00000244476.3	protein_coding	ERVFRD-1	HGNC:33823	-2.95292	-2.28072	-15.8139	2.35e-47	8.53e-46	96.8614	15.6642	57.5254		ENSG00000152954.12	protein_coding	NRSN1	HGNC:17881	-3.44639	-4.33171	-16.6897	1.72e-50	7.86e-49	104.052	2.73805	27.0244		ENSG00000234224.3	protein_coding	TMEM229A	HGNC:37279	-1.79861	-4.40216	-8.62915	6.51289e-17	9.07355e-16	27.74	3.9481
ENSG00000112964.14	protein_coding	GHR	HGNC:4263	-3.01973	3.89392	-25.2971	5.69e-114	4.09e-112	249.208	1145	8958.75		ENSG00000180871.8	protein_coding	CXCR2	HGNC:6027	-2.94966	0.430378	-18.1016	8.82e-59	5.36e-57	122.959	90.551	417.644		ENSG00000141574.8	protein_coding	SECTM1	HGNC:10707	-3.44169	4.28071	-17.0823	2.3e-52	1.16e-50	108.071	901.576	9969.41		ENSG00000105974.13	protein_coding	CAV1	HGNC:1527	-1.79854	5.87842	-12.3457	4.10609e-31	4.08766e-29	59.679	3474.45
ENSG00000120738.8	protein_coding	EGR1	HGNC:3238	-3.01211	7.42284	-21.5826	7.79e-88	3.08e-86	189.019	14896.6	93155.8		ENSG00000225764.2	lncRNA	P3H2-AS1	HGNC:40886	-2.94745	-3.47769	-12.7695	3.28e-33	6.38e-32	64.5772	9.93692	21.3729		ENSG00000130643.9	protein_coding	CALY	HGNC:17938	-3.44163	-3.15142	-15.4427	1.23e-44	4.24e-43	90.6699	7.54262	56.0976		ENSG00000158887.19	protein_coding	MPZ	HGNC:7225	-1.79745	0.483508	-8.97545	4.33943e-18	7.0113e-17	30.3004	119.533
ENSG00000110195.14	protein_coding	FOLR1	HGNC:3791	-3.01203	0.618277	-12.2905	7.95e-33	5.94e-32	63.1896	606.727	1174.84		ENSG00000107242.20	protein_coding	PIP5K1B	HGNC:8995	-2.94615	2.69258	-20.1776	1.59e-69	1.55e-67	147.5	422.438	1461.63		ENSG00000072041.17	protein_coding	SLC6A15	HGNC:13621	-3.44043	-3.80711	-13.2845	6.26e-35	1.26e-33	68.514	12.6424	31.4146		ENSG00000084674.15	protein_coding	APOB	HGNC:603	-1.79636	-1.44803	-8.13674	2.67309e-15	3.02967e-14	24.094	34.7625
ENSG00000158571.11	protein_coding	PFKFB1	HGNC:8872	-3.01116	0.146361	-25.5575	7.4e-116	5.66e-114	253.702	88.27	933.973		ENSG00000142449.13	protein_coding	FBN3	HGNC:18794	-2.94441	0.373182	-10.6634	1.97e-24	2.3e-23	44.353	260.364	435.136		ENSG00000163431.13	protein_coding	LMOD1	HGNC:6647	-3.43962	3.55421	-16.6292	3.33e-50	1.5e-48	103.126	757.904	8270.27		ENSG00000282556.3	lncRNA	AC068733.3	NA	-1.79454	-1.02876	-10.4609	1.6866e-23	5.55305e-22	42.5903	32.8024
ENSG00000177098.9	protein_coding	SCN4B	HGNC:10592	-3.00394	2.84122	-31.0413	1.28e-156	3.34e-154	347.298	524.106	2979.63		ENSG00000225473.1	lncRNA	ATP13A4-AS1	HGNC:41095	-2.94275	-1.36772	-8.88269	7.52e-18	5.79e-17	29.5078	88.1429	156.424		ENSG00000166206.15	protein_coding	GABRB3	HGNC:4083	-3.43822	-1.20323	-11.6067	6.93e-28	9.3e-27	52.301	76.8441	179.488		ENSG00000165799.5	protein_coding	RNASE7	HGNC:19278	-1.79333	-2.53232	-8.51283	1.58946e-16	2.10755e-15	26.8745	14.1557
ENSG00000167641.11	protein_coding	PPP1R14A	HGNC:14871	-3.0035	1.27445	-27.5077	3.74e-130	4.2e-128	286.513	206.392	1047.62		ENSG00000288543.1	lncRNA	AL035409.2	NA	-2.94248	-2.88173	-16.515	8.47e-51	3.58e-49	104.735	8.27829	32.5254		ENSG00000241351.3	IG_V_gene	IGKV3-11	HGNC:5815	-3.43772	3.96597	-10.0908	5.26e-22	4.81e-21	38.5236	1497.65	7607.85		ENSG00000115896.16	protein_coding	PLCL1	HGNC:9063	-1.78881	2.92744	-11.4156	2.92221e-27	1.60284e-25	50.973	529.108
ENSG00000078725.13	protein_coding	BRINP1	HGNC:2687	-3.00272	-0.151976	-14.7378	2.19e-45	2.57e-44	92.0029	194.275	636.832		ENSG00000186188.11	protein_coding	FFAR4	HGNC:19061	-2.94215	0.984842	-16.9327	7.08e-53	3.3e-51	109.395	140.51	572.525		ENSG00000258987.2	lncRNA	AL132642.1	NA	-3.43613	-3.90679	-17.6355	5.04e-55	2.87e-53	114.413	3.37214	30.2683		ENSG00000116983.13	protein_coding	HPCAL4	HGNC:18212	-1.78872	-2.56548	-8.6783	4.45562e-17	6.34731e-16	28.1162	14.1078
ENSG00000172554.12	protein_coding	SNTG2	HGNC:13741	-3.00272	-2.28515	-17.7489	6.5e-63	1.34e-61	132.28	26.8569	100.133		ENSG00000285930.1	lncRNA	AC015813.8	NA	-2.93819	-4.49763	-12.0277	5.22e-30	8.46e-29	57.3079	5.89425	26.7119		ENSG00000146352.13	protein_coding	CLVS2	HGNC:23046	-3.43333	-4.30853	-16.1306	7.58e-48	3.02e-46	98.0124	3.67775	26.9024		ENSG00000186847.6	protein_coding	KRT14	HGNC:6416	-1.78836	4.06791	-6.82084	2.3702e-11	1.59566e-10	14.773	1857.76
ENSG00000225472.2	lncRNA	AL136366.1	NA	-2.99963	-3.00209	-16.6005	5.51e-56	9.08e-55	116.429	23.3132	55.0708		ENSG00000091181.20	protein_coding	IL5RA	HGNC:6017	-2.93587	0.166826	-14.1906	1.25e-39	3.32e-38	79.1081	103.46	396.966		ENSG00000235049.1	lncRNA	LINC00940	HGNC:48634	-3.43248	-2.63451	-13.7366	6.56e-37	1.49e-35	72.9996	10.2453	77.7073		ENSG00000145087.13	protein_coding	STXBP5L	HGNC:30757	-1.78814	1.50583	-10.103	3.82067e-22	1.06987e-20	39.4252	230.271
ENSG00000221866.9	protein_coding	PLXNA4	HGNC:9102	-2.99918	2.92654	-24.6694	1.89e-109	1.22e-107	238.857	611.158	5548.26		ENSG00000169181.13	protein_coding	GSG1L	HGNC:28283	-2.93556	-4.1447	-15.8123	2.39e-47	8.67e-46	96.8455	4.29685	18.5424		ENSG00000248485.2	protein_coding	PCP4L1	HGNC:20448	-3.43228	-2.39537	-13.1439	2.54e-34	4.95e-33	67.072	14.4449	221.024		ENSG00000181585.7	protein_coding	TMIE	HGNC:30800	-1.78794	-1.94341	-12.1124	3.94625e-30	3.45276e-28	57.5691	15.8463
ENSG00000274312.1	lncRNA	AC015722.2	NA	-2.99913	-4.85525	-21.6792	1.71e-88	6.94e-87	190.928	5.59586	21.5841		ENSG00000189129.14	protein_coding	PLAC9	HGNC:19255	-2.93549	1.96236	-25.9601	3.16e-100	1.02e-97	218.024	201.317	1024.85		ENSG00000271447.6	protein_coding	MMP28	HGNC:14366	-3.43013	2.68765	-18.5748	1.38e-59	9.6e-58	124.692	319.366	2706.12		ENSG00000083067.23	protein_coding	TRPM3	HGNC:17992	-1.78789	-1.11019	-10.4699	1.55887e-23	5.15937e-22	42.6678	33.1098
ENSG00000256916.1	lncRNA	AP000851.1	NA	-2.99668	-1.99373	-11.3526	1.79e-28	1.12e-27	53.4495	125.761	227.602		ENSG00000167972.14	protein_coding	ABCA3	HGNC:33	-2.93468	7.4193	-12.3798	1.63e-31	2.89e-30	60.19	13059.1	40205.2		ENSG00000211645.2	IG_V_gene	IGLV1-50	HGNC:5881	-3.42966	-2.7236	-13.0218	8.55e-34	1.6e-32	65.888	10.815	81.6341		ENSG00000102683.8	protein_coding	SGCG	HGNC:10809	-1.78628	-0.976586	-8.14147	2.58148e-15	2.9324e-14	24.1133	51.8583
ENSG00000170153.11	protein_coding	RNF150	HGNC:23138	-2.99636	3.17349	-27.6606	2.76e-131	3.22e-129	289.042	779.688	4401.32		ENSG00000187848.15	protein_coding	P2RX2	HGNC:15459	-2.93464	-2.74403	-13.1461	7.09e-35	1.48e-33	68.3617	16.9462	40.9831		ENSG00000144218.19	protein_coding	AFF3	HGNC:6473	-3.42404	-0.028511	-20.4619	7.01e-69	7.6e-67	146.135	53.8565	462.146		ENSG00000166426.8	protein_coding	CRABP1	HGNC:2338	-1.78558	-2.94563	-6.84742	1.9976e-11	1.36296e-10	15.4646	19.8224
ENSG00000263155.6	protein_coding	MYZAP	HGNC:43444	-2.99356	0.705255	-26.6785	4.85e-124	4.47e-122	272.485	120.067	1002.95		ENSG00000256234.1	lncRNA	AC022509.2	NA	-2.93308	-3.06205	-14.4152	1.12e-40	3.11e-39	81.6099	9.38033	58.7288		ENSG00000254709.8	protein_coding	IGLL5	HGNC:38476	-3.42175	-0.842662	-12.5545	8.38e-32	1.44e-30	61.2277	37.3472	277.732		ENSG00000247416.4	lncRNA	AP000802.1	NA	-1.78556	-4.62219	-10.2615	9.68471e-23	2.93278e-21	40.7657	2.45509
ENSG00000116745.7	protein_coding	RPE65	HGNC:10294	-2.99122	-4.69128	-20.9533	1.41e-83	4.97e-82	179.669	4.53375	30.1062		ENSG00000163737.4	protein_coding	PF4	HGNC:8861	-2.92992	-2.6627	-12.8229	1.91e-33	3.75e-32	65.0928	16.1447	54.5593		ENSG00000186912.6	protein_coding	P2RY4	HGNC:8542	-3.41665	-3.71258	-17.3137	1.79e-53	9.58e-52	110.874	5.24532	62.4634		ENSG00000175084.12	protein_coding	DES	HGNC:2770	-1.78462	9.59236	-7.6945	6.51966e-14	6.16285e-13	20.5313	55823.2
ENSG00000179636.15	protein_coding	TPPP2	HGNC:19293	-2.99019	-4.68894	-21.6189	4.41e-88	1.77e-86	189.989	4.12511	18.8584		ENSG00000205038.12	protein_coding	PKHD1L1	HGNC:20313	-2.92933	1.04763	-17.0081	2.98e-53	1.41e-51	110.256	217.764	655.441		ENSG00000211945.2	IG_V_gene	IGHV1-18	HGNC:5549	-3.41566	3.38948	-10.0715	6.2e-22	5.64e-21	38.379	1079.77	5377.24		ENSG00000106278.12	protein_coding	PTPRZ1	HGNC:9685	-1.78438	0.51119	-7.50271	2.49531e-13	2.17574e-12	19.5543	208.886
ENSG00000224957.6	lncRNA	LINC01266	HGNC:50309	-2.99004	-3.27667	-18.3866	7.05e-67	1.59e-65	141.391	14.7876	54.2832		ENSG00000019102.12	protein_coding	VSIG2	HGNC:17149	-2.92864	3.54622	-11.7348	8.91e-29	1.34e-27	54.0062	1347.6	2629.88		ENSG00000211653.2	IG_V_gene	IGLV1-40	HGNC:5877	-3.4142	3.70795	-9.91541	2.33e-21	2.05e-20	37.0569	1261.92	6132.71		ENSG00000213144.2	processed_pseudogene	AC084880.1	NA	-1.78423	-0.398935	-12.1021	4.35856e-30	3.78731e-28	57.5192	49.3273
ENSG00000243836.5	lncRNA	WDR86-AS1	HGNC:41186	-2.98652	-1.04188	-23.7418	7.71e-103	4.42e-101	223.837	43.1881	220.319		ENSG00000187151.7	protein_coding	ANGPTL5	HGNC:19705	-2.92858	-2.99301	-15.4723	1.06e-45	3.59e-44	93.0831	8.28015	38.0678		ENSG00000197614.11	protein_coding	MFAP5	HGNC:29673	-3.41198	1.91514	-15.092	5.12e-43	1.63e-41	86.7	289.36	1761.98		ENSG00000173320.12	protein_coding	STOX2	HGNC:25450	-1.78354	1.83887	-14.2968	1.04237e-39	5.8572e-37	79.4228	223.545
ENSG00000250971.3	lncRNA	AC110772.2	NA	-2.98546	-3.60354	-21.581	7.99e-88	3.16e-86	189.404	6.72637	43.6283		ENSG00000224958.6	lncRNA	PGM5-AS1	HGNC:44181	-2.92751	-4.12492	-16.0048	2.75e-48	1.04e-46	98.9906	3.68646	13.5932		ENSG00000184434.8	protein_coding	LRRC19	HGNC:23379	-3.41111	4.01786	-14.3993	7.26e-40	1.94e-38	79.398	806.328	7119.51		ENSG00000185567.7	protein_coding	AHNAK2	HGNC:20125	-1.7814	4.26873	-10.7019	1.98358e-24	7.65754e-23	44.451	1328.16
ENSG00000136960.13	protein_coding	ENPP2	HGNC:3357	-2.98131	4.68289	-27.3035	1.21e-128	1.31e-126	282.916	1952.44	12423.2		ENSG00000189367.15	protein_coding	KIAA0408	HGNC:21636	-2.92141	-3.56584	-13.9527	1.57e-38	3.94e-37	76.7194	7.39332	20.8475		ENSG00000279668.3	lncRNA	AC024610.2	NA	-3.40893	-4.92979	-19.6534	6.99e-65	6.27e-63	136.897	1.02911	14.8537		ENSG00000204889.10	protein_coding	KRT40	HGNC:26707	-1.77998	-4.22037	-9.97583	1.13768e-21	2.97184e-20	38.3989	3.6008
ENSG00000188525.4	lncRNA	AC010969.1	NA	-2.97955	-4.21658	-16.5232	1.57e-55	2.57e-54	115.415	7.31593	64.3451		ENSG00000276772.1	lncRNA	AC025271.4	NA	-2.91847	-2.73126	-15.2658	1.05e-44	3.35e-43	90.8103	11.3228	37.322		ENSG00000133083.15	protein_coding	DCLK1	HGNC:2700	-3.40714	0.260365	-18.5419	2e-59	1.37e-57	124.429	74.3617	550.512		ENSG00000174332.5	protein_coding	GLIS1	HGNC:29525	-1.77923	1.60327	-10.8967	3.43545e-25	1.46986e-23	46.3461	206.681
ENSG00000130988.13	protein_coding	RGN	HGNC:9989	-2.97948	0.128221	-22.2383	2.5e-92	1.1e-90	199.673	121.567	459.575		ENSG00000226252.1	lncRNA	AL135960.1	NA	-2.91546	-3.05054	-16.4421	1.94e-50	8.11e-49	103.911	7.95176	34.6102		ENSG00000100095.19	protein_coding	SEZ6L	HGNC:10763	-3.40698	-2.90816	-14.4496	4.31e-40	1.17e-38	80.2814	16.7692	64.6585		ENSG00000115221.12	protein_coding	ITGB6	HGNC:6161	-1.77851	2.61531	-9.6173	2.34371e-20	5.12213e-19	35.2745	465.886
ENSG00000146648.19	protein_coding	EGFR	HGNC:3236	-2.97794	4.91828	-20.9254	2.16e-83	7.61e-82	178.887	4698.83	12435.4		ENSG00000276289.4	protein_coding	KCNE1B	HGNC:52280	-2.91399	-3.42714	-12.9683	4.37e-34	8.81e-33	66.5754	9.72542	39.0847		ENSG00000237515.9	protein_coding	SHISA9	HGNC:37231	-3.40688	-1.79755	-9.13397	1.42e-18	1.03e-17	31.1285	93.4304	127.098		ENSG00000250421.5	lncRNA	AC106798.1	NA	-1.77699	-4.58077	-8.29606	8.18184e-16	9.90833e-15	25.2814	3.45509
ENSG00000282840.1	lncRNA	AC004554.1	NA	-2.97688	-3.93382	-25.8616	4.56e-118	3.67e-116	258.739	4.51755	28.8673		ENSG00000287804.1	lncRNA	Z98745.2	NA	-2.91166	-2.88777	-12.3491	2.21e-31	3.9e-30	60.3945	13.5121	30.339		ENSG00000132185.18	protein_coding	FCRLA	HGNC:18504	-3.40546	-1.09337	-14.0641	2.31e-38	5.69e-37	76.2475	38.1746	294.439		ENSG00000184956.16	protein_coding	MUC6	HGNC:7517	-1.77691	-0.0844607	-3.73088	0.00021043	0.000485709	-0.228693	1677.63
ENSG00000262097.2	lncRNA	LINC02185	HGNC:53047	-2.97412	-1.1091	-30.62	1.95e-153	4.48e-151	339.993	31.8173	211.611		ENSG00000123243.15	protein_coding	ITIH5	HGNC:21449	-2.91133	3.72599	-17.0976	1.06e-53	5.13e-52	111.126	944.529	3103.27		ENSG00000164128.7	protein_coding	NPY1R	HGNC:7956	-3.40352	-0.449623	-13.5401	4.8e-36	1.04e-34	70.8972	67.9168	331.732		ENSG00000186479.5	protein_coding	RGS7BP	HGNC:23271	-1.77535	1.30973	-10.1225	3.2298e-22	9.14543e-21	39.6072	186.547
ENSG00000007216.15	protein_coding	SLC13A2	HGNC:10917	-2.97369	0.228927	-12.4199	1.9e-33	1.46e-32	64.6504	360.007	1217.17		ENSG00000163827.13	protein_coding	LRRC2	HGNC:14676	-2.90962	-0.296985	-18.7954	2.43e-62	1.69e-60	131.137	49.8293	211.017		ENSG00000271615.1	transcribed_processed_pseudogene	ACTG1P22	HGNC:51502	-3.40155	-3.78417	-15.4831	8.02e-45	2.78e-43	91.1032	3.43867	40.0732		ENSG00000147394.18	protein_coding	ZNF185	HGNC:12976	-1.77219	5.02353	-12.4662	1.26372e-31	1.37735e-29	60.8578	1940.07
ENSG00000230910.4	lncRNA	AL391807.1	NA	-2.97278	-4.19482	-22.5234	2.66e-94	1.23e-92	204.248	5.39964	24.0796		ENSG00000171611.10	protein_coding	PTCRA	HGNC:21290	-2.90742	-1.40025	-16.6152	2.7e-51	1.17e-49	105.863	23.9332	100.373		ENSG00000173597.9	protein_coding	SULT1B1	HGNC:17845	-3.39919	5.32633	-13.8666	1.75e-37	4.1e-36	73.9164	2241.44	17420.1		ENSG00000177570.15	protein_coding	SAMD12	HGNC:31750	-1.77167	2.79885	-12.4732	1.17958e-31	1.2912e-29	61.0035	435.84
ENSG00000226409.3	lncRNA	AL450332.1	NA	-2.97264	-3.83077	-19.7448	1.41e-75	4.06e-74	161.33	10.5014	37.9381		ENSG00000137561.5	protein_coding	TTPA	HGNC:12404	-2.90648	-2.33211	-12.0603	3.79e-30	6.21e-29	57.56	24.3302	50.6102		ENSG00000211663.2	IG_V_gene	IGLV3-19	HGNC:5903	-3.39849	3.48138	-10.0065	1.08e-21	9.64e-21	37.8288	1136.63	5695.93		ENSG00000179913.11	protein_coding	B3GNT3	HGNC:13528	-1.77123	0.875406	-7.16778	2.43917e-12	1.87411e-11	17.2911	203.665
ENSG00000286288.1	lncRNA	AL109809.4	NA	-2.97175	-1.41132	-21.2939	7.1e-86	2.67e-84	184.914	43.5419	210.221		ENSG00000092421.17	protein_coding	SEMA6A	HGNC:10738	-2.90451	2.89211	-24.2268	5.46e-91	1.15e-88	196.79	415.495	1911.66		ENSG00000211946.3	IG_V_gene	IGHV3-20	HGNC:5585	-3.39803	-0.267671	-10.8776	5.4e-25	6.03e-24	45.6225	106.204	485.829		ENSG00000103546.18	protein_coding	SLC6A2	HGNC:11048	-1.77075	-2.97988	-9.7763	6.18427e-21	1.46282e-19	36.7914	8.61078
ENSG00000187527.11	protein_coding	ATP13A5	HGNC:31789	-2.9698	-0.166846	-12.2317	1.52e-32	1.12e-31	62.6231	271.029	904.372		ENSG00000224397.7	lncRNA	PELATON	HGNC:50328	-2.90215	3.43582	-21.5199	1.36e-76	1.63e-74	163.705	624.367	2702.08		ENSG00000114455.13	protein_coding	HHLA2	HGNC:4905	-3.3967	4.59615	-14.3786	9e-40	2.4e-38	79.1728	1172.19	10803.8		ENSG00000250734.2	lncRNA	AL391335.1	NA	-1.76957	-4.16501	-9.69634	1.21083e-20	2.77328e-19	36.0994	3.77844
ENSG00000278931.1	unprocessed_pseudogene	CR381670.1	NA	-2.96819	-4.83457	-24.0223	7.91e-105	4.7e-103	228.362	2.50405	18.6814		ENSG00000231943.9	lncRNA	PGM5P4-AS1	HGNC:51195	-2.89896	-3.63553	-15.3779	3.04e-45	9.97e-44	92.0459	5.62709	18.0169		ENSG00000156218.13	protein_coding	ADAMTSL3	HGNC:14633	-3.39564	0.539465	-17.3882	7.84e-54	4.27e-52	111.582	95.9044	833.122		ENSG00000131620.17	protein_coding	ANO1	HGNC:21625	-1.76807	4.42303	-13.0304	4.68201e-34	8.10885e-32	66.4251	1258.51
ENSG00000149596.7	protein_coding	JPH2	HGNC:14202	-2.9661	2.17724	-24.177	6.27e-106	3.8e-104	230.805	459.342	2308.81		ENSG00000156298.13	protein_coding	TSPAN7	HGNC:11854	-2.89793	3.48193	-15.3539	3.96e-45	1.3e-43	91.4699	988.917	2535.98		ENSG00000280323.1	TEC	AC053503.5	NA	-3.39532	-4.10844	-12.7913	8.29e-33	1.48e-31	63.6789	5.73805	61.7073		ENSG00000077522.14	protein_coding	ACTN2	HGNC:164	-1.76688	-0.204975	-5.07323	5.34058e-07	1.90683e-06	5.46904	866.116
ENSG00000152270.9	protein_coding	PDE3B	HGNC:8779	-2.96389	2.36556	-22.6577	3.11e-95	1.47e-93	206.214	434.17	5261.04		ENSG00000004799.8	protein_coding	PDK4	HGNC:8812	-2.89432	5.1541	-15.669	1.19e-46	4.19e-45	94.9056	2498.26	9933.07		ENSG00000104888.10	protein_coding	SLC17A7	HGNC:16704	-3.39409	-1.97105	-21.5306	3.42e-74	4.83e-72	158.312	10.526	105.415		ENSG00000185760.17	protein_coding	KCNQ5	HGNC:6299	-1.76467	0.499487	-11.3481	5.47832e-27	2.88593e-25	50.4808	96.006
ENSG00000111262.6	protein_coding	KCNA1	HGNC:6218	-2.96366	-1.96914	-16.46	3.7e-55	5.99e-54	114.498	37.072	161.389		ENSG00000144891.18	protein_coding	AGTR1	HGNC:336	-2.89323	0.390386	-15.9553	4.8e-48	1.8e-46	98.36	130.551	314.034		ENSG00000228222.1	lncRNA	AC073050.1	NA	-3.39359	-4.55279	-18.6859	3.96e-60	2.84e-58	126.059	1.50312	18.4634		ENSG00000225778.5	lncRNA	PROSER2-AS1	HGNC:27343	-1.76333	-1.51986	-12.2025	1.65066e-30	1.51227e-28	58.443	20.7325
ENSG00000196228.3	protein_coding	SULT1C3	HGNC:33543	-2.96211	-5.82914	-14.2973	5.27e-43	5.71e-42	86.8066	124.508	1501.7		ENSG00000267690.1	lncRNA	LDLRAD4-AS1	HGNC:48592	-2.89277	-4.53946	-14.2357	7.71e-40	2.07e-38	79.7131	6.66048	11.1864		ENSG00000137975.8	protein_coding	CLCA2	HGNC:2016	-3.39181	-2.59937	-11.8165	9.74e-29	1.37e-27	54.3407	55.1996	72.439		ENSG00000112319.19	protein_coding	EYA4	HGNC:3522	-1.75963	1.98201	-11.6086	4.79575e-28	2.92912e-26	52.8216	254.291
ENSG00000197561.7	protein_coding	ELANE	HGNC:3309	-2.96182	-4.01757	-19.9957	3.23e-77	9.68e-76	165.094	6.12061	31.1858		ENSG00000138821.13	protein_coding	SLC39A8	HGNC:20862	-2.89268	6.86668	-20.9472	1.43e-73	1.65e-71	156.701	6121.76	25166.4		ENSG00000258274.1	lncRNA	AC012085.2	NA	-3.39112	-3.76187	-11.9258	3.47e-29	5.04e-28	55.4095	12.1289	128.585		ENSG00000085662.14	protein_coding	AKR1B1	HGNC:381	-1.75946	4.45415	-12.4302	1.79746e-31	1.90968e-29	60.5199	1198.58
ENSG00000136244.12	protein_coding	IL6	HGNC:6018	-2.95594	-0.131363	-17.2806	4.7e-60	8.71e-59	125.622	132.479	869.354		ENSG00000175267.15	protein_coding	VWA3A	HGNC:27088	-2.8921	-0.179481	-10.6142	3.07e-24	3.56e-23	43.9678	160.451	359		ENSG00000169313.10	protein_coding	P2RY12	HGNC:18124	-3.38629	-2.2914	-15.9089	8.32e-47	3.15e-45	95.6188	11.158	87.878		ENSG00000284610.1	transcribed_unprocessed_pseudogene	AC107918.4	NA	-1.75847	-0.801556	-10.6109	4.46837e-24	1.61873e-22	43.8949	38.3054
ENSG00000147255.19	protein_coding	IGSF1	HGNC:5948	-2.95496	0.558332	-12.8763	1.12e-35	9.27e-35	69.7193	1010.99	1261.62		ENSG00000156206.14	protein_coding	CFAP161	HGNC:26782	-2.89197	-1.59466	-13.7819	9.52e-38	2.31e-36	74.8889	31.6308	119.051		ENSG00000105369.10	protein_coding	CD79A	HGNC:1698	-3.38309	2.21844	-14.6405	5.89e-41	1.68e-39	81.9623	329.154	2325.78		ENSG00000198597.9	protein_coding	ZNF536	HGNC:29025	-1.75795	-0.235191	-8.9272	6.35888e-18	1.00306e-16	29.9656	71.9521
ENSG00000233760.2	lncRNA	AC004947.1	NA	-2.95288	-2.46939	-17.4685	3.39e-61	6.6e-60	128.351	55.5788	81.5752		ENSG00000105971.15	protein_coding	CAV2	HGNC:1528	-2.88683	6.24791	-17.8416	1.86e-57	1.07e-55	119.693	4324.72	16674		ENSG00000282639.1	IG_V_gene	IGHV3-64D	HGNC:49603	-3.3824	0.214293	-9.88067	3.12e-21	2.72e-20	36.9899	248.543	1099.95		ENSG00000262267.6	lncRNA	U95743.1	NA	-1.75711	-3.3197	-5.778	1.26032e-08	5.76492e-08	9.2626	17.1796
ENSG00000187398.12	protein_coding	LUZP2	HGNC:23206	-2.94777	-0.686435	-16.008	1.59e-52	2.35e-51	108.399	96.6958	387.434		ENSG00000167754.13	protein_coding	KLK5	HGNC:6366	-2.88426	-3.14112	-7.80956	2.57e-14	1.5e-13	21.6081	196.968	124.441		ENSG00000181234.9	protein_coding	TMEM132C	HGNC:25436	-3.38202	-2.08161	-10.9485	2.86e-25	3.26e-24	46.4001	83.4678	107.341		ENSG00000022267.19	protein_coding	FHL1	HGNC:3702	-1.75629	6.9146	-9.26128	4.37911e-19	8.07071e-18	32.2465	8621.64
ENSG00000180139.11	lncRNA	ACTA2-AS1	HGNC:45169	-2.94771	0.38719	-23.2961	1.07e-99	5.78e-98	216.579	114.615	782.938		ENSG00000101162.4	protein_coding	TUBB1	HGNC:16257	-2.88054	-1.26673	-19.365	2.75e-65	2.19e-63	137.889	26.1132	120.254		ENSG00000228325.5	IG_V_gene	IGKV3D-7	HGNC:5829	-3.38155	-4.42793	-14.9231	3.04e-42	9.37e-41	85.2165	2.56341	36.1951		ENSG00000128918.15	protein_coding	ALDH1A2	HGNC:15472	-1.75595	3.9771	-11.4841	1.5424e-27	8.88411e-26	51.554	1002.34
ENSG00000068976.14	protein_coding	PYGM	HGNC:9726	-2.94738	-0.0937818	-30.5677	4.85e-153	1.09e-150	339.116	71.4059	5421.4		ENSG00000182050.13	protein_coding	MGAT4C	HGNC:30871	-2.88029	-3.37651	-12.2494	5.92e-31	1.02e-29	59.4323	17.59	26.0508		ENSG00000183463.6	protein_coding	URAD	HGNC:17785	-3.37988	0.787111	-8.88968	9.8e-18	6.7e-17	28.9752	232.534	934.951		ENSG00000183439.9	protein_coding	TRIM61	HGNC:24339	-1.75591	-1.57904	-12.7068	1.18067e-32	1.50022e-30	63.2968	19.4152
ENSG00000183695.3	protein_coding	MRGPRX2	HGNC:17983	-2.94723	-5.45235	-23.1381	1.38e-98	7.2e-97	214.036	1.69397	18.4779		ENSG00000204403.9	polymorphic_pseudogene	CASP12	HGNC:19004	-2.87835	-2.20427	-18.7038	7.21e-62	4.95e-60	130.053	12.3043	54.5593		ENSG00000124491.16	protein_coding	F13A1	HGNC:3531	-3.3752	3.08822	-14.744	2e-41	5.9e-40	83.0051	550.148	4125.8		ENSG00000196104.11	protein_coding	SPOCK3	HGNC:13565	-1.75567	4.6976	-9.71512	1.03446e-20	2.38445e-19	35.9708	1782.01
ENSG00000152092.16	protein_coding	ASTN1	HGNC:773	-2.94655	-0.819895	-16.883	1.16e-57	1.99e-56	120.186	77.9451	322.212		ENSG00000167633.18	protein_coding	KIR3DL1	HGNC:6338	-2.87819	-3.58591	-13.3681	7.17e-36	1.58e-34	70.6503	9.88497	25.339		ENSG00000211955.2	IG_V_gene	IGHV3-33	HGNC:5596	-3.37059	1.97898	-10.8333	8.02e-25	8.84e-24	45.0417	427.736	1915.73		ENSG00000237512.6	lncRNA	UNC5B-AS1	HGNC:45096	-1.75509	-3.10077	-9.01845	3.08354e-18	5.0663e-17	30.7245	8.94611
ENSG00000166257.9	protein_coding	SCN3B	HGNC:20665	-2.94566	-0.202082	-22.9719	2.01e-97	1.01e-95	211.384	84.676	381.876		ENSG00000287652.1	lncRNA	AC000082.1	NA	-2.87763	-4.13931	-15.6121	2.24e-46	7.83e-45	94.6265	4.13544	16.4407		ENSG00000145362.20	protein_coding	ANK2	HGNC:493	-3.36937	1.65861	-20.5947	1.54e-69	1.72e-67	147.583	177.751	1535.07		ENSG00000140285.12	protein_coding	FGF7	HGNC:3685	-1.75369	2.71749	-10.8962	3.44943e-25	1.47335e-23	46.267	464.2
ENSG00000143171.13	protein_coding	RXRG	HGNC:10479	-2.94458	-2.2009	-20.0376	1.71e-77	5.16e-76	165.704	22.5581	153.035		ENSG00000177453.7	protein_coding	NIM1K	HGNC:28646	-2.87554	0.0451208	-17.7209	7.62e-57	4.31e-55	118.535	77.7143	263.119		ENSG00000188833.10	protein_coding	ENTPD8	HGNC:24860	-3.36922	3.48132	-14.1242	1.25e-38	3.11e-37	76.5838	682.617	4968.78		ENSG00000241684.6	lncRNA	ADAMTS9-AS2	HGNC:42435	-1.75355	0.838762	-12.0208	9.52206e-30	7.76693e-28	56.7468	120.741
ENSG00000285576.1	transcribed_unprocessed_pseudogene	AL138686.2	NA	-2.94407	-5.42238	-18.0083	1.62e-64	3.45e-63	136.008	5.88389	27.1239		ENSG00000114378.17	protein_coding	HYAL1	HGNC:5320	-2.87528	3.59558	-15.9952	3.06e-48	1.16e-46	98.6008	949.583	2678.49		ENSG00000256643.1	lncRNA	LINC02441	HGNC:53373	-3.36791	-0.0605117	-12.7211	1.65e-32	2.91e-31	62.776	59.6798	418.195		ENSG00000167191.12	protein_coding	GPRC5B	HGNC:13308	-1.75299	3.90331	-15.079	2.55896e-43	2.48869e-40	87.6184	857.305
ENSG00000166405.15	protein_coding	RIC3	HGNC:30338	-2.9426	0.767482	-16.6374	3.33e-56	5.52e-55	116.728	256.176	802.186		ENSG00000144681.10	protein_coding	STAC	HGNC:11353	-2.87456	2.36206	-15.8301	1.96e-47	7.16e-46	96.824	378.701	1233.75		ENSG00000172724.12	protein_coding	CCL19	HGNC:10617	-3.36752	0.472054	-13.4946	7.6e-36	1.62e-34	70.3672	146.482	810.927		ENSG00000124107.5	protein_coding	SLPI	HGNC:11092	-1.75258	3.70038	-6.88084	1.61e-11	1.11261e-10	15.1715	1644.52
ENSG00000122121.11	protein_coding	XPNPEP2	HGNC:12823	-2.94152	-0.560334	-20.0295	1.94e-77	5.83e-76	165.529	69.1008	453.566		ENSG00000287059.1	lncRNA	AC090004.2	NA	-2.87419	-2.09198	-14.0959	3.43e-39	8.93e-38	78.2017	24.6994	58.5085		ENSG00000163145.13	protein_coding	C1QTNF7	HGNC:14342	-3.36209	-0.37653	-17.4272	5.09e-54	2.79e-52	112.068	53.1331	339.585		ENSG00000253553.7	lncRNA	AC090578.1	NA	-1.7525	-3.14556	-9.77649	6.17462e-21	1.4619e-19	36.7894	8.54491
ENSG00000114547.10	protein_coding	ROPN1B	HGNC:31927	-2.93766	-0.583072	-13.1473	4.94e-37	4.34e-36	72.9177	318.734	471.956		ENSG00000141161.12	protein_coding	UNC45B	HGNC:14304	-2.87416	-2.03332	-17.4542	1.7e-55	9.15e-54	115.475	14.3135	69.7797		ENSG00000187714.7	protein_coding	SLC18A3	HGNC:10936	-3.36029	-4.57698	-14.667	4.47e-41	1.29e-39	82.5533	2.93763	24.439		ENSG00000146122.17	protein_coding	DAAM2	HGNC:18143	-1.7522	3.604	-12.0922	4.79316e-30	4.12245e-28	57.292	787.85
ENSG00000169313.10	protein_coding	P2RY12	HGNC:18124	-2.93731	-0.0770226	-22.2181	3.44e-92	1.51e-90	199.363	83.901	458.265		ENSG00000156218.13	protein_coding	ADAMTSL3	HGNC:14633	-2.87394	2.46451	-20.0011	1.33e-68	1.26e-66	145.392	345.625	1299.39		ENSG00000244734.4	protein_coding	HBB	HGNC:4827	-3.35981	3.12733	-15.1086	4.29e-43	1.38e-41	86.8283	581.04	4770.83		ENSG00000181690.8	protein_coding	PLAG1	HGNC:9045	-1.7517	0.692921	-13.1147	2.00611e-34	3.64939e-32	67.386	98.5389
ENSG00000262179.3	protein_coding	MYMX	HGNC:52391	-2.9369	-1.80548	-20.2867	3.9e-79	1.23e-77	169.462	24.0648	239.239		ENSG00000250961.2	lncRNA	AC025470.2	NA	-2.87364	-4.51941	-16.095	9.95e-49	3.84e-47	99.9922	2.66234	12.6441		ENSG00000232216.1	IG_V_gene	IGHV3-43	HGNC:5604	-3.35974	-0.360293	-10.9471	2.89e-25	3.31e-24	46.251	97.3534	424.439		ENSG00000168481.9	protein_coding	LGI3	HGNC:18711	-1.75168	-0.00116263	-9.40714	1.33214e-19	2.6316e-18	33.7504	74.8064
ENSG00000254135.3	lncRNA	AC091939.1	NA	-2.93223	-5.62364	-21.5362	1.61e-87	6.32e-86	188.68	1.41224	23.2389		ENSG00000286073.1	unprocessed_pseudogene	AL138900.2	NA	-2.87361	-2.43799	-9.91005	1.52e-21	1.49e-20	37.9684	36.2542	57.5424		ENSG00000188828.12	protein_coding	GLRA4	HGNC:31715	-3.35528	-0.881295	-14.6181	7.45e-41	2.11e-39	81.9405	32.5094	254.927		ENSG00000196361.10	protein_coding	ELAVL3	HGNC:3314	-1.75078	-2.16227	-8.37766	4.43199e-16	5.54788e-15	25.8683	21.7345
ENSG00000249509.1	lncRNA	NEUROG2-AS1	HGNC:40656	-2.9313	-5.26214	-19.8842	1.74e-76	5.1e-75	163.418	4.58416	17.1239		ENSG00000230631.1	lncRNA	AL353152.1	NA	-2.87269	-4.75029	-16.0537	1.58e-48	6.05e-47	99.5264	2.39703	8.22034		ENSG00000211959.2	IG_V_gene	IGHV4-39	HGNC:5651	-3.35527	3.47633	-9.53047	5.74e-20	4.59e-19	33.8912	1308.52	6655.34		ENSG00000147231.14	protein_coding	RADX	HGNC:25486	-1.74585	-0.644467	-11.2066	2.02656e-26	9.8168e-25	49.2017	41.2096
ENSG00000073756.12	protein_coding	PTGS2	HGNC:9605	-2.92969	1.09377	-19.1542	9.42e-72	2.45e-70	152.376	457.023	1455.82		ENSG00000185860.13	protein_coding	CCDC190	HGNC:28736	-2.87051	-2.24842	-8.65889	4.38e-17	3.19e-16	27.83	71.9295	121.763		ENSG00000205221.12	protein_coding	VIT	HGNC:12697	-3.35219	-2.00969	-15.9485	5.43e-47	2.08e-45	96.0374	14.0582	107.756		ENSG00000226308.1	lncRNA	AL122058.1	NA	-1.7451	-3.42631	-7.73859	4.77091e-14	4.57306e-13	21.3355	8.40918
ENSG00000119771.15	protein_coding	KLHL29	HGNC:29404	-2.92879	2.00102	-33.6233	3.3e-176	1.76e-173	392.359	287.666	1615.4		ENSG00000153820.13	protein_coding	SPHKAP	HGNC:30619	-2.86995	-4.68425	-12.9445	5.56e-34	1.11e-32	66.3604	7.39703	22.2034		ENSG00000022267.19	protein_coding	FHL1	HGNC:3702	-3.35215	4.28902	-19.1253	2.78e-62	2.28e-60	130.845	949.123	9922.51		ENSG00000165566.12	protein_coding	AMER2	HGNC:26360	-1.7444	-3.44386	-8.22153	1.42669e-15	1.67015e-14	24.7468	8.10379
ENSG00000272701.3	lncRNA	MESTIT1	HGNC:17991	-2.92827	-2.86983	-23.0862	3.19e-98	1.64e-96	213.252	10.2367	67.3982		ENSG00000287658.1	lncRNA	AC109642.1	NA	-2.86526	-4.30704	-17.8271	2.2e-57	1.26e-55	119.754	2.6308	12.8475		ENSG00000082397.17	protein_coding	EPB41L3	HGNC:3380	-3.34734	3.61439	-17.9223	2.07e-56	1.24e-54	117.376	631	4903.71		ENSG00000103034.14	protein_coding	NDRG4	HGNC:14466	-1.74432	2.01852	-14.064	1.19079e-38	5.37684e-36	77.005	225.23
ENSG00000118596.12	protein_coding	SLC16A7	HGNC:10928	-2.92784	2.59584	-29.0677	9.12e-142	1.41e-139	313.161	429.621	3975.39		ENSG00000161640.15	protein_coding	SIGLEC11	HGNC:15622	-2.86439	-0.879172	-16.7478	5.92e-52	2.66e-50	107.362	35.1837	146.898		ENSG00000154258.17	protein_coding	ABCA9	HGNC:39	-3.34688	-0.879606	-17.1488	1.11e-52	5.65e-51	109.029	35.3202	248.415		ENSG00000213988.11	protein_coding	ZNF90	HGNC:13165	-1.74428	-0.790116	-11.1784	2.62627e-26	1.26011e-24	48.946	36.0259
ENSG00000134765.10	protein_coding	DSC1	HGNC:3035	-2.92335	-2.199	-17.2153	1.17e-59	2.13e-58	124.823	25.0108	163.398		ENSG00000155659.15	protein_coding	VSIG4	HGNC:17032	-2.86068	5.3401	-15.6971	8.7e-47	3.09e-45	95.2151	2637.32	10740.2		ENSG00000211640.4	IG_V_gene	IGLV6-57	HGNC:5927	-3.34672	2.36192	-10.2536	1.3e-22	1.24e-21	39.9741	635.942	2788.51		ENSG00000145936.9	protein_coding	KCNMB1	HGNC:6285	-1.74425	4.88106	-10.4373	2.07633e-23	6.80962e-22	42.1107	1879.99
ENSG00000187699.10	protein_coding	C2orf88	HGNC:28191	-2.92065	1.27924	-28.1128	1.21e-134	1.56e-132	296.831	222.795	1056.8		ENSG00000133401.16	protein_coding	PDZD2	HGNC:18486	-2.85457	4.36361	-17.6936	1.05e-56	5.89e-55	118.002	1291.53	4576.39		ENSG00000188738.15	protein_coding	FSIP2	HGNC:21675	-3.34544	1.058	-16.4826	1.65e-49	7.16e-48	101.636	202.925	976.585		ENSG00000135312.7	protein_coding	HTR1B	HGNC:5287	-1.74329	-3.5417	-8.85816	1.09563e-17	1.68006e-16	29.4864	6.82834
ENSG00000288605.1	lncRNA	AC007461.1	NA	-2.91918	-3.74433	-15.0667	3.39e-47	4.24e-46	96.3303	15.2925	55.9381		ENSG00000112936.19	protein_coding	C7	HGNC:1346	-2.85093	5.63414	-10.6423	2.38e-24	2.78e-23	43.8208	4518.74	12489.2		ENSG00000156687.11	protein_coding	UNC5D	HGNC:18634	-3.34506	-3.47433	-15.9054	8.64e-47	3.27e-45	95.5981	4.97089	41.3171		ENSG00000101204.18	protein_coding	CHRNA4	HGNC:1958	-1.743	-3.70888	-7.9776	8.57147e-15	9.099e-14	23.0067	6.87824
ENSG00000178734.5	lncRNA	LMO7DN	HGNC:44370	-2.9178	-5.10064	-25.3432	2.64e-114	1.93e-112	250.062	1.80288	16.3451		ENSG00000134201.12	protein_coding	GSTM5	HGNC:4637	-2.85039	1.42489	-22.1184	9.14e-80	1.26e-77	171.061	149.397	645.169		ENSG00000198523.6	protein_coding	PLN	HGNC:9080	-3.34394	2.03681	-14.6544	5.1e-41	1.47e-39	82.1131	319.927	3304		ENSG00000204789.4	processed_pseudogene	ZNF204P	HGNC:12995	-1.74288	2.34221	-11.8556	4.62627e-29	3.34228e-27	55.1163	316.92
ENSG00000148965.10	protein_coding	SAA4	HGNC:10516	-2.91579	-4.53279	-19.2468	2.39e-72	6.32e-71	153.938	5.33933	23.6372		ENSG00000169035.12	protein_coding	KLK7	HGNC:6368	-2.84798	-1.06976	-7.29511	9.47e-13	4.87e-12	17.9401	335.82	227.288		ENSG00000177103.15	protein_coding	DSCAML1	HGNC:14656	-3.34148	-1.6609	-14.1333	1.14e-38	2.85e-37	76.9888	21.1497	141.756		ENSG00000112414.15	protein_coding	ADGRG6	HGNC:13841	-1.74226	2.84376	-11.0288	1.03395e-25	4.71922e-24	47.4482	554.701
ENSG00000163661.4	protein_coding	PTX3	HGNC:9692	-2.91553	0.237446	-16.6425	3.11e-56	5.16e-55	116.84	296.973	613.858		ENSG00000143595.13	protein_coding	AQP10	HGNC:16029	-2.84783	-3.86483	-15.0795	8.17e-44	2.53e-42	88.7813	5.05937	18.8305		ENSG00000154975.14	protein_coding	CA10	HGNC:1369	-3.33343	-3.82788	-15.959	4.84e-47	1.86e-45	96.1729	5.54678	28.2439		ENSG00000261863.1	lncRNA	LINC01996	HGNC:52830	-1.74129	-4.70077	-8.57817	9.63994e-17	1.31051e-15	27.3504	3.17764
ENSG00000127324.9	protein_coding	TSPAN8	HGNC:11855	-2.91436	-0.905217	-11.7864	1.88e-30	1.27e-29	57.8976	456.082	294.726		ENSG00000235997.3	lncRNA	LINC01936	HGNC:52759	-2.84477	1.47839	-18.5673	3.63e-61	2.42e-59	128.381	178.419	715.441		ENSG00000213088.12	protein_coding	ACKR1	HGNC:4035	-3.33044	1.77581	-14.1799	7.03e-39	1.78e-37	77.2272	257.557	1420.93		ENSG00000154102.11	protein_coding	C16orf74	HGNC:23362	-1.74125	0.0981078	-11.9046	2.89913e-29	2.16886e-27	55.6552	66.3413
ENSG00000137225.13	protein_coding	CAPN11	HGNC:1478	-2.91394	0.0877061	-30.1948	3.14e-150	6.49e-148	332.66	88.7345	445.735		ENSG00000248890.2	lncRNA	HHIP-AS1	HGNC:44182	-2.84177	0.771607	-12.7002	6.61e-33	1.26e-31	63.6814	166.816	382.237		ENSG00000211633.3	IG_V_gene	IGKV1D-42	HGNC:5757	-3.32894	-2.8913	-11.6744	3.69e-28	5.03e-27	53.0397	11.0811	73.9268		ENSG00000174370.11	protein_coding	C11orf45	HGNC:28584	-1.73913	0.370619	-12.8534	2.75107e-33	4.06805e-31	64.797	77.7525
ENSG00000117707.16	protein_coding	PROX1	HGNC:9459	-2.91261	0.716202	-22.7515	6.93e-96	3.33e-94	207.815	173.086	840.575		ENSG00000169862.19	protein_coding	CTNND2	HGNC:2516	-2.83924	0.0189374	-8.69763	3.24e-17	2.38e-16	27.9663	491.583	259.644		ENSG00000188783.6	protein_coding	PRELP	HGNC:9357	-3.3258	2.89878	-13.5535	4.19e-36	9.08e-35	70.8114	713.081	4132.93		ENSG00000261192.1	transcribed_processed_pseudogene	RNF126P1	HGNC:30340	-1.7388	-3.80889	-10.9449	2.21904e-25	9.74144e-24	46.7548	4.24152
ENSG00000231826.6	lncRNA	LINC01819	HGNC:52624	-2.90952	-0.131626	-12.2836	8.58e-33	6.41e-32	63.1886	291.678	583.274		ENSG00000197353.4	protein_coding	LYPD2	HGNC:25215	-2.83782	-4.11764	-12.0677	3.53e-30	5.78e-29	57.6858	28.1058	21.2712		ENSG00000146151.14	protein_coding	HMGCLL1	HGNC:21359	-3.32571	-3.38718	-17.4758	2.97e-54	1.65e-52	112.659	3.82952	36.3902		ENSG00000163207.7	protein_coding	IVL	HGNC:6187	-1.73547	-4.30235	-6.527	1.51413e-10	9.07903e-10	13.5583	8.29741
ENSG00000215483.11	lncRNA	LINC00598	HGNC:42770	-2.90829	-1.28982	-25.8192	9.28e-118	7.45e-116	258.085	27.8533	288.319		ENSG00000172159.16	protein_coding	FRMD3	HGNC:24125	-2.83724	1.77528	-25.1043	1.14e-95	2.84e-93	207.557	183.289	757.729		ENSG00000185290.4	protein_coding	NUPR2	HGNC:44164	-3.3254	-4.71453	-15.649	1.36e-45	4.85e-44	92.8634	2.01663	14.9268		ENSG00000075213.11	protein_coding	SEMA3A	HGNC:10723	-1.73461	0.997609	-10.3758	3.56703e-23	1.14899e-21	41.8023	144.477
ENSG00000154262.13	protein_coding	ABCA6	HGNC:36	-2.90788	2.35342	-27.3415	6.34e-129	6.98e-127	283.648	389.305	2395.03		ENSG00000127329.16	protein_coding	PTPRB	HGNC:9665	-2.83694	4.97004	-21.5295	1.21e-76	1.46e-74	163.785	1657.67	7619.68		ENSG00000105609.17	protein_coding	LILRB5	HGNC:6609	-3.32486	1.19569	-20.4566	7.45e-69	8.02e-67	146.03	107.78	893.805		ENSG00000058866.15	protein_coding	DGKG	HGNC:2853	-1.73436	0.422477	-10.8464	5.41034e-25	2.2464e-23	45.9551	95.509
ENSG00000182463.16	protein_coding	TSHZ2	HGNC:13010	-2.90772	3.68223	-28.3317	2.86e-136	3.86e-134	300.489	989.936	5202.04		ENSG00000164736.6	protein_coding	SOX17	HGNC:18122	-2.83687	1.09865	-23.4727	5.72e-87	9.94e-85	187.596	123.163	602.661		ENSG00000214575.9	protein_coding	CPEB1	HGNC:21744	-3.31741	-2.48363	-16.3343	8.31e-49	3.44e-47	100.2	9.69647	81.7073		ENSG00000279756.1	TEC	AC012317.2	NA	-1.73406	-4.78654	-8.92662	6.38801e-18	1.00669e-16	29.9785	2.67066
ENSG00000163431.13	protein_coding	LMOD1	HGNC:6647	-2.90672	4.04318	-29.8194	2.1e-147	3.86e-145	326.08	1126.82	6697.9		ENSG00000235387.5	protein_coding	SPAAR	HGNC:27244	-2.83501	-0.034134	-29.0692	1.1e-116	1.09e-113	255.673	46.0427	230.932		ENSG00000211673.2	IG_V_gene	IGLV3-1	HGNC:5896	-3.3133	4.04962	-9.25607	5.35e-19	4e-18	31.6653	1701.28	7936.07		ENSG00000228549.4	lncRNA	BX284668.2	NA	-1.73377	-3.28958	-9.54197	4.38279e-20	9.20458e-19	34.8733	7.67265
ENSG00000153993.13	protein_coding	SEMA3D	HGNC:10726	-2.90624	1.56804	-21.6184	4.44e-88	1.78e-86	189.832	304.697	1323.42		ENSG00000267072.2	lncRNA	NAGPA-AS1	HGNC:44184	-2.83468	-1.75406	-13.5196	1.49e-36	3.38e-35	72.1671	23.3711	63.4915		ENSG00000150627.16	protein_coding	WDR17	HGNC:16661	-3.31324	-2.63454	-13.917	1.04e-37	2.48e-36	74.8259	12.1476	73.2195		ENSG00000185155.12	protein_coding	MIXL1	HGNC:13363	-1.73325	-3.72588	-9.64364	1.88152e-20	4.16969e-19	35.6873	5.67864
ENSG00000258479.6	lncRNA	LINC00640	HGNC:44291	-2.90601	-3.00898	-22.6823	2.1e-95	1e-93	206.786	10.4428	59.5044		ENSG00000238099.3	lncRNA	LINC01625	HGNC:52052	-2.83257	-3.99031	-15.1419	4.11e-44	1.29e-42	89.4617	4.67718	13.8475		ENSG00000151079.7	protein_coding	KCNA6	HGNC:6225	-3.30609	-2.95429	-14.6734	4.18e-41	1.21e-39	82.5999	9.12682	52.2439		ENSG00000225914.3	lncRNA	TSBP1-AS1	HGNC:39756	-1.73275	-0.361451	-11.6883	2.26188e-28	1.47407e-26	53.6287	47.5329
ENSG00000164825.4	protein_coding	DEFB1	HGNC:2766	-2.90498	-0.242518	-13.5359	5.21e-39	4.89e-38	77.4157	292.153	451.009		ENSG00000286320.1	lncRNA	AC108053.1	NA	-2.83009	-1.40721	-18.7155	6.28e-62	4.33e-60	130.198	22.2542	90.9831		ENSG00000271952.2	lncRNA	LINC01954	HGNC:52779	-3.30392	-4.00972	-16.6294	3.32e-50	1.5e-48	103.399	2.81289	29.6098		ENSG00000169174.11	protein_coding	PCSK9	HGNC:20001	-1.73237	-2.88055	-7.97716	8.599e-15	9.12057e-14	22.9913	20.5888
ENSG00000119121.22	protein_coding	TRPM6	HGNC:17995	-2.90444	-1.05591	-18.4553	2.61e-67	5.92e-66	142.315	62.2745	204.398		ENSG00000260057.6	lncRNA	LINC01571	HGNC:51384	-2.82945	-4.32762	-10.7986	5.76e-25	6.97e-24	45.8278	7.59555	27.0169		ENSG00000174236.4	protein_coding	REP15	HGNC:33748	-3.30259	-1.7232	-13.5463	4.51e-36	9.75e-35	71.0506	24.8254	128.805		ENSG00000288048.1	lncRNA	AC104088.3	NA	-1.73165	-1.96758	-8.78245	1.98253e-17	2.93674e-16	28.8997	18.7725
ENSG00000286406.1	transcribed_unprocessed_pseudogene	AC138776.1	NA	-2.90409	-3.92745	-21.3117	5.37e-86	2.02e-84	185.213	5.34383	40.2301		ENSG00000116016.14	protein_coding	EPAS1	HGNC:3374	-2.82876	8.6526	-24.1904	8.54e-91	1.76e-88	196.287	19499.4	96433.6		ENSG00000177675.9	protein_coding	CD163L1	HGNC:30375	-3.30249	2.30078	-20.9142	3.99e-71	4.8e-69	151.208	206.15	2275.17		ENSG00000185532.20	protein_coding	PRKG1	HGNC:9414	-1.73081	2.39326	-12.6452	2.16994e-32	2.65068e-30	62.7056	339.443
ENSG00000230928.1	lncRNA	AL139241.1	NA	-2.90288	-4.91406	-21.4793	3.92e-87	1.53e-85	187.809	3.73717	19.7876		ENSG00000227544.10	lncRNA	AC018647.1	NA	-2.82831	-1.76545	-19.0663	9.7e-64	7.19e-62	134.339	16.3488	69.9661		ENSG00000175329.13	protein_coding	ISX	HGNC:28084	-3.30012	3.63378	-11.3839	5.45e-27	6.96e-26	49.9239	746.603	5293.63		ENSG00000185518.12	protein_coding	SV2B	HGNC:16874	-1.73051	1.55671	-8.36997	4.69639e-16	5.85856e-15	25.6205	286.774
ENSG00000281655.1	lncRNA	AP000851.2	NA	-2.90084	-2.44135	-12.9347	5.72e-36	4.8e-35	70.6008	60.6643	119.115		ENSG00000258545.6	lncRNA	RHOXF1-AS1	HGNC:51582	-2.82639	0.462382	-12.8909	9.6e-34	1.91e-32	65.6249	146.293	342.729		ENSG00000242766.1	IG_V_gene	IGKV1D-17	HGNC:5749	-3.2991	-2.55665	-9.98287	1.32e-21	1.18e-20	38.09	22.659	123.756		ENSG00000140955.11	protein_coding	ADAD2	HGNC:30714	-1.7289	-2.24618	-9.53758	4.54491e-20	9.53714e-19	34.8464	15.0459
ENSG00000105996.7	protein_coding	HOXA2	HGNC:5103	-2.89903	-1.41987	-22.8102	2.7e-96	1.31e-94	208.822	34.0801	154.301		ENSG00000196090.12	protein_coding	PTPRT	HGNC:9682	-2.8231	-0.275182	-8.59445	7.23e-17	5.19e-16	27.2053	192.735	437.237		ENSG00000211952.3	IG_V_gene	IGHV4-28	HGNC:5645	-3.29827	0.349426	-11.1797	3.53e-26	4.25e-25	48.2779	110.746	600.805		ENSG00000095637.22	protein_coding	SORBS1	HGNC:14565	-1.72837	6.76699	-9.5078	5.81501e-20	1.20228e-18	34.2412	7198.28
ENSG00000269736.1	lncRNA	AC010319.5	NA	-2.89757	-5.13025	-23.5231	2.71e-101	1.5e-99	220.25	1.94689	17.708		ENSG00000177494.6	protein_coding	ZBED2	HGNC:20710	-2.82112	1.76219	-17.1384	6.61e-54	3.22e-52	111.711	230.547	891.186		ENSG00000075073.15	protein_coding	TACR2	HGNC:11527	-3.29794	1.01835	-16.1747	4.7e-48	1.9e-46	98.3061	145.17	2046.66		ENSG00000259353.1	lncRNA	AC090515.4	NA	-1.72797	-3.52941	-10.8117	7.39979e-25	3.01792e-23	45.5953	5.30938
ENSG00000070193.5	protein_coding	FGF10	HGNC:3666	-2.89555	2.20663	-14.4811	5.43e-44	6.12e-43	88.6076	2026.69	2057.34		ENSG00000250041.3	lncRNA	AC069360.1	NA	-2.82088	-1.95971	-16.7558	5.4e-52	2.43e-50	107.467	15.666	66.4068		ENSG00000065371.17	protein_coding	ROPN1	HGNC:17692	-3.29675	-4.67591	-16.9556	9.29e-52	4.54e-50	106.938	1.62578	19.0732		ENSG00000255774.2	lncRNA	LINC02747	HGNC:54266	-1.72778	-4.68052	-8.58486	9.15712e-17	1.24689e-15	27.3999	2.93812
ENSG00000167757.14	protein_coding	KLK11	HGNC:6359	-2.89507	-0.399755	-9.06899	4.64e-19	1.87e-18	31.8837	956.943	671.558		ENSG00000112530.11	protein_coding	PACRG	HGNC:19152	-2.81827	-0.613597	-11.9701	9.15e-30	1.47e-28	56.6113	68.2987	250.627		ENSG00000176194.18	protein_coding	CIDEA	HGNC:1976	-3.29393	-4.81693	-12.7474	1.28e-32	2.26e-31	63.2687	9.24532	29.0732		ENSG00000285844.2	lncRNA	FO393414.3	NA	-1.7277	-4.15705	-10.4956	1.24228e-23	4.19389e-22	42.8007	3.40519
ENSG00000196104.11	protein_coding	SPOCK3	HGNC:13565	-2.8946	-3.67532	-15.3724	6.66e-49	8.74e-48	100.234	22.5095	76.8761		ENSG00000280339.1	TEC	AP001528.2	NA	-2.81713	0.275798	-22.2098	2.99e-80	4.19e-78	172.184	67.4471	275.39		ENSG00000233732.5	IG_V_gene	IGHV3OR16-10	HGNC:5634	-3.29182	-4.27124	-15.2605	8.58e-44	2.85e-42	88.754	3.23909	26.0976		ENSG00000157765.13	protein_coding	SLC34A2	HGNC:11020	-1.727	0.889483	-5.1216	4.18426e-07	1.51842e-06	5.58299	365.84
ENSG00000171201.12	protein_coding	SMR3B	HGNC:17326	-2.89428	-4.76212	-11.863	8.28e-31	5.68e-30	58.9137	2852.86	112.681		ENSG00000266010.2	lncRNA	GATA6-AS1	HGNC:48840	-2.8167	-0.822799	-13.6246	4.96e-37	1.16e-35	73.2197	54.384	118.983		ENSG00000100626.17	protein_coding	GALNT16	HGNC:23233	-3.29137	-0.488904	-17.0383	3.74e-52	1.86e-50	107.801	42.7339	304.268		ENSG00000170743.17	protein_coding	SYT9	HGNC:19265	-1.7269	0.397373	-8.57766	9.67764e-17	1.31493e-15	27.2592	111.349
ENSG00000150625.16	protein_coding	GPM6A	HGNC:4460	-2.89213	-1.11935	-14.0875	6.89e-42	7.13e-41	84.0662	380.805	233.522		ENSG00000154188.10	protein_coding	ANGPT1	HGNC:484	-2.81541	3.2455	-18.2487	1.56e-59	9.75e-58	124.534	599.397	2194.95		ENSG00000282600.2	IG_V_pseudogene	IGHV3-69-1	HGNC:5631	-3.29	-1.40499	-11.4026	4.58e-27	5.9e-26	50.4549	31.7152	175.488		ENSG00000172399.6	protein_coding	MYOZ2	HGNC:1330	-1.72657	-2.60297	-5.91894	5.67477e-09	2.72384e-08	9.99474	107.283
ENSG00000170345.10	protein_coding	FOS	HGNC:3796	-2.88781	7.22545	-18.8291	1.13e-69	2.76e-68	147.301	14620.8	81590.2		ENSG00000137033.11	protein_coding	IL33	HGNC:16028	-2.81304	4.33794	-16.073	1.28e-48	4.9e-47	99.4474	1340.71	4472.92		ENSG00000134201.12	protein_coding	GSTM5	HGNC:4637	-3.28203	-0.107162	-23.2428	9.94e-83	1.9e-80	177.909	41.1788	360.561		ENSG00000174403.16	lncRNA	MIR1-1HG-AS1	HGNC:26393	-1.72644	0.686336	-9.1914	7.70825e-19	1.37068e-17	31.9912	116.104
ENSG00000141052.18	protein_coding	MYOCD	HGNC:16067	-2.88764	-1.15152	-20.4642	2.6e-80	8.55e-79	172.143	44.7435	223.469		ENSG00000168874.13	protein_coding	ATOH8	HGNC:24126	-2.81097	4.23423	-12.2713	4.77e-31	8.23e-30	59.1744	1794.62	4287.83		ENSG00000172995.16	protein_coding	ARPP21	HGNC:16968	-3.27591	-4.79352	-17.2814	2.56e-53	1.36e-51	110.499	1.3368	16.3902		ENSG00000282840.1	lncRNA	AC004554.1	NA	-1.72488	-2.79596	-9.97743	1.12226e-21	2.945e-20	38.4621	9.59281
ENSG00000276668.1	lncRNA	AC104237.3	NA	-2.88482	-5.15352	-22.0679	3.72e-91	1.61e-89	197.02	2.07021	18.7522		ENSG00000106688.12	protein_coding	SLC1A1	HGNC:10939	-2.80867	3.94763	-17.1728	4.44e-54	2.18e-52	111.986	1002.9	3423.22		ENSG00000248174.6	lncRNA	LINC02268	HGNC:53183	-3.27362	-4.64504	-17.2148	5.33e-53	2.76e-51	109.773	1.53846	25.7073		ENSG00000115363.14	protein_coding	EVA1A	HGNC:25816	-1.72384	-0.725606	-12.056	6.7893e-30	5.68458e-28	57.0763	36.1816
ENSG00000166482.12	protein_coding	MFAP4	HGNC:7035	-2.88476	5.08753	-18.8605	7.11e-70	1.76e-68	147.832	3117.33	16749.3		ENSG00000179902.13	protein_coding	C1orf194	HGNC:32331	-2.80681	-0.236227	-9.76578	5.22e-21	4.94e-20	36.62	131.494	550.237		ENSG00000127588.5	protein_coding	GNG13	HGNC:14131	-3.27226	-3.09522	-13.4708	9.65e-36	2.03e-34	70.3532	8.921	57.2439		ENSG00000136010.14	protein_coding	ALDH1L2	HGNC:26777	-1.72361	1.71702	-12.5874	3.83833e-32	4.53533e-30	62.1715	210.269
ENSG00000136546.16	protein_coding	SCN7A	HGNC:10594	-2.8847	0.235937	-15.1498	1.17e-47	1.49e-46	97.1822	177.422	577.531		ENSG00000134256.12	protein_coding	CD101	HGNC:5949	-2.8043	1.74051	-25.1067	1.11e-95	2.78e-93	207.587	170.143	898.949		ENSG00000253545.1	IG_V_pseudogene	IGHV3-52	HGNC:5609	-3.27123	-3.31792	-12.6964	2.1e-32	3.68e-31	62.7403	6.23077	46.2927		ENSG00000130176.8	protein_coding	CNN1	HGNC:2155	-1.72347	8.29358	-8.30082	7.89547e-16	9.58909e-15	24.8576	21111.5
ENSG00000006210.7	protein_coding	CX3CL1	HGNC:10647	-2.88436	5.57588	-22.3699	3.08e-93	1.4e-91	201.491	4168.33	21974.4		ENSG00000169744.13	protein_coding	LDB2	HGNC:6533	-2.80427	3.8809	-27.6322	4.18e-109	2.28e-106	238.396	710.25	3315.36		ENSG00000172901.20	protein_coding	LVRN	HGNC:26904	-3.27074	-2.78867	-17.1597	9.8e-53	5.04e-51	109.189	7.4158	79.878		ENSG00000198885.10	protein_coding	ITPRIPL1	HGNC:29371	-1.72285	0.729094	-10.9688	1.78535e-25	7.92007e-24	47.0383	112.224
ENSG00000225194.3	lncRNA	LINC00092	HGNC:31408	-2.88426	-2.46912	-17.1263	4.01e-59	7.19e-58	123.602	32.901	81.7699		ENSG00000101331.17	protein_coding	CCM2L	HGNC:16153	-2.80134	0.647755	-27.6591	3.01e-109	1.68e-106	238.685	78.7848	357.661		ENSG00000136573.14	protein_coding	BLK	HGNC:1057	-3.27061	-1.33974	-12.7162	1.73e-32	3.05e-31	62.8383	34.4719	202.854		ENSG00000162747.12	protein_coding	FCGR3B	HGNC:3620	-1.72241	-2.28928	-6.71323	4.71044e-11	3.05719e-10	14.6112	22.986
ENSG00000154065.17	protein_coding	ANKRD29	HGNC:27110	-2.88355	1.86212	-27.5432	2.04e-130	2.31e-128	287.098	308.437	1428.66		ENSG00000182575.8	protein_coding	NXPH3	HGNC:8077	-2.79936	1.21313	-22.2581	1.66e-80	2.37e-78	172.768	129.668	545.424		ENSG00000165495.16	protein_coding	PKNOX2	HGNC:16714	-3.26803	-1.27763	-19.5452	2.39e-64	2.09e-62	135.77	19.8316	152		ENSG00000103710.11	protein_coding	RASL12	HGNC:30289	-1.72219	4.72322	-11.2552	1.29401e-26	6.42154e-25	49.4243	1633.83
ENSG00000146006.8	protein_coding	LRRTM2	HGNC:19409	-2.88203	-1.28318	-24.3524	3.52e-107	2.2e-105	233.804	40.0297	176.805		ENSG00000188487.12	protein_coding	INSC	HGNC:33116	-2.79766	-2.24692	-12.4826	5.85e-32	1.06e-30	61.6933	27.3061	52.322		ENSG00000211899.10	IG_C_gene	IGHM	HGNC:5541	-3.26795	6.38449	-8.72245	3.59e-17	2.35e-16	27.4664	7615.93	40952.9		ENSG00000239552.2	lncRNA	HOXB-AS2	HGNC:40284	-1.71928	-3.98665	-8.76901	2.20178e-17	3.2482e-16	28.8019	4.70259
ENSG00000095713.14	protein_coding	CRTAC1	HGNC:14882	-2.88132	0.0734968	-17.1372	3.45e-59	6.2e-58	123.628	210.999	491.071		ENSG00000198873.12	protein_coding	GRK5	HGNC:4544	-2.79572	4.41895	-25.072	1.7e-95	4.17e-93	207.114	1100.37	4765.8		ENSG00000267505.1	lncRNA	AC005180.2	NA	-3.26757	-3.70698	-15.9669	4.45e-47	1.72e-45	96.2578	4.4553	37.3171		ENSG00000198300.14	protein_coding	PEG3	HGNC:8826	-1.71912	0.371277	-7.79197	3.26303e-14	3.19307e-13	21.5549	112.786
ENSG00000255471.1	lncRNA	AP001528.1	NA	-2.87959	-0.181286	-28.1675	4.76e-135	6.16e-133	297.788	57.5005	508.186		ENSG00000231758.3	lncRNA	ARHGAP15-AS1	HGNC:40949	-2.79535	-4.82385	-13.6504	3.79e-37	8.93e-36	73.5786	5.12245	8.94915		ENSG00000259490.2	IG_V_gene	IGHV3OR15-7	HGNC:5633	-3.26743	-2.80383	-12.014	1.51e-29	2.24e-28	56.2056	9.76923	68.9756		ENSG00000239713.9	protein_coding	APOBEC3G	HGNC:17357	-1.71882	2.58468	-13.4995	4.04459e-36	1.02271e-33	71.2085	361.719
ENSG00000142515.15	protein_coding	KLK3	HGNC:6364	-2.87721	-3.80135	-12.2328	1.5e-32	1.11e-31	62.8507	87.1782	176.823		ENSG00000224276.1	lncRNA	ARHGEF2-AS1	HGNC:40082	-2.79394	-2.88456	-11.4791	1.02e-27	1.45e-26	52.0384	16.0037	36.5593		ENSG00000224321.1	processed_pseudogene	RPL12P14	HGNC:36495	-3.26649	-1.49427	-21.0053	1.41e-71	1.73e-69	152.334	13.9605	161.415		ENSG00000250978.5	lncRNA	AC079467.1	NA	-1.71864	-3.62224	-8.26021	1.06957e-15	1.27572e-14	25.0282	6.37525
ENSG00000259683.1	unprocessed_pseudogene	AC243562.2	NA	-2.87554	-2.24841	-19.0992	2.12e-71	5.49e-70	151.735	22.2952	94.0265		ENSG00000286646.1	lncRNA	AL121933.2	NA	-2.79365	0.204308	-16.8693	1.47e-52	6.78e-51	108.716	73.5974	269.068		ENSG00000169181.13	protein_coding	GSG1L	HGNC:28283	-3.2651	-4.28856	-16.4809	1.68e-49	7.28e-48	101.788	2.13306	19.4634		ENSG00000225950.8	protein_coding	NTF4	HGNC:8024	-1.71708	-0.545761	-7.24565	1.44626e-12	1.14317e-11	17.914	59.8363
ENSG00000146374.14	protein_coding	RSPO3	HGNC:20866	-2.87161	1.24613	-26.7409	1.69e-124	1.59e-122	273.525	202.28	1078.32		ENSG00000145147.20	protein_coding	SLIT2	HGNC:11086	-2.7926	4.53606	-20.2125	1.04e-69	1.04e-67	147.859	1277.03	5518.51		ENSG00000187398.12	protein_coding	LUZP2	HGNC:23206	-3.26434	-1.36985	-14.9013	3.83e-42	1.17e-40	84.9212	27.6029	151.463		ENSG00000164093.17	protein_coding	PITX2	HGNC:9005	-1.71688	-2.08591	-5.55091	4.40685e-08	1.86309e-07	7.99788	38.4112
ENSG00000135960.10	protein_coding	EDAR	HGNC:2895	-2.87132	-2.96293	-14.8455	5.64e-46	6.74e-45	93.5117	30.6733	94.0796		ENSG00000211688.1	TR_J_gene	TRGJP2	HGNC:12281	-2.79035	-4.50094	-14.9252	4.44e-43	1.34e-41	87.1029	3.4026	13.0508		ENSG00000274576.2	IG_V_gene	IGHV2-70	HGNC:5577	-3.26341	-0.507074	-9.45419	1.07e-19	8.4e-19	33.5775	107.931	390.585		ENSG00000163431.13	protein_coding	LMOD1	HGNC:6647	-1.71488	6.78349	-9.35099	2.10944e-19	4.0717e-18	32.9679	7129.56
ENSG00000230461.9	lncRNA	PROX1-AS1	HGNC:43656	-2.86987	-4.33787	-19.7381	1.57e-75	4.48e-74	161.232	6.10261	24.5398		ENSG00000154198.14	transcribed_unprocessed_pseudogene	CYP4Z2P	HGNC:24426	-2.79027	-2.01541	-9.59708	2.18e-20	1.98e-19	35.3207	48.9128	56.2881		ENSG00000253691.2	IG_V_pseudogene	IGKV2OR22-4	HGNC:5813	-3.25895	-2.64773	-10.9505	2.81e-25	3.21e-24	46.4617	14.6819	78.1707		ENSG00000124812.15	protein_coding	CRISP1	HGNC:304	-1.71426	-5.12194	-5.95066	4.73153e-09	2.30124e-08	10.2811	3.83034
ENSG00000241644.2	protein_coding	INMT	HGNC:6069	-2.86831	1.46088	-24.9184	3.07e-111	2.07e-109	243.044	225.485	1244.74		ENSG00000225670.4	lncRNA	CADM3-AS1	HGNC:40812	-2.78945	-1.97015	-12.2433	6.29e-31	1.07e-29	59.3311	21.2059	72.1017		ENSG00000135218.19	protein_coding	CD36	HGNC:1663	-3.25788	2.50817	-18.6359	6.95e-60	4.91e-58	125.386	370.538	2174.8		ENSG00000134201.12	protein_coding	GSTM5	HGNC:4637	-1.71325	2.9328	-11.4174	2.87355e-27	1.58302e-25	50.9938	489.567
ENSG00000225914.3	lncRNA	TSBP1-AS1	HGNC:39756	-2.86683	-2.17833	-22.3662	3.27e-93	1.48e-91	201.758	18.2286	93.7788		ENSG00000171873.8	protein_coding	ADRA1D	HGNC:280	-2.78843	-1.63322	-15.3789	3e-45	9.86e-44	92.0388	27.6809	81.1017		ENSG00000127074.15	protein_coding	RGS13	HGNC:9995	-3.25723	-1.74609	-13.4123	1.74e-35	3.62e-34	69.7127	24.9667	134.146		ENSG00000104055.16	protein_coding	TGM5	HGNC:11781	-1.71303	-2.3331	-7.78106	3.52703e-14	3.43413e-13	21.6051	17.491
ENSG00000269067.2	protein_coding	ZNF728	HGNC:32463	-2.86404	-2.7088	-17.4561	4.03e-61	7.82e-60	128.187	20.7192	69.4425		ENSG00000113070.8	protein_coding	HBEGF	HGNC:3059	-2.78515	4.5655	-20.0315	9.23e-69	8.85e-67	145.682	1304.84	6031.44		ENSG00000267405.1	lncRNA	AC005180.1	NA	-3.25638	-4.11411	-16.6096	4.13e-50	1.85e-48	103.184	3.00832	27.1463		ENSG00000188505.5	protein_coding	NCCRP1	HGNC:33739	-1.71274	-0.478326	-8.35696	5.17996e-16	6.42061e-15	25.6639	62.3633
ENSG00000133116.8	protein_coding	KL	HGNC:6344	-2.86349	0.662432	-28.6471	1.27e-138	1.79e-136	305.993	123.999	659.15		ENSG00000141052.18	protein_coding	MYOCD	HGNC:16067	-2.78332	0.232884	-12.9592	4.79e-34	9.61e-33	66.3367	103.742	285.153		ENSG00000080224.17	protein_coding	EPHA6	HGNC:19296	-3.2563	-4.01788	-13.4189	1.63e-35	3.4e-34	69.856	4.28898	64.4146		ENSG00000207870.1	miRNA	MIR221	HGNC:31601	-1.71207	-4.55996	-8.36299	4.94993e-16	6.15056e-15	25.7686	3.63673
ENSG00000271880.1	lncRNA	AGAP11	HGNC:29421	-2.86162	-4.28737	-21.8983	5.43e-90	2.25e-88	194.368	3.9982	28.646		ENSG00000259072.2	lncRNA	AL355835.1	NA	-2.78314	-2.70507	-18.3107	7.53e-60	4.74e-58	125.427	8.41558	36.6441		ENSG00000204099.12	protein_coding	NEU4	HGNC:21328	-3.25415	2.49696	-15.4796	8.33e-45	2.88e-43	90.7822	285.63	2230.39		ENSG00000179914.5	protein_coding	ITLN1	HGNC:18259	-1.71032	-2.79244	-6.68074	5.78585e-11	3.70288e-10	14.4297	16.8743
ENSG00000283383.1	lncRNA	AC108477.1	NA	-2.85884	-4.15443	-24.2209	3.05e-106	1.86e-104	231.621	3.9973	24.1593		ENSG00000283175.1	lncRNA	AC007920.2	NA	-2.78222	-3.82184	-15.4596	1.23e-45	4.12e-44	92.9447	4.91837	16.6949		ENSG00000006747.15	protein_coding	SCIN	HGNC:21695	-3.24983	3.46663	-17.102	1.85e-52	9.39e-51	108.307	549.538	4795.71		ENSG00000163464.8	protein_coding	CXCR1	HGNC:6026	-1.70971	-3.27496	-7.17265	2.36103e-12	1.81794e-11	17.5469	10.9202
ENSG00000169594.13	protein_coding	BNC1	HGNC:1081	-2.85819	-1.57147	-15.4597	2.15e-49	2.86e-48	101.281	88.9676	191.92		ENSG00000154721.15	protein_coding	JAM2	HGNC:14686	-2.7811	3.43675	-27.8316	3.68e-110	2.14e-107	240.826	523.447	2311.61		ENSG00000182103.5	protein_coding	FAM181B	HGNC:28512	-3.2485	-3.15246	-14.319	1.67e-39	4.36e-38	78.9471	10.6611	43.3902		ENSG00000157570.12	protein_coding	TSPAN18	HGNC:20660	-1.70898	3.99077	-12.8226	3.73936e-33	5.40305e-31	64.3765	953.491
ENSG00000284640.1	lncRNA	AL590434.1	NA	-2.85665	-4.49536	-21.6049	5.49e-88	2.18e-86	189.772	3.50675	26.3451		ENSG00000169583.13	protein_coding	CLIC3	HGNC:2064	-2.78028	3.60128	-13.9486	1.64e-38	4.11e-37	76.2976	975.301	2538.05		ENSG00000108700.5	protein_coding	CCL8	HGNC:10635	-3.2485	-0.0744979	-13.5597	3.94e-36	8.56e-35	71.0759	61.3867	450.439		ENSG00000206579.9	protein_coding	XKR4	HGNC:29394	-1.70872	-1.29776	-7.66904	7.80308e-14	7.31586e-13	20.798	36.5848
ENSG00000133687.16	protein_coding	TMTC1	HGNC:24099	-2.85316	4.21128	-22.4406	9.99e-94	4.57e-92	202.668	1747.43	7507.18		ENSG00000184608.9	lncRNA	FAM167A-AS1	HGNC:15548	-2.78009	-4.5198	-14.1791	1.41e-39	3.74e-38	79.1146	3.89054	11.0169		ENSG00000169715.15	protein_coding	MT1E	HGNC:7397	-3.247	4.56329	-12.2535	1.53e-30	2.42e-29	58.0241	1323.3	9588.95		ENSG00000188487.12	protein_coding	INSC	HGNC:33116	-1.70758	-2.25775	-9.42862	1.11673e-19	2.23222e-18	33.9669	14.7824
ENSG00000236849.6	lncRNA	LINC01474	HGNC:51111	-2.85305	-5.23418	-25.3316	3.21e-114	2.33e-112	249.86	1.63006	12.8584		ENSG00000237606.2	processed_pseudogene	AC091286.1	NA	-2.77871	-5.05134	-13.9072	2.54e-38	6.33e-37	76.2543	3.09833	7.59322		ENSG00000171403.10	protein_coding	KRT9	HGNC:6447	-3.24461	-4.4887	-16.4891	1.54e-49	6.71e-48	101.873	1.83576	21.3415		ENSG00000108852.15	protein_coding	MPP2	HGNC:7220	-1.70757	2.66097	-13.1517	1.3824e-34	2.6456e-32	67.7044	386.842
ENSG00000238120.1	lncRNA	LINC01589	HGNC:51520	-2.85291	-3.61422	-22.0178	8.22e-91	3.52e-89	196.253	6.25833	35.1239		ENSG00000240583.13	protein_coding	AQP1	HGNC:633	-2.77783	7.64109	-11.4491	1.36e-27	1.91e-26	51.2167	19765.1	42777.1		ENSG00000108823.16	protein_coding	SGCA	HGNC:10805	-3.24431	-0.260183	-16.1716	4.86e-48	1.96e-46	98.3618	55.3992	351.049		ENSG00000128266.9	protein_coding	GNAZ	HGNC:4395	-1.70616	2.88832	-14.5311	8.8223e-41	5.87054e-38	81.8458	426.788
ENSG00000184113.9	protein_coding	CLDN5	HGNC:2047	-2.85257	2.91007	-24.8859	5.27e-111	3.53e-109	242.436	610.375	3439.27		ENSG00000186471.13	protein_coding	AKAP14	HGNC:24061	-2.77654	-2.344	-9.00833	2.76e-18	2.2e-17	30.5649	34.7904	130.898		ENSG00000188373.5	protein_coding	C10orf99	HGNC:31428	-3.24418	5.23991	-8.14617	2.75e-15	1.56e-14	23.195	2694.95	14389.6		ENSG00000124429.18	protein_coding	POF1B	HGNC:13711	-1.706	1.09059	-7.07335	4.56995e-12	3.39072e-11	16.6642	205.521
ENSG00000153446.16	protein_coding	C16orf89	HGNC:28687	-2.85038	1.93184	-15.2483	3.3e-48	4.26e-47	98.2963	829.593	1572.41		ENSG00000211445.12	protein_coding	GPX3	HGNC:4555	-2.77632	7.42387	-17.0561	1.71e-53	8.22e-52	110.588	10542.8	40267.9		ENSG00000178462.12	protein_coding	TUBAL3	HGNC:23534	-3.24062	2.24383	-16.3852	4.78e-49	2.01e-47	100.524	230.042	1976.8		ENSG00000102290.22	protein_coding	PCDH11X	HGNC:8656	-1.70594	-3.70234	-8.14469	2.52079e-15	2.86733e-14	24.1953	7.15968
ENSG00000062282.15	protein_coding	DGAT2	HGNC:16940	-2.84873	4.22813	-20.2635	5.55e-79	1.74e-77	168.787	1642.07	14749		ENSG00000102230.14	protein_coding	PCYT1B	HGNC:8755	-2.7728	-0.681636	-14.227	8.46e-40	2.27e-38	79.5466	54.6865	182.576		ENSG00000053328.8	protein_coding	METTL24	HGNC:21566	-3.23807	-2.32543	-14.7352	2.19e-41	6.45e-40	83.226	11.5135	115.39		ENSG00000134824.14	protein_coding	FADS2	HGNC:3575	-1.70569	6.55588	-7.38078	5.77688e-13	4.82571e-12	18.3632	8494.82
ENSG00000154928.18	protein_coding	EPHB1	HGNC:3392	-2.8487	1.40012	-24.8822	5.6e-111	3.73e-109	242.453	268.021	1265.06		ENSG00000179776.19	protein_coding	CDH5	HGNC:1764	-2.76752	5.53759	-23.9489	1.66e-89	3.28e-87	193.336	2307.94	10485		ENSG00000207296.1	snRNA	RNU6-140P	HGNC:47103	-3.23543	-4.2859	-18.1155	2.39e-57	1.49e-55	119.712	1.8711	19.561		ENSG00000053328.8	protein_coding	METTL24	HGNC:21566	-1.70567	-0.381851	-10.0724	4.97267e-22	1.3712e-20	39.2583	52.3194
ENSG00000043591.6	protein_coding	ADRB1	HGNC:285	-2.84804	-1.41453	-14.8024	9.71e-46	1.15e-44	92.9002	91.6418	230.478		ENSG00000249621.1	lncRNA	AC113349.1	NA	-2.76448	-4.17984	-10.3472	3.33e-23	3.63e-22	41.8153	9.1577	30.0847		ENSG00000231475.3	IG_V_gene	IGHV4-31	HGNC:5649	-3.23436	1.44124	-10.2227	1.7e-22	1.61e-21	39.7741	288.819	1408.32		ENSG00000091704.10	protein_coding	CPA1	HGNC:2296	-1.7052	-3.44597	-8.81486	1.53873e-17	2.31184e-16	29.1558	7.25549
ENSG00000135374.11	protein_coding	ELF5	HGNC:3320	-2.84735	2.4561	-10.6184	2.94e-25	1.6e-24	45.7344	2385.25	5343.78		ENSG00000169994.18	protein_coding	MYO7B	HGNC:7607	-2.76394	0.472388	-16.2	3.03e-49	1.2e-47	101.11	132.184	324.542		ENSG00000211957.2	IG_V_gene	IGHV3-35	HGNC:5598	-3.23415	-2.57638	-11.2632	1.65e-26	2.05e-25	49.2665	11.8794	77.2927		ENSG00000204936.10	protein_coding	CD177	HGNC:30072	-1.70499	3.76539	-4.3585	1.56048e-05	4.37599e-05	1.80864	2963.99
ENSG00000164330.17	protein_coding	EBF1	HGNC:3126	-2.84689	3.48105	-32.5416	5.5e-168	1.95e-165	373.426	705.306	5544.51		ENSG00000227508.6	lncRNA	LINC01624	HGNC:52051	-2.76277	-3.6512	-17.3727	4.39e-55	2.29e-53	114.518	4.50278	17.7119		ENSG00000211647.1	IG_V_gene	IGLV5-48	HGNC:5925	-3.23201	-3.6165	-12.5816	6.44e-32	1.11e-30	61.6409	6.05198	55.9024		ENSG00000168703.5	protein_coding	WFDC12	HGNC:16115	-1.70399	-2.03721	-4.96023	9.37169e-07	3.2193e-06	5.06217	98.6068
ENSG00000077279.19	protein_coding	DCX	HGNC:2714	-2.84626	-1.51092	-11.0442	4.21e-27	2.49e-26	50.2945	209.736	341.301		ENSG00000160870.15	protein_coding	CYP3A7	HGNC:2640	-2.76272	-3.78991	-15.465	1.15e-45	3.89e-44	93.0044	4.94249	18.1186		ENSG00000253234.1	IG_V_pseudogene	IGLV2-5	HGNC:5894	-3.2295	-1.71738	-11.0086	1.66e-25	1.93e-24	46.9243	21.6798	130.707		ENSG00000140600.17	protein_coding	SH3GL3	HGNC:10832	-1.70279	-2.07303	-9.58563	3.0506e-20	6.5593e-19	35.2365	16.0259
ENSG00000180509.12	protein_coding	KCNE1	HGNC:6240	-2.84588	-2.58329	-19.8711	2.11e-76	6.18e-75	163.209	15.3564	89.8673		ENSG00000262097.2	lncRNA	LINC02185	HGNC:53047	-2.76029	0.527712	-15.0122	1.71e-43	5.22e-42	87.9352	114.011	330.881		ENSG00000254056.1	IG_V_pseudogene	IGHV3-71	HGNC:5621	-3.2293	-2.57135	-11.3809	5.6e-27	7.15e-26	50.3334	13.3576	76.9512		ENSG00000151948.12	protein_coding	GLT1D1	HGNC:26483	-1.70276	-1.29821	-8.60309	7.95998e-17	1.0927e-15	27.527	36.3313
ENSG00000105971.15	protein_coding	CAV2	HGNC:1528	-2.84372	4.8107	-32.0165	5.31e-164	1.63e-161	364.229	1758.5	12374.8		ENSG00000138722.10	protein_coding	MMRN1	HGNC:7178	-2.76025	2.81101	-16.8253	2.43e-52	1.11e-50	108.053	460.15	1894.02		ENSG00000188848.16	protein_coding	BEND4	HGNC:23815	-3.22685	-2.8861	-14.9895	1.51e-42	4.74e-41	85.8951	8.02911	55		ENSG00000231826.6	lncRNA	LINC01819	HGNC:52624	-1.70089	-2.4823	-8.85241	1.14625e-17	1.75449e-16	29.4413	12.5549
ENSG00000137975.8	protein_coding	CLCA2	HGNC:2016	-2.84166	1.02688	-10.6813	1.58e-25	8.73e-25	46.4804	2061.76	1588.21		ENSG00000137872.17	protein_coding	SEMA6D	HGNC:16770	-2.75897	2.07027	-18.5091	7.23e-61	4.78e-59	127.664	317.312	990.017		ENSG00000156113.24	protein_coding	KCNMA1	HGNC:6284	-3.2228	3.05633	-15.3065	5.26e-44	1.77e-42	88.9227	525.948	4099.68		ENSG00000149295.14	protein_coding	DRD2	HGNC:3023	-1.69887	-1.55025	-9.37216	1.77426e-19	3.45372e-18	33.5096	25.4651
ENSG00000130234.12	protein_coding	ACE2	HGNC:13557	-2.83782	-3.10122	-16.4821	2.75e-55	4.46e-54	114.836	33.0198	45.3628		ENSG00000231768.2	lncRNA	LINC01354	HGNC:50581	-2.75781	-2.53296	-14.8236	1.35e-42	4.03e-41	85.9935	17.0983	40		ENSG00000100079.7	protein_coding	LGALS2	HGNC:6562	-3.22058	2.03248	-15.4449	1.21e-44	4.15e-43	90.437	236.52	2042.8		ENSG00000267719.1	lncRNA	LINC02078	HGNC:52926	-1.69739	-3.6029	-10.2588	9.90738e-23	2.99305e-21	40.8084	5.14172
ENSG00000146090.16	protein_coding	RASGEF1C	HGNC:27400	-2.83272	-2.53971	-14.9979	8.16e-47	1.01e-45	95.4184	45.505	89.5487		ENSG00000231738.11	protein_coding	TSPAN19	HGNC:31886	-2.75508	-1.87046	-7.50802	2.18e-13	1.18e-12	19.4444	84.2356	217.881		ENSG00000170054.16	protein_coding	SERPINA9	HGNC:15995	-3.21981	-4.47143	-12.355	5.78e-31	9.37e-30	59.4889	5.99376	76.3659		ENSG00000013619.14	protein_coding	MAMLD1	HGNC:2568	-1.69722	1.89891	-13.9084	6.00506e-38	2.14225e-35	75.406	224.705
ENSG00000173253.15	protein_coding	DMRT2	HGNC:2935	-2.831	-0.972035	-19.4979	5.7e-74	1.58e-72	157.59	48.748	307.257		ENSG00000249695.6	lncRNA	AC026369.1	NA	-2.75464	-3.64146	-14.1475	1.98e-39	5.2e-38	78.7742	7.33766	18.6441		ENSG00000112818.10	protein_coding	MEP1A	HGNC:7015	-3.21714	5.97643	-10.3051	8.34e-23	8.07e-22	40.3155	3733.56	29302.7		ENSG00000114200.10	protein_coding	BCHE	HGNC:983	-1.69658	1.4076	-9.01498	3.16979e-18	5.20126e-17	30.5464	223.158
ENSG00000266573.6	lncRNA	AC018697.1	NA	-2.82971	-3.72857	-15.4983	1.3e-49	1.74e-48	101.861	21.8812	31.823		ENSG00000168631.13	protein_coding	MUCL3	HGNC:21666	-2.75433	1.83859	-9.5662	2.82e-20	2.54e-19	34.7405	3394.01	763.237		ENSG00000137077.8	protein_coding	CCL21	HGNC:10620	-3.21669	2.95291	-11.4472	3.04e-27	3.94e-26	50.5298	601.368	2938.44		ENSG00000171357.6	protein_coding	LURAP1	HGNC:32327	-1.69644	-0.23449	-13.5194	3.29984e-36	8.60204e-34	71.4163	49.8643
ENSG00000270513.1	processed_pseudogene	AC113368.1	NA	-2.82949	-4.93239	-23.5276	2.52e-101	1.4e-99	220.328	2.027	19.7345		ENSG00000122420.10	protein_coding	PTGFR	HGNC:9600	-2.75376	0.714745	-13.4184	4.26e-36	9.51e-35	70.9926	188.816	361.153		ENSG00000226777.7	lncRNA	FAM30A	HGNC:19955	-3.21615	-0.176048	-12.448	2.35e-31	3.93e-30	60.1592	68.2952	373.22		ENSG00000170915.9	protein_coding	PAQR8	HGNC:15708	-1.69644	3.0703	-14.5731	5.65386e-41	3.86388e-38	82.2814	465.509
ENSG00000113594.10	protein_coding	LIFR	HGNC:6597	-2.82937	4.98082	-27.4259	1.51e-129	1.68e-127	284.99	2218.06	12665.5		ENSG00000129451.12	protein_coding	KLK10	HGNC:6358	-2.75259	1.3846	-9.38666	1.26e-19	1.09e-18	33.3168	522.263	580.237		ENSG00000149294.17	protein_coding	NCAM1	HGNC:7656	-3.21585	1.4261	-20.363	2.17e-68	2.28e-66	144.959	140.455	1179.49		ENSG00000280429.1	TEC	AF001548.3	NA	-1.6963	-3.10512	-8.39133	3.99756e-16	5.04403e-15	25.9828	14.2216
ENSG00000080493.18	protein_coding	SLC4A4	HGNC:11030	-2.82859	0.404712	-17.2789	4.81e-60	8.92e-59	125.567	517.351	898.965		ENSG00000286942.1	lncRNA	AC017104.5	NA	-2.75108	-3.73722	-16.3541	5.29e-50	2.17e-48	102.912	4.34323	18.1525		ENSG00000253818.1	IG_V_pseudogene	IGLV1-41	HGNC:5878	-3.21562	-2.29391	-9.13258	1.44e-18	1.04e-17	31.1687	32.2911	137.317		ENSG00000236107.10	lncRNA	SCN1A-AS1	HGNC:54069	-1.69574	-3.36064	-6.81941	2.39199e-11	1.60904e-10	15.3075	12.4411
ENSG00000231768.2	lncRNA	LINC01354	HGNC:50581	-2.82813	-1.43815	-20.2221	1.04e-78	3.23e-77	168.475	38.4725	149.159		ENSG00000164879.7	protein_coding	CA3	HGNC:1374	-2.75059	0.550633	-13.795	8.3e-38	2.01e-36	74.9189	117.755	390.305		ENSG00000185002.10	protein_coding	RFX6	HGNC:21478	-3.21232	-3.09322	-10.4685	2.01e-23	2.02e-22	42.2576	21.6736	51.122		ENSG00000179915.24	protein_coding	NRXN1	HGNC:8008	-1.69566	0.821347	-8.66753	4.8428e-17	6.86023e-16	27.9105	158.693
ENSG00000099260.11	protein_coding	PALMD	HGNC:15846	-2.82398	4.60704	-30.427	5.58e-152	1.23e-149	336.586	1560.18	10827.3		ENSG00000260310.1	lncRNA	AC027277.2	NA	-2.75021	-3.0113	-13.4631	2.68e-36	6.01e-35	71.6182	9.89054	35.2712		ENSG00000163518.11	protein_coding	FCRL4	HGNC:18507	-3.21051	-3.47944	-14.0424	2.89e-38	7.09e-37	76.1259	5.02079	53.2439		ENSG00000183454.18	protein_coding	GRIN2A	HGNC:4585	-1.69493	-1.36936	-8.05946	4.71758e-15	5.17971e-14	23.5392	33.1976
ENSG00000287313.1	lncRNA	AC016995.1	NA	-2.82397	-4.23752	-14.3113	4.44e-43	4.82e-42	86.93	18.3402	28.8407		ENSG00000175967.4	lncRNA	LINC02880	HGNC:54660	-2.74967	-4.20441	-14.4859	5.24e-41	1.48e-39	82.3753	4.75139	15.6271		ENSG00000282651.2	IG_V_gene	IGHV5-10-1	HGNC:5661	-3.20873	0.457898	-8.23899	1.39e-15	8.07e-15	24.1266	309.682	1733.22		ENSG00000175785.13	protein_coding	PRIMA1	HGNC:18319	-1.69473	2.03996	-10.5282	9.30487e-24	3.21425e-22	43.0609	282.836
ENSG00000213791.4	processed_pseudogene	AC104212.2	NA	-2.82148	-4.73331	-23.3462	4.77e-100	2.59e-98	217.407	2.26103	29.9823		ENSG00000234506.5	lncRNA	LINC01506	HGNC:51187	-2.74873	-3.4683	-17.3241	7.71e-55	3.95e-53	113.962	5.05009	21.2542		ENSG00000250159.7	lncRNA	AC106791.1	NA	-3.20869	-2.14663	-13.0443	6.84e-34	1.29e-32	66.0915	17	89.3415		ENSG00000280323.1	TEC	AC053503.5	NA	-1.69316	-0.371312	-7.95453	1.01338e-14	1.0637e-13	22.7506	62.2275
ENSG00000225764.2	lncRNA	P3H2-AS1	HGNC:40886	-2.81657	-4.87097	-19.6577	5.23e-75	1.48e-73	160.033	3.82448	16.7168		ENSG00000187492.9	protein_coding	CDHR4	HGNC:34527	-2.74706	-0.348198	-8.81122	1.32e-17	1e-16	28.8901	166.378	476.153		ENSG00000156298.13	protein_coding	TSPAN7	HGNC:11854	-3.20738	3.3017	-18.8947	3.76e-61	2.89e-59	128.271	444.59	3549.83		ENSG00000246430.7	lncRNA	LINC00968	HGNC:48727	-1.69188	-2.75991	-7.70551	6.03161e-14	5.72505e-13	21.0949	12.9062
ENSG00000010319.7	protein_coding	SEMA3G	HGNC:30400	-2.81636	4.38493	-26.6928	3.81e-124	3.53e-122	272.587	1465.91	9771.24		ENSG00000092295.12	protein_coding	TGM1	HGNC:11777	-2.74705	0.885515	-22.5073	7.86e-82	1.21e-79	175.809	120.469	492.949		ENSG00000172782.12	protein_coding	FADS6	HGNC:30459	-3.20303	-2.43502	-9.37296	2.08e-19	1.6e-18	33.0896	31.0374	216.659		ENSG00000129194.8	protein_coding	SOX15	HGNC:11196	-1.69155	1.37207	-13.3632	1.62288e-35	3.83515e-33	69.8708	154.838
ENSG00000166573.6	protein_coding	GALR1	HGNC:4132	-2.80269	-4.69403	-20.3797	9.44e-80	3.05e-78	170.899	3.69217	24.4071		ENSG00000159339.13	protein_coding	PADI4	HGNC:18368	-2.74623	-2.31443	-14.7827	2.1e-42	6.25e-41	85.5483	14.8033	67.2034		ENSG00000166831.9	protein_coding	RBPMS2	HGNC:19098	-3.20301	0.716968	-18.6896	3.8e-60	2.74e-58	126.07	92.0852	1067.07		ENSG00000235741.1	lncRNA	LINC02784	HGNC:54304	-1.69144	-5.0214	-8.56294	1.08342e-16	1.4603e-15	27.2243	2.27345
ENSG00000186479.5	protein_coding	RGS7BP	HGNC:23271	-2.80188	-1.86176	-17.6125	4.47e-62	8.97e-61	130.351	31.2745	125.381		ENSG00000276409.5	protein_coding	CCL14	HGNC:10612	-2.74489	-2.60521	-11.9534	1.08e-29	1.72e-28	56.5418	14.3265	47.9153		ENSG00000134121.10	protein_coding	CHL1	HGNC:1939	-3.20291	0.996864	-16.8866	1.98e-51	9.51e-50	106.053	124.283	740.878		ENSG00000253361.3	lncRNA	AC069120.1	NA	-1.68977	-3.47273	-8.30529	7.635e-16	9.28613e-15	25.3554	7.08982
ENSG00000225950.8	protein_coding	NTF4	HGNC:8024	-2.79919	-2.58269	-14.9245	2.07e-46	2.52e-45	94.4944	20.5545	111.124		ENSG00000253105.6	lncRNA	AP003548.1	NA	-2.74352	-4.26646	-15.238	1.43e-44	4.54e-43	90.5103	3.42115	12.339		ENSG00000166111.10	protein_coding	SVOP	HGNC:25417	-3.20211	-3.1156	-14.8972	3.99e-42	1.22e-40	84.935	13.4615	42.561		ENSG00000107242.20	protein_coding	PIP5K1B	HGNC:8995	-1.68747	1.37628	-13.1682	1.17023e-34	2.29384e-32	67.9154	157.623
ENSG00000189134.4	protein_coding	NKAPL	HGNC:21584	-2.79794	-1.64283	-29.9811	1.27e-148	2.47e-146	328.914	20.7453	126.106		ENSG00000215595.2	protein_coding	C20orf202	HGNC:37254	-2.74278	-1.8042	-22.0637	1.78e-79	2.44e-77	170.343	14.2319	62.6271		ENSG00000196990.9	protein_coding	FAM163B	HGNC:33277	-3.19918	-2.02771	-13.9364	8.55e-38	2.05e-36	75.0049	14.4262	153.756		ENSG00000165186.12	protein_coding	PTCHD1	HGNC:26392	-1.68692	1.50188	-9.12474	1.31821e-18	2.25829e-17	31.4027	209.004
ENSG00000135063.19	protein_coding	FAM189A2	HGNC:24820	-2.7977	3.13674	-20.1963	1.54e-78	4.76e-77	167.827	823.568	3829.14		ENSG00000144230.16	protein_coding	GPR17	HGNC:4471	-2.73996	-1.36421	-14.7611	2.66e-42	7.86e-41	85.2938	31.3451	103.119		ENSG00000282122.1	IG_V_gene	IGHV7-4-1	HGNC:5665	-3.19678	-0.897903	-7.84068	2.51e-14	1.31e-13	21.426	162.715	1096.73		ENSG00000170271.11	protein_coding	FAXDC2	HGNC:1334	-1.68567	4.3863	-13.1503	1.402e-34	2.6456e-32	67.6244	1236.05
ENSG00000275152.5	protein_coding	CCL16	HGNC:10614	-2.79705	-3.90831	-21.0018	6.63e-84	2.38e-82	180.42	5.50135	28.3451		ENSG00000174175.17	protein_coding	SELP	HGNC:10721	-2.7394	2.73634	-19.5465	3.13e-66	2.58e-64	139.94	374.85	1494.64		ENSG00000067842.17	protein_coding	ATP2B3	HGNC:816	-3.19673	-4.39047	-16.3765	5.25e-49	2.19e-47	100.658	4.43035	22.6829		ENSG00000228812.7	lncRNA	LAMA5-AS1	HGNC:40334	-1.68567	-4.16034	-8.40562	3.58856e-16	4.54611e-15	26.0871	4.81238
ENSG00000196071.5	protein_coding	OR2L13	HGNC:19578	-2.79468	-4.39678	-17.2965	3.76e-60	7e-59	126.003	5.52655	30.3628		ENSG00000271447.6	protein_coding	MMP28	HGNC:14366	-2.73887	3.77789	-10.9497	1.44e-25	1.81e-24	46.6644	1680.87	2680.66		ENSG00000197565.16	protein_coding	COL4A6	HGNC:2208	-3.19631	-0.642307	-13.5208	5.83e-36	1.25e-34	70.734	38.5593	231.683		ENSG00000145113.22	protein_coding	MUC4	HGNC:7514	-1.68451	2.36659	-6.20341	1.08008e-09	5.74605e-09	11.1914	759.667
ENSG00000205364.4	protein_coding	MT1M	HGNC:14296	-2.79174	0.180194	-21.9474	2.5e-90	1.06e-88	195.083	109.042	479.796		ENSG00000225938.1	lncRNA	AL109741.1	NA	-2.73871	-2.43069	-19.7098	4.41e-67	3.83e-65	141.969	9.38776	41.5085		ENSG00000249279.6	lncRNA	LINC02057	HGNC:52900	-3.19333	-2.7055	-14.482	3.08e-40	8.44e-39	80.6152	8.96258	60.8537		ENSG00000169594.13	protein_coding	BNC1	HGNC:1081	-1.68367	-1.97904	-7.10859	3.6183e-12	2.71894e-11	17.0896	23.4351
ENSG00000240602.7	transcribed_unprocessed_pseudogene	AADACP1	HGNC:50305	-2.79104	-4.32627	-20.7139	5.64e-82	1.92e-80	175.997	5.12061	23.5398		ENSG00000228559.2	lncRNA	AL033519.4	NA	-2.7372	-1.43843	-10.4141	1.84e-23	2.05e-22	42.2834	44.0204	83.8475		ENSG00000136457.10	protein_coding	CHAD	HGNC:1909	-3.19217	-0.846862	-18.2577	4.86e-58	3.12e-56	121.31	24.368	244		ENSG00000234476.3	lncRNA	LINC02765	HGNC:54285	-1.68315	-3.26562	-8.1316	2.77645e-15	3.13697e-14	24.0977	7.91617
ENSG00000154188.10	protein_coding	ANGPT1	HGNC:484	-2.78953	1.74868	-26.0062	4.04e-119	3.33e-117	261.145	298.255	1797.29		ENSG00000178726.7	protein_coding	THBD	HGNC:11784	-2.73599	5.29233	-19.6166	1.35e-66	1.13e-64	140.695	2179.56	8857.31		ENSG00000198125.13	protein_coding	MB	HGNC:6915	-3.19133	0.855564	-14.3068	1.89e-39	4.93e-38	78.602	116.289	719.488		ENSG00000185792.10	protein_coding	NLRP9	HGNC:22941	-1.68294	-2.29669	-6.29969	6.07129e-10	3.34755e-09	12.1388	33.7565
ENSG00000180332.6	protein_coding	KCTD4	HGNC:23227	-2.78927	-5.17447	-20.2927	3.56e-79	1.12e-77	169.575	4.81368	13.3363		ENSG00000178217.14	protein_coding	SH2D4B	HGNC:31440	-2.73226	-2.14291	-17.9706	4.1e-58	2.41e-56	121.463	13.115	48.9322		ENSG00000231246.2	lncRNA	LINC02884	HGNC:54808	-3.1896	-0.723693	-18.2945	3.22e-58	2.09e-56	121.716	29.8295	211.39		ENSG00000139926.16	protein_coding	FRMD6	HGNC:19839	-1.68199	4.93866	-12.7794	5.74594e-33	8.11686e-31	63.9271	1808.41
ENSG00000230587.2	lncRNA	LINC02580	HGNC:53751	-2.78429	-1.41778	-23.2531	2.15e-99	1.15e-97	215.934	29.7921	143.717		ENSG00000275178.1	lncRNA	AC018529.1	NA	-2.73131	-4.0714	-16.4732	1.36e-50	5.73e-49	104.252	3.27458	14.9831		ENSG00000089250.19	protein_coding	NOS1	HGNC:7872	-3.18886	-2.23462	-10.9167	3.8e-25	4.32e-24	46.1337	25.3659	220.22		ENSG00000132321.17	protein_coding	IQCA1	HGNC:26195	-1.67997	0.283835	-11.315	7.44398e-27	3.84925e-25	50.1837	77.6128
ENSG00000136014.12	protein_coding	USP44	HGNC:20064	-2.78402	-1.40432	-25.1713	4.62e-113	3.24e-111	247.303	30.1899	146.283		ENSG00000164741.15	protein_coding	DLC1	HGNC:2897	-2.73038	6.0761	-16.2453	1.82e-49	7.31e-48	101.355	4052.24	14155.4		ENSG00000185046.18	protein_coding	ANKS1B	HGNC:24600	-3.18493	-2.60664	-15.1355	3.23e-43	1.05e-41	87.4206	9.98545	77.5366		ENSG00000162399.9	protein_coding	BSND	HGNC:16512	-1.67875	-3.91472	-7.83527	2.394e-14	2.38607e-13	22.0117	5.84631
ENSG00000163734.4	protein_coding	CXCL3	HGNC:4604	-2.78387	-2.00859	-18.0278	1.23e-64	2.62e-63	136.228	27.6715	107.646		ENSG00000237813.4	lncRNA	AC002066.1	NA	-2.72878	-1.82794	-13.1756	5.23e-35	1.1e-33	68.64	22.1967	57.0339		ENSG00000178343.5	protein_coding	SHISA3	HGNC:25159	-3.18152	-0.397286	-14.6885	3.57e-41	1.04e-39	82.6464	66.501	310.098		ENSG00000162040.7	protein_coding	HS3ST6	HGNC:14178	-1.67678	-3.2701	-6.72133	4.47444e-11	2.91374e-10	14.6997	11.988
ENSG00000198914.5	protein_coding	POU3F3	HGNC:9216	-2.77623	-3.67183	-13.331	5.82e-38	5.27e-37	75.2111	30.4995	105.257		ENSG00000179915.24	protein_coding	NRXN1	HGNC:8008	-2.72753	-2.85851	-11.0365	6.48e-26	8.24e-25	47.9375	29.3395	36.0169		ENSG00000185985.11	protein_coding	SLITRK2	HGNC:13449	-3.1804	-3.7729	-14.5703	1.23e-40	3.44e-39	81.5473	4.57173	27.7805		ENSG00000188730.5	protein_coding	VWC2	HGNC:30200	-1.67645	-3.84476	-8.51272	1.59079e-16	2.10821e-15	26.8803	8.50299
ENSG00000226329.2	unprocessed_pseudogene	AC005682.1	NA	-2.7758	-1.50326	-20.2748	4.67e-79	1.46e-77	169.278	31.7165	132.336		ENSG00000077327.16	protein_coding	SPAG6	HGNC:11215	-2.72568	0.916547	-8.4682	1.91e-16	1.33e-15	26.1391	348.382	959.39		ENSG00000286035.1	lncRNA	AC073840.1	NA	-3.18036	-2.56488	-15.1488	2.8e-43	9.12e-42	87.562	8.34927	68.122		ENSG00000248479.1	lncRNA	AC104137.1	NA	-1.67627	-3.39237	-7.18965	2.10707e-12	1.63184e-11	17.6606	9.50699
ENSG00000157064.11	protein_coding	NMNAT2	HGNC:16789	-2.7745	0.950572	-20.8424	7.79e-83	2.71e-81	177.835	277.132	907.549		ENSG00000139567.13	protein_coding	ACVRL1	HGNC:175	-2.72444	5.09231	-26.0904	6.4e-101	2.19e-98	219.573	1658.25	7569.03		ENSG00000188403.7	IG_V_gene	IGHV1OR15-9	HGNC:5569	-3.18009	-2.26186	-10.5713	8.18e-24	8.44e-23	43.1042	19.0707	97.6341		ENSG00000118777.12	protein_coding	ABCG2	HGNC:74	-1.67504	3.21966	-12.5942	3.59269e-32	4.26501e-30	62.164	541.387
ENSG00000116748.21	protein_coding	AMPD1	HGNC:468	-2.77399	-2.05285	-14.3554	2.58e-43	2.82e-42	87.3901	32.5797	491.637		ENSG00000038945.15	protein_coding	MSR1	HGNC:7376	-2.72336	5.73569	-16.0046	2.76e-48	1.04e-46	98.6492	3243.46	12354.9		ENSG00000243466.1	IG_V_gene	IGKV1-5	HGNC:5741	-3.17901	4.88393	-8.86006	1.24e-17	8.37e-17	28.5419	2442.51	11692.5		ENSG00000231991.4	processed_pseudogene	ANXA2P2	HGNC:539	-1.67391	0.744557	-14.1143	7.04539e-39	3.36131e-36	77.524	100.389
ENSG00000138356.14	protein_coding	AOX1	HGNC:553	-2.77318	2.78655	-22.6059	7.14e-95	3.35e-93	205.372	757.898	3362.19		ENSG00000273650.1	lncRNA	AC100793.4	NA	-2.72195	-3.98257	-16.6743	1.37e-51	6.05e-50	106.529	3.78108	14.0169		ENSG00000115593.15	protein_coding	SMYD1	HGNC:20986	-3.17896	-2.93726	-9.85965	3.73e-21	3.23e-20	37.0883	13.79	343.146		ENSG00000127241.18	protein_coding	MASP1	HGNC:6901	-1.67374	4.73886	-8.18043	1.93544e-15	2.22655e-14	23.9922	2108.15
ENSG00000198885.10	protein_coding	ITPRIPL1	HGNC:29371	-2.77292	0.919854	-29.2538	3.68e-143	5.95e-141	316.416	141.633	719.071		ENSG00000152936.10	protein_coding	LMNTD1	HGNC:26683	-2.72146	-3.62609	-10.0259	5.58e-22	5.63e-21	39.0128	12.2022	41.8983		ENSG00000137727.12	protein_coding	ARHGAP20	HGNC:18357	-3.178	-0.528361	-18.3303	2.15e-58	1.42e-56	122.108	35.2453	247.293		ENSG00000224594.2	processed_pseudogene	RPL29P19	HGNC:35508	-1.67054	-2.17457	-10.5839	5.67944e-24	2.03126e-22	43.6474	13.9022
ENSG00000132840.10	protein_coding	BHMT2	HGNC:1048	-2.77282	1.79665	-23.8938	6.46e-104	3.81e-102	226.204	259.408	2146.65		ENSG00000139767.10	protein_coding	SRRM4	HGNC:29389	-2.72046	-3.95261	-12.6614	9.77e-33	1.85e-31	63.5126	12.6939	15.9492		ENSG00000064787.13	protein_coding	BCAS1	HGNC:974	-3.17731	4.86282	-13.9073	1.15e-37	2.74e-36	74.3384	1520.38	10999.3		ENSG00000135929.9	protein_coding	CYP27A1	HGNC:2605	-1.6704	5.15132	-8.58539	9.12029e-17	1.24254e-15	26.9921	2799.18
ENSG00000248994.2	lncRNA	AC124852.1	NA	-2.77192	0.00674738	-18.4435	3.1e-67	7.02e-66	142.097	97.4023	413.044		ENSG00000117069.15	protein_coding	ST6GALNAC5	HGNC:19342	-2.72006	2.81164	-18.9057	6.56e-63	4.68e-61	132.311	424.13	1444.46		ENSG00000253958.2	protein_coding	CLDN23	HGNC:17591	-3.17712	3.97778	-22.4271	1.16e-78	1.99e-76	168.482	559.751	6296.1		ENSG00000260265.1	lncRNA	LINC02562	HGNC:53602	-1.67022	0.205192	-5.70314	1.91296e-08	8.50554e-08	8.6464	122.581
ENSG00000274021.1	lncRNA	AC024909.1	NA	-2.76847	-1.2079	-26.1858	1.97e-120	1.68e-118	264.22	28.6202	205.018		ENSG00000239572.3	lncRNA	AC108749.1	NA	-2.71967	-4.51255	-13.3158	1.23e-35	2.69e-34	70.1298	5.51763	9.94915		ENSG00000167723.15	protein_coding	TRPV3	HGNC:18084	-3.1758	-0.0666913	-16.2289	2.61e-48	1.07e-46	98.9727	48.5198	495.805		ENSG00000271443.1	transcribed_processed_pseudogene	AC011247.2	NA	-1.6698	-4.11403	-10.5084	1.10942e-23	3.76042e-22	42.91	3.40519
ENSG00000156298.13	protein_coding	TSPAN7	HGNC:11854	-2.76487	2.59478	-26.9929	2.36e-126	2.39e-124	277.733	452.591	2390.39		ENSG00000254810.1	lncRNA	AP001189.3	NA	-2.71956	-1.35791	-17.4908	1.11e-55	6.02e-54	115.897	21.872	95.2542		ENSG00000198417.7	protein_coding	MT1F	HGNC:7398	-3.1748	2.95589	-18.881	4.39e-61	3.34e-59	128.128	312.549	3541.34		ENSG00000188176.12	protein_coding	SMTNL2	HGNC:24764	-1.66969	-0.807939	-7.78784	3.36057e-14	3.28344e-13	21.6019	58.2435
ENSG00000166006.14	protein_coding	KCNC2	HGNC:6234	-2.76268	-2.68159	-8.02683	2.32e-15	7.77e-15	23.6587	480.216	220.77		ENSG00000173376.14	protein_coding	NDNF	HGNC:26256	-2.71852	5.56199	-11.3572	3.24e-27	4.41e-26	50.3723	3784.68	9442.08		ENSG00000119919.11	protein_coding	NKX2-3	HGNC:7836	-3.17473	1.52397	-21.0574	7.74e-72	9.64e-70	152.872	121.029	1039.24		ENSG00000120457.12	protein_coding	KCNJ5	HGNC:6266	-1.66927	2.03271	-11.7326	1.48865e-28	9.93194e-27	53.9785	246.307
ENSG00000267339.7	lncRNA	LINC00906	HGNC:27121	-2.7619	-5.15208	-21.4055	1.25e-86	4.77e-85	186.654	2.09631	17.2035		ENSG00000121075.11	protein_coding	TBX4	HGNC:11603	-2.71825	2.9965	-17.22	2.58e-54	1.28e-52	112.576	503.419	1735.51		ENSG00000270187.1	IG_V_pseudogene	IGKV1OR2-11	HGNC:5768	-3.17353	-4.52696	-14.5231	2.01e-40	5.55e-39	81.0655	2.11642	22.9268		ENSG00000164070.12	protein_coding	HSPA4L	HGNC:17041	-1.66796	2.62712	-13.7732	2.43086e-37	7.68336e-35	73.9973	380.842
ENSG00000254369.6	lncRNA	HOXA-AS3	HGNC:43748	-2.76084	-2.94648	-19.4702	8.63e-74	2.39e-72	157.23	13.6112	48.1858		ENSG00000157654.19	protein_coding	PALM2AKAP2	HGNC:33529	-2.71567	6.56547	-23.8981	3.09e-89	6.04e-87	192.706	4531.99	19420.1		ENSG00000211970.3	IG_V_gene	IGHV4-61	HGNC:5655	-3.17289	-0.0146856	-9.27507	4.59e-19	3.44e-18	32.1044	115.141	438.683		ENSG00000237989.1	lncRNA	LINC01679	HGNC:52469	-1.6668	0.0760702	-11.3255	6.7535e-27	3.49936e-25	50.2824	68.1836
ENSG00000147588.7	protein_coding	PMP2	HGNC:9117	-2.7605	-5.26277	-16.8366	2.19e-57	3.74e-56	119.69	9.0252	21.3982		ENSG00000187094.12	protein_coding	CCK	HGNC:1569	-2.71356	-3.6743	-9.63735	1.55e-20	1.42e-19	35.7337	22.872	22.5424		ENSG00000259417.3	protein_coding	CTXND1	HGNC:50507	-3.17208	-2.46241	-12.897	2.93e-33	5.34e-32	64.6609	25.0998	65.0488		ENSG00000042832.12	protein_coding	TG	HGNC:11764	-1.66523	1.63148	-7.335	7.89519e-13	6.47334e-12	18.3263	1110.51
ENSG00000109610.6	protein_coding	SOD3	HGNC:11181	-2.76037	3.5534	-22.4257	1.27e-93	5.79e-92	202.464	1054.93	5172.68		ENSG00000225706.2	lncRNA	PTPRD-AS1	HGNC:49753	-2.71325	-1.75175	-15.2041	2.07e-44	6.52e-43	90.1233	18.7384	68.661		ENSG00000168060.16	protein_coding	NAALADL1	HGNC:23536	-3.17123	1.92381	-21.4309	1.07e-73	1.47e-71	157.126	151.998	2468.68		ENSG00000143125.6	protein_coding	PROK1	HGNC:18454	-1.66518	-0.186917	-6.47014	2.15107e-10	1.26229e-09	13.0253	104.792
ENSG00000283175.1	lncRNA	AC007920.2	NA	-2.75552	-4.56672	-20.3537	1.4e-79	4.5e-78	170.505	3.59496	22.0177		ENSG00000118137.10	protein_coding	APOA1	HGNC:600	-2.71136	-2.9411	-13.5666	9.1e-37	2.11e-35	72.6859	77.2208	30		ENSG00000132704.16	protein_coding	FCRL2	HGNC:14875	-3.16725	-1.15578	-12.6159	4.61e-32	7.98e-31	61.857	33.3701	188.463		ENSG00000280241.4	lncRNA	AC079298.3	NA	-1.66483	-1.72724	-9.14035	1.16286e-18	2.01399e-17	31.6709	21.7445
ENSG00000136158.12	protein_coding	SPRY2	HGNC:11270	-2.75282	3.49056	-33.3106	7.88e-174	3.64e-171	386.866	742.188	3938.28		ENSG00000111863.13	protein_coding	ADTRP	HGNC:21214	-2.71121	1.43405	-17.2703	1.44e-54	7.25e-53	113.257	188.468	611.661		ENSG00000286449.1	lncRNA	AC016590.4	NA	-3.16687	-3.95357	-14.7699	1.52e-41	4.51e-40	83.6183	3.41788	41.878		ENSG00000184524.6	protein_coding	CEND1	HGNC:24153	-1.66476	0.22952	-10.0136	8.23888e-22	2.2139e-20	38.7453	81.495
ENSG00000078596.11	protein_coding	ITM2A	HGNC:6173	-2.75229	4.07609	-25.4216	7.15e-115	5.3e-113	251.279	1319.45	6181.12		ENSG00000244953.1	lncRNA	AC087521.1	NA	-2.71048	-1.72861	-15.3442	4.41e-45	1.43e-43	91.6593	18.4991	84.661		ENSG00000162896.6	protein_coding	PIGR	HGNC:8968	-3.1663	10.3906	-6.36308	4.31e-10	1.59e-09	11.4301	107901	498026		ENSG00000169282.18	protein_coding	KCNAB1	HGNC:6228	-1.66437	3.28526	-11.6678	2.74613e-28	1.7535e-26	53.2995	645.874
ENSG00000273771.1	lncRNA	AC024337.2	NA	-2.74959	-3.12813	-22.2901	1.1e-92	4.9e-91	200.553	8.57156	42.9381		ENSG00000101204.18	protein_coding	CHRNA4	HGNC:1958	-2.70978	-4.69639	-14.4781	5.7e-41	1.6e-39	82.2917	3.7718	10.6102		ENSG00000171094.18	protein_coding	ALK	HGNC:427	-3.16565	-3.59161	-13.5823	3.13e-36	6.85e-35	71.4823	6.66944	38.0244		ENSG00000142627.13	protein_coding	EPHA2	HGNC:3386	-1.66436	3.45586	-11.5043	1.27714e-27	7.42383e-26	51.7679	767.912
ENSG00000064300.9	protein_coding	NGFR	HGNC:7809	-2.74875	2.96919	-18.4954	1.46e-67	3.33e-66	142.634	852.329	3376.87		ENSG00000287124.1	lncRNA	AL512603.2	NA	-2.70962	-4.22706	-17.8653	1.41e-57	8.13e-56	120.194	2.51391	11.4915		ENSG00000253936.1	IG_V_pseudogene	IGHV3-63	HGNC:5616	-3.16488	-2.73209	-11.8726	5.74e-29	8.22e-28	54.8802	10.817	58.8049		ENSG00000169340.10	protein_coding	PDILT	HGNC:27338	-1.66385	-3.55415	-7.04774	5.41223e-12	3.97715e-11	16.7527	8.78643
ENSG00000081277.13	protein_coding	PKP1	HGNC:9023	-2.74412	3.51654	-13.216	2.23e-37	1.98e-36	73.3754	2699.85	4472.24		ENSG00000287439.1	lncRNA	AC092078.3	NA	-2.70855	-3.97651	-12.1355	1.82e-30	3.02e-29	58.3413	6.49165	18.2542		ENSG00000163515.6	protein_coding	RETNLB	HGNC:20388	-3.16471	1.89344	-10.5059	1.45e-23	1.47e-22	42.1838	609.888	1601.85		ENSG00000155052.14	protein_coding	CNTNAP5	HGNC:18748	-1.66261	-4.50956	-7.26554	1.26462e-12	1.00938e-11	18.1783	5.31537
ENSG00000144119.4	protein_coding	C1QL2	HGNC:24181	-2.73659	-3.67348	-12.041	1.22e-31	8.65e-31	60.7743	47.5185	54.5487		ENSG00000171115.4	protein_coding	GIMAP8	HGNC:21792	-2.70427	4.0466	-24.5314	1.3e-92	2.84e-90	200.497	832.874	3549.59		ENSG00000176641.11	protein_coding	RNF152	HGNC:26811	-3.16385	2.5324	-23.2086	1.47e-82	2.78e-80	177.466	253.867	2264.37		ENSG00000179909.15	protein_coding	ZNF154	HGNC:12939	-1.66216	1.32695	-14.1272	6.16165e-39	3.11607e-36	77.6662	150.427
ENSG00000172137.19	protein_coding	CALB2	HGNC:1435	-2.73501	2.28583	-16.3547	1.54e-54	2.45e-53	112.794	878.894	3334.53		ENSG00000248801.7	lncRNA	C8orf34-AS1	HGNC:27840	-2.70407	1.73471	-10.8751	2.86e-25	3.52e-24	46.1468	365.759	701.627		ENSG00000172260.15	protein_coding	NEGR1	HGNC:17302	-3.16063	1.60288	-20.8722	6.44e-71	7.65e-69	150.755	146.665	1208.07		ENSG00000154764.6	protein_coding	WNT7A	HGNC:12786	-1.66024	-2.86259	-7.4973	2.5906e-13	2.25339e-12	19.6802	11.1796
ENSG00000009694.13	protein_coding	TENM1	HGNC:8117	-2.7288	-0.738284	-18.5843	4.02e-68	9.31e-67	144.171	80.8614	248.168		ENSG00000279289.1	TEC	AL136164.3	NA	-2.70347	-3.51166	-11.9441	1.18e-29	1.87e-28	56.4791	17.5213	23.8136		ENSG00000276775.1	IG_V_gene	IGHV4-4	HGNC:5652	-3.16032	1.22783	-9.63495	2.43e-20	1.99e-19	34.8788	318.811	1487.98		ENSG00000177191.2	protein_coding	B3GNT8	HGNC:24139	-1.65891	0.171016	-11.7374	1.42184e-28	9.58734e-27	54.0872	69.4052
ENSG00000101955.15	protein_coding	SRPX	HGNC:11309	-2.72795	3.81565	-26.4792	1.41e-122	1.25e-120	269.007	972.248	5422.57		ENSG00000166317.12	protein_coding	SYNPO2L	HGNC:23532	-2.70341	-1.70726	-16.1148	7.96e-49	3.09e-47	100.22	20.2653	99.8983		ENSG00000197992.7	protein_coding	CLEC9A	HGNC:26705	-3.16013	-2.74981	-16.5388	8.94e-50	3.97e-48	102.419	6.53638	57.5366		ENSG00000123689.6	protein_coding	G0S2	HGNC:30229	-1.65801	2.09527	-13.0678	3.21618e-34	5.72706e-32	66.8941	246.253
ENSG00000168490.14	protein_coding	PHYHIP	HGNC:16865	-2.72739	0.243653	-24.6294	3.66e-109	2.35e-107	238.333	103.425	444.027		ENSG00000283361.2	protein_coding	CFAP97D2	HGNC:53789	-2.70251	-3.55705	-10.1614	1.71e-22	1.79e-21	40.1762	11.7829	51.6271		ENSG00000038295.8	protein_coding	TLL1	HGNC:11843	-3.16008	-1.18534	-14.8921	4.21e-42	1.28e-40	84.8187	30.8565	166.488		ENSG00000157703.16	protein_coding	SVOPL	HGNC:27034	-1.65738	-2.35345	-9.08371	1.83156e-18	3.102e-17	31.2323	13.9042
ENSG00000167755.15	protein_coding	KLK6	HGNC:6367	-2.72652	-0.604297	-9.61169	3.88e-21	1.73e-20	36.6421	584.809	466.018		ENSG00000154319.16	protein_coding	FAM167A	HGNC:15549	-2.70023	3.12483	-14.5791	1.92e-41	5.5e-40	83.0476	689.117	1946.8		ENSG00000100628.12	protein_coding	ASB2	HGNC:16012	-3.15996	1.60656	-19.6355	8.57e-65	7.6e-63	136.695	140.208	1278.83		ENSG00000236166.1	lncRNA	AL021408.1	NA	-1.6561	-3.77424	-9.57905	3.22197e-20	6.90431e-19	35.1586	4.53693
ENSG00000165092.13	protein_coding	ALDH1A1	HGNC:402	-2.72627	4.27023	-24.967	1.37e-111	9.3e-110	243.723	1460.83	8075.34		ENSG00000169442.9	protein_coding	CD52	HGNC:1804	-2.69987	4.73884	-17.4441	1.92e-55	1.03e-53	115.097	1532.69	6230.71		ENSG00000254174.1	IG_V_pseudogene	IGHV1-12	HGNC:5546	-3.15863	-2.9983	-11.226	2.31e-26	2.83e-25	48.9518	10.2017	57.5854		ENSG00000205363.6	protein_coding	INSYN1	HGNC:33753	-1.65597	2.56346	-13.361	1.65914e-35	3.88454e-33	69.8122	367.018
ENSG00000166105.16	protein_coding	GLB1L3	HGNC:25147	-2.72367	-2.3171	-15.8919	7.43e-52	1.07e-50	106.955	35.396	109.283		ENSG00000135298.14	protein_coding	ADGRB3	HGNC:945	-2.69871	-0.683714	-13.2452	2.56e-35	5.45e-34	69.3054	55.3469	137.424		ENSG00000241635.8	protein_coding	UGT1A1	HGNC:12530	-3.15823	-0.996254	-14.7191	2.59e-41	7.6e-40	83.006	30.9023	252.561		ENSG00000257335.8	protein_coding	MGAM	HGNC:7043	-1.65595	-2.23224	-7.68144	7.14983e-14	6.73302e-13	20.9154	18.6946
ENSG00000109061.10	protein_coding	MYH1	HGNC:7567	-2.72121	-2.04251	-17.9744	2.63e-64	5.58e-63	135.47	64.0279	702.177		ENSG00000151892.15	protein_coding	GFRA1	HGNC:4243	-2.69843	1.44199	-12.245	6.18e-31	1.06e-29	59.1279	284.237	671.237		ENSG00000241158.7	lncRNA	ADAMTS9-AS1	HGNC:40625	-3.15774	-2.22728	-12.8145	6.61e-33	1.18e-31	63.842	22.6216	181.073		ENSG00000228793.2	lncRNA	AL033523.1	NA	-1.65481	0.291781	-6.08604	2.15828e-09	1.0994e-08	10.7524	210.631
ENSG00000253686.2	lncRNA	LINC01484	HGNC:51136	-2.72048	-1.27329	-16.8391	2.11e-57	3.62e-56	119.615	41.7759	326.239		ENSG00000136826.15	protein_coding	KLF4	HGNC:6348	-2.69738	4.81672	-16.4647	1.5e-50	6.3e-49	103.861	1701.45	6604.24		ENSG00000168913.7	protein_coding	ENHO	HGNC:24838	-3.15729	-2.22961	-14.6468	5.52e-41	1.58e-39	82.3088	9.63617	74.5854		ENSG00000169515.8	protein_coding	CCDC8	HGNC:25367	-1.65369	3.00636	-12.6009	3.36189e-32	4.00985e-30	62.2423	501.515
ENSG00000197576.14	protein_coding	HOXA4	HGNC:5105	-2.71827	-3.45496	-22.3024	9.02e-93	4.03e-91	200.746	6.92709	32.2566		ENSG00000163221.9	protein_coding	S100A12	HGNC:10489	-2.69622	-1.57288	-12.5477	3.06e-32	5.63e-31	62.3154	42.5826	120.102		ENSG00000163534.15	protein_coding	FCRL1	HGNC:18509	-3.15585	-2.52398	-11.2196	2.45e-26	2.99e-25	48.8687	22.1081	101.195		ENSG00000165478.7	protein_coding	HEPACAM	HGNC:26361	-1.65274	-4.24297	-8.22923	1.34721e-15	1.58444e-14	24.8024	4.24351
ENSG00000180875.5	protein_coding	GREM2	HGNC:17655	-2.717	-0.0380772	-17.3446	1.92e-60	3.64e-59	126.522	116.488	442.265		ENSG00000258998.2	lncRNA	LINC02302	HGNC:53221	-2.69621	-3.68085	-9.7466	6.15e-21	5.79e-20	36.6466	15.3228	19.6441		ENSG00000102109.9	protein_coding	PCSK1N	HGNC:17301	-3.15508	-0.233702	-9.06173	2.53e-18	1.79e-17	30.4419	164.326	313.39		ENSG00000013293.6	protein_coding	SLC7A14	HGNC:29326	-1.65169	-3.18634	-7.45924	3.37e-13	2.88762e-12	19.4338	11.3114
ENSG00000079308.19	protein_coding	TNS1	HGNC:11973	-2.71656	7.30074	-32.2982	3.87e-166	1.29e-163	369.095	9248.54	71782.7		ENSG00000124920.14	protein_coding	MYRF	HGNC:1181	-2.69558	4.4965	-13.2938	1.55e-35	3.34e-34	69.4457	2057.57	4990.31		ENSG00000072657.9	protein_coding	TRHDE	HGNC:30748	-3.1501	0.155561	-14.3946	7.63e-40	2.04e-38	79.563	70.3139	462.561		ENSG00000249721.1	processed_pseudogene	AC112206.3	NA	-1.65153	-4.13071	-7.21604	1.76525e-12	1.37893e-11	17.8514	5.11377
ENSG00000128422.17	protein_coding	KRT17	HGNC:6427	-2.71312	5.26737	-9.75873	1.02e-21	4.67e-21	37.4853	10119.5	32340.1		ENSG00000249948.6	polymorphic_pseudogene	GBA3	HGNC:19069	-2.69076	-2.79736	-10.7201	1.18e-24	1.4e-23	45.0682	28.1262	35.3729		ENSG00000101605.13	protein_coding	MYOM1	HGNC:7613	-3.14947	0.713389	-21.5711	2.15e-74	3.11e-72	158.768	81.2703	796.951		ENSG00000143595.13	protein_coding	AQP10	HGNC:16029	-1.65115	-3.76414	-8.15686	2.30409e-15	2.63149e-14	24.2831	6.73852
ENSG00000255960.1	processed_pseudogene	AC092851.1	NA	-2.71262	-4.09194	-16.2798	4.21e-54	6.6e-53	112.149	7.30603	34.9646		ENSG00000133742.14	protein_coding	CA1	HGNC:1368	-2.69063	-3.24635	-10.9668	1.23e-25	1.55e-24	47.3149	22.2672	32.6271		ENSG00000180287.17	protein_coding	PLD5	HGNC:26879	-3.14684	-4.73413	-16.5171	1.13e-49	5.01e-48	102.172	1.6736	14.5122		ENSG00000070808.16	protein_coding	CAMK2A	HGNC:1460	-1.6508	-1.69299	-7.9615	9.63398e-15	1.01544e-13	22.8543	36.1118
ENSG00000237238.3	transcribed_unprocessed_pseudogene	BMS1P10	HGNC:49154	-2.71053	-2.1763	-18.8884	4.72e-70	1.18e-68	148.646	19.3627	115.991		ENSG00000149488.13	protein_coding	TMC2	HGNC:16527	-2.68965	-2.40047	-13.0375	2.16e-34	4.4e-33	67.2544	34.6234	45.6949		ENSG00000280119.1	TEC	AC093642.3	NA	-3.14536	-3.68313	-14.3274	1.53e-39	4e-38	79.0435	4.14137	31.3171		ENSG00000114115.10	protein_coding	RBP1	HGNC:9919	-1.65068	3.10963	-12.7092	1.15256e-32	1.47417e-30	63.2994	526.126
ENSG00000233332.1	lncRNA	AL122008.3	NA	-2.70909	-3.87885	-14.459	7.14e-44	8.01e-43	88.7354	11.8029	38.3097		ENSG00000231621.1	lncRNA	ANKRD44-AS1	HGNC:41090	-2.68925	-1.96964	-10.5122	7.67e-24	8.7e-23	43.1818	28.3711	101.864		ENSG00000234828.9	protein_coding	IQCM	HGNC:53443	-3.14351	-3.61994	-13.1623	2.12e-34	4.14e-33	67.3058	5.98337	31.1951		ENSG00000175556.17	protein_coding	LONRF3	HGNC:21152	-1.65011	0.174495	-11.3585	4.97255e-27	2.62497e-25	50.5831	73.3054
ENSG00000172403.11	protein_coding	SYNPO2	HGNC:17732	-2.70901	5.31376	-22.566	1.35e-94	6.28e-93	204.626	3208.35	16171.6		ENSG00000198844.12	protein_coding	ARHGEF15	HGNC:15590	-2.68739	3.23219	-25.1462	6.84e-96	1.79e-93	208.047	481.696	2026.03		ENSG00000150471.16	protein_coding	ADGRL3	HGNC:20974	-3.14202	0.47453	-16.9407	1.09e-51	5.34e-50	106.682	74.8919	478.902		ENSG00000125968.9	protein_coding	ID1	HGNC:5360	-1.64995	5.05319	-8.50623	1.67149e-16	2.21053e-15	26.3973	2528.91
ENSG00000066813.14	protein_coding	ACSM2B	HGNC:30931	-2.70871	-5.22513	-23.2161	3.91e-99	2.08e-97	215.292	2.56886	12.3009		ENSG00000047648.23	protein_coding	ARHGAP6	HGNC:676	-2.6865	2.10352	-26.0352	1.26e-100	4.11e-98	218.941	220.933	872.966		ENSG00000143867.7	protein_coding	OSR1	HGNC:8111	-3.14063	-0.480437	-13.935	8.68e-38	2.08e-36	74.9035	48.5572	273.488		ENSG00000079393.20	protein_coding	DUSP13	HGNC:19681	-1.64983	-4.56297	-5.75133	1.46305e-08	6.62871e-08	9.18538	30.8024
ENSG00000180347.13	protein_coding	ITPRID1	HGNC:27363	-2.70711	-2.54838	-11.1851	1e-27	6.1e-27	51.7844	79.5977	121.779		ENSG00000128536.16	protein_coding	CDHR3	HGNC:26308	-2.68428	2.28621	-10.7346	1.03e-24	1.23e-23	44.8285	722.827	1778.97		ENSG00000187824.9	protein_coding	TMEM220	HGNC:33757	-3.14027	1.04037	-23.882	6.47e-86	1.45e-83	185.212	81.341	826.78		ENSG00000082175.15	protein_coding	PGR	HGNC:8910	-1.6498	2.87929	-10.766	1.11597e-24	4.44385e-23	45.0967	494.192
ENSG00000178947.9	protein_coding	SMIM10L2A	HGNC:34499	-2.70685	1.23821	-23.2161	3.91e-99	2.08e-97	215.256	203.044	938.699		ENSG00000127249.15	protein_coding	ATP13A4	HGNC:25422	-2.68043	5.03816	-9.41232	1.02e-19	8.85e-19	33.2683	3400.08	6481.51		ENSG00000225731.1	lncRNA	PDE9A-AS1	HGNC:40440	-3.13748	-3.46271	-14.5438	1.62e-40	4.5e-39	81.2695	5.24116	60.7073		ENSG00000120068.7	protein_coding	HOXB8	HGNC:5119	-1.64658	-2.6244	-7.56354	1.6349e-13	1.46544e-12	20.1211	13.3872
ENSG00000253831.3	protein_coding	ETV3L	HGNC:33834	-2.70673	-3.81833	-14.0658	8.98e-42	9.25e-41	83.9324	18.7903	58.6018		ENSG00000259974.3	lncRNA	LINC00261	HGNC:16189	-2.68034	2.61841	-9.08452	1.49e-18	1.21e-17	30.7489	875.479	1213.44		ENSG00000236120.7	lncRNA	AC110995.1	NA	-3.13676	-2.53081	-16.0516	1.78e-47	7.04e-46	97.1589	7.81705	62.3902		ENSG00000107518.18	protein_coding	ATRNL1	HGNC:29063	-1.64648	1.6064	-9.91475	1.91507e-21	4.81355e-20	37.8378	226.425
ENSG00000140538.16	protein_coding	NTRK3	HGNC:8033	-2.70664	1.80557	-17.2342	8.97e-60	1.65e-58	124.842	590.166	1355.24		ENSG00000183346.9	protein_coding	CABCOCO1	HGNC:28678	-2.67984	0.149405	-11.4529	1.31e-27	1.85e-26	51.6411	114.647	338.508		ENSG00000256612.7	transcribed_unprocessed_pseudogene	CYP2B7P	HGNC:2616	-3.13474	-1.28811	-14.1001	1.6e-38	3.97e-37	76.6401	21.9397	247.78		ENSG00000126947.13	protein_coding	ARMCX1	HGNC:18073	-1.64617	3.96035	-10.8806	3.97237e-25	1.6825e-23	46.0587	1036.68
ENSG00000173114.13	protein_coding	LRRN3	HGNC:17200	-2.70645	0.43958	-20.8731	4.85e-83	1.7e-81	178.343	139.114	633.088		ENSG00000183273.7	protein_coding	CCDC60	HGNC:28610	-2.67943	-1.35997	-8.91499	5.81e-18	4.51e-17	29.7784	60.9035	174.322		ENSG00000107518.18	protein_coding	ATRNL1	HGNC:29063	-3.13463	-1.86054	-13.057	6.03e-34	1.14e-32	66.202	22.5613	176.268		ENSG00000161249.21	protein_coding	DMKN	HGNC:25063	-1.64491	3.10838	-9.84019	3.60539e-21	8.79131e-20	37.0932	599.044
ENSG00000112214.10	protein_coding	FHL5	HGNC:17371	-2.70575	0.39395	-23.2032	4.82e-99	2.55e-97	215.087	105.877	588.965		ENSG00000205037.2	lncRNA	AC134312.1	NA	-2.67868	-4.29761	-15.7502	4.8e-47	1.72e-45	96.1528	3.28386	14.8644		ENSG00000137441.8	protein_coding	FGFBP2	HGNC:29451	-3.13204	-2.87778	-15.6878	8.97e-46	3.25e-44	93.2716	6.4657	54.7805		ENSG00000124343.14	protein_coding	XG	HGNC:12806	-1.64353	-1.54368	-8.26623	1.02253e-15	1.22307e-14	25.0399	31.8024
ENSG00000248698.6	transcribed_processed_pseudogene	LINC01085	HGNC:27198	-2.70573	-2.9506	-13.9931	2.17e-41	2.22e-40	83.0242	24.6922	74.708		ENSG00000068615.19	protein_coding	REEP1	HGNC:25786	-2.6782	1.13138	-15.6704	1.17e-46	4.13e-45	95.1463	189.083	451.644		ENSG00000270550.1	IG_V_gene	IGHV3-30	HGNC:5591	-3.13117	2.7407	-9.87962	3.15e-21	2.74e-20	36.803	602.21	2721.76		ENSG00000113946.4	protein_coding	CLDN16	HGNC:2037	-1.64274	-2.15341	-8.24493	1.19865e-15	1.42162e-14	24.8984	17.4291
ENSG00000196167.10	lncRNA	COLCA1	HGNC:33789	-2.70499	-0.00292589	-16.2401	7.17e-54	1.11e-52	111.454	167.187	504.92		ENSG00000167757.14	protein_coding	KLK11	HGNC:6359	-2.67761	2.75134	-8.04062	4.77e-15	2.98e-14	22.7713	1886.81	1537		ENSG00000099866.15	protein_coding	MADCAM1	HGNC:6765	-3.1289	-0.179858	-18.1869	1.07e-57	6.79e-56	120.498	47.262	329.707		ENSG00000138944.8	protein_coding	SHISAL1	HGNC:29335	-1.64272	2.30167	-9.46312	8.40777e-20	1.71175e-18	34.0471	356.166
ENSG00000102243.13	protein_coding	VGLL1	HGNC:20985	-2.70397	-0.878527	-8.86097	2.73e-18	1.06e-17	30.1879	664.506	377.115		ENSG00000126895.15	protein_coding	AVPR2	HGNC:897	-2.67749	-0.953712	-16.191	3.36e-49	1.33e-47	101.064	40.846	114.729		ENSG00000183134.5	protein_coding	PTGDR2	HGNC:4502	-3.12724	0.303486	-19.0183	9.32e-62	7.44e-60	129.792	51.8254	470.927		ENSG00000100628.12	protein_coding	ASB2	HGNC:16012	-1.64266	3.48704	-10.5742	6.19176e-24	2.19279e-22	43.3642	726.176
ENSG00000270765.6	protein_coding	GAS2L2	HGNC:24846	-2.7025	-2.21642	-14.731	2.39e-45	2.79e-44	92.0512	32.5365	87.115		ENSG00000112319.19	protein_coding	EYA4	HGNC:3522	-2.67419	0.387118	-12.1189	2.14e-30	3.55e-29	57.9898	157.981	318.881		ENSG00000271824.2	protein_coding	SMIM32	HGNC:53640	-3.12381	0.930718	-11.5223	1.52e-27	2e-26	51.3578	128.582	658.024		ENSG00000154342.6	protein_coding	WNT3A	HGNC:15983	-1.64202	-0.104311	-6.77537	3.17174e-11	2.10169e-10	14.8814	82.491
ENSG00000275465.7	lncRNA	AL449403.2	NA	-2.70185	-5.3784	-17.4797	2.9e-61	5.65e-60	128.567	4.92169	22.0177		ENSG00000180815.14	protein_coding	MAP3K15	HGNC:31689	-2.67252	-1.48247	-13.5649	9.26e-37	2.14e-35	72.6313	34.5306	75.8136		ENSG00000158458.21	protein_coding	NRG2	HGNC:7998	-3.1226	-2.88144	-16.1189	8.6e-48	3.41e-46	97.886	6.07692	53.7317		ENSG00000187867.10	protein_coding	PALM3	HGNC:33274	-1.64196	0.493871	-8.70501	3.62228e-17	5.20119e-16	28.2204	106.158
ENSG00000281974.1	TEC	AC025268.1	NA	-2.70145	-4.38855	-22.0389	5.89e-91	2.53e-89	196.577	3.40594	23.4071		ENSG00000181126.13	transcribed_unprocessed_pseudogene	HLA-V	HGNC:23482	-2.67218	0.473642	-11.634	2.34e-28	3.46e-27	53.3202	140.13	302.458		ENSG00000204670.7	IG_V_pseudogene	IGKV1OR2-3	HGNC:5769	-3.12178	-4.25822	-14.0173	3.74e-38	9.1e-37	75.8833	2.39709	25.2439		ENSG00000271390.1	lncRNA	AP003973.2	NA	-1.64162	-4.22035	-9.43574	1.0533e-19	2.11321e-18	33.9867	3.21956
ENSG00000157168.20	protein_coding	NRG1	HGNC:7997	-2.70066	1.61551	-16.262	5.34e-54	8.31e-53	111.617	389.366	1880.73		ENSG00000237803.6	lncRNA	LINC00211	HGNC:37459	-2.67151	-4.35811	-16.3352	6.55e-50	2.67e-48	102.688	2.66234	10.0508		ENSG00000271375.1	processed_pseudogene	AC134879.2	NA	-3.12115	-2.81689	-10.4885	1.69e-23	1.7e-22	42.4223	11.8628	64.7805		ENSG00000169071.15	protein_coding	ROR2	HGNC:10257	-1.64144	4.11121	-10.637	3.54027e-24	1.3126e-22	43.8868	1118.13
ENSG00000259920.1	lncRNA	AC007938.1	NA	-2.69745	-2.88986	-21.4934	3.15e-87	1.23e-85	188.039	9.9595	49.0442		ENSG00000167210.17	protein_coding	LOXHD1	HGNC:26521	-2.67085	-1.34832	-16.5908	3.57e-51	1.54e-49	105.587	25.2579	85.5254		ENSG00000082482.14	protein_coding	KCNK2	HGNC:6277	-3.12024	-2.982	-12.4336	2.71e-31	4.49e-30	60.1987	10.7401	46.5366		ENSG00000075035.10	protein_coding	WSCD2	HGNC:29117	-1.6409	2.01443	-9.28729	3.54536e-19	6.63076e-18	32.6549	301.445
ENSG00000224204.1	lncRNA	PHEX-AS1	HGNC:40445	-2.69601	-5.6467	-21.5778	8.4e-88	3.31e-86	189.32	1.65977	11.0088		ENSG00000102010.15	protein_coding	BMX	HGNC:1079	-2.66912	-0.269685	-15.8107	2.44e-47	8.81e-46	96.7855	83.0724	181.627		ENSG00000263508.6	lncRNA	AC015908.2	NA	-3.11852	-3.52008	-17.7136	2.12e-55	1.22e-53	115.277	3.28067	31.0244		ENSG00000183734.4	protein_coding	ASCL2	HGNC:739	-1.64031	0.306515	-7.69428	6.52992e-14	6.17024e-13	20.8868	142.932
ENSG00000279000.3	protein_coding	OR10A6	HGNC:15132	-2.69535	-5.42977	-20.6236	2.26e-81	7.6e-80	174.602	1.85419	14.4071		ENSG00000103647.13	protein_coding	CORO2B	HGNC:2256	-2.66868	1.41768	-20.1393	2.52e-69	2.46e-67	147.11	156.319	565.136		ENSG00000188620.11	protein_coding	HMX3	HGNC:5019	-3.11847	-2.32152	-9.58477	3.67e-20	2.98e-19	34.7979	35.0811	72.4634		ENSG00000150281.7	protein_coding	CTF1	HGNC:2499	-1.64023	2.54703	-12.976	8.07751e-34	1.31773e-31	65.9628	352.669
ENSG00000128655.18	protein_coding	PDE11A	HGNC:8773	-2.69523	0.0807571	-20.5358	8.68e-81	2.88e-79	173.191	94.8191	459.354		ENSG00000177551.5	protein_coding	NHLH2	HGNC:7818	-2.66802	-2.39397	-9.01185	2.68e-18	2.14e-17	30.5968	44.4898	56.5085		ENSG00000140538.16	protein_coding	NTRK3	HGNC:8033	-3.11733	-1.5173	-14.456	4.03e-40	1.1e-38	80.3053	35.1351	137.585		ENSG00000262655.4	protein_coding	SPON1	HGNC:11252	-1.64018	4.0293	-10.4953	1.24562e-23	4.19957e-22	42.6453	1104.98
ENSG00000017427.17	protein_coding	IGF1	HGNC:5464	-2.69471	0.737986	-20.6508	1.49e-81	5.02e-80	174.911	145.176	746.265		ENSG00000101349.17	protein_coding	PAK5	HGNC:15916	-2.66755	-4.12631	-12.0545	4.01e-30	6.57e-29	57.5614	6.13915	13.6441		ENSG00000173404.5	protein_coding	INSM1	HGNC:6090	-3.117	-1.25666	-10.2135	1.84e-22	1.74e-21	39.9575	85.3202	154.659		ENSG00000137204.15	protein_coding	SLC22A7	HGNC:10971	-1.63979	-4.31866	-8.49324	1.84559e-16	2.41676e-15	26.7289	3.62275
ENSG00000145936.9	protein_coding	KCNMB1	HGNC:6285	-2.69383	2.43368	-25.8082	1.12e-117	8.9e-116	257.805	443.069	2397.45		ENSG00000233237.8	lncRNA	LINC00472	HGNC:21380	-2.66733	1.51683	-16.3445	5.89e-50	2.41e-48	102.679	236.043	627.847		ENSG00000183549.10	protein_coding	ACSM5	HGNC:26060	-3.1154	-2.85053	-14.9552	2.17e-42	6.76e-41	85.5372	7.75468	49.3415		ENSG00000068976.14	protein_coding	PYGM	HGNC:9726	-1.63806	3.28523	-9.6327	2.06132e-20	4.53635e-19	35.3585	793.992
ENSG00000080293.10	protein_coding	SCTR	HGNC:10608	-2.69318	-3.43506	-20.2116	1.22e-78	3.78e-77	168.349	7.10981	56.531		ENSG00000149575.9	protein_coding	SCN2B	HGNC:10589	-2.66724	-0.154027	-13.7274	1.69e-37	4.05e-36	74.263	71.0019	211.966		ENSG00000141431.12	protein_coding	ASXL3	HGNC:29357	-3.11531	-0.642771	-13.3173	4.51e-35	9.15e-34	68.7049	42.7859	224.634		ENSG00000170835.16	protein_coding	CEL	HGNC:1848	-1.63598	-0.247907	-8.88881	8.60855e-18	1.33462e-16	29.6728	122.904
ENSG00000165379.13	protein_coding	LRFN5	HGNC:20360	-2.69197	-0.663013	-19.2292	3.1e-72	8.17e-71	153.602	61.9946	246.027		ENSG00000198075.10	protein_coding	SULT1C4	HGNC:11457	-2.66616	1.85033	-21.5076	1.57e-76	1.89e-74	163.624	221.041	780.864		ENSG00000107295.10	protein_coding	SH3GL2	HGNC:10831	-3.11503	-2.97321	-12.7321	1.48e-32	2.62e-31	63.0775	14.9002	44.9756		ENSG00000223489.1	processed_pseudogene	NEFHP1	HGNC:7738	-1.63495	-4.47103	-6.97624	8.65562e-12	6.19842e-11	16.3228	4.98403
ENSG00000188626.6	protein_coding	GOLGA8M	HGNC:44404	-2.68901	-3.84848	-22.2448	2.25e-92	9.96e-91	199.832	4.68857	33.7257		ENSG00000104967.8	protein_coding	NOVA2	HGNC:7887	-2.66537	1.98039	-24.9686	6.05e-95	1.44e-92	205.897	203.592	836.051		ENSG00000152137.8	protein_coding	HSPB8	HGNC:30171	-3.11134	2.50744	-16.7551	8.4e-51	3.9e-49	104.54	338.703	4059.88		ENSG00000250241.6	lncRNA	AC105383.1	NA	-1.63449	-1.58688	-9.16637	9.43233e-19	1.65859e-17	31.8747	22.7625
ENSG00000151079.7	protein_coding	KCNA6	HGNC:6225	-2.6888	-1.72564	-16.8505	1.81e-57	3.1e-56	119.792	38.766	136.655		ENSG00000276422.2	lncRNA	AL590491.2	NA	-2.66088	-5.00392	-11.8025	4.64e-29	7.12e-28	55.1644	3.32839	14.8305		ENSG00000168314.17	protein_coding	MOBP	HGNC:7189	-3.11116	-3.63513	-17.7489	1.43e-55	8.34e-54	115.665	3.19958	30.6341		ENSG00000235947.1	lncRNA	EGOT	HGNC:37129	-1.63263	-2.61213	-7.29205	1.05695e-12	8.51694e-12	18.3084	16.525
ENSG00000231013.2	lncRNA	SCTR-AS1	HGNC:40516	-2.68818	-4.67119	-19.0286	6.01e-71	1.54e-69	150.732	3.54455	25.6726		ENSG00000225873.4	transcribed_unitary_pseudogene	C3orf86	HGNC:44570	-2.65825	-2.49569	-12.7373	4.55e-33	8.77e-32	64.2363	14.6753	39.8814		ENSG00000261834.2	IG_V_pseudogene	IGHV3OR16-15	HGNC:5639	-3.11065	-4.26329	-14.698	3.23e-41	9.44e-40	82.874	2.99584	22.2683		ENSG00000198947.16	protein_coding	DMD	HGNC:2928	-1.63212	4.64144	-10.462	1.67004e-23	5.5057e-22	42.3332	1653.36
ENSG00000250305.9	protein_coding	TRMT9B	HGNC:26725	-2.68712	1.81394	-19.5431	2.91e-74	8.13e-73	158.101	341.001	1365.91		ENSG00000162747.12	protein_coding	FCGR3B	HGNC:3620	-2.65578	0.670792	-12.9342	6.18e-34	1.24e-32	66.058	134.738	521.678		ENSG00000270318.1	IG_V_pseudogene	IGHV3OR16-11	HGNC:5635	-3.11041	-4.35813	-14.4266	5.47e-40	1.47e-38	80.0701	2.82952	23.0244		ENSG00000149596.7	protein_coding	JPH2	HGNC:14202	-1.62981	4.79351	-9.14186	1.14883e-18	1.99515e-17	31.317	1859.74
ENSG00000282556.3	lncRNA	AC068733.3	NA	-2.68675	-2.85376	-18.6213	2.34e-68	5.47e-67	144.775	15.2196	50.177		ENSG00000277350.2	lncRNA	AL353770.4	NA	-2.65572	-4.75531	-11.3752	2.74e-27	3.73e-26	51.13	4.32839	17.8644		ENSG00000253451.1	IG_V_pseudogene	IGLV2-28	HGNC:5891	-3.10957	-0.551	-9.10851	1.74e-18	1.25e-17	30.8459	62.5281	356.634		ENSG00000119630.14	protein_coding	PGF	HGNC:8893	-1.62642	2.11248	-12.542	6.00431e-32	6.83897e-30	61.7161	271.329
ENSG00000162761.14	protein_coding	LMX1A	HGNC:6653	-2.68576	-3.23243	-16.6725	2.07e-56	3.44e-55	117.416	12.7678	65.8142		ENSG00000112137.18	protein_coding	PHACTR1	HGNC:20990	-2.65093	2.50444	-21.736	9.73e-78	1.25e-75	166.374	319.725	1089.31		ENSG00000239819.2	IG_V_gene	IGKV1D-8	HGNC:5759	-3.10837	-0.546007	-10.1358	3.58e-22	3.32e-21	39.2374	60.8815	268.854		ENSG00000107731.12	protein_coding	UNC5B	HGNC:12568	-1.62475	4.4879	-12.2875	7.23774e-31	6.95869e-29	59.1389	1344.24
ENSG00000183873.18	protein_coding	SCN5A	HGNC:10593	-2.68566	-1.4338	-20.4246	4.76e-80	1.55e-78	171.553	33.4329	156.69		ENSG00000242324.1	unprocessed_pseudogene	AL049634.1	NA	-2.64878	-3.89801	-16.0217	2.27e-48	8.63e-47	99.1803	3.75696	13.678		ENSG00000253132.1	IG_V_pseudogene	IGHV3-62	HGNC:5615	-3.10778	-1.86795	-10.4641	2.09e-23	2.1e-22	42.1552	19.0291	121.927		ENSG00000226530.2	lncRNA	AL158055.1	NA	-1.62453	-0.725393	-10.3611	4.05621e-23	1.29176e-21	41.7273	38.3613
ENSG00000253706.5	lncRNA	AC011632.1	NA	-2.6855	-3.96824	-13.6268	1.77e-39	1.69e-38	78.6911	20.5806	37.7345		ENSG00000197320.5	processed_pseudogene	AC060834.1	NA	-2.64762	-2.7329	-11.6878	1.4e-28	2.09e-27	54.0069	14.3822	31.4746		ENSG00000287750.1	lncRNA	AL353572.4	NA	-3.10711	-1.88037	-15.0414	8.74e-43	2.77e-41	86.4156	13.0208	91.9268		ENSG00000100033.16	protein_coding	PRODH	HGNC:9453	-1.62218	-1.00119	-9.30366	3.10328e-19	5.86469e-18	32.9542	34.8164
ENSG00000275612.1	lncRNA	AC104237.2	NA	-2.68426	-5.37417	-21.2975	6.71e-86	2.52e-84	184.971	1.65167	13.2743		ENSG00000149534.9	protein_coding	MS4A2	HGNC:7316	-2.64761	1.66564	-13.7493	1.34e-37	3.22e-36	74.3559	238.401	690.508		ENSG00000152932.8	protein_coding	RAB3C	HGNC:30269	-3.10574	-1.37529	-13.2654	7.58e-35	1.51e-33	68.2371	31.4054	134.39		ENSG00000156486.8	protein_coding	KCNS2	HGNC:6301	-1.62208	-2.13406	-8.70198	3.70847e-17	5.31288e-16	28.2916	16.7265
ENSG00000213561.4	processed_pseudogene	AC103591.2	NA	-2.6841	-4.99021	-23.8659	1.02e-103	5.98e-102	225.804	1.9847	11.2832		ENSG00000287470.1	lncRNA	AP001037.1	NA	-2.64631	-3.42215	-14.2203	9.09e-40	2.43e-38	79.543	6.64935	20.0847		ENSG00000183690.13	protein_coding	EFHC2	HGNC:26233	-3.1054	-1.6762	-15.0003	1.35e-42	4.23e-41	85.9761	18.1871	104.268		ENSG00000165072.10	protein_coding	MAMDC2	HGNC:23673	-1.62156	1.85923	-11.6784	2.48505e-28	1.61121e-26	53.4864	230.515
ENSG00000138131.4	protein_coding	LOXL4	HGNC:17171	-2.68361	2.11111	-22.7032	1.5e-95	7.19e-94	206.97	587.246	1641.42		ENSG00000213144.2	processed_pseudogene	AC084880.1	NA	-2.64435	-1.43875	-18.9492	3.91e-63	2.83e-61	132.956	20.334	82.339		ENSG00000204614.9	protein_coding	TRIM40	HGNC:18736	-3.10042	0.479059	-16.3673	5.8e-49	2.42e-47	100.439	70.106	778.512		ENSG00000065833.9	protein_coding	ME1	HGNC:6983	-1.61977	2.96787	-12.7368	8.76954e-33	1.16709e-30	63.577	467.527
ENSG00000106034.18	protein_coding	CPED1	HGNC:26159	-2.68157	3.24621	-25.3345	3.06e-114	2.23e-112	249.865	740.46	4946.93		ENSG00000182950.3	protein_coding	ODF3L1	HGNC:28735	-2.64395	-1.1714	-16.3675	4.54e-50	1.87e-48	103.058	26.7291	107.271		ENSG00000179796.12	protein_coding	LRRC3B	HGNC:28105	-3.09995	-4.50572	-17.1961	6.56e-53	3.39e-51	109.568	1.78378	16.8537		ENSG00000204644.10	protein_coding	ZFP57	HGNC:18791	-1.61973	-2.66108	-5.86917	7.53557e-09	3.55892e-08	9.72727	19.501
ENSG00000006128.12	protein_coding	TAC1	HGNC:11517	-2.68107	-2.61991	-12.3964	2.47e-33	1.88e-32	64.596	36.7228	108.664		ENSG00000254847.1	lncRNA	AC009806.1	NA	-2.64299	-3.70147	-17.0504	1.83e-53	8.75e-52	110.817	3.94249	15.6949		ENSG00000179639.10	protein_coding	FCER1A	HGNC:3609	-3.09728	-1.23707	-13.9794	5.51e-38	1.33e-36	75.4073	24.0125	155.22		ENSG00000101335.10	protein_coding	MYL9	HGNC:15754	-1.61937	9.51262	-8.23668	1.27453e-15	1.50386e-14	24.3995	49191.5
ENSG00000135298.14	protein_coding	ADGRB3	HGNC:945	-2.68037	-2.18394	-19.1444	1.09e-71	2.83e-70	152.401	26.6787	79.9027		ENSG00000153822.14	protein_coding	KCNJ16	HGNC:6262	-2.64281	-1.33506	-8.84718	9.97e-18	7.61e-17	29.2467	70.3803	135.78		ENSG00000165023.7	protein_coding	DIRAS2	HGNC:19323	-3.09334	-3.49991	-14.2503	3.4e-39	8.75e-38	78.251	5.18295	32.9024		ENSG00000079308.19	protein_coding	TNS1	HGNC:11973	-1.61757	8.31084	-9.80497	4.85607e-21	1.1661e-19	36.7019	20021.4
ENSG00000108001.15	protein_coding	EBF3	HGNC:19087	-2.67973	1.68052	-29.2376	4.87e-143	7.82e-141	316.121	220.685	1348.6		ENSG00000164129.12	protein_coding	NPY5R	HGNC:7958	-2.64274	-4.46471	-12.8454	1.52e-33	3e-32	65.3629	7.5436	10.6271		ENSG00000211672.2	IG_V_gene	IGLV4-3	HGNC:5919	-3.09229	-3.7869	-11.4685	2.5e-27	3.26e-26	51.1896	4.85239	38.4634		ENSG00000141404.17	protein_coding	GNAL	HGNC:4388	-1.61689	2.97179	-13.3595	1.6844e-35	3.9075e-33	69.7807	462.03
ENSG00000233725.7	lncRNA	NRAD1	HGNC:26981	-2.67937	-2.93624	-13.5955	2.57e-39	2.44e-38	78.2838	43.6841	70.2212		ENSG00000119698.12	protein_coding	PPP4R4	HGNC:23788	-2.64049	0.0193778	-12.316	3.07e-31	5.37e-30	59.9434	85.0093	214.203		ENSG00000254395.1	IG_V_pseudogene	IGHV4-55	HGNC:5653	-3.09063	-0.123704	-10.0836	5.59e-22	5.12e-21	38.7602	75.9293	406.902		ENSG00000183036.11	protein_coding	PCP4	HGNC:8742	-1.61491	5.01665	-7.7396	4.73702e-14	4.5423e-13	20.8396	2342.23
ENSG00000140015.20	protein_coding	KCNH5	HGNC:6254	-2.67861	-5.35312	-17.7815	4.09e-63	8.44e-62	132.8	7.9973	15.2389		ENSG00000283913.1	lncRNA	AL512662.1	NA	-2.64029	-1.6726	-13.4296	3.79e-36	8.47e-35	71.2403	23.9165	59.2034		ENSG00000251039.2	IG_V_gene	IGKV2D-40	HGNC:5804	-3.08912	-1.77297	-8.91208	8.22e-18	5.64e-17	29.4178	50.2121	161.634		ENSG00000115556.14	protein_coding	PLCD4	HGNC:9062	-1.6136	-0.922478	-8.76025	2.35734e-17	3.46355e-16	28.71	37.8383
ENSG00000134873.10	protein_coding	CLDN10	HGNC:2033	-2.67856	-2.4805	-13.2082	2.44e-37	2.16e-36	73.7429	122.103	104.009		ENSG00000110799.14	protein_coding	VWF	HGNC:12726	-2.63916	7.53156	-16.836	2.15e-52	9.86e-51	108.063	10423.3	41714.8		ENSG00000120907.18	protein_coding	ADRA1A	HGNC:277	-3.08819	-3.83786	-15.8171	2.23e-46	8.29e-45	94.656	3.61331	26.3902		ENSG00000108405.4	protein_coding	P2RX1	HGNC:8533	-1.61341	2.1918	-8.92722	6.35783e-18	1.00306e-16	29.7957	346.896
ENSG00000185610.6	protein_coding	DBX2	HGNC:33186	-2.67848	-2.71118	-16.439	4.92e-55	7.94e-54	114.249	15.3303	60.0796		ENSG00000287920.1	lncRNA	AL022098.1	NA	-2.638	-0.46166	-12.0022	6.69e-30	1.08e-28	56.9175	69.5733	139.915		ENSG00000127951.8	protein_coding	FGL2	HGNC:3696	-3.08776	4.01238	-16.9051	1.62e-51	7.83e-50	106.134	748.326	5374.83		ENSG00000287439.1	lncRNA	AC092078.3	NA	-1.61311	-4.30316	-7.40499	4.89422e-13	4.11832e-12	19.0933	4.3992
ENSG00000287692.1	lncRNA	AC053545.1	NA	-2.67803	-2.89938	-15.1097	1.96e-47	2.46e-46	96.8551	16.6859	95.6283		ENSG00000283945.1	transcribed_unprocessed_pseudogene	LINC00032	HGNC:16506	-2.63791	-3.9261	-15.0685	9.22e-44	2.85e-42	88.6611	3.89796	14.0339		ENSG00000130540.14	protein_coding	SULT4A1	HGNC:14903	-3.08678	-2.52823	-9.55845	4.56e-20	3.67e-19	34.5949	31.6362	70.2683		ENSG00000234477.1	lncRNA	AC004231.1	NA	-1.61254	-4.27947	-8.62126	6.92111e-17	9.59469e-16	27.681	3.59281
ENSG00000164099.3	protein_coding	PRSS12	HGNC:9477	-2.67583	-0.888926	-14.2749	6.95e-43	7.48e-42	86.3437	138.972	201.788		ENSG00000267107.8	lncRNA	PCAT19	HGNC:49593	-2.63758	2.47168	-22.4259	2.13e-81	3.16e-79	174.781	331.894	1110.32		ENSG00000224537.1	unprocessed_pseudogene	MEP1AP4	HGNC:39138	-3.08521	-3.84289	-12.3193	8.15e-31	1.31e-29	59.1338	4.99376	54.6585		ENSG00000259363.6	lncRNA	AC090825.1	NA	-1.61248	-0.377881	-10.6525	3.08478e-24	1.16074e-22	44.2573	49.1377
ENSG00000104371.5	protein_coding	DKK4	HGNC:2894	-2.67546	-4.27199	-17.4806	2.86e-61	5.58e-60	128.565	9.0378	23.3982		ENSG00000137960.6	protein_coding	GIPC2	HGNC:18177	-2.6373	1.0363	-15.9394	5.74e-48	2.15e-46	98.1562	150.436	410.492		ENSG00000152578.13	protein_coding	GRIA4	HGNC:4574	-3.08379	-2.40308	-13.8684	1.71e-37	4.03e-36	74.333	11.1871	81.2683		ENSG00000108342.13	protein_coding	CSF3	HGNC:2438	-1.61213	-1.67612	-4.39492	1.32783e-05	3.76789e-05	2.5275	100.194
ENSG00000177133.11	lncRNA	PRDM16-DT	HGNC:48664	-2.67244	-2.05381	-19.9855	3.77e-77	1.13e-75	164.92	20.2781	92.5664		ENSG00000155011.9	protein_coding	DKK2	HGNC:2892	-2.63638	1.80427	-18.3238	6.45e-60	4.07e-58	125.506	198.18	756.305		ENSG00000170298.15	protein_coding	LGALS9B	HGNC:24842	-3.08333	0.421901	-11.818	9.6e-29	1.36e-27	54.1456	105.599	568.634		ENSG00000153822.14	protein_coding	KCNJ16	HGNC:6262	-1.61177	-3.10138	-5.42581	8.62599e-08	3.48597e-07	7.40742	30.0778
ENSG00000106631.8	protein_coding	MYL7	HGNC:21719	-2.672	-2.9665	-11.3144	2.66e-28	1.65e-27	53.1229	44.4977	106.69		ENSG00000070778.13	protein_coding	PTPN21	HGNC:9651	-2.63569	4.20413	-26.5048	4e-103	1.65e-100	224.65	889.121	3597.95		ENSG00000211956.2	IG_V_gene	IGHV4-34	HGNC:5650	-3.08284	2.24342	-10.308	8.13e-23	7.87e-22	40.4554	455.387	1907.51		ENSG00000284636.1	unprocessed_pseudogene	AC073648.6	NA	-1.61095	-4.50869	-7.32545	8.42522e-13	6.86783e-12	18.5705	3.5489
ENSG00000137699.17	protein_coding	TRIM29	HGNC:17274	-2.67168	4.33827	-11.8604	8.51e-31	5.83e-30	58.2663	3556.99	11605.5		ENSG00000007216.15	protein_coding	SLC13A2	HGNC:10917	-2.634	-1.86951	-6.38047	3.53e-10	1.44e-09	12.2162	288.866	111.407		ENSG00000088386.17	protein_coding	SLC15A1	HGNC:10920	-3.08086	0.438637	-9.17284	1.04e-18	7.61e-18	31.2444	173.256	1702.56		ENSG00000174099.12	protein_coding	MSRB3	HGNC:27375	-1.61092	5.64229	-10.5841	5.67124e-24	2.0312e-22	43.384	3049.41
ENSG00000163145.13	protein_coding	C1QTNF7	HGNC:14342	-2.67043	0.497278	-17.8693	1.18e-63	2.46e-62	133.854	148.168	794.372		ENSG00000197471.12	protein_coding	SPN	HGNC:11249	-2.63186	4.43477	-18.8961	7.35e-63	5.22e-61	132.134	1195.84	4480.83		ENSG00000188730.5	protein_coding	VWC2	HGNC:30200	-3.07828	-3.03704	-13.0585	5.94e-34	1.12e-32	66.2707	6.65073	43.9024		ENSG00000269190.6	protein_coding	FBXO17	HGNC:18754	-1.60962	2.50558	-12.0578	6.67449e-30	5.60702e-28	57.0308	351.792
ENSG00000258942.1	lncRNA	AL358332.1	NA	-2.66729	-4.97697	-23.5231	2.71e-101	1.5e-99	220.247	1.92169	14.8496		ENSG00000108823.16	protein_coding	SGCA	HGNC:10805	-2.6307	1.66655	-15.784	3.29e-47	1.18e-45	96.3749	211.976	676.864		ENSG00000176533.13	protein_coding	GNG7	HGNC:4410	-3.0782	1.27771	-23.1689	2.32e-82	4.32e-80	177.044	105.204	789.098		ENSG00000112812.16	protein_coding	PRSS16	HGNC:9480	-1.60933	2.44316	-7.99443	7.58412e-15	8.11905e-14	22.8003	413.473
ENSG00000259134.7	lncRNA	LINC00924	HGNC:27081	-2.66714	-1.52955	-21.428	8.76e-87	3.37e-85	187.006	26.8911	140.168		ENSG00000100121.13	protein_coding	GGTLC2	HGNC:18596	-2.63049	-3.06748	-11.3708	2.85e-27	3.89e-26	51.035	12.1299	27.7288		ENSG00000092051.17	protein_coding	JPH4	HGNC:20156	-3.07707	-1.95728	-17.406	6.44e-54	3.52e-52	111.89	13.5925	89.3415		ENSG00000082293.13	protein_coding	COL19A1	HGNC:2196	-1.60888	-2.95155	-6.18829	1.18154e-09	6.25683e-09	11.5275	19.2575
ENSG00000187546.14	protein_coding	AGMO	HGNC:33784	-2.66611	-1.74032	-18.5937	3.5e-68	8.12e-67	144.348	33.6112	130.876		ENSG00000198670.12	protein_coding	LPA	HGNC:6667	-2.62796	-4.60955	-13.0789	1.41e-34	2.91e-33	67.7191	5.28942	9.45763		ENSG00000211644.3	IG_V_gene	IGLV1-51	HGNC:5882	-3.07689	-1.77586	-9.54208	5.22e-20	4.19e-19	34.4174	24.3015	128.61		ENSG00000211696.2	TR_V_gene	TRGV8	HGNC:12294	-1.60879	-2.30039	-5.51787	5.26882e-08	2.20065e-07	7.8412	32.481
ENSG00000235009.1	lncRNA	LINC01883	HGNC:52702	-2.66597	-5.63764	-19.7797	8.37e-76	2.42e-74	161.847	2.19172	11.8673		ENSG00000132554.20	protein_coding	RGS22	HGNC:24499	-2.62705	0.170168	-12.308	3.32e-31	5.79e-30	59.8596	105.434	357.339		ENSG00000259834.1	lncRNA	AL365361.1	NA	-3.07399	-0.533987	-14.212	5.04e-39	1.28e-37	77.7397	44.8919	255.146		ENSG00000100842.13	protein_coding	EFS	HGNC:16898	-1.60854	3.9897	-10.4846	1.36909e-23	4.57921e-22	42.5546	1046.79
[truncated: 3,606 more rows]
[truncated: 1 more columns]

## Sheet: Suppl. Data-1D_common Genes
Names	Total	Genes
[truncated: 242 more rows]

## Sheet: Suppl. Data-1E_GSEA results
ID	Description	setSize	enrichmentScore	NES	Direction	pvalue	p.adjust	qvalue	core_enrichment	leading_edge-1	leading_edge-2	CANCER
[truncated: 584 more rows]

## Sheet: Suppl. Data-1E_GSEA-common
Common and Unique Pathways in BRCA, COAD, LAUD and PRADP
						NES|1.5|	Names	total	Common Pathwys	Major Catg.
[truncated: 14 more rows]

## Sheet: Suppl. Data-1F_TNMplot_metastas
TNMplot's GENEChip based data													TNMplot's RNA-Seq based data							TCGA-RNA-Seq based data
[truncated: 105 more rows]
