# Supplementary material for: A systems biology approach to unveil shared therapeutic targets and pathological pathways across major human cancers
Source: Comput Struct Biotechnol J. 2025 Nov 29;27:5459–78. doi: 10.1016/j.csbj.2025.11.061 (PMC12720046; doi:10.1016/j.csbj.2025.11.061)
Supplement: Supplementary file 1 — Supplementary material [file mmc1.zip › Suppli-2_data.xlsx]

## Sheet: 1.BRCA
Genes	p.MMME4	p.MMME6	colors	Disease_COR	GS.Pvalue			Genes	p.MMME6	colors	Disease_COR	GS.Pvalue	Status		Genes	p.MMME4	colors	Disease_COR	GS.Pvalue	Status
COL10A1	-0.350376	0.648215	Cluster-6	0.688159	1.83344e-172			COL10A1	0.648215	Cluster-6	0.688159	1.83344e-172	Positive		MYOC	0.736424	Cluster-4	-0.67922	2.28675e-166	Negative
MMP11	-0.435681	0.704781	Cluster-6	0.679798	9.3744e-167			MMP11	0.704781	Cluster-6	0.679798	9.3744e-167	Positive		LINC00377	0.738125	Cluster-4	-0.677194	5.14101e-165	Negative
NEK2	-0.523466	0.883188	Cluster-6	0.673597	1.21245e-162			NEK2	0.883188	Cluster-6	0.673597	1.21245e-162	Positive		LINC02237	0.734096	Cluster-4	-0.667497	1.07676e-158	Negative
PKMYT1	-0.561383	0.849743	Cluster-6	0.661808	4.27568e-155			PKMYT1	0.849743	Cluster-6	0.661808	4.27568e-155	Positive		VEGFD	0.809411	Cluster-4	-0.667274	1.49528e-158	Negative
LINC01614	-0.335489	0.652474	Cluster-6	0.649059	2.59827e-147			LINC01614	0.652474	Cluster-6	0.649059	2.59827e-147	Positive		LINC01028	0.725514	Cluster-4	-0.664551	8.04754e-157	Negative
KIF4A	-0.49295	0.866317	Cluster-6	0.625071	1.22311e-133			KIF4A	0.866317	Cluster-6	0.625071	1.22311e-133	Positive		LYVE1	0.785582	Cluster-4	-0.663945	1.94372e-156	Negative
CDC25C	-0.512404	0.84979	Cluster-6	0.620721	2.75534e-131			CDC25C	0.84979	Cluster-6	0.620721	2.75534e-131	Positive		CA4	0.753774	Cluster-4	-0.658321	6.28015e-153	Negative
UHRF1	-0.484208	0.852378	Cluster-6	0.620387	4.16588e-131			UHRF1	0.852378	Cluster-6	0.620387	4.16588e-131	Positive		LINC01070	0.689622	Cluster-4	-0.654472	1.43272e-150	Negative
IQGAP3	-0.446218	0.836666	Cluster-6	0.618719	3.24382e-130			IQGAP3	0.836666	Cluster-6	0.618719	3.24382e-130	Positive		GPAM	0.731885	Cluster-4	-0.654392	1.60288e-150	Negative
PLPP4	-0.292932	0.606987	Cluster-6	0.616171	7.27801e-129			PLPP4	0.606987	Cluster-6	0.616171	7.27801e-129	Positive		HSD17B13	0.763244	Cluster-4	-0.651915	5.0599e-149	Negative
UBE2C	-0.5451	0.832974	Cluster-6	0.614104	8.88989e-128			UBE2C	0.832974	Cluster-6	0.614104	8.88989e-128	Positive		LINC01497	0.702556	Cluster-4	-0.649892	8.27683e-148	Negative
PCLAF	-0.484116	0.800377	Cluster-6	0.598895	5.06896e-120			PCLAF	0.800377	Cluster-6	0.598895	5.06896e-120	Positive		ENSG00000286322	0.723442	Cluster-4	-0.646775	5.89242e-146	Negative
PAFAH1B3	-0.535233	0.713004	Cluster-6	0.59584	1.63262e-118			PAFAH1B3	0.713004	Cluster-6	0.59584	1.63262e-118	Positive		AQP7P2	0.69118	Cluster-4	-0.642878	1.1355e-143	Negative
TROAP	-0.504282	0.839801	Cluster-6	0.594554	6.96569e-118			TROAP	0.839801	Cluster-6	0.594554	6.96569e-118	Positive		ENSG00000277737	0.727056	Cluster-4	-0.641	1.39638e-142	Negative
ASF1B	-0.488966	0.838359	Cluster-6	0.593175	3.27655e-117			ASF1B	0.838359	Cluster-6	0.593175	3.27655e-117	Positive		CPA1	0.782436	Cluster-4	-0.640129	4.44569e-142	Negative
HJURP	-0.466762	0.831179	Cluster-6	0.590805	4.60687e-116			HJURP	0.831179	Cluster-6	0.590805	4.60687e-116	Positive		ENSG00000287666	0.705973	Cluster-4	-0.639322	1.29429e-141	Negative
NUF2	-0.459488	0.814761	Cluster-6	0.587022	2.99527e-114			NUF2	0.814761	Cluster-6	0.587022	2.99527e-114	Positive		MYOM1	0.799994	Cluster-4	-0.63674	3.87688e-140	Negative
HSD17B6	-0.307069	0.692502	Cluster-6	0.584401	5.23386e-113			HSD17B6	0.692502	Cluster-6	0.584401	5.23386e-113	Positive		LINC01537	0.776919	Cluster-4	-0.633601	2.31479e-138	Negative
GABRD	-0.428812	0.560437	Cluster-6	0.58202	6.87513e-112			GABRD	0.560437	Cluster-6	0.58202	6.87513e-112	Positive		ENSG00000224525	0.728691	Cluster-4	-0.632024	1.77273e-137	Negative
TPX2	-0.477056	0.826626	Cluster-6	0.579764	7.73499e-111			TPX2	0.826626	Cluster-6	0.579764	7.73499e-111	Positive		PAMR1	0.795169	Cluster-4	-0.631225	4.95548e-137	Negative
KIF20A	-0.453781	0.827376	Cluster-6	0.579691	8.3617e-111			KIF20A	0.827376	Cluster-6	0.579691	8.3617e-111	Positive		CAV1	0.860628	Cluster-4	-0.630268	1.68847e-136	Negative
BIRC5	-0.512393	0.81787	Cluster-6	0.57719	1.19679e-109			BIRC5	0.81787	Cluster-6	0.57719	1.19679e-109	Positive		AQP7P1	0.73736	Cluster-4	-0.624798	1.72386e-133	Negative
KIF18B	-0.466885	0.827354	Cluster-6	0.576907	1.6163e-109			KIF18B	0.827354	Cluster-6	0.576907	1.6163e-109	Positive		GLYAT	0.741871	Cluster-4	-0.624721	1.8979e-133	Negative
SPC25	-0.448339	0.82953	Cluster-6	0.576231	3.29954e-109			SPC25	0.82953	Cluster-6	0.576231	3.29954e-109	Positive		LINC02511	0.770251	Cluster-4	-0.624145	3.90565e-133	Negative
UBE2T	-0.515162	0.834493	Cluster-6	0.574795	1.49817e-108			UBE2T	0.834493	Cluster-6	0.574795	1.49817e-108	Positive		KCNIP2	0.757248	Cluster-4	-0.623446	9.356e-133	Negative
RRM2	-0.463588	0.814952	Cluster-6	0.574694	1.66589e-108			RRM2	0.814952	Cluster-6	0.574694	1.66589e-108	Positive		FHL1	0.816621	Cluster-4	-0.622598	2.68877e-132	Negative
ADAMTS14	-0.243983	0.583292	Cluster-6	0.574525	1.98945e-108			ADAMTS14	0.583292	Cluster-6	0.574525	1.98945e-108	Positive		ITIH5	0.840205	Cluster-4	-0.618513	4.17134e-130	Negative
SPC24	-0.49224	0.789361	Cluster-6	0.574364	2.35459e-108			SPC24	0.789361	Cluster-6	0.574364	2.35459e-108	Positive		PGM5-AS1	0.753091	Cluster-4	-0.618339	5.16589e-130	Negative
DLGAP5	-0.428112	0.82126	Cluster-6	0.574096	3.11956e-108			DLGAP5	0.82126	Cluster-6	0.574096	3.11956e-108	Positive		SLC22A12	0.609487	Cluster-4	-0.616825	3.28487e-129	Negative
TEDC2	-0.52292	0.792821	Cluster-6	0.573056	9.25896e-108			TEDC2	0.792821	Cluster-6	0.573056	9.25896e-108	Positive		NPR1	0.799473	Cluster-4	-0.614544	5.22695e-128	Negative
CDK1	-0.463423	0.820453	Cluster-6	0.572178	2.31314e-107			CDK1	0.820453	Cluster-6	0.572178	2.31314e-107	Positive		CLEC3B	0.662671	Cluster-4	-0.61447	5.71745e-128	Negative
CKAP2L	-0.422395	0.830768	Cluster-6	0.572137	2.41409e-107			CKAP2L	0.830768	Cluster-6	0.572137	2.41409e-107	Positive		PDE2A	0.819245	Cluster-4	-0.613396	2.08786e-127	Negative
PBK	-0.47845	0.803763	Cluster-6	0.570277	1.66461e-106			PBK	0.803763	Cluster-6	0.570277	1.66461e-106	Positive		ADH1A	0.764535	Cluster-4	-0.613376	2.13718e-127	Negative
TK1	-0.517793	0.784795	Cluster-6	0.568481	1.06041e-105			TK1	0.784795	Cluster-6	0.568481	1.06041e-105	Positive		HEPACAM	0.792018	Cluster-4	-0.612842	4.06109e-127	Negative
HMMR	-0.444933	0.815344	Cluster-6	0.568411	1.13999e-105			HMMR	0.815344	Cluster-6	0.568411	1.13999e-105	Positive		C1QTNF9	0.693899	Cluster-4	-0.612562	5.68678e-127	Negative
MMP13	-0.345415	0.558327	Cluster-6	0.568318	1.25376e-105			MMP13	0.558327	Cluster-6	0.568318	1.25376e-105	Positive		CAVIN2	0.835722	Cluster-4	-0.611987	1.13253e-126	Negative
CEP55	-0.438948	0.819455	Cluster-6	0.566911	5.30796e-105			CEP55	0.819455	Cluster-6	0.566911	5.30796e-105	Positive		KIAA0408	0.653898	Cluster-4	-0.611652	1.69144e-126	Negative
PTTG1	-0.498453	0.788224	Cluster-6	0.566853	5.63164e-105			PTTG1	0.788224	Cluster-6	0.566853	5.63164e-105	Positive		SLC2A4	0.699306	Cluster-4	-0.609784	1.56657e-125	Negative
MELK	-0.436605	0.80864	Cluster-6	0.564202	8.3616e-104			MELK	0.80864	Cluster-6	0.564202	8.3616e-104	Positive		ALDH1L1-AS2	0.741406	Cluster-4	-0.609332	2.6779e-125	Negative
BICDL1	-0.435176	0.694289	Cluster-6	0.563943	1.08752e-103			BICDL1	0.694289	Cluster-6	0.563943	1.08752e-103	Positive		ADRA1A	0.731551	Cluster-4	-0.608912	4.4051e-125	Negative
CKS2	-0.493388	0.791204	Cluster-6	0.563744	1.33019e-103			CKS2	0.791204	Cluster-6	0.563744	1.33019e-103	Positive		TNS1	0.83148	Cluster-4	-0.607688	1.87091e-124	Negative
TOP2A	-0.425059	0.820653	Cluster-6	0.563497	1.70686e-103			TOP2A	0.820653	Cluster-6	0.563497	1.70686e-103	Positive		LRRC3B	0.713983	Cluster-4	-0.606639	6.43164e-124	Negative
WDR62	-0.432391	0.788797	Cluster-6	0.563464	1.76504e-103			WDR62	0.788797	Cluster-6	0.563464	1.76504e-103	Positive		PGM5P3-AS1	0.797673	Cluster-4	-0.606168	1.11848e-123	Negative
NEIL3	-0.45063	0.811019	Cluster-6	0.563118	2.50383e-103			NEIL3	0.811019	Cluster-6	0.563118	2.50383e-103	Positive		ENSG00000226622	0.664784	Cluster-4	-0.602566	7.43593e-122	Negative
ASPM	-0.390531	0.788172	Cluster-6	0.561165	1.78611e-102			ASPM	0.788172	Cluster-6	0.561165	1.78611e-102	Positive		RDH5	0.734973	Cluster-4	-0.602089	1.29125e-121	Negative
IBSP	-0.454413	0.595401	Cluster-6	0.559903	6.30935e-102			IBSP	0.595401	Cluster-6	0.559903	6.30935e-102	Positive		CAVIN2-AS1	0.721675	Cluster-4	-0.600369	9.3602e-121	Negative
DTL	-0.426274	0.823837	Cluster-6	0.55861	2.28803e-101			DTL	0.823837	Cluster-6	0.55861	2.28803e-101	Positive		BTNL9	0.752826	Cluster-4	-0.600207	1.12858e-120	Negative
CDKN3	-0.467349	0.795085	Cluster-6	0.555797	3.70019e-100			CDKN3	0.795085	Cluster-6	0.555797	3.70019e-100	Positive		ENSG00000279204	0.777895	Cluster-4	-0.599457	2.66461e-120	Negative
BUB1	-0.400035	0.823243	Cluster-6	0.554903	8.90777e-100			BUB1	0.823243	Cluster-6	0.554903	8.90777e-100	Positive		LINC02202	0.80942	Cluster-4	-0.599375	2.92894e-120	Negative
CENPM	-0.511047	0.778708	Cluster-6	0.554666	1.12363e-99			CENPM	0.778708	Cluster-6	0.554666	1.12363e-99	Positive		APOB	0.710624	Cluster-4	-0.598213	1.10376e-119	Negative
KIFC1	-0.449264	0.831666	Cluster-6	0.554556	1.25265e-99			KIFC1	0.831666	Cluster-6	0.554556	1.25265e-99	Positive		NGF-AS1	0.739974	Cluster-4	-0.597259	3.2709e-119	Negative
PYCR1	-0.443171	0.714514	Cluster-6	0.552677	7.85929e-99			PYCR1	0.714514	Cluster-6	0.552677	7.85929e-99	Positive		COPG2IT1	0.679593	Cluster-4	-0.59599	1.37845e-118	Negative
SKA3	-0.437539	0.809936	Cluster-6	0.552496	9.37154e-99			SKA3	0.809936	Cluster-6	0.552496	9.37154e-99	Positive		CD300LG	0.798668	Cluster-4	-0.595925	1.48373e-118	Negative
CENPF	-0.377973	0.803068	Cluster-6	0.552413	1.01538e-98			CENPF	0.803068	Cluster-6	0.552413	1.01538e-98	Positive		ACVR1C	0.752304	Cluster-4	-0.59577	1.76751e-118	Negative
PLK1	-0.459945	0.820658	Cluster-6	0.550965	4.14362e-98			PLK1	0.820658	Cluster-6	0.550965	4.14362e-98	Positive		ENSG00000277270	0.6988	Cluster-4	-0.593705	1.80887e-117	Negative
CCN4	-0.108191	0.513108	Cluster-6	0.550783	4.94182e-98			CCN4	0.513108	Cluster-6	0.550783	4.94182e-98	Positive		ENSG00000267069	0.698059	Cluster-4	-0.593127	3.45996e-117	Negative
EXO1	-0.420075	0.809393	Cluster-6	0.550257	8.22358e-98			EXO1	0.809393	Cluster-6	0.550257	8.22358e-98	Positive		KLB	0.693021	Cluster-4	-0.592438	7.47622e-117	Negative
HAGHL	-0.477119	0.574172	Cluster-6	0.549212	2.25216e-97			HAGHL	0.574172	Cluster-6	0.549212	2.25216e-97	Positive		ADIPOQ-AS1	0.658121	Cluster-4	-0.592229	9.44091e-117	Negative
CDC20	-0.446343	0.777307	Cluster-6	0.547579	1.08006e-96			CDC20	0.777307	Cluster-6	0.547579	1.08006e-96	Positive		LPL	0.776162	Cluster-4	-0.592074	1.12238e-116	Negative
MKI67	-0.381769	0.799131	Cluster-6	0.54673	2.43167e-96			MKI67	0.799131	Cluster-6	0.54673	2.43167e-96	Positive		IGFBP6	0.657587	Cluster-4	-0.592053	1.14929e-116	Negative
SGO1	-0.436056	0.81064	Cluster-6	0.545137	1.1091e-95			SGO1	0.81064	Cluster-6	0.545137	1.1091e-95	Positive		CAV2	0.829176	Cluster-4	-0.591756	1.60006e-116	Negative
KIF2C	-0.43083	0.806786	Cluster-6	0.543908	3.55483e-95			KIF2C	0.806786	Cluster-6	0.543908	3.55483e-95	Positive		HIF3A	0.745351	Cluster-4	-0.591734	1.63989e-116	Negative
KIF14	-0.377173	0.783558	Cluster-6	0.543793	3.96381e-95			KIF14	0.783558	Cluster-6	0.543793	3.96381e-95	Positive		TNXB	0.819043	Cluster-4	-0.590433	6.96732e-116	Negative
INHBA	-0.174224	0.58728	Cluster-6	0.541566	3.22674e-94			INHBA	0.58728	Cluster-6	0.541566	3.22674e-94	Positive		AOC3	0.792686	Cluster-4	-0.589784	1.42944e-115	Negative
ZWINT	-0.463363	0.835456	Cluster-6	0.540976	5.61086e-94			ZWINT	0.835456	Cluster-6	0.540976	5.61086e-94	Positive		LHCGR	0.642565	Cluster-4	-0.589377	2.24266e-115	Negative
NDC80	-0.419361	0.792327	Cluster-6	0.540761	6.86347e-94			NDC80	0.792327	Cluster-6	0.540761	6.86347e-94	Positive		LVRN	0.722735	Cluster-4	-0.589239	2.6132e-115	Negative
ANLN	-0.373225	0.782733	Cluster-6	0.53984	1.62214e-93			ANLN	0.782733	Cluster-6	0.53984	1.62214e-93	Positive		PGM5P4	0.764638	Cluster-4	-0.58876	4.43197e-115	Negative
COL11A1	-0.346631	0.589272	Cluster-6	0.538895	3.91321e-93			COL11A1	0.589272	Cluster-6	0.538895	3.91321e-93	Positive		GSN	0.779596	Cluster-4	-0.588131	8.86327e-115	Negative
CDCA3	-0.472963	0.784215	Cluster-6	0.538669	4.82595e-93			CDCA3	0.784215	Cluster-6	0.538669	4.82595e-93	Positive		PYGM	0.722831	Cluster-4	-0.588022	9.98636e-115	Negative
BUB1B	-0.379887	0.81164	Cluster-6	0.536685	3.03078e-92			BUB1B	0.81164	Cluster-6	0.536685	3.03078e-92	Positive		NKAPL	0.770759	Cluster-4	-0.587753	1.34284e-114	Negative
AURKB	-0.468578	0.785621	Cluster-6	0.534656	1.95902e-91			AURKB	0.785621	Cluster-6	0.534656	1.95902e-91	Positive		ATOH8	0.794465	Cluster-4	-0.586794	3.84565e-114	Negative
CCNB1	-0.454666	0.827962	Cluster-6	0.533367	6.37162e-91			CCNB1	0.827962	Cluster-6	0.533367	6.37162e-91	Positive		EBF1	0.836329	Cluster-4	-0.586645	4.52826e-114	Negative
CDCA5	-0.447569	0.818356	Cluster-6	0.532748	1.12044e-90			CDCA5	0.818356	Cluster-6	0.532748	1.12044e-90	Positive		HSPB7	0.714246	Cluster-4	-0.585108	2.42577e-113	Negative
GTSE1	-0.410393	0.78808	Cluster-6	0.532555	1.33589e-90			GTSE1	0.78808	Cluster-6	0.532555	1.33589e-90	Positive		ENSG00000286649	0.607453	Cluster-4	-0.583428	1.5033e-112	Negative
SLC24A2	-0.152803	0.488731	Cluster-6	0.532487	1.42122e-90			SLC24A2	0.488731	Cluster-6	0.532487	1.42122e-90	Positive		SCARA5	0.800995	Cluster-4	-0.582625	3.57863e-112	Negative
CDCA8	-0.408226	0.800435	Cluster-6	0.530598	7.88677e-90			CDCA8	0.800435	Cluster-6	0.530598	7.88677e-90	Positive		MIR145	0.805809	Cluster-4	-0.582011	6.9414e-112	Negative
KNL1	-0.346311	0.783811	Cluster-6	0.529955	1.4095e-89			KNL1	0.783811	Cluster-6	0.529955	1.4095e-89	Positive		ENSG00000280339	0.746781	Cluster-4	-0.581955	7.37397e-112	Negative
FOXM1	-0.417489	0.790026	Cluster-6	0.527231	1.62816e-88			FOXM1	0.790026	Cluster-6	0.527231	1.62816e-88	Positive		LINC01697	0.746727	Cluster-4	-0.581593	1.08857e-111	Negative
SKA1	-0.442826	0.796681	Cluster-6	0.526983	2.03274e-88			SKA1	0.796681	Cluster-6	0.526983	2.03274e-88	Positive		LINC02660	0.723215	Cluster-4	-0.58098	2.10376e-111	Negative
ESM1	-0.397392	0.573529	Cluster-6	0.526406	3.40078e-88			ESM1	0.573529	Cluster-6	0.526406	3.40078e-88	Positive		MRGPRF-AS1	0.686757	Cluster-4	-0.580868	2.37276e-111	Negative
CCNB2	-0.429766	0.8009	Cluster-6	0.525038	1.14931e-87			CCNB2	0.8009	Cluster-6	0.525038	1.14931e-87	Positive		ENSG00000271239	0.636772	Cluster-4	-0.580424	3.81691e-111	Negative
GPRIN1	-0.381264	0.708304	Cluster-6	0.524401	2.02069e-87			GPRIN1	0.708304	Cluster-6	0.524401	2.02069e-87	Positive		ADAMTS5	0.785666	Cluster-4	-0.580424	3.81958e-111	Negative
COMP	-0.226885	0.465686	Cluster-6	0.524354	2.10622e-87			COMP	0.465686	Cluster-6	0.524354	2.10622e-87	Positive		PGM5P4-AS1	0.758313	Cluster-4	-0.58034	4.17596e-111	Negative
AURKA	-0.447062	0.811224	Cluster-6	0.524333	2.14629e-87			AURKA	0.811224	Cluster-6	0.524333	2.14629e-87	Positive		ANGPTL7	0.754443	Cluster-4	-0.579709	8.20246e-111	Negative
RMI2	-0.430759	0.794084	Cluster-6	0.521861	1.89854e-86			RMI2	0.794084	Cluster-6	0.521861	1.89854e-86	Positive		LGR4-AS1	0.67384	Cluster-4	-0.579335	1.22372e-110	Negative
LINC01705	-0.335538	0.541137	Cluster-6	0.520245	7.82295e-86			LINC01705	0.541137	Cluster-6	0.520245	7.82295e-86	Positive		LINCADL	0.717503	Cluster-4	-0.579189	1.43003e-110	Negative
SDS	-0.28393	0.676959	Cluster-6	0.519823	1.13078e-85			SDS	0.676959	Cluster-6	0.519823	1.13078e-85	Positive		ADAMTS9-AS2	0.867528	Cluster-4	-0.578428	3.21471e-110	Negative
DEPDC1B	-0.391345	0.785161	Cluster-6	0.519815	1.13879e-85			DEPDC1B	0.785161	Cluster-6	0.519815	1.13879e-85	Positive		RMEL3	0.71518	Cluster-4	-0.577327	1.03518e-109	Negative
PIMREG	-0.428909	0.770562	Cluster-6	0.519492	1.50872e-85			PIMREG	0.770562	Cluster-6	0.519492	1.50872e-85	Positive		FAM13A	0.71975	Cluster-4	-0.577269	1.10166e-109	Negative
FAM83D	-0.403035	0.791543	Cluster-6	0.518992	2.33137e-85			FAM83D	0.791543	Cluster-6	0.518992	2.33137e-85	Positive		ABCA10	0.828865	Cluster-4	-0.577152	1.24682e-109	Negative
CLSPN	-0.366573	0.784124	Cluster-6	0.517177	1.12527e-84			CLSPN	0.784124	Cluster-6	0.517177	1.12527e-84	Positive		EPB42	0.640464	Cluster-4	-0.576544	2.37206e-109	Negative
NCAPG	-0.403346	0.802681	Cluster-6	0.516463	2.08528e-84			NCAPG	0.802681	Cluster-6	0.516463	2.08528e-84	Positive		TRHDE-AS1	0.7449	Cluster-4	-0.575726	5.62123e-109	Negative
ESCO2	-0.354539	0.77227	Cluster-6	0.515963	3.20738e-84			ESCO2	0.77227	Cluster-6	0.515963	3.20738e-84	Positive		NPY2R-AS1	0.692674	Cluster-4	-0.575643	6.13951e-109	Negative
LMNB1	-0.36565	0.829546	Cluster-6	0.515759	3.82561e-84			LMNB1	0.829546	Cluster-6	0.515759	3.82561e-84	Positive		PALMD	0.776681	Cluster-4	-0.57515	1.03133e-108	Negative
ENSG00000261327	-0.113396	0.517671	Cluster-6	0.514945	7.69932e-84			ENSG00000261327	0.517671	Cluster-6	0.514945	7.69932e-84	Positive		SPRY2	0.820093	Cluster-4	-0.574806	1.48111e-108	Negative
EZH2	-0.350344	0.772358	Cluster-6	0.514429	1.19789e-83			EZH2	0.772358	Cluster-6	0.514429	1.19789e-83	Positive		ENSG00000228162	0.687856	Cluster-4	-0.574785	1.51408e-108	Negative
RECQL4	-0.46935	0.732733	Cluster-6	0.514238	1.4108e-83			RECQL4	0.732733	Cluster-6	0.514238	1.4108e-83	Positive		NIPSNAP3B	0.789937	Cluster-4	-0.573158	8.32238e-108	Negative
IQANK1	-0.391667	0.74042	Cluster-6	0.513086	3.77767e-83			IQANK1	0.74042	Cluster-6	0.513086	3.77767e-83	Positive		LIPE	0.681297	Cluster-4	-0.572714	1.3232e-107	Negative
KIF23	-0.358558	0.816867	Cluster-6	0.512974	4.15665e-83			KIF23	0.816867	Cluster-6	0.512974	4.15665e-83	Positive		SORBS1	0.770845	Cluster-4	-0.571766	3.55427e-107	Negative
TACC3	-0.39403	0.773187	Cluster-6	0.512317	7.27323e-83			TACC3	0.773187	Cluster-6	0.512317	7.27323e-83	Positive		ANGPT4	0.768627	Cluster-4	-0.571569	4.36146e-107	Negative
POC1A	-0.410465	0.800647	Cluster-6	0.512227	7.85263e-83			POC1A	0.800647	Cluster-6	0.512227	7.85263e-83	Positive		ITGA7	0.772273	Cluster-4	-0.571262	5.9996e-107	Negative
RPLP0P2	-0.220738	0.567364	Cluster-6	0.511576	1.36451e-82			RPLP0P2	0.567364	Cluster-6	0.511576	1.36451e-82	Positive		AQP7B	0.612275	Cluster-4	-0.570455	1.38425e-106	Negative
LINC00922	-0.171077	0.417811	Cluster-6	0.510334	3.90771e-82			LINC00922	0.417811	Cluster-6	0.510334	3.90771e-82	Positive		ENSG00000250934	0.67267	Cluster-4	-0.569631	3.24408e-106	Negative
KIF11	-0.376096	0.807197	Cluster-6	0.509855	5.85768e-82			KIF11	0.807197	Cluster-6	0.509855	5.85768e-82	Positive		LINC02082	0.669919	Cluster-4	-0.569396	4.13618e-106	Negative
PAQR4	-0.369955	0.711611	Cluster-6	0.509755	6.37434e-82			PAQR4	0.711611	Cluster-6	0.509755	6.37434e-82	Positive		CHL1-AS2	0.69632	Cluster-4	-0.569036	5.99469e-106	Negative
ERCC6L	-0.376329	0.784937	Cluster-6	0.509399	8.60228e-82			ERCC6L	0.784937	Cluster-6	0.509399	8.60228e-82	Positive		ENSG00000286647	0.667565	Cluster-4	-0.568487	1.05423e-105	Negative
RDM1	-0.421788	0.71982	Cluster-6	0.509148	1.06233e-81			RDM1	0.71982	Cluster-6	0.509148	1.06233e-81	Positive		ADH4	0.749087	Cluster-4	-0.568272	1.31488e-105	Negative
NCAPH	-0.395662	0.814572	Cluster-6	0.508793	1.43233e-81			NCAPH	0.814572	Cluster-6	0.508793	1.43233e-81	Positive		LEP	0.730692	Cluster-4	-0.567496	2.91419e-105	Negative
BMP8A	-0.239577	0.62662	Cluster-6	0.508604	1.67971e-81			BMP8A	0.62662	Cluster-6	0.508604	1.67971e-81	Positive		TMEM220	0.794103	Cluster-4	-0.566918	5.27045e-105	Negative
TRIM59	-0.278338	0.7126	Cluster-6	0.508279	2.20565e-81			TRIM59	0.7126	Cluster-6	0.508279	2.20565e-81	Positive		TNMD	0.745665	Cluster-4	-0.566884	5.45453e-105	Negative
PPEF1	-0.340654	0.579101	Cluster-6	0.507083	6.00837e-81			PPEF1	0.579101	Cluster-6	0.507083	6.00837e-81	Positive		LINC02185	0.793378	Cluster-4	-0.566854	5.62305e-105	Negative
SPAG5	-0.439626	0.797467	Cluster-6	0.506887	7.08114e-81			SPAG5	0.797467	Cluster-6	0.506887	7.08114e-81	Positive		HSPB6	0.749737	Cluster-4	-0.566803	5.92858e-105	Negative
CENPA	-0.414691	0.767455	Cluster-6	0.506735	8.03666e-81			CENPA	0.767455	Cluster-6	0.506735	8.03666e-81	Positive		CARMN	0.805742	Cluster-4	-0.566693	6.62772e-105	Negative
CDC45	-0.433205	0.780694	Cluster-6	0.506575	9.18765e-81			CDC45	0.780694	Cluster-6	0.506575	9.18765e-81	Positive		NAALAD2	0.781254	Cluster-4	-0.566075	1.24612e-104	Negative
CTXN1	-0.409387	0.589129	Cluster-6	0.503797	9.23469e-80			CTXN1	0.589129	Cluster-6	0.503797	9.23469e-80	Positive		ARHGAP20	0.815337	Cluster-4	-0.566019	1.3198e-104	Negative
MYBL2	-0.431708	0.778558	Cluster-6	0.501916	4.35631e-79			MYBL2	0.778558	Cluster-6	0.501916	4.35631e-79	Positive		DMD	0.822476	Cluster-4	-0.565924	1.45334e-104	Negative
CCL11	-0.229923	0.533137	Cluster-6	0.50182	4.71252e-79			CCL11	0.533137	Cluster-6	0.50182	4.71252e-79	Positive		LINC02993	0.718837	Cluster-4	-0.5658	1.6491e-104	Negative
LINC02901	-0.414381	0.648761	Cluster-6	0.500381	1.53315e-78			LINC02901	0.648761	Cluster-6	0.500381	1.53315e-78	Positive		ACACB	0.703179	Cluster-4	-0.565486	2.27144e-104	Negative
LCT-AS1	-0.241631	0.55495	Cluster-6	0.499536	3.05555e-78			LCT-AS1	0.55495	Cluster-6	0.499536	3.05555e-78	Positive		ALDH1L1	0.768254	Cluster-4	-0.564621	5.46796e-104	Negative
DEPDC1	-0.372378	0.752347	Cluster-6	0.499461	3.2493e-78			DEPDC1	0.752347	Cluster-6	0.499461	3.2493e-78	Positive		ASPA	0.76314	Cluster-4	-0.564561	5.81403e-104	Negative
ENSG00000256663	-0.375309	0.759214	Cluster-6	0.498248	8.71272e-78			ENSG00000256663	0.759214	Cluster-6	0.498248	8.71272e-78	Positive		PPARG	0.730512	Cluster-4	-0.564428	6.65344e-104	Negative
CCNA2	-0.386381	0.781969	Cluster-6	0.49751	1.58623e-77			CCNA2	0.781969	Cluster-6	0.49751	1.58623e-77	Positive		SIK2	0.720681	Cluster-4	-0.564054	9.71518e-104	Negative
ESPL1	-0.399125	0.824793	Cluster-6	0.496188	4.61359e-77			ESPL1	0.824793	Cluster-6	0.496188	4.61359e-77	Positive		LINC02587	0.766364	Cluster-4	-0.563852	1.19147e-103	Negative
SHCBP1	-0.3697	0.777182	Cluster-6	0.495824	6.18919e-77			SHCBP1	0.777182	Cluster-6	0.495824	6.18919e-77	Positive		LINC02884	0.844956	Cluster-4	-0.563449	1.79175e-103	Negative
RAD51	-0.411709	0.796323	Cluster-6	0.494551	1.72201e-76			RAD51	0.796323	Cluster-6	0.494551	1.72201e-76	Positive		SACS-AS1	0.648898	Cluster-4	-0.562087	7.07407e-103	Negative
GINS1	-0.373447	0.810587	Cluster-6	0.494407	1.93177e-76			GINS1	0.810587	Cluster-6	0.494407	1.93177e-76	Positive		SLC17A7	0.764203	Cluster-4	-0.560718	2.79386e-102	Negative
E2F8	-0.337346	0.776397	Cluster-6	0.493834	3.05798e-76			E2F8	0.776397	Cluster-6	0.493834	3.05798e-76	Positive		AQP7	0.710666	Cluster-4	-0.560717	2.79715e-102	Negative
GJB2	-0.250727	0.557243	Cluster-6	0.493069	5.63384e-76			GJB2	0.557243	Cluster-6	0.493069	5.63384e-76	Positive		KLHL29	0.850257	Cluster-4	-0.560305	4.22593e-102	Negative
SBK1	-0.352835	0.660372	Cluster-6	0.492599	8.19461e-76			SBK1	0.660372	Cluster-6	0.492599	8.19461e-76	Positive		HSD11B1-AS1	0.691603	Cluster-4	-0.560212	4.63643e-102	Negative
FAM111B	-0.371521	0.770533	Cluster-6	0.491762	1.59528e-75			FAM111B	0.770533	Cluster-6	0.491762	1.59528e-75	Positive		ENSG00000286289	0.791134	Cluster-4	-0.559041	1.49036e-101	Negative
LEF1-AS1	-0.171363	0.457593	Cluster-6	0.491268	2.36269e-75			LEF1-AS1	0.457593	Cluster-6	0.491268	2.36269e-75	Positive		MME	0.746751	Cluster-4	-0.558965	1.6078e-101	Negative
ENSG00000233542	-0.264355	0.461853	Cluster-6	0.490027	6.30614e-75			ENSG00000233542	0.461853	Cluster-6	0.490027	6.30614e-75	Positive		EGFEM1P	0.666613	Cluster-4	-0.558433	2.7294e-101	Negative
UBE2S	-0.467873	0.701163	Cluster-6	0.489561	9.11199e-75			UBE2S	0.701163	Cluster-6	0.489561	9.11199e-75	Positive		NPY2R	0.705465	Cluster-4	-0.558384	2.86578e-101	Negative
SLC50A1	-0.396857	0.66611	Cluster-6	0.489095	1.3155e-74			SLC50A1	0.66611	Cluster-6	0.489095	1.3155e-74	Positive		CRHBP	0.734035	Cluster-4	-0.557382	7.74037e-101	Negative
LINC01561	-0.187527	0.4837	Cluster-6	0.487244	5.62822e-74			LINC01561	0.4837	Cluster-6	0.487244	5.62822e-74	Positive		AOC4P	0.728304	Cluster-4	-0.557114	1.0089e-100	Negative
CILP2	-0.122696	0.419339	Cluster-6	0.486411	1.07971e-73			CILP2	0.419339	Cluster-6	0.486411	1.07971e-73	Positive		C14orf180	0.692405	Cluster-4	-0.556294	2.26792e-100	Negative
CENPU	-0.388922	0.765013	Cluster-6	0.486391	1.09685e-73			CENPU	0.765013	Cluster-6	0.486391	1.09685e-73	Positive		ENSG00000286892	0.64607	Cluster-4	-0.555361	5.6797e-100	Negative
BGN	-0.10211	0.503407	Cluster-6	0.485947	1.55092e-73			BGN	0.503407	Cluster-6	0.485947	1.55092e-73	Positive		SERTM1	0.603529	Cluster-4	-0.55514	7.06147e-100	Negative
NUAK2	-0.256939	0.604689	Cluster-6	0.485656	1.94454e-73			NUAK2	0.604689	Cluster-6	0.485656	1.94454e-73	Positive		DPP6	0.65296	Cluster-4	-0.554921	8.75111e-100	Negative
TTK	-0.349097	0.759203	Cluster-6	0.48541	2.35613e-73			TTK	0.759203	Cluster-6	0.48541	2.35613e-73	Positive		GPD1	0.710063	Cluster-4	-0.554482	1.34622e-99	Negative
TDO2	-0.341647	0.593721	Cluster-6	0.483325	1.186e-72			TDO2	0.593721	Cluster-6	0.483325	1.186e-72	Positive		KLHL33	0.79137	Cluster-4	-0.55433	1.56205e-99	Negative
GRM8	-0.355479	0.516612	Cluster-6	0.48296	1.57283e-72			GRM8	0.516612	Cluster-6	0.48296	1.57283e-72	Positive		ENSG00000280302	0.738842	Cluster-4	-0.553916	2.34421e-99	Negative
SAMD14	-0.216217	0.525929	Cluster-6	0.482704	1.91563e-72			SAMD14	0.525929	Cluster-6	0.482704	1.91563e-72	Positive		KLHL31	0.640855	Cluster-4	-0.553688	2.92784e-99	Negative
CCDC167	-0.439941	0.688606	Cluster-6	0.482401	2.42032e-72			CCDC167	0.688606	Cluster-6	0.482401	2.42032e-72	Positive		GPIHBP1	0.715601	Cluster-4	-0.552741	7.38265e-99	Negative
FAM83H	-0.384619	0.691823	Cluster-6	0.48093	7.49202e-72			FAM83H	0.691823	Cluster-6	0.48093	7.49202e-72	Positive		GPR146	0.772478	Cluster-4	-0.552737	7.40731e-99	Negative
PLAC1	-0.418848	0.509958	Cluster-6	0.479725	1.88339e-71			PLAC1	0.509958	Cluster-6	0.479725	1.88339e-71	Positive		LINC00968	0.736388	Cluster-4	-0.552619	8.31038e-99	Negative
PRR19	-0.378555	0.680681	Cluster-6	0.479231	2.74693e-71			PRR19	0.680681	Cluster-6	0.479231	2.74693e-71	Positive		TRPM3	0.768821	Cluster-4	-0.552549	8.89581e-99	Negative
CST1	-0.292546	0.450451	Cluster-6	0.478924	3.47053e-71			CST1	0.450451	Cluster-6	0.478924	3.47053e-71	Positive		TMEM252	0.751561	Cluster-4	-0.552195	1.2563e-98	Negative
CNIH2	-0.354566	0.690918	Cluster-6	0.478796	3.82627e-71			CNIH2	0.690918	Cluster-6	0.478796	3.82627e-71	Positive		MAP1LC3C	0.813833	Cluster-4	-0.552048	1.44952e-98	Negative
C1QTNF6	-0.108154	0.492557	Cluster-6	0.47838	5.25094e-71			C1QTNF6	0.492557	Cluster-6	0.47838	5.25094e-71	Positive		MASP1	0.759852	Cluster-4	-0.55162	2.19599e-98	Negative
CTHRC1	-0.0997546	0.53985	Cluster-6	0.477281	1.20883e-70			CTHRC1	0.53985	Cluster-6	0.477281	1.20883e-70	Positive		ABCA9	0.831575	Cluster-4	-0.551564	2.31737e-98	Negative
KIF15	-0.336363	0.772265	Cluster-6	0.476683	1.89947e-70			KIF15	0.772265	Cluster-6	0.476683	1.89947e-70	Positive		SLC7A14-AS1	0.753936	Cluster-4	-0.551177	3.37282e-98	Negative
CLEC5A	-0.226504	0.496039	Cluster-6	0.476227	2.68149e-70			CLEC5A	0.496039	Cluster-6	0.476227	2.68149e-70	Positive		PPP1R12B	0.778779	Cluster-4	-0.55016	9.02447e-98	Negative
PITX1	-0.300913	0.521484	Cluster-6	0.476125	2.89668e-70			PITX1	0.521484	Cluster-6	0.476125	2.89668e-70	Positive		KCNJ16	0.728214	Cluster-4	-0.54986	1.20593e-97	Negative
SALL4	-0.166079	0.552724	Cluster-6	0.475503	4.62718e-70			SALL4	0.552724	Cluster-6	0.475503	4.62718e-70	Positive		ENSG00000267653	0.683671	Cluster-4	-0.549752	1.3385e-97	Negative
JPT1	-0.431324	0.707974	Cluster-6	0.474013	1.41703e-69			JPT1	0.707974	Cluster-6	0.474013	1.41703e-69	Positive		RHOXF1-AS1	0.695692	Cluster-4	-0.549699	1.4089e-97	Negative
CDCA2	-0.320271	0.727019	Cluster-6	0.473623	1.89695e-69			CDCA2	0.727019	Cluster-6	0.473623	1.89695e-69	Positive		MYH11	0.784665	Cluster-4	-0.549276	2.11699e-97	Negative
E2F1	-0.461782	0.757583	Cluster-6	0.473079	2.84949e-69			E2F1	0.757583	Cluster-6	0.473079	2.84949e-69	Positive		SYNM	0.727121	Cluster-4	-0.54919	2.30008e-97	Negative
NUP210	-0.297876	0.691856	Cluster-6	0.472802	3.50441e-69			NUP210	0.691856	Cluster-6	0.472802	3.50441e-69	Positive		PRRG3	0.759272	Cluster-4	-0.549157	2.37557e-97	Negative
SCT	-0.27434	0.467334	Cluster-6	0.472243	5.31668e-69			SCT	0.467334	Cluster-6	0.472243	5.31668e-69	Positive		TSLP	0.804956	Cluster-4	-0.548926	2.96664e-97	Negative
MTFR2	-0.383596	0.748895	Cluster-6	0.472154	5.68007e-69			MTFR2	0.748895	Cluster-6	0.472154	5.68007e-69	Positive		LRRC2	0.77502	Cluster-4	-0.548475	4.57355e-97	Negative
RAD54L	-0.339923	0.758117	Cluster-6	0.471789	7.45399e-69			RAD54L	0.758117	Cluster-6	0.471789	7.45399e-69	Positive		LEPR	0.815852	Cluster-4	-0.547884	8.0689e-97	Negative
FN1	-0.157677	0.525913	Cluster-6	0.471056	1.28464e-68			FN1	0.525913	Cluster-6	0.471056	1.28464e-68	Positive		B3GALT1	0.736861	Cluster-4	-0.54741	1.27053e-96	Negative
KIF26B	-0.0858106	0.51161	Cluster-6	0.470615	1.78107e-68			KIF26B	0.51161	Cluster-6	0.470615	1.78107e-68	Positive		ANGPTL8	0.551882	Cluster-4	-0.547388	1.29691e-96	Negative
RHPN1	-0.414845	0.590399	Cluster-6	0.469269	4.81713e-68			RHPN1	0.590399	Cluster-6	0.469269	4.81713e-68	Positive		ENSG00000197254	0.572471	Cluster-4	-0.54722	1.52368e-96	Negative
PROC	-0.189526	0.485056	Cluster-6	0.468811	6.75261e-68			PROC	0.485056	Cluster-6	0.468811	6.75261e-68	Positive		MAMDC2	0.774382	Cluster-4	-0.546699	2.50504e-96	Negative
LINC02544	-0.0981597	0.444901	Cluster-6	0.466877	2.79145e-67			LINC02544	0.444901	Cluster-6	0.466877	2.79145e-67	Positive		ENSG00000229312	0.574417	Cluster-4	-0.54649	3.0583e-96	Negative
E2F7	-0.310302	0.748223	Cluster-6	0.466666	3.25809e-67			E2F7	0.748223	Cluster-6	0.466666	3.25809e-67	Positive		CXCL2	0.722912	Cluster-4	-0.546007	4.84575e-96	Negative
CRB3	-0.37167	0.623942	Cluster-6	0.466168	4.6883e-67			CRB3	0.623942	Cluster-6	0.466168	4.6883e-67	Positive		SPX	0.627494	Cluster-4	-0.54571	6.43365e-96	Negative
CDT1	-0.442386	0.734283	Cluster-6	0.46568	6.69191e-67			CDT1	0.734283	Cluster-6	0.46568	6.69191e-67	Positive		HPSE2	0.755947	Cluster-4	-0.545676	6.64208e-96	Negative
F12	-0.410437	0.577686	Cluster-6	0.46496	1.13019e-66			F12	0.577686	Cluster-6	0.46496	1.13019e-66	Positive		ENSG00000253177	0.616632	Cluster-4	-0.545541	7.55063e-96	Negative
P4HA3	-0.0840448	0.456387	Cluster-6	0.46395	2.35189e-66			P4HA3	0.456387	Cluster-6	0.46395	2.35189e-66	Positive		GPX3	0.746261	Cluster-4	-0.545333	9.20396e-96	Negative
POLQ	-0.332374	0.767661	Cluster-6	0.463483	3.29792e-66			POLQ	0.767661	Cluster-6	0.463483	3.29792e-66	Positive		ENSG00000274021	0.656708	Cluster-4	-0.544811	1.51052e-95	Negative
SAPCD2	-0.418092	0.729312	Cluster-6	0.462637	6.07742e-66			SAPCD2	0.729312	Cluster-6	0.462637	6.07742e-66	Positive		PRSS23-AS1	0.653381	Cluster-4	-0.544446	2.13529e-95	Negative
SOX12	-0.366094	0.578171	Cluster-6	0.461644	1.24305e-65			SOX12	0.578171	Cluster-6	0.461644	1.24305e-65	Positive		ENSG00000260947	0.754097	Cluster-4	-0.544165	2.78612e-95	Negative
LRRC15	-0.124081	0.461264	Cluster-6	0.461406	1.4751e-65			LRRC15	0.461264	Cluster-6	0.461406	1.4751e-65	Positive		SMAD3-DT	0.523973	Cluster-4	-0.543682	4.40147e-95	Negative
OIP5	-0.363226	0.74239	Cluster-6	0.460818	2.24908e-65			OIP5	0.74239	Cluster-6	0.460818	2.24908e-65	Positive		HBB	0.597106	Cluster-4	-0.543182	7.05409e-95	Negative
LINC02408	-0.0952289	0.542754	Cluster-6	0.460761	2.34313e-65			LINC02408	0.542754	Cluster-6	0.460761	2.34313e-65	Positive		ENSG00000229436	0.656826	Cluster-4	-0.543119	7.48658e-95	Negative
LLGL2	-0.36039	0.677692	Cluster-6	0.45907	7.84713e-65			LLGL2	0.677692	Cluster-6	0.45907	7.84713e-65	Positive		PLIN1	0.704783	Cluster-4	-0.543118	7.49311e-95	Negative
CCDC78	-0.383266	0.52024	Cluster-6	0.457239	2.88328e-64			CCDC78	0.52024	Cluster-6	0.457239	2.88328e-64	Positive		RBMS3-AS3	0.76949	Cluster-4	-0.542977	8.55783e-95	Negative
EME1	-0.400657	0.777242	Cluster-6	0.457102	3.1789e-64			EME1	0.777242	Cluster-6	0.457102	3.1789e-64	Positive		LMOD1	0.756435	Cluster-4	-0.541937	2.27857e-94	Negative
ARHGAP39	-0.345319	0.646211	Cluster-6	0.457099	3.18383e-64			ARHGAP39	0.646211	Cluster-6	0.457099	3.18383e-64	Positive		CD36	0.715316	Cluster-4	-0.541354	3.93746e-94	Negative
CCNF	-0.367825	0.753704	Cluster-6	0.456245	5.82545e-64			CCNF	0.753704	Cluster-6	0.456245	5.82545e-64	Positive		ENSG00000279036	0.748534	Cluster-4	-0.541058	5.19758e-94	Negative
CDC6	-0.412516	0.749452	Cluster-6	0.456116	6.38415e-64			CDC6	0.749452	Cluster-6	0.456116	6.38415e-64	Positive		CAPN11	0.721342	Cluster-4	-0.540605	7.9413e-94	Negative
CHRNA6	-0.125363	0.446601	Cluster-6	0.455836	7.7784e-64			CHRNA6	0.446601	Cluster-6	0.455836	7.7784e-64	Positive		GIPC2	0.817812	Cluster-4	-0.540573	8.18247e-94	Negative
CIT	-0.311496	0.74976	Cluster-6	0.45577	8.14899e-64			CIT	0.74976	Cluster-6	0.45577	8.14899e-64	Positive		SYNM-AS2	0.707345	Cluster-4	-0.539916	1.51081e-93	Negative
CENPE	-0.332261	0.750287	Cluster-6	0.455446	1.02368e-63			CENPE	0.750287	Cluster-6	0.455446	1.02368e-63	Positive		KLF15	0.670615	Cluster-4	-0.539883	1.559e-93	Negative
GFUS	-0.363487	0.574933	Cluster-6	0.454722	1.70313e-63			GFUS	0.574933	Cluster-6	0.454722	1.70313e-63	Positive		RBP4	0.692544	Cluster-4	-0.539864	1.58632e-93	Negative
TONSL	-0.37773	0.721969	Cluster-6	0.454565	1.90181e-63			TONSL	0.721969	Cluster-6	0.454565	1.90181e-63	Positive		LINC00598	0.745826	Cluster-4	-0.539566	2.0941e-93	Negative
MMP1	-0.34652	0.588284	Cluster-6	0.454548	1.92542e-63			MMP1	0.588284	Cluster-6	0.454548	1.92542e-63	Positive		CCL14	0.784754	Cluster-4	-0.539223	2.88272e-93	Negative
ESRP1	-0.309783	0.708953	Cluster-6	0.453703	3.48306e-63			ESRP1	0.708953	Cluster-6	0.453703	3.48306e-63	Positive		ENSG00000258311	0.649617	Cluster-4	-0.538551	5.38353e-93	Negative
IGSF9	-0.245088	0.608725	Cluster-6	0.453606	3.72671e-63			IGSF9	0.608725	Cluster-6	0.453606	3.72671e-63	Positive		ANKRD53	0.778928	Cluster-4	-0.538001	8.97335e-93	Negative
TLCD1	-0.469971	0.645309	Cluster-6	0.453562	3.84435e-63			TLCD1	0.645309	Cluster-6	0.453562	3.84435e-63	Positive		ABCB5	0.756225	Cluster-4	-0.537933	9.55301e-93	Negative
H2BC5	-0.389588	0.521994	Cluster-6	0.452629	7.37992e-63			H2BC5	0.521994	Cluster-6	0.452629	7.37992e-63	Positive		OXTR	0.626966	Cluster-4	-0.537299	1.7189e-92	Negative
E2F2	-0.352573	0.740207	Cluster-6	0.451323	1.832e-62			E2F2	0.740207	Cluster-6	0.451323	1.832e-62	Positive		LRRN4CL	0.779895	Cluster-4	-0.536642	3.15394e-92	Negative
MCM10	-0.354896	0.741344	Cluster-6	0.45128	1.88668e-62			MCM10	0.741344	Cluster-6	0.45128	1.88668e-62	Positive		ATP1A2	0.663205	Cluster-4	-0.536539	3.46917e-92	Negative
H2AX	-0.399947	0.673081	Cluster-6	0.450742	2.74234e-62			H2AX	0.673081	Cluster-6	0.450742	2.74234e-62	Positive		ACSM5	0.676812	Cluster-4	-0.536323	4.23265e-92	Negative
PACSIN1	-0.260087	0.56413	Cluster-6	0.449662	5.78999e-62			PACSIN1	0.56413	Cluster-6	0.449662	5.78999e-62	Positive		PLAC9	0.720269	Cluster-4	-0.535914	6.17019e-92	Negative
TMEM132A	-0.318346	0.623468	Cluster-6	0.448596	1.20776e-61			TMEM132A	0.623468	Cluster-6	0.448596	1.20776e-61	Positive		PLIN4	0.678027	Cluster-4	-0.535862	6.47196e-92	Negative
OR2B6	-0.374443	0.567783	Cluster-6	0.447335	2.87308e-61			OR2B6	0.567783	Cluster-6	0.447335	2.87308e-61	Positive		PDE9A-AS1	0.761411	Cluster-4	-0.535833	6.64675e-92	Negative
ENSG00000270977	-0.267596	0.660156	Cluster-6	0.445152	1.27588e-60			ENSG00000270977	0.660156	Cluster-6	0.445152	1.27588e-60	Positive		ADRB2	0.7093	Cluster-4	-0.535562	8.52879e-92	Negative
RAB26	-0.393414	0.477883	Cluster-6	0.444408	2.11629e-60			RAB26	0.477883	Cluster-6	0.444408	2.11629e-60	Positive		HCAR2	0.660485	Cluster-4	-0.53539	9.99263e-92	Negative
NTMT2	-0.267879	0.464812	Cluster-6	0.443309	4.45627e-60			NTMT2	0.464812	Cluster-6	0.443309	4.45627e-60	Positive		SLC7A14	0.682912	Cluster-4	-0.535205	1.18393e-91	Negative
TRIP13	-0.358877	0.735543	Cluster-6	0.443	5.4918e-60			TRIP13	0.735543	Cluster-6	0.443	5.4918e-60	Positive		SYNE3	0.805109	Cluster-4	-0.534866	1.61602e-91	Negative
KREMEN2	-0.405209	0.586159	Cluster-6	0.442576	7.31177e-60			KREMEN2	0.586159	Cluster-6	0.442576	7.31177e-60	Positive		LDLRAD2	0.777356	Cluster-4	-0.534215	2.93376e-91	Negative
KIF18A	-0.321732	0.755331	Cluster-6	0.441589	1.42208e-59			KIF18A	0.755331	Cluster-6	0.441589	1.42208e-59	Positive		EBF3	0.805289	Cluster-4	-0.533429	6.02068e-91	Negative
FBXO43	-0.340946	0.640771	Cluster-6	0.440472	3.00943e-59			FBXO43	0.640771	Cluster-6	0.440472	3.00943e-59	Positive		CNN1	0.701389	Cluster-4	-0.531444	3.66566e-90	Negative
TPRN	-0.363954	0.489135	Cluster-6	0.440142	3.75397e-59			TPRN	0.489135	Cluster-6	0.440142	3.75397e-59	Positive		MSL3-DT	0.714786	Cluster-4	-0.531162	4.73113e-90	Negative
SQLE	-0.335504	0.694225	Cluster-6	0.439564	5.52654e-59			SQLE	0.694225	Cluster-6	0.439564	5.52654e-59	Positive		ENSG00000280429	0.662361	Cluster-4	-0.530671	7.38267e-90	Negative
ARHGAP11A	-0.323877	0.739252	Cluster-6	0.439049	7.79398e-59			ARHGAP11A	0.739252	Cluster-6	0.439049	7.79398e-59	Positive		SCN4B	0.785123	Cluster-4	-0.530471	8.84017e-90	Negative
SLC16A3	-0.334305	0.585765	Cluster-6	0.43891	8.5506e-59			SLC16A3	0.585765	Cluster-6	0.43891	8.5506e-59	Positive		MTURN	0.6059	Cluster-4	-0.5297	1.7745e-89	Negative
PYCR3	-0.440604	0.61419	Cluster-6	0.438337	1.25223e-58			PYCR3	0.61419	Cluster-6	0.438337	1.25223e-58	Positive		GDF10	0.784307	Cluster-4	-0.528923	3.57218e-89	Negative
ENSG00000222032	-0.152155	0.508547	Cluster-6	0.436888	3.27468e-58			ENSG00000222032	0.508547	Cluster-6	0.436888	3.27468e-58	Positive		RYR3-DT	0.64736	Cluster-4	-0.528836	3.86276e-89	Negative
OLR1	-0.180429	0.581857	Cluster-6	0.435371	8.9181e-58			OLR1	0.581857	Cluster-6	0.435371	8.9181e-58	Positive		CDO1	0.755785	Cluster-4	-0.528718	4.29456e-89	Negative
HES6	-0.430818	0.623001	Cluster-6	0.435267	9.55337e-58			HES6	0.623001	Cluster-6	0.435267	9.55337e-58	Positive		SCN4A	0.713479	Cluster-4	-0.528638	4.61305e-89	Negative
ENSG00000274825	-0.364936	0.640429	Cluster-6	0.434387	1.70414e-57			ENSG00000274825	0.640429	Cluster-6	0.434387	1.70414e-57	Positive		LNCBRM	0.582658	Cluster-4	-0.528523	5.11607e-89	Negative
AP1M2	-0.349051	0.606436	Cluster-6	0.434367	1.72576e-57			AP1M2	0.606436	Cluster-6	0.434367	1.72576e-57	Positive		LDB2	0.8175	Cluster-4	-0.5285	5.22005e-89	Negative
CRYBG2	-0.233692	0.548248	Cluster-6	0.432875	4.58749e-57			CRYBG2	0.548248	Cluster-6	0.432875	4.58749e-57	Positive		HAS3	0.624658	Cluster-4	-0.528272	6.40857e-89	Negative
GRM4	-0.324563	0.416974	Cluster-6	0.432546	5.68516e-57			GRM4	0.416974	Cluster-6	0.432546	5.68516e-57	Positive		ABCA8	0.827807	Cluster-4	-0.527978	8.34411e-89	Negative
CBX4	-0.338505	0.559465	Cluster-6	0.432167	7.27653e-57			CBX4	0.559465	Cluster-6	0.432167	7.27653e-57	Positive		FGF13-AS1	0.680629	Cluster-4	-0.527903	8.92301e-89	Negative
MARCKSL1	-0.288632	0.652279	Cluster-6	0.431994	8.14909e-57			MARCKSL1	0.652279	Cluster-6	0.431994	8.14909e-57	Positive		LIFR	0.684261	Cluster-4	-0.527837	9.46273e-89	Negative
RBBP8NL	-0.344104	0.604363	Cluster-6	0.431499	1.12448e-56			RBBP8NL	0.604363	Cluster-6	0.431499	1.12448e-56	Positive		FRMD1	0.619825	Cluster-4	-0.526203	4.0773e-88	Negative
FAM72D	-0.35376	0.646092	Cluster-6	0.430846	1.71847e-56			FAM72D	0.646092	Cluster-6	0.430846	1.71847e-56	Positive		ANXA1	0.752493	Cluster-4	-0.526161	4.23195e-88	Negative
B4GALNT4	-0.312137	0.528996	Cluster-6	0.430604	2.01004e-56			B4GALNT4	0.528996	Cluster-6	0.430604	2.01004e-56	Positive		LINC01230	0.691385	Cluster-4	-0.525898	5.35065e-88	Negative
RAB25	-0.302165	0.607884	Cluster-6	0.430298	2.45185e-56			RAB25	0.607884	Cluster-6	0.430298	2.45185e-56	Positive		ENSG00000279587	0.623272	Cluster-4	-0.525415	8.22231e-88	Negative
HMGB3	-0.40191	0.645738	Cluster-6	0.43015	2.6977e-56			HMGB3	0.645738	Cluster-6	0.43015	2.6977e-56	Positive		ENSG00000261468	0.829896	Cluster-4	-0.525406	8.28162e-88	Negative
KPNA2	-0.352759	0.752392	Cluster-6	0.430023	2.92807e-56			KPNA2	0.752392	Cluster-6	0.430023	2.92807e-56	Positive		ENPP2	0.801143	Cluster-4	-0.525362	8.61527e-88	Negative
ADAM8	-0.223779	0.585521	Cluster-6	0.429257	4.80502e-56			ADAM8	0.585521	Cluster-6	0.429257	4.80502e-56	Positive		TMEM132C	0.775358	Cluster-4	-0.525259	9.44427e-88	Negative
ORC6	-0.365822	0.717654	Cluster-6	0.428645	7.13025e-56			ORC6	0.717654	Cluster-6	0.428645	7.13025e-56	Positive		PDK4	0.718724	Cluster-4	-0.524986	1.20314e-87	Negative
H2BC17	-0.343802	0.509243	Cluster-6	0.428292	8.948e-56			H2BC17	0.509243	Cluster-6	0.428292	8.948e-56	Positive		GYG2	0.627726	Cluster-4	-0.524981	1.20818e-87	Negative
H3C10	-0.367814	0.508473	Cluster-6	0.427819	1.21273e-55			H3C10	0.508473	Cluster-6	0.427819	1.21273e-55	Positive		ALDH1A2	0.80182	Cluster-4	-0.524915	1.28147e-87	Negative
RTKN2	-0.191815	0.665345	Cluster-6	0.42751	1.47858e-55			RTKN2	0.665345	Cluster-6	0.42751	1.47858e-55	Positive		LINC01186	0.566751	Cluster-4	-0.524209	2.3953e-87	Negative
LAGE3	-0.347942	0.597095	Cluster-6	0.426659	2.55041e-55			LAGE3	0.597095	Cluster-6	0.426659	2.55041e-55	Positive		LGI4	0.730978	Cluster-4	-0.524189	2.43866e-87	Negative
SLC52A2	-0.377891	0.633819	Cluster-6	0.426227	3.3625e-55			SLC52A2	0.633819	Cluster-6	0.426227	3.3625e-55	Positive		SEMA3G	0.680277	Cluster-4	-0.523856	3.27318e-87	Negative
ADM2	-0.306492	0.571673	Cluster-6	0.426178	3.46787e-55			ADM2	0.571673	Cluster-6	0.426178	3.46787e-55	Positive		NMUR1	0.620967	Cluster-4	-0.523549	4.2921e-87	Negative
CST2	-0.12941	0.334878	Cluster-6	0.425661	4.82442e-55			CST2	0.334878	Cluster-6	0.425661	4.82442e-55	Positive		HOXA5	0.729099	Cluster-4	-0.523378	4.99393e-87	Negative
MARCHF4	-0.394596	0.515944	Cluster-6	0.425471	5.44437e-55			MARCHF4	0.515944	Cluster-6	0.425471	5.44437e-55	Positive		ENSG00000213791	0.521371	Cluster-4	-0.523235	5.66611e-87	Negative
LAMP5	-0.030646	0.375759	Cluster-6	0.425055	7.09848e-55			LAMP5	0.375759	Cluster-6	0.425055	7.09848e-55	Positive		CES1	0.658944	Cluster-4	-0.523224	5.72075e-87	Negative
RACGAP1	-0.325664	0.778869	Cluster-6	0.425034	7.19076e-55			RACGAP1	0.778869	Cluster-6	0.425034	7.19076e-55	Positive		SLC16A7	0.788904	Cluster-4	-0.523148	6.1186e-87	Negative
LSR	-0.308871	0.617299	Cluster-6	0.424921	7.72716e-55			LSR	0.617299	Cluster-6	0.424921	7.72716e-55	Positive		ENSG00000245025	0.775402	Cluster-4	-0.522763	8.58727e-87	Negative
NAT14	-0.346942	0.528779	Cluster-6	0.424284	1.15814e-54			NAT14	0.528779	Cluster-6	0.424284	1.15814e-54	Positive		ENSG00000255216	0.618411	Cluster-4	-0.522136	1.49148e-86	Negative
GINS2	-0.434573	0.738908	Cluster-6	0.424093	1.30732e-54			GINS2	0.738908	Cluster-6	0.424093	1.30732e-54	Positive		AKR1C1	0.658025	Cluster-4	-0.522094	1.5478e-86	Negative
ENSG00000266995	-0.0900809	0.461264	Cluster-6	0.423892	1.48556e-54			ENSG00000266995	0.461264	Cluster-6	0.423892	1.48556e-54	Positive		DENND2A	0.634603	Cluster-4	-0.521974	1.72021e-86	Negative
PSRC1	-0.319056	0.691556	Cluster-6	0.423262	2.21319e-54			PSRC1	0.691556	Cluster-6	0.423262	2.21319e-54	Positive		STAB2	0.72775	Cluster-4	-0.521828	1.95545e-86	Negative
MAD2L1	-0.336435	0.748056	Cluster-6	0.422211	4.29623e-54			MAD2L1	0.748056	Cluster-6	0.422211	4.29623e-54	Positive		DACT2	0.695403	Cluster-4	-0.521728	2.13364e-86	Negative
ENSG00000273162	-0.338753	0.603056	Cluster-6	0.422063	4.71666e-54			ENSG00000273162	0.603056	Cluster-6	0.422063	4.71666e-54	Positive		CHRDL1	0.819407	Cluster-4	-0.521519	2.56364e-86	Negative
SPATA20P1	-0.168607	0.527743	Cluster-6	0.421977	4.97851e-54			SPATA20P1	0.527743	Cluster-6	0.421977	4.97851e-54	Positive		HMGB3P10	0.661119	Cluster-4	-0.521401	2.8439e-86	Negative
CENPK	-0.268858	0.725099	Cluster-6	0.421821	5.49277e-54			CENPK	0.725099	Cluster-6	0.421821	5.49277e-54	Positive		STARD9	0.835026	Cluster-4	-0.521278	3.16762e-86	Negative
RAD51AP1	-0.280302	0.72747	Cluster-6	0.421738	5.78936e-54			RAD51AP1	0.72747	Cluster-6	0.421738	5.78936e-54	Positive		TGFBR2	0.826835	Cluster-4	-0.520938	4.26624e-86	Negative
MYLK2	-0.34706	0.539132	Cluster-6	0.421719	5.85919e-54			MYLK2	0.539132	Cluster-6	0.421719	5.85919e-54	Positive		FAM180B	0.705998	Cluster-4	-0.520929	4.30192e-86	Negative
C3orf80	-0.0565236	0.46665	Cluster-6	0.421711	5.88761e-54			C3orf80	0.46665	Cluster-6	0.421711	5.88761e-54	Positive		LMO7DN	0.681162	Cluster-4	-0.520872	4.52031e-86	Negative
STXBP2	-0.335151	0.508865	Cluster-6	0.421523	6.62738e-54			STXBP2	0.508865	Cluster-6	0.421523	6.62738e-54	Positive		SLC19A3	0.74067	Cluster-4	-0.520752	5.01956e-86	Negative
FCGR1A	-0.209443	0.556712	Cluster-6	0.420915	9.70711e-54			FCGR1A	0.556712	Cluster-6	0.420915	9.70711e-54	Positive		MAGI2-AS3	0.832292	Cluster-4	-0.520597	5.74884e-86	Negative
EPYC	-0.278226	0.465034	Cluster-6	0.420784	1.0541e-53			EPYC	0.465034	Cluster-6	0.420784	1.0541e-53	Positive		LINC01474	0.659069	Cluster-4	-0.520573	5.87037e-86	Negative
ORC1	-0.303504	0.732562	Cluster-6	0.420431	1.31535e-53			ORC1	0.732562	Cluster-6	0.420431	1.31535e-53	Positive		RYR3	0.739534	Cluster-4	-0.520244	7.8256e-86	Negative
EPN3	-0.365031	0.630029	Cluster-6	0.41989	1.84438e-53			EPN3	0.630029	Cluster-6	0.41989	1.84438e-53	Positive		KY	0.646456	Cluster-4	-0.520162	8.40701e-86	Negative
H2AC13	-0.320968	0.504737	Cluster-6	0.419675	2.10977e-53			H2AC13	0.504737	Cluster-6	0.419675	2.10977e-53	Positive		CCDC69	0.736643	Cluster-4	-0.520017	9.54555e-86	Negative
RAD54B	-0.305764	0.709543	Cluster-6	0.419202	2.83525e-53			RAD54B	0.709543	Cluster-6	0.419202	2.83525e-53	Positive		KCNB1	0.675391	Cluster-4	-0.519877	1.0787e-85	Negative
TMEM270	-0.355324	0.568141	Cluster-6	0.419017	3.18156e-53			TMEM270	0.568141	Cluster-6	0.419017	3.18156e-53	Positive		GNG11	0.740385	Cluster-4	-0.519844	1.10956e-85	Negative
SLC12A8	-0.180981	0.566284	Cluster-6	0.417938	6.22713e-53			SLC12A8	0.566284	Cluster-6	0.417938	6.22713e-53	Positive		GLP2R	0.677973	Cluster-4	-0.519749	1.2056e-85	Negative
EEF1AKMT4	-0.375081	0.60945	Cluster-6	0.417756	6.9747e-53			EEF1AKMT4	0.60945	Cluster-6	0.417756	6.9747e-53	Positive		TIMP4	0.642241	Cluster-4	-0.519491	1.51035e-85	Negative
H3C12	-0.32559	0.539659	Cluster-6	0.416793	1.26634e-52			H3C12	0.539659	Cluster-6	0.416793	1.26634e-52	Positive		TRDN	0.627566	Cluster-4	-0.519345	1.71549e-85	Negative
ENSG00000254973	-0.328906	0.577258	Cluster-6	0.416604	1.42339e-52			ENSG00000254973	0.577258	Cluster-6	0.416604	1.42339e-52	Positive		CCDC178	0.737194	Cluster-4	-0.519117	2.09187e-85	Negative
KRT8	-0.356507	0.599054	Cluster-6	0.416288	1.73016e-52			KRT8	0.599054	Cluster-6	0.416288	1.73016e-52	Positive		SVEP1	0.802452	Cluster-4	-0.518883	2.56351e-85	Negative
COL1A1	-0.0429896	0.430185	Cluster-6	0.415266	3.2493e-52			COL1A1	0.430185	Cluster-6	0.415266	3.2493e-52	Positive		CDH12	0.595196	Cluster-4	-0.51886	2.61544e-85	Negative
FBXL6	-0.371589	0.626385	Cluster-6	0.415013	3.79722e-52			FBXL6	0.626385	Cluster-6	0.415013	3.79722e-52	Positive		LHFPL6	0.829395	Cluster-4	-0.518077	5.16034e-85	Negative
DYNC2I2	-0.349059	0.665204	Cluster-6	0.414881	4.11968e-52			DYNC2I2	0.665204	Cluster-6	0.414881	4.11968e-52	Positive		PPP1R14A	0.654422	Cluster-4	-0.518053	5.26851e-85	Negative
UNC5B	-0.106353	0.493821	Cluster-6	0.414739	4.49445e-52			UNC5B	0.493821	Cluster-6	0.414739	4.49445e-52	Positive		LINC02240	0.581527	Cluster-4	-0.517791	6.61198e-85	Negative
IL4I1	-0.228121	0.562362	Cluster-6	0.414544	5.06752e-52			IL4I1	0.562362	Cluster-6	0.414544	5.06752e-52	Positive		PLPP3	0.791393	Cluster-4	-0.517654	7.44833e-85	Negative
DNAH14	-0.198566	0.54255	Cluster-6	0.414459	5.33866e-52			DNAH14	0.54255	Cluster-6	0.414459	5.33866e-52	Positive		DIPK2B	0.803002	Cluster-4	-0.517416	9.14907e-85	Negative
P3H4	-0.293457	0.553941	Cluster-6	0.414301	5.88283e-52			P3H4	0.553941	Cluster-6	0.414301	5.88283e-52	Positive		LINC00445	0.631844	Cluster-4	-0.517368	9.53709e-85	Negative
STIL	-0.257021	0.735487	Cluster-6	0.413925	7.40439e-52			STIL	0.735487	Cluster-6	0.413925	7.40439e-52	Positive		G0S2	0.654368	Cluster-4	-0.517266	1.04245e-84	Negative
C21orf58	-0.323182	0.654159	Cluster-6	0.413776	8.11203e-52			C21orf58	0.654159	Cluster-6	0.413776	8.11203e-52	Positive		ENSG00000278931	0.57108	Cluster-4	-0.517101	1.2018e-84	Negative
CENPI	-0.269127	0.727134	Cluster-6	0.413574	9.18095e-52			CENPI	0.727134	Cluster-6	0.413574	9.18095e-52	Positive		OXCT1-AS1	0.660854	Cluster-4	-0.516918	1.40757e-84	Negative
SLC25A22	-0.327569	0.597158	Cluster-6	0.411866	2.60417e-51			SLC25A22	0.597158	Cluster-6	0.411866	2.60417e-51	Positive		HLF	0.724562	Cluster-4	-0.515936	3.28387e-84	Negative
HCN2	-0.348118	0.498679	Cluster-6	0.411773	2.75627e-51			HCN2	0.498679	Cluster-6	0.411773	2.75627e-51	Positive		COL25A1	0.733702	Cluster-4	-0.51576	3.81991e-84	Negative
TPD52	-0.351341	0.627474	Cluster-6	0.411662	2.94783e-51			TPD52	0.627474	Cluster-6	0.411662	2.94783e-51	Positive		ENSG00000254847	0.661731	Cluster-4	-0.515719	3.95685e-84	Negative
AUNIP	-0.338439	0.694449	Cluster-6	0.411383	3.49331e-51			AUNIP	0.694449	Cluster-6	0.411383	3.49331e-51	Positive		ENSG00000287417	0.62612	Cluster-4	-0.515591	4.41707e-84	Negative
S100P	-0.284427	0.486275	Cluster-6	0.411361	3.5409e-51			S100P	0.486275	Cluster-6	0.411361	3.5409e-51	Positive		ANGPTL1	0.773522	Cluster-4	-0.515559	4.54375e-84	Negative
IL21R	-0.0846417	0.496351	Cluster-6	0.411026	4.33934e-51			IL21R	0.496351	Cluster-6	0.411026	4.33934e-51	Positive		TSHZ2	0.840294	Cluster-4	-0.515396	5.22392e-84	Negative
RASSF7	-0.334478	0.518137	Cluster-6	0.41034	6.57406e-51			RASSF7	0.518137	Cluster-6	0.41034	6.57406e-51	Positive		ADCYAP1R1	0.769859	Cluster-4	-0.515342	5.47249e-84	Negative
ENSG00000222022	-0.151421	0.470694	Cluster-6	0.409706	9.64513e-51			ENSG00000222022	0.470694	Cluster-6	0.409706	9.64513e-51	Positive		FMO2	0.808239	Cluster-4	-0.515193	6.21986e-84	Negative
ECT2	-0.235522	0.715263	Cluster-6	0.409251	1.26984e-50			ECT2	0.715263	Cluster-6	0.409251	1.26984e-50	Positive		NTRK2	0.670601	Cluster-4	-0.514866	8.23532e-84	Negative
RNFT2	-0.352781	0.616828	Cluster-6	0.409074	1.41253e-50			RNFT2	0.616828	Cluster-6	0.409074	1.41253e-50	Positive		MATN2	0.712107	Cluster-4	-0.514826	8.52786e-84	Negative
SPINT2	-0.256276	0.580507	Cluster-6	0.409007	1.47081e-50			SPINT2	0.580507	Cluster-6	0.409007	1.47081e-50	Positive		CFL2	0.657107	Cluster-4	-0.51458	1.05241e-83	Negative
KIF24	-0.215031	0.681376	Cluster-6	0.408923	1.54686e-50			KIF24	0.681376	Cluster-6	0.408923	1.54686e-50	Positive		SLC7A10	0.673648	Cluster-4	-0.514154	1.51636e-83	Negative
MILIP	-0.381242	0.586508	Cluster-6	0.408638	1.83639e-50			MILIP	0.586508	Cluster-6	0.408638	1.83639e-50	Positive		FAM107A	0.748986	Cluster-4	-0.513672	2.29067e-83	Negative
HELLS	-0.268759	0.726255	Cluster-6	0.408526	1.96461e-50			HELLS	0.726255	Cluster-6	0.408526	1.96461e-50	Positive		ENSG00000287059	0.764612	Cluster-4	-0.513599	2.43649e-83	Negative
CAMK2N2	-0.382872	0.543014	Cluster-6	0.407796	3.04629e-50			CAMK2N2	0.543014	Cluster-6	0.407796	3.04629e-50	Positive		ENSG00000287373	0.578042	Cluster-4	-0.513525	2.59687e-83	Negative
DIAPH3	-0.275447	0.69133	Cluster-6	0.406724	5.78998e-50			DIAPH3	0.69133	Cluster-6	0.406724	5.78998e-50	Positive		CHD9NB	0.59249	Cluster-4	-0.513178	3.49156e-83	Negative
EVPL	-0.291652	0.608099	Cluster-6	0.405565	1.15674e-49			EVPL	0.608099	Cluster-6	0.405565	1.15674e-49	Positive		PAPPA2	0.701991	Cluster-4	-0.513116	3.6811e-83	Negative
NME1	-0.413069	0.603018	Cluster-6	0.404383	2.33464e-49			NME1	0.603018	Cluster-6	0.404383	2.33464e-49	Positive		CD34	0.737314	Cluster-4	-0.513106	3.71274e-83	Negative
SYNGR3	-0.311642	0.560746	Cluster-6	0.403994	2.9399e-49			SYNGR3	0.560746	Cluster-6	0.403994	2.9399e-49	Positive		CNTNAP3P2	0.76191	Cluster-4	-0.513001	4.06035e-83	Negative
ARHGEF39	-0.309847	0.721292	Cluster-6	0.403745	3.40821e-49			ARHGEF39	0.721292	Cluster-6	0.403745	3.40821e-49	Positive		ENSG00000270513	0.565199	Cluster-4	-0.512972	4.16165e-83	Negative
ROGDI	-0.336268	0.478695	Cluster-6	0.402092	9.04171e-49			ROGDI	0.478695	Cluster-6	0.402092	9.04171e-49	Positive		DCT	0.701604	Cluster-4	-0.512679	5.34326e-83	Negative
TJP3	-0.292066	0.538135	Cluster-6	0.401889	1.01866e-48			TJP3	0.538135	Cluster-6	0.401889	1.01866e-48	Positive		ENSG00000214942	0.68125	Cluster-4	-0.512607	5.68274e-83	Negative
TMPO-AS1	-0.303316	0.691914	Cluster-6	0.401572	1.22724e-48			TMPO-AS1	0.691914	Cluster-6	0.401572	1.22724e-48	Positive		PFKFB1	0.472512	Cluster-4	-0.512531	6.0628e-83	Negative
TSACC	-0.357178	0.561507	Cluster-6	0.399859	3.34751e-48			TSACC	0.561507	Cluster-6	0.399859	3.34751e-48	Positive		FZD4	0.658134	Cluster-4	-0.51243	6.6069e-83	Negative
AJM1	-0.368331	0.457701	Cluster-6	0.39981	3.44527e-48			AJM1	0.457701	Cluster-6	0.39981	3.44527e-48	Positive		ABCD2	0.750455	Cluster-4	-0.511781	1.14701e-82	Negative
CHTF18	-0.331562	0.594085	Cluster-6	0.399401	4.37569e-48			CHTF18	0.594085	Cluster-6	0.399401	4.37569e-48	Positive		DST	0.758415	Cluster-4	-0.511742	1.18502e-82	Negative
FAM110A	-0.293068	0.588624	Cluster-6	0.399323	4.57856e-48			FAM110A	0.588624	Cluster-6	0.399323	4.57856e-48	Positive		JAM2	0.818762	Cluster-4	-0.511488	1.47092e-82	Negative
CFAP45	-0.299059	0.513998	Cluster-6	0.398866	5.97479e-48			CFAP45	0.513998	Cluster-6	0.398866	5.97479e-48	Positive		ITPRIPL1	0.770229	Cluster-4	-0.511454	1.51398e-82	Negative
MFAP2	-0.0523114	0.464796	Cluster-6	0.398683	6.64632e-48			MFAP2	0.464796	Cluster-6	0.398683	6.64632e-48	Positive		CA3	0.668201	Cluster-4	-0.511366	1.63154e-82	Negative
FAM72A	-0.297778	0.689045	Cluster-6	0.397912	1.04005e-47			FAM72A	0.689045	Cluster-6	0.397912	1.04005e-47	Positive		MEF2C-AS1	0.790476	Cluster-4	-0.51134	1.66741e-82	Negative
TRIB3	-0.312879	0.606837	Cluster-6	0.397206	1.56628e-47			TRIB3	0.606837	Cluster-6	0.397206	1.56628e-47	Positive		SCN3A	0.786498	Cluster-4	-0.511088	2.06497e-82	Negative
SDC1	-0.173362	0.58135	Cluster-6	0.397148	1.61938e-47			SDC1	0.58135	Cluster-6	0.397148	1.61938e-47	Positive		TMEFF2	0.621427	Cluster-4	-0.511085	2.06915e-82	Negative
DBNDD1	-0.381432	0.62084	Cluster-6	0.396241	2.73522e-47			DBNDD1	0.62084	Cluster-6	0.396241	2.73522e-47	Positive		CCDC3	0.730241	Cluster-4	-0.511052	2.12806e-82	Negative
H2BC6	-0.319432	0.486831	Cluster-6	0.395646	3.85432e-47			H2BC6	0.486831	Cluster-6	0.395646	3.85432e-47	Positive		SAMD5	0.759466	Cluster-4	-0.510979	2.26409e-82	Negative
MAP3K9-DT	-0.307068	0.58064	Cluster-6	0.394861	6.05191e-47			MAP3K9-DT	0.58064	Cluster-6	0.394861	6.05191e-47	Positive		ECRG4	0.772878	Cluster-4	-0.510957	2.30666e-82	Negative
ICMT-DT	-0.261217	0.588106	Cluster-6	0.394832	6.15375e-47			ICMT-DT	0.588106	Cluster-6	0.394832	6.15375e-47	Positive		CIDEC	0.705862	Cluster-4	-0.510661	2.96374e-82	Negative
ENSG00000249001	-0.358065	0.392417	Cluster-6	0.394683	6.70367e-47			ENSG00000249001	0.392417	Cluster-6	0.394683	6.70367e-47	Positive		ADD3-AS1	0.664358	Cluster-4	-0.510357	3.83349e-82	Negative
FANCI	-0.24426	0.742982	Cluster-6	0.394447	7.67236e-47			FANCI	0.742982	Cluster-6	0.394447	7.67236e-47	Positive		CABP1	0.643632	Cluster-4	-0.510209	4.34226e-82	Negative
RHPN1-AS1	-0.34056	0.651526	Cluster-6	0.394336	8.17737e-47			RHPN1-AS1	0.651526	Cluster-6	0.394336	8.17737e-47	Positive		CSN1S1	0.572108	Cluster-4	-0.510125	4.66086e-82	Negative
PRR11	-0.315269	0.698075	Cluster-6	0.394294	8.37965e-47			PRR11	0.698075	Cluster-6	0.394294	8.37965e-47	Positive		TMOD1	0.686313	Cluster-4	-0.510033	5.03803e-82	Negative
LINC01943	-0.139319	0.479492	Cluster-6	0.39402	9.79813e-47			LINC01943	0.479492	Cluster-6	0.39402	9.79813e-47	Positive		F10	0.729042	Cluster-4	-0.50991	5.59166e-82	Negative
DRP2	-0.141469	0.550871	Cluster-6	0.39372	1.16389e-46			DRP2	0.550871	Cluster-6	0.39372	1.16389e-46	Positive		CORO2B	0.800547	Cluster-4	-0.509848	5.8902e-82	Negative
IER5L	-0.251078	0.506755	Cluster-6	0.393172	1.59167e-46			IER5L	0.506755	Cluster-6	0.393172	1.59167e-46	Positive		ENSG00000277954	0.707348	Cluster-4	-0.509602	7.24934e-82	Negative
PRR36	-0.306302	0.482705	Cluster-6	0.393028	1.72773e-46			PRR36	0.482705	Cluster-6	0.393028	1.72773e-46	Positive		MESTIT1	0.56905	Cluster-4	-0.509507	7.85319e-82	Negative
GNG13	-0.39594	0.456262	Cluster-6	0.393019	1.73646e-46			GNG13	0.456262	Cluster-6	0.393019	1.73646e-46	Positive		PDE1C	0.774101	Cluster-4	-0.50947	8.10462e-82	Negative
ACTG1P25	-0.269063	0.636931	Cluster-6	0.393015	1.74035e-46			ACTG1P25	0.636931	Cluster-6	0.393015	1.74035e-46	Positive		ENSG00000237813	0.625164	Cluster-4	-0.509333	9.09031e-82	Negative
ENSG00000275234	-0.339468	0.558193	Cluster-6	0.392931	1.82585e-46			ENSG00000275234	0.558193	Cluster-6	0.392931	1.82585e-46	Positive		KCNA4	0.521246	Cluster-4	-0.509193	1.02288e-81	Negative
RIBC2	-0.29882	0.670085	Cluster-6	0.39283	1.93451e-46			RIBC2	0.670085	Cluster-6	0.39283	1.93451e-46	Positive		KL	0.749	Cluster-4	-0.509158	1.0542e-81	Negative
DNA2	-0.221032	0.671828	Cluster-6	0.391313	4.58399e-46			DNA2	0.671828	Cluster-6	0.391313	4.58399e-46	Positive		SMYD1	0.668425	Cluster-4	-0.508961	1.24373e-81	Negative
ARTN	-0.318093	0.455753	Cluster-6	0.391194	4.9039e-46			ARTN	0.455753	Cluster-6	0.391194	4.9039e-46	Positive		LGALS12	0.63833	Cluster-4	-0.50895	1.25554e-81	Negative
ENSG00000275223	-0.378608	0.468523	Cluster-6	0.391022	5.40424e-46			ENSG00000275223	0.468523	Cluster-6	0.391022	5.40424e-46	Positive		GLRA4	0.591972	Cluster-4	-0.50885	1.36502e-81	Negative
XRCC2	-0.210434	0.66254	Cluster-6	0.390661	6.63211e-46			XRCC2	0.66254	Cluster-6	0.390661	6.63211e-46	Positive		ENSG00000283383	0.727026	Cluster-4	-0.5087	1.54943e-81	Negative
IRF7	-0.276905	0.510738	Cluster-6	0.390631	6.74665e-46			IRF7	0.510738	Cluster-6	0.390631	6.74665e-46	Positive		LINC00671	0.584116	Cluster-4	-0.508683	1.57187e-81	Negative
TNFSF4	-0.0931038	0.502904	Cluster-6	0.390404	7.66879e-46			TNFSF4	0.502904	Cluster-6	0.390404	7.66879e-46	Positive		ENSG00000254135	0.555895	Cluster-4	-0.50862	1.65686e-81	Negative
TIAM1-AS1	-0.335654	0.576772	Cluster-6	0.390354	7.89017e-46			TIAM1-AS1	0.576772	Cluster-6	0.390354	7.89017e-46	Positive		AVPR2	0.72482	Cluster-4	-0.508007	2.77121e-81	Negative
HNRNPA1P21	-0.161137	0.560243	Cluster-6	0.389909	1.01435e-45			HNRNPA1P21	0.560243	Cluster-6	0.389909	1.01435e-45	Positive		USP44	0.780907	Cluster-4	-0.507873	3.10194e-81	Negative
C9orf163	-0.284464	0.507892	Cluster-6	0.389432	1.3272e-45			C9orf163	0.507892	Cluster-6	0.389432	1.3272e-45	Positive		ACSM2B	0.524867	Cluster-4	-0.507628	3.80867e-81	Negative
NEK2-DT	-0.288926	0.492043	Cluster-6	0.389431	1.32836e-45			NEK2-DT	0.492043	Cluster-6	0.389431	1.32836e-45	Positive		RNF150	0.714579	Cluster-4	-0.5076	3.89752e-81	Negative
ENSG00000287747	-0.253317	0.429697	Cluster-6	0.389313	1.41931e-45			ENSG00000287747	0.429697	Cluster-6	0.389313	1.41931e-45	Positive		GNAI1	0.682788	Cluster-4	-0.507583	3.95496e-81	Negative
ENSG00000285906	-0.122205	0.454245	Cluster-6	0.387774	3.36994e-45			ENSG00000285906	0.454245	Cluster-6	0.387774	3.36994e-45	Positive		ENSG00000278928	0.620316	Cluster-4	-0.507579	3.96811e-81	Negative
ISG15	-0.360894	0.520526	Cluster-6	0.387696	3.51981e-45			ISG15	0.520526	Cluster-6	0.387696	3.51981e-45	Positive		ENSG00000269736	0.489944	Cluster-4	-0.507476	4.32654e-81	Negative
TMEM238	-0.359756	0.47	Cluster-6	0.387409	4.13312e-45			TMEM238	0.47	Cluster-6	0.387409	4.13312e-45	Positive		GPRASP1	0.794425	Cluster-4	-0.507472	4.33926e-81	Negative
FEN1	-0.322535	0.72603	Cluster-6	0.386882	5.55155e-45			FEN1	0.72603	Cluster-6	0.386882	5.55155e-45	Positive		PER1	0.620086	Cluster-4	-0.50729	5.05211e-81	Negative
ATP5MC1P4	-0.302129	0.566195	Cluster-6	0.386629	6.39293e-45			ATP5MC1P4	0.566195	Cluster-6	0.386629	6.39293e-45	Positive		MYZAP	0.620613	Cluster-4	-0.507224	5.34136e-81	Negative
ITPKA	-0.343888	0.459272	Cluster-6	0.386611	6.45632e-45			ITPKA	0.459272	Cluster-6	0.386611	6.45632e-45	Positive		LIMS2	0.747907	Cluster-4	-0.507072	6.06404e-81	Negative
ACAN	-0.157716	0.398985	Cluster-6	0.386018	8.98761e-45			ACAN	0.398985	Cluster-6	0.386018	8.98761e-45	Positive		NNAT	0.687589	Cluster-4	-0.507057	6.14357e-81	Negative
GALE	-0.345685	0.562022	Cluster-6	0.385823	1.00147e-44			GALE	0.562022	Cluster-6	0.385823	1.00147e-44	Positive		TMEM100	0.789876	Cluster-4	-0.50637	1.09036e-80	Negative
KRT18	-0.363137	0.534579	Cluster-6	0.385547	1.16799e-44			KRT18	0.534579	Cluster-6	0.385547	1.16799e-44	Positive		SRPX	0.766018	Cluster-4	-0.506325	1.1317e-80	Negative
BRIP1	-0.248624	0.687233	Cluster-6	0.384586	1.99072e-44			BRIP1	0.687233	Cluster-6	0.384586	1.99072e-44	Positive		PCOLCE2	0.690709	Cluster-4	-0.506318	1.13822e-80	Negative
FOXP3	-0.0986164	0.552322	Cluster-6	0.384451	2.14546e-44			FOXP3	0.552322	Cluster-6	0.384451	2.14546e-44	Positive		SEL1L2	0.587969	Cluster-4	-0.50629	1.16535e-80	Negative
TMEM92	-0.120495	0.418268	Cluster-6	0.384443	2.15451e-44			TMEM92	0.418268	Cluster-6	0.384443	2.15451e-44	Positive		KCNJ2-AS1	0.706419	Cluster-4	-0.506083	1.38471e-80	Negative
CRACD	-0.120526	0.498905	Cluster-6	0.384183	2.48841e-44			CRACD	0.498905	Cluster-6	0.384183	2.48841e-44	Positive		PTENP1-AS	0.641968	Cluster-4	-0.505783	1.77834e-80	Negative
TNFRSF9	-0.0555826	0.4812	Cluster-6	0.383928	2.8653e-44			TNFRSF9	0.4812	Cluster-6	0.383928	2.8653e-44	Positive		CRYAB	0.678426	Cluster-4	-0.505779	1.78362e-80	Negative
TFR2	-0.284302	0.507524	Cluster-6	0.383886	2.93312e-44			TFR2	0.507524	Cluster-6	0.383886	2.93312e-44	Positive		COL6A6	0.718496	Cluster-4	-0.505607	2.05868e-80	Negative
ZNF695	-0.270521	0.588309	Cluster-6	0.383017	4.73893e-44			ZNF695	0.588309	Cluster-6	0.383017	4.73893e-44	Positive		GNAL	0.770343	Cluster-4	-0.505524	2.20591e-80	Negative
KIFC2	-0.328899	0.520447	Cluster-6	0.382906	5.03574e-44			KIFC2	0.520447	Cluster-6	0.382906	5.03574e-44	Positive		GOLGA8M	0.654769	Cluster-4	-0.505291	2.67561e-80	Negative
BCAS4	-0.302116	0.497682	Cluster-6	0.382501	6.29376e-44			BCAS4	0.497682	Cluster-6	0.382501	6.29376e-44	Positive		ENSG00000276289	0.637317	Cluster-4	-0.505289	2.68103e-80	Negative
TIGD3	-0.347707	0.59623	Cluster-6	0.382428	6.55282e-44			TIGD3	0.59623	Cluster-6	0.382428	6.55282e-44	Positive		ENSG00000232821	0.646641	Cluster-4	-0.504919	3.64455e-80	Negative
MISP	-0.297752	0.448809	Cluster-6	0.381441	1.12638e-43			MISP	0.448809	Cluster-6	0.381441	1.12638e-43	Positive		VIT	0.677485	Cluster-4	-0.504717	4.31046e-80	Negative
TESMIN	-0.270955	0.545612	Cluster-6	0.381338	1.192e-43			TESMIN	0.545612	Cluster-6	0.381338	1.192e-43	Positive		GALNT15	0.725508	Cluster-4	-0.504549	4.95465e-80	Negative
ENSG00000282988	-0.288164	0.487053	Cluster-6	0.381335	1.19379e-43			ENSG00000282988	0.487053	Cluster-6	0.381335	1.19379e-43	Positive		ACADL	0.69005	Cluster-4	-0.504548	4.96124e-80	Negative
RIPPLY3	-0.304056	0.579202	Cluster-6	0.381289	1.22436e-43			RIPPLY3	0.579202	Cluster-6	0.381289	1.22436e-43	Positive		PGAP4	0.746493	Cluster-4	-0.504444	5.40795e-80	Negative
C20orf144	-0.232361	0.517068	Cluster-6	0.380075	2.37819e-43			C20orf144	0.517068	Cluster-6	0.380075	2.37819e-43	Positive		USHBP1	0.729595	Cluster-4	-0.503841	8.90939e-80	Negative
EPCAM	-0.289194	0.637128	Cluster-6	0.379944	2.55416e-43			EPCAM	0.637128	Cluster-6	0.379944	2.55416e-43	Positive		CDH20	0.612397	Cluster-4	-0.503642	1.0498e-79	Negative
SMIM22	-0.3515	0.432984	Cluster-6	0.379914	2.59639e-43			SMIM22	0.432984	Cluster-6	0.379914	2.59639e-43	Positive		TSPAN7	0.758942	Cluster-4	-0.503424	1.2574e-79	Negative
CHEK1	-0.278603	0.694223	Cluster-6	0.379903	2.61111e-43			CHEK1	0.694223	Cluster-6	0.379903	2.61111e-43	Positive		CLCA4	0.696664	Cluster-4	-0.503148	1.57942e-79	Negative
LINC02894	-0.315742	0.634434	Cluster-6	0.379576	3.12136e-43			LINC02894	0.634434	Cluster-6	0.379576	3.12136e-43	Positive		C2orf88	0.75903	Cluster-4	-0.503131	1.60064e-79	Negative
ENSG00000242078	-0.255926	0.427893	Cluster-6	0.378861	4.60482e-43			ENSG00000242078	0.427893	Cluster-6	0.378861	4.60482e-43	Positive		PDK4-AS1	0.654321	Cluster-4	-0.502991	1.79738e-79	Negative
PRSS8	-0.255796	0.53401	Cluster-6	0.378651	5.16098e-43			PRSS8	0.53401	Cluster-6	0.378651	5.16098e-43	Positive		GPBAR1	0.604737	Cluster-4	-0.502981	1.81243e-79	Negative
PKP3	-0.319568	0.582203	Cluster-6	0.378446	5.76684e-43			PKP3	0.582203	Cluster-6	0.378446	5.76684e-43	Positive		CNTNAP3B	0.757322	Cluster-4	-0.502663	2.3546e-79	Negative
CXCL10	-0.181616	0.5352	Cluster-6	0.378169	6.70101e-43			CXCL10	0.5352	Cluster-6	0.378169	6.70101e-43	Positive		ALDH1A1	0.737525	Cluster-4	-0.502189	3.47981e-79	Negative
PLAUR	-0.140694	0.522554	Cluster-6	0.377499	9.63274e-43			PLAUR	0.522554	Cluster-6	0.377499	9.63274e-43	Positive		ADH1C	0.688341	Cluster-4	-0.502143	3.61408e-79	Negative
ATAD2	-0.262865	0.686378	Cluster-6	0.377445	9.91438e-43			ATAD2	0.686378	Cluster-6	0.377445	9.91438e-43	Positive		FGF2	0.756893	Cluster-4	-0.501943	4.2583e-79	Negative
LEF1	-0.0597924	0.423538	Cluster-6	0.37723	1.11343e-42			LEF1	0.423538	Cluster-6	0.37723	1.11343e-42	Positive		FABP4	0.699899	Cluster-4	-0.501925	4.32353e-79	Negative
TUBB3	-0.174709	0.480337	Cluster-6	0.376851	1.36681e-42			TUBB3	0.480337	Cluster-6	0.376851	1.36681e-42	Positive		ENSG00000213561	0.689502	Cluster-4	-0.501875	4.50593e-79	Negative
FNDC10	-0.319769	0.506644	Cluster-6	0.376692	1.4889e-42			FNDC10	0.506644	Cluster-6	0.376692	1.4889e-42	Positive		PCK1	0.659831	Cluster-4	-0.501713	5.14645e-79	Negative
BLM	-0.209676	0.680839	Cluster-6	0.376501	1.65045e-42			BLM	0.680839	Cluster-6	0.376501	1.65045e-42	Positive		ENSG00000258942	0.587327	Cluster-4	-0.501591	5.68617e-79	Negative
MXD3	-0.309528	0.58373	Cluster-6	0.376495	1.65526e-42			MXD3	0.58373	Cluster-6	0.376495	1.65526e-42	Positive		ANGPTL5	0.618276	Cluster-4	-0.501584	5.71845e-79	Negative
HTR1D	-0.157468	0.476975	Cluster-6	0.376324	1.81547e-42			HTR1D	0.476975	Cluster-6	0.376324	1.81547e-42	Positive		CHL1	0.765192	Cluster-4	-0.501498	6.13723e-79	Negative
MCM4	-0.269869	0.709644	Cluster-6	0.376187	1.9539e-42			MCM4	0.709644	Cluster-6	0.376187	1.9539e-42	Positive		RBMS3	0.809678	Cluster-4	-0.501403	6.63647e-79	Negative
HASPIN	-0.260587	0.702049	Cluster-6	0.375593	2.68873e-42			HASPIN	0.702049	Cluster-6	0.375593	2.68873e-42	Positive		CKMT2	0.69544	Cluster-4	-0.501237	7.60375e-79	Negative
DPEP1	-0.0175496	0.346417	Cluster-6	0.374606	4.56468e-42			DPEP1	0.346417	Cluster-6	0.374606	4.56468e-42	Positive		LUARIS	0.662159	Cluster-4	-0.501023	9.0597e-79	Negative
ZNF296	-0.266762	0.48052	Cluster-6	0.374338	5.26854e-42			ZNF296	0.48052	Cluster-6	0.374338	5.26854e-42	Positive		MRAS	0.701527	Cluster-4	-0.500981	9.37798e-79	Negative
CEMIP	-0.182797	0.475775	Cluster-6	0.373997	6.32206e-42			CEMIP	0.475775	Cluster-6	0.373997	6.32206e-42	Positive		LINC01485	0.658337	Cluster-4	-0.500916	9.89167e-79	Negative
CXCL11	-0.153044	0.510646	Cluster-6	0.373738	7.25768e-42			CXCL11	0.510646	Cluster-6	0.373738	7.25768e-42	Positive		HBA2	0.514403	Cluster-4	-0.50081	1.07894e-78	Negative
LINC03026	-0.331858	0.484396	Cluster-6	0.372642	1.30077e-41			LINC03026	0.484396	Cluster-6	0.372642	1.30077e-41	Positive		CLEC4GP1	0.540675	Cluster-4	-0.500213	1.75891e-78	Negative
TNFRSF18	-0.311931	0.443421	Cluster-6	0.372612	1.3217e-41			TNFRSF18	0.443421	Cluster-6	0.372612	1.3217e-41	Positive		ENSG00000288048	0.700045	Cluster-4	-0.500118	1.90098e-78	Negative
ENSG00000273821	-0.374846	0.555626	Cluster-6	0.372581	1.34387e-41			ENSG00000273821	0.555626	Cluster-6	0.372581	1.34387e-41	Positive		LINC00844	0.604185	Cluster-4	-0.49987	2.32643e-78	Negative
ENSG00000284649	-0.0214889	0.391791	Cluster-6	0.372557	1.36124e-41			ENSG00000284649	0.391791	Cluster-6	0.372557	1.36124e-41	Positive		IGSF10	0.798892	Cluster-4	-0.49985	2.36573e-78	Negative
PLK4	-0.232252	0.721253	Cluster-6	0.372308	1.55317e-41			PLK4	0.721253	Cluster-6	0.372308	1.55317e-41	Positive		MRGPRX2	0.617725	Cluster-4	-0.499693	2.68878e-78	Negative
CCNE2	-0.245063	0.678941	Cluster-6	0.372008	1.82149e-41			CCNE2	0.678941	Cluster-6	0.372008	1.82149e-41	Positive		INSYN2B	0.676734	Cluster-4	-0.499495	3.16033e-78	Negative
SYNGR4	-0.361108	0.551597	Cluster-6	0.370448	4.15699e-41			SYNGR4	0.551597	Cluster-6	0.370448	4.15699e-41	Positive		ENSG00000259744	0.591488	Cluster-4	-0.499188	4.05668e-78	Negative
ENSG00000226012	-0.131409	0.456753	Cluster-6	0.369714	6.11804e-41			ENSG00000226012	0.456753	Cluster-6	0.369714	6.11804e-41	Positive		ADAMTS9-AS1	0.799706	Cluster-4	-0.499042	4.56908e-78	Negative
CAMSAP3	-0.255551	0.552201	Cluster-6	0.369601	6.49118e-41			CAMSAP3	0.552201	Cluster-6	0.369601	6.49118e-41	Positive		MAB21L1	0.755448	Cluster-4	-0.498976	4.82381e-78	Negative
KRT19	-0.299532	0.511928	Cluster-6	0.369399	7.21997e-41			KRT19	0.511928	Cluster-6	0.369399	7.21997e-41	Positive		CYP2U1-AS1	0.587363	Cluster-4	-0.498893	5.15962e-78	Negative
LINC00466	-0.217452	0.395925	Cluster-6	0.368591	1.10342e-40			LINC00466	0.395925	Cluster-6	0.368591	1.10342e-40	Positive		FOSB	0.643862	Cluster-4	-0.498851	5.33825e-78	Negative
MIR4653	-0.206432	0.533474	Cluster-6	0.368576	1.11168e-40			MIR4653	0.533474	Cluster-6	0.368576	1.11168e-40	Positive		NDRG2	0.655698	Cluster-4	-0.498803	5.55016e-78	Negative
ENSG00000187951	-0.189701	0.672027	Cluster-6	0.36806	1.45695e-40			ENSG00000187951	0.672027	Cluster-6	0.36806	1.45695e-40	Positive		TMEM37	0.63751	Cluster-4	-0.49821	8.98717e-78	Negative
UBE2SP1	-0.332007	0.529242	Cluster-6	0.367475	1.97729e-40			UBE2SP1	0.529242	Cluster-6	0.367475	1.97729e-40	Positive		GSTM5	0.646156	Cluster-4	-0.497856	1.1975e-77	Negative
PLEK2	-0.217679	0.552617	Cluster-6	0.367294	2.17287e-40			PLEK2	0.552617	Cluster-6	0.367294	2.17287e-40	Positive		PEAR1	0.783305	Cluster-4	-0.497752	1.30283e-77	Negative
TYMP	-0.210156	0.481947	Cluster-6	0.367053	2.46454e-40			TYMP	0.481947	Cluster-6	0.367053	2.46454e-40	Positive		ADAM33	0.764907	Cluster-4	-0.497439	1.67899e-77	Negative
TUBA5P	-0.259742	0.584472	Cluster-6	0.3665	3.28659e-40			TUBA5P	0.584472	Cluster-6	0.3665	3.28659e-40	Positive		APCDD1	0.653637	Cluster-4	-0.497228	1.99238e-77	Negative
PRR7	-0.345091	0.502103	Cluster-6	0.366491	3.30105e-40			PRR7	0.502103	Cluster-6	0.366491	3.30105e-40	Positive		ADGRD2	0.639094	Cluster-4	-0.496761	2.90743e-77	Negative
CLPSL2	-0.265851	0.404623	Cluster-6	0.366329	3.59206e-40			CLPSL2	0.404623	Cluster-6	0.366329	3.59206e-40	Positive		PGM5	0.754714	Cluster-4	-0.49676	2.90834e-77	Negative
SYNDIG1	-0.0673496	0.340637	Cluster-6	0.366045	4.16285e-40			SYNDIG1	0.340637	Cluster-6	0.366045	4.16285e-40	Positive		LRRTM2	0.725535	Cluster-4	-0.496158	4.72914e-77	Negative
H2BC6-AS1	-0.260967	0.499326	Cluster-6	0.365938	4.40039e-40			H2BC6-AS1	0.499326	Cluster-6	0.365938	4.40039e-40	Positive		MAOA	0.551221	Cluster-4	-0.496102	4.94689e-77	Negative
VGF	-0.373727	0.458751	Cluster-6	0.365826	4.6637e-40			VGF	0.458751	Cluster-6	0.365826	4.6637e-40	Positive		CACHD1	0.77178	Cluster-4	-0.495728	6.68637e-77	Negative
FANCA	-0.23374	0.69184	Cluster-6	0.365654	5.0987e-40			FANCA	0.69184	Cluster-6	0.365654	5.0987e-40	Positive		CDKN1C	0.640002	Cluster-4	-0.495158	1.0576e-76	Negative
GBX2	-0.212309	0.391928	Cluster-6	0.365461	5.63481e-40			GBX2	0.391928	Cluster-6	0.365461	5.63481e-40	Positive		LTBP4	0.689826	Cluster-4	-0.494931	1.2689e-76	Negative
H4C9	-0.317798	0.526109	Cluster-6	0.365091	6.82473e-40			H4C9	0.526109	Cluster-6	0.365091	6.82473e-40	Positive		SPTBN1	0.663063	Cluster-4	-0.49492	1.28018e-76	Negative
TFAP2A-AS1	-0.213676	0.492873	Cluster-6	0.364987	7.20355e-40			TFAP2A-AS1	0.492873	Cluster-6	0.364987	7.20355e-40	Positive		LINC01589	0.707648	Cluster-4	-0.494893	1.30828e-76	Negative
ENSG00000279623	-0.320155	0.418631	Cluster-6	0.36492	7.45627e-40			ENSG00000279623	0.418631	Cluster-6	0.36492	7.45627e-40	Positive		EDNRB	0.730072	Cluster-4	-0.494724	1.49801e-76	Negative
H4C4	-0.29148	0.393383	Cluster-6	0.364483	9.34483e-40			H4C4	0.393383	Cluster-6	0.364483	9.34483e-40	Positive		BMX	0.790372	Cluster-4	-0.494454	1.86035e-76	Negative
ADAM19	0.0165673	0.525112	Cluster-6	0.364243	1.05761e-39			ADAM19	0.525112	Cluster-6	0.364243	1.05761e-39	Positive		PROS1	0.83429	Cluster-4	-0.494436	1.8873e-76	Negative
MRPL40P1	-0.293697	0.483963	Cluster-6	0.364113	1.13086e-39			MRPL40P1	0.483963	Cluster-6	0.364113	1.13086e-39	Positive		FOXO1	0.778596	Cluster-4	-0.494358	2.00945e-76	Negative
LGALS8-AS1	-0.321001	0.462281	Cluster-6	0.363945	1.23347e-39			LGALS8-AS1	0.462281	Cluster-6	0.363945	1.23347e-39	Positive		GRIN2B	0.66832	Cluster-4	-0.494311	2.08646e-76	Negative
TNNT1	-0.334215	0.438385	Cluster-6	0.363633	1.44813e-39			TNNT1	0.438385	Cluster-6	0.363633	1.44813e-39	Positive		C10orf90	0.697027	Cluster-4	-0.493791	3.16388e-76	Negative
H2BC7	-0.285759	0.452274	Cluster-6	0.363239	1.77358e-39			H2BC7	0.452274	Cluster-6	0.363239	1.77358e-39	Positive		ENSG00000273771	0.689188	Cluster-4	-0.493562	3.80192e-76	Negative
PIF1	-0.249538	0.623691	Cluster-6	0.363155	1.85189e-39			PIF1	0.623691	Cluster-6	0.363155	1.85189e-39	Positive		SHE	0.811694	Cluster-4	-0.493463	4.11233e-76	Negative
MMP9	-0.195808	0.47185	Cluster-6	0.363131	1.87481e-39			MMP9	0.47185	Cluster-6	0.363131	1.87481e-39	Positive		AQP1	0.773512	Cluster-4	-0.493299	4.68941e-76	Negative
CD80	-0.116835	0.529729	Cluster-6	0.362858	2.15693e-39			CD80	0.529729	Cluster-6	0.362858	2.15693e-39	Positive		LINC01625	0.57141	Cluster-4	-0.493252	4.86921e-76	Negative
COL5A1	0.00524837	0.399549	Cluster-6	0.36254	2.54004e-39			COL5A1	0.399549	Cluster-6	0.36254	2.54004e-39	Positive		TXNIP	0.697656	Cluster-4	-0.493023	5.84351e-76	Negative
ENSG00000246465	-0.313223	0.564536	Cluster-6	0.362278	2.90467e-39			ENSG00000246465	0.564536	Cluster-6	0.362278	2.90467e-39	Positive		PLSCR4	0.77396	Cluster-4	-0.492883	6.53658e-76	Negative
STMN1	-0.243681	0.645038	Cluster-6	0.362237	2.96599e-39			STMN1	0.645038	Cluster-6	0.362237	2.96599e-39	Positive		SYN2	0.725348	Cluster-4	-0.492854	6.68645e-76	Negative
HAPLN1	-0.312381	0.366798	Cluster-6	0.362068	3.2345e-39			HAPLN1	0.366798	Cluster-6	0.362068	3.2345e-39	Positive		RSPO3	0.746642	Cluster-4	-0.492332	1.01397e-75	Negative
LINC01929	-0.237197	0.464315	Cluster-6	0.361952	3.43164e-39			LINC01929	0.464315	Cluster-6	0.361952	3.43164e-39	Positive		HS3ST4	0.664253	Cluster-4	-0.492288	1.04968e-75	Negative
CIP2A	-0.186772	0.678717	Cluster-6	0.361435	4.47175e-39			CIP2A	0.678717	Cluster-6	0.361435	4.47175e-39	Positive		ANGPT1	0.706127	Cluster-4	-0.492015	1.30522e-75	Negative
H2BC12	-0.287674	0.499522	Cluster-6	0.361353	4.66249e-39			H2BC12	0.499522	Cluster-6	0.361353	4.66249e-39	Positive		HOXA4	0.669492	Cluster-4	-0.491784	1.5681e-75	Negative
DYM-AS1	-0.339345	0.49314	Cluster-6	0.360734	6.39131e-39			DYM-AS1	0.49314	Cluster-6	0.360734	6.39131e-39	Positive		DMGDH	0.732516	Cluster-4	-0.491673	1.71215e-75	Negative
MATN3	-0.0818654	0.3283	Cluster-6	0.359326	1.3075e-38			MATN3	0.3283	Cluster-6	0.359326	1.3075e-38	Positive		MEOX2	0.788048	Cluster-4	-0.491251	2.39412e-75	Negative
MS4A15	-0.236351	0.370436	Cluster-6	0.358943	1.58768e-38			MS4A15	0.370436	Cluster-6	0.358943	1.58768e-38	Positive		ABCA6	0.808035	Cluster-4	-0.490957	3.02153e-75	Negative
LBX2	-0.219714	0.469909	Cluster-6	0.357414	3.43496e-38			LBX2	0.469909	Cluster-6	0.357414	3.43496e-38	Positive		SH3D19	0.698191	Cluster-4	-0.490352	4.87948e-75	Negative
COX6C	-0.404946	0.438459	Cluster-6	0.357031	4.16462e-38			COX6C	0.438459	Cluster-6	0.357031	4.16462e-38	Positive		TRARG1	0.68135	Cluster-4	-0.490339	4.9303e-75	Negative
DNASE1L2	-0.285765	0.414388	Cluster-6	0.356746	4.80756e-38			DNASE1L2	0.414388	Cluster-6	0.356746	4.80756e-38	Positive		CIDEA	0.692899	Cluster-4	-0.49031	5.04471e-75	Negative
DQX1	-0.298551	0.469368	Cluster-6	0.356716	4.88039e-38			DQX1	0.469368	Cluster-6	0.356716	4.88039e-38	Positive		RERGL	0.739764	Cluster-4	-0.490101	5.95243e-75	Negative
C3orf36	0.00717575	0.361118	Cluster-6	0.356584	5.2134e-38			C3orf36	0.361118	Cluster-6	0.356584	5.2134e-38	Positive		SPHKAP	0.649961	Cluster-4	-0.490051	6.19026e-75	Negative
FOXD3-AS1	-0.232479	0.401414	Cluster-6	0.356574	5.24023e-38			FOXD3-AS1	0.401414	Cluster-6	0.356574	5.24023e-38	Positive		RELN	0.761054	Cluster-4	-0.48975	7.84952e-75	Negative
CDC25A	-0.317263	0.685017	Cluster-6	0.355949	7.16828e-38			CDC25A	0.685017	Cluster-6	0.355949	7.16828e-38	Positive		PRCD	0.719448	Cluster-4	-0.48927	1.14601e-74	Negative
OACYLP	-0.145758	0.426034	Cluster-6	0.355732	7.99409e-38			OACYLP	0.426034	Cluster-6	0.355732	7.99409e-38	Positive		GHR	0.55805	Cluster-4	-0.488827	1.62487e-74	Negative
ANTKMT	-0.34485	0.430663	Cluster-6	0.355668	8.25067e-38			ANTKMT	0.430663	Cluster-6	0.355668	8.25067e-38	Positive		CAT	0.608334	Cluster-4	-0.488672	1.8361e-74	Negative
AGAP1-IT1	-0.322287	0.394371	Cluster-6	0.355398	9.44479e-38			AGAP1-IT1	0.394371	Cluster-6	0.355398	9.44479e-38	Positive		MICU3	0.768739	Cluster-4	-0.487838	3.53457e-74	Negative
SYNE4	-0.331868	0.489013	Cluster-6	0.355214	1.03538e-37			SYNE4	0.489013	Cluster-6	0.355214	1.03538e-37	Positive		CNTFR-AS1	0.543833	Cluster-4	-0.487789	3.67381e-74	Negative
PTK6	-0.296707	0.460511	Cluster-6	0.354775	1.28931e-37			PTK6	0.460511	Cluster-6	0.354775	1.28931e-37	Positive		ROBO4	0.704924	Cluster-4	-0.487692	3.96171e-74	Negative
CFAP20DC	-0.280244	0.591088	Cluster-6	0.354711	1.33066e-37			CFAP20DC	0.591088	Cluster-6	0.354711	1.33066e-37	Positive		NMT2	0.669413	Cluster-4	-0.487663	4.05439e-74	Negative
N4BP3	-0.241869	0.49119	Cluster-6	0.354658	1.36629e-37			N4BP3	0.49119	Cluster-6	0.354658	1.36629e-37	Positive		LINC00842	0.580665	Cluster-4	-0.48752	4.53633e-74	Negative
ENSG00000217275	-0.329749	0.473953	Cluster-6	0.35378	2.11616e-37			ENSG00000217275	0.473953	Cluster-6	0.35378	2.11616e-37	Positive		KLF4	0.647127	Cluster-4	-0.487479	4.68276e-74	Negative
ENSG00000262172	-0.363393	0.481244	Cluster-6	0.353666	2.23881e-37			ENSG00000262172	0.481244	Cluster-6	0.353666	2.23881e-37	Positive		ENSG00000250971	0.684953	Cluster-4	-0.487154	6.04232e-74	Negative
CCR8	-0.080157	0.513484	Cluster-6	0.353507	2.42233e-37			CCR8	0.513484	Cluster-6	0.353507	2.42233e-37	Positive		ADGRB3-DT	0.649759	Cluster-4	-0.486996	6.83258e-74	Negative
ADAMTSL2	-0.0632792	0.365257	Cluster-6	0.353165	2.87088e-37			ADAMTSL2	0.365257	Cluster-6	0.353165	2.87088e-37	Positive		CAPZA3	0.60152	Cluster-4	-0.486979	6.92558e-74	Negative
ENSG00000287335	-0.223442	0.372562	Cluster-6	0.352597	3.80398e-37			ENSG00000287335	0.372562	Cluster-6	0.352597	3.80398e-37	Positive		MLXIPL	0.503652	Cluster-4	-0.486618	9.1839e-74	Negative
SOCAR	-0.160977	0.414225	Cluster-6	0.35256	3.87325e-37			SOCAR	0.414225	Cluster-6	0.35256	3.87325e-37	Positive		NRN1	0.699742	Cluster-4	-0.486335	1.14562e-73	Negative
GPR68	-0.0776209	0.490814	Cluster-6	0.352484	4.02342e-37			GPR68	0.490814	Cluster-6	0.352484	4.02342e-37	Positive		SEC24AP1	0.676676	Cluster-4	-0.486315	1.16395e-73	Negative
SIX4	-0.191397	0.511138	Cluster-6	0.352263	4.48619e-37			SIX4	0.511138	Cluster-6	0.352263	4.48619e-37	Positive		PHYHIP	0.701394	Cluster-4	-0.486096	1.38034e-73	Negative
CST4	-0.177883	0.306109	Cluster-6	0.352259	4.49684e-37			CST4	0.306109	Cluster-6	0.352259	4.49684e-37	Positive		ANKRD29	0.665844	Cluster-4	-0.485758	1.79588e-73	Negative
CREB3L4	-0.253582	0.481403	Cluster-6	0.352088	4.89133e-37			CREB3L4	0.481403	Cluster-6	0.352088	4.89133e-37	Positive		ENSG00000259920	0.557372	Cluster-4	-0.48574	1.82207e-73	Negative
OVOL2	-0.234177	0.539355	Cluster-6	0.351652	6.0671e-37			OVOL2	0.539355	Cluster-6	0.351652	6.0671e-37	Positive		ENSG00000276668	0.639638	Cluster-4	-0.485721	1.84928e-73	Negative
CLDN7	-0.291613	0.562849	Cluster-6	0.350971	8.48493e-37			CLDN7	0.562849	Cluster-6	0.350971	8.48493e-37	Positive		RNF186	0.631206	Cluster-4	-0.485694	1.88749e-73	Negative
ZNF367	-0.232039	0.691069	Cluster-6	0.350867	8.92805e-37			ZNF367	0.691069	Cluster-6	0.350867	8.92805e-37	Positive		S100B	0.703564	Cluster-4	-0.485475	2.23962e-73	Negative
CDC7	-0.216697	0.646042	Cluster-6	0.350684	9.77021e-37			CDC7	0.646042	Cluster-6	0.350684	9.77021e-37	Positive		HOXA2	0.722007	Cluster-4	-0.485174	2.82902e-73	Negative
IGFL2	-0.158408	0.431808	Cluster-6	0.350361	1.14495e-36			IGFL2	0.431808	Cluster-6	0.350361	1.14495e-36	Positive		CLDN5	0.635503	Cluster-4	-0.484949	3.36968e-73	Negative
SRMS	-0.263315	0.431145	Cluster-6	0.348913	2.32703e-36			SRMS	0.431145	Cluster-6	0.348913	2.32703e-36	Positive		PLPP1	0.755694	Cluster-4	-0.48466	4.21864e-73	Negative
ZNF670-ZNF695	-0.231982	0.523622	Cluster-6	0.34887	2.37615e-36			ZNF670-ZNF695	0.523622	Cluster-6	0.34887	2.37615e-36	Positive		LINC02580	0.76194	Cluster-4	-0.48462	4.35077e-73	Negative
ENSG00000287566	-0.209599	0.401055	Cluster-6	0.348036	3.56816e-36			ENSG00000287566	0.401055	Cluster-6	0.348036	3.56816e-36	Positive		NR3C2	0.68859	Cluster-4	-0.4846	4.42054e-73	Negative
TMEM125	-0.243213	0.525332	Cluster-6	0.347921	3.77305e-36			TMEM125	0.525332	Cluster-6	0.347921	3.77305e-36	Positive		TTC23-AS1	0.685934	Cluster-4	-0.484301	5.57175e-73	Negative
FAM72B	-0.253869	0.639607	Cluster-6	0.347786	4.02936e-36			FAM72B	0.639607	Cluster-6	0.347786	4.02936e-36	Positive		ENSG00000285336	0.70293	Cluster-4	-0.484071	6.65964e-73	Negative
PVT1	-0.258465	0.512425	Cluster-6	0.346852	6.3415e-36			PVT1	0.512425	Cluster-6	0.346852	6.3415e-36	Positive		LINC00640	0.605724	Cluster-4	-0.483976	7.1674e-73	Negative
ENSG00000267409	0.0348632	0.337328	Cluster-6	0.346215	8.62948e-36			ENSG00000267409	0.337328	Cluster-6	0.346215	8.62948e-36	Positive		TSBP1-AS1	0.730368	Cluster-4	-0.483943	7.35363e-73	Negative
STRA6	-0.0146518	0.49571	Cluster-6	0.345919	9.95845e-36			STRA6	0.49571	Cluster-6	0.345919	9.95845e-36	Positive		GGTA1	0.738033	Cluster-4	-0.483705	8.84488e-73	Negative
STARD10	-0.330309	0.449111	Cluster-6	0.345566	1.181e-35			STARD10	0.449111	Cluster-6	0.345566	1.181e-35	Positive		GABRA4	0.570618	Cluster-4	-0.483639	9.30577e-73	Negative
CATSPER1	-0.14031	0.433229	Cluster-6	0.345522	1.20623e-35			CATSPER1	0.433229	Cluster-6	0.345522	1.20623e-35	Positive		TGFBR3	0.636769	Cluster-4	-0.483383	1.13453e-72	Negative
RAMP1	-0.286617	0.407357	Cluster-6	0.345318	1.33072e-35			RAMP1	0.407357	Cluster-6	0.345318	1.33072e-35	Positive		LINC02351	0.66995	Cluster-4	-0.483347	1.16602e-72	Negative
LHX2	-0.223395	0.480569	Cluster-6	0.345279	1.35611e-35			LHX2	0.480569	Cluster-6	0.345279	1.35611e-35	Positive		CYYR1	0.745077	Cluster-4	-0.48333	1.18132e-72	Negative
H4C8	-0.299949	0.44549	Cluster-6	0.34522	1.39523e-35			H4C8	0.44549	Cluster-6	0.34522	1.39523e-35	Positive		SGK2	0.587543	Cluster-4	-0.48331	1.2005e-72	Negative
ATP2A1-AS1	-0.350191	0.477154	Cluster-6	0.344982	1.56442e-35			ATP2A1-AS1	0.477154	Cluster-6	0.344982	1.56442e-35	Positive		PPP1R1A	0.610358	Cluster-4	-0.483177	1.33027e-72	Negative
EPS8L1	-0.210641	0.429893	Cluster-6	0.344969	1.5744e-35			EPS8L1	0.429893	Cluster-6	0.344969	1.5744e-35	Positive		PAK3	0.754345	Cluster-4	-0.483034	1.48472e-72	Negative
ANKRD22	-0.192439	0.517716	Cluster-6	0.344883	1.64086e-35			ANKRD22	0.517716	Cluster-6	0.344883	1.64086e-35	Positive		KCNMB1	0.709786	Cluster-4	-0.482994	1.53176e-72	Negative
BIK	-0.241206	0.500166	Cluster-6	0.344363	2.10692e-35			BIK	0.500166	Cluster-6	0.344363	2.10692e-35	Positive		SLC35G2	0.726894	Cluster-4	-0.482913	1.63041e-72	Negative
BSG-AS1	-0.278342	0.383207	Cluster-6	0.343794	2.76844e-35			BSG-AS1	0.383207	Cluster-6	0.343794	2.76844e-35	Positive		HID1-AS1	0.608454	Cluster-4	-0.482738	1.86577e-72	Negative
ENSG00000227857	-0.310208	0.465736	Cluster-6	0.34308	3.89684e-35			ENSG00000227857	0.465736	Cluster-6	0.34308	3.89684e-35	Positive		WDR86-AS1	0.729209	Cluster-4	-0.482385	2.44984e-72	Negative
NKX3-2	-0.130514	0.404777	Cluster-6	0.342712	4.645e-35			NKX3-2	0.404777	Cluster-6	0.342712	4.645e-35	Positive		CPED1	0.730309	Cluster-4	-0.482278	2.66008e-72	Negative
SPOCD1	-0.201361	0.446401	Cluster-6	0.341837	7.04976e-35			SPOCD1	0.446401	Cluster-6	0.341837	7.04976e-35	Positive		ITM2A	0.773122	Cluster-4	-0.482096	3.06029e-72	Negative
ENSG00000272264	-0.247474	0.453046	Cluster-6	0.341487	8.32805e-35			ENSG00000272264	0.453046	Cluster-6	0.341487	8.32805e-35	Positive		ENSG00000271880	0.558694	Cluster-4	-0.481905	3.54425e-72	Negative
ENSG00000254337	-0.272363	0.389031	Cluster-6	0.341436	8.52901e-35			ENSG00000254337	0.389031	Cluster-6	0.341436	8.52901e-35	Positive		ENSG00000272482	0.67723	Cluster-4	-0.481872	3.63637e-72	Negative
IFI6	-0.285194	0.488894	Cluster-6	0.341044	1.02733e-34			IFI6	0.488894	Cluster-6	0.341044	1.02733e-34	Positive		PALM2AKAP2	0.759776	Cluster-4	-0.481848	3.70277e-72	Negative
FBN2	-0.0951139	0.444546	Cluster-6	0.340909	1.09557e-34			FBN2	0.444546	Cluster-6	0.340909	1.09557e-34	Positive		ENSG00000281974	0.657646	Cluster-4	-0.481447	5.03908e-72	Negative
TYMS	-0.19291	0.665248	Cluster-6	0.340793	1.15721e-34			TYMS	0.665248	Cluster-6	0.340793	1.15721e-34	Positive		ENSG00000279118	0.761704	Cluster-4	-0.480149	1.36213e-71	Negative
FOXO6	-0.257237	0.521273	Cluster-6	0.340768	1.17102e-34			FOXO6	0.521273	Cluster-6	0.340768	1.17102e-34	Positive		TCEAL7	0.763006	Cluster-4	-0.480096	1.41949e-71	Negative
SMKR1	-0.31951	0.478626	Cluster-6	0.340667	1.22885e-34			SMKR1	0.478626	Cluster-6	0.340667	1.22885e-34	Positive		TRHDE	0.703959	Cluster-4	-0.47981	1.76565e-71	Negative
SERINC2	-0.285916	0.491691	Cluster-6	0.340071	1.62933e-34			SERINC2	0.491691	Cluster-6	0.340071	1.62933e-34	Positive		AKAP12	0.757394	Cluster-4	-0.479517	2.20847e-71	Negative
GRHL2	-0.19723	0.626776	Cluster-6	0.339688	1.95275e-34			GRHL2	0.626776	Cluster-6	0.339688	1.95275e-34	Positive		ENSG00000258604	0.572772	Cluster-4	-0.479374	2.46196e-71	Negative
ENSG00000285600	-0.253586	0.512343	Cluster-6	0.338521	3.38397e-34			ENSG00000285600	0.512343	Cluster-6	0.338521	3.38397e-34	Positive		FGF1	0.703683	Cluster-4	-0.479284	2.63773e-71	Negative
RAB17-DT	-0.318464	0.426811	Cluster-6	0.338499	3.41916e-34			RAB17-DT	0.426811	Cluster-6	0.338499	3.41916e-34	Positive		ENSG00000259407	0.613571	Cluster-4	-0.479246	2.71576e-71	Negative
CLDN14	-0.0910368	0.43196	Cluster-6	0.338442	3.51107e-34			CLDN14	0.43196	Cluster-6	0.338442	3.51107e-34	Positive		LINC00906	0.642619	Cluster-4	-0.479221	2.76757e-71	Negative
C20orf204	-0.288564	0.464294	Cluster-6	0.337912	4.50266e-34			C20orf204	0.464294	Cluster-6	0.337912	4.50266e-34	Positive		SLIT3	0.726119	Cluster-4	-0.479077	3.08755e-71	Negative
S100A14	-0.258022	0.466874	Cluster-6	0.3379	4.52865e-34			S100A14	0.466874	Cluster-6	0.3379	4.52865e-34	Positive		PID1	0.708096	Cluster-4	-0.479074	3.09441e-71	Negative
CYSRT1	-0.324509	0.412835	Cluster-6	0.337386	5.76276e-34			CYSRT1	0.412835	Cluster-6	0.337386	5.76276e-34	Positive		PLD5	0.6306	Cluster-4	-0.479048	3.15807e-71	Negative
ENTHD1	0.0206343	0.415332	Cluster-6	0.337196	6.29793e-34			ENTHD1	0.415332	Cluster-6	0.337196	6.29793e-34	Positive		PROKR1	0.512527	Cluster-4	-0.479028	3.20661e-71	Negative
GPR84	-0.161312	0.516135	Cluster-6	0.33719	6.31569e-34			GPR84	0.516135	Cluster-6	0.33719	6.31569e-34	Positive		NRG2	0.671585	Cluster-4	-0.478807	3.79477e-71	Negative
PRSS22	-0.177375	0.483421	Cluster-6	0.336591	8.35643e-34			PRSS22	0.483421	Cluster-6	0.336591	8.35643e-34	Positive		CDC14B	0.746403	Cluster-4	-0.478418	5.10026e-71	Negative
PLPPR5	-0.0407528	0.314528	Cluster-6	0.336416	9.06575e-34			PLPPR5	0.314528	Cluster-6	0.336416	9.06575e-34	Positive		DDR2	0.753974	Cluster-4	-0.478416	5.10673e-71	Negative
RAB19	-0.217102	0.500319	Cluster-6	0.33621	9.98028e-34			RAB19	0.500319	Cluster-6	0.33621	9.98028e-34	Positive		ZBTB16	0.600648	Cluster-4	-0.478255	5.77177e-71	Negative
LRRC37A9P	-0.18535	0.559495	Cluster-6	0.335899	1.15395e-33			LRRC37A9P	0.559495	Cluster-6	0.335899	1.15395e-33	Positive		CLDN11	0.775292	Cluster-4	-0.478161	6.20164e-71	Negative
CAMP	-0.242723	0.458038	Cluster-6	0.335897	1.155e-33			CAMP	0.458038	Cluster-6	0.335897	1.155e-33	Positive		MOCS1	0.625141	Cluster-4	-0.477951	7.2687e-71	Negative
KDF1	-0.230652	0.567472	Cluster-6	0.335773	1.22327e-33			KDF1	0.567472	Cluster-6	0.335773	1.22327e-33	Positive		GPR17	0.730789	Cluster-4	-0.4778	8.15696e-71	Negative
ENSG00000274270	-0.221503	0.443617	Cluster-6	0.335245	1.56359e-33			ENSG00000274270	0.443617	Cluster-6	0.335245	1.56359e-33	Positive		BMP3	0.593616	Cluster-4	-0.47774	8.53472e-71	Negative
ENSG00000261253	-0.203567	0.35947	Cluster-6	0.335098	1.67419e-33			ENSG00000261253	0.35947	Cluster-6	0.335098	1.67419e-33	Positive		MYCT1	0.747867	Cluster-4	-0.47773	8.60068e-71	Negative
SPATA17	-0.231329	0.415185	Cluster-6	0.335094	1.67739e-33			SPATA17	0.415185	Cluster-6	0.335094	1.67739e-33	Positive		GYPC	0.698742	Cluster-4	-0.477694	8.83462e-71	Negative
LY6H	-0.0775084	0.288548	Cluster-6	0.334614	2.09539e-33			LY6H	0.288548	Cluster-6	0.334614	2.09539e-33	Positive		ENSG00000286805	0.591316	Cluster-4	-0.477527	1.00327e-70	Negative
ENSG00000272953	-0.217558	0.387996	Cluster-6	0.334421	2.29183e-33			ENSG00000272953	0.387996	Cluster-6	0.334421	2.29183e-33	Positive		TDRD10	0.724507	Cluster-4	-0.477331	1.16394e-70	Negative
GREP1	-0.209984	0.460854	Cluster-6	0.334299	2.42451e-33			GREP1	0.460854	Cluster-6	0.334299	2.42451e-33	Positive		PCDH9	0.665029	Cluster-4	-0.477105	1.38052e-70	Negative
DDIAS	-0.220458	0.646761	Cluster-6	0.333701	3.19683e-33			DDIAS	0.646761	Cluster-6	0.333701	3.19683e-33	Positive		EGR1	0.707019	Cluster-4	-0.477039	1.45174e-70	Negative
GPRC5A	-0.233673	0.436773	Cluster-6	0.333685	3.22043e-33			GPRC5A	0.436773	Cluster-6	0.333685	3.22043e-33	Positive		GRIA4	0.693242	Cluster-4	-0.476993	1.50281e-70	Negative
IL11	-0.121633	0.473418	Cluster-6	0.333573	3.3917e-33			IL11	0.473418	Cluster-6	0.333573	3.3917e-33	Positive		LINC01612	0.530694	Cluster-4	-0.476902	1.60997e-70	Negative
PPP1R14B-AS1	-0.267729	0.415672	Cluster-6	0.332818	4.80354e-33			PPP1R14B-AS1	0.415672	Cluster-6	0.332818	4.80354e-33	Positive		CAVIN1	0.714231	Cluster-4	-0.4769	1.61276e-70	Negative
SIM2	-0.18568	0.38365	Cluster-6	0.332801	4.84096e-33			SIM2	0.38365	Cluster-6	0.332801	4.84096e-33	Positive		EGFLAM	0.699574	Cluster-4	-0.476801	1.73718e-70	Negative
CAPS	-0.297419	0.472342	Cluster-6	0.332472	5.63183e-33			CAPS	0.472342	Cluster-6	0.332472	5.63183e-33	Positive		AKR1C2	0.596324	Cluster-4	-0.476769	1.78012e-70	Negative
H2AC20	-0.307391	0.337514	Cluster-6	0.332436	5.72611e-33			H2AC20	0.337514	Cluster-6	0.332436	5.72611e-33	Positive		MCAM	0.657031	Cluster-4	-0.47665	1.94782e-70	Negative
PIERCE1	-0.279271	0.370725	Cluster-6	0.332233	6.28628e-33			PIERCE1	0.370725	Cluster-6	0.332233	6.28628e-33	Positive		ENSG00000280362	0.63454	Cluster-4	-0.476579	2.05575e-70	Negative
H2BC20P	-0.183271	0.506001	Cluster-6	0.332043	6.85993e-33			H2BC20P	0.506001	Cluster-6	0.332043	6.85993e-33	Positive		PLCZ1	0.647382	Cluster-4	-0.476116	2.91594e-70	Negative
H4C14	-0.311097	0.503178	Cluster-6	0.331715	7.97242e-33			H4C14	0.503178	Cluster-6	0.331715	7.97242e-33	Positive		PLXNA4	0.693644	Cluster-4	-0.475945	3.31612e-70	Negative
LINC02236	-0.223932	0.535018	Cluster-6	0.331558	8.56873e-33			LINC02236	0.535018	Cluster-6	0.331558	8.56873e-33	Positive		CEP112	0.747371	Cluster-4	-0.475903	3.42235e-70	Negative
NKAIN1	-0.299226	0.421818	Cluster-6	0.33088	1.16872e-32			NKAIN1	0.421818	Cluster-6	0.33088	1.16872e-32	Positive		ZSCAN2-AS1	0.532187	Cluster-4	-0.475783	3.74634e-70	Negative
H4C5	-0.244132	0.387386	Cluster-6	0.330812	1.20562e-32			H4C5	0.387386	Cluster-6	0.330812	1.20562e-32	Positive		LIPE-AS1	0.461692	Cluster-4	-0.475606	4.28093e-70	Negative
H2BC4	-0.243408	0.351172	Cluster-6	0.330625	1.31308e-32			H2BC4	0.351172	Cluster-6	0.330625	1.31308e-32	Positive		DPT	0.681772	Cluster-4	-0.475478	4.71636e-70	Negative
ENSG00000262362	-0.186358	0.43328	Cluster-6	0.330032	1.7205e-32			ENSG00000262362	0.43328	Cluster-6	0.330032	1.7205e-32	Positive		CDC20P1	0.707752	Cluster-4	-0.475469	4.74586e-70	Negative
GRIN2D	-0.0998798	0.432113	Cluster-6	0.32978	1.93014e-32			GRIN2D	0.432113	Cluster-6	0.32978	1.93014e-32	Positive		DEFB132	0.467691	Cluster-4	-0.475378	5.08377e-70	Negative
LINC01429	-0.151876	0.392905	Cluster-6	0.329758	1.94892e-32			LINC01429	0.392905	Cluster-6	0.329758	1.94892e-32	Positive		GAS1RR	0.751531	Cluster-4	-0.475286	5.44972e-70	Negative
SORD	-0.280931	0.480456	Cluster-6	0.329723	1.98075e-32			SORD	0.480456	Cluster-6	0.329723	1.98075e-32	Positive		CLDN19	0.709484	Cluster-4	-0.4752	5.81087e-70	Negative
WT1	-0.186535	0.336577	Cluster-6	0.329672	2.02683e-32			WT1	0.336577	Cluster-6	0.329672	2.02683e-32	Positive		C8orf88	0.781759	Cluster-4	-0.474939	7.07337e-70	Negative
TONSL-AS1	-0.21365	0.439802	Cluster-6	0.329444	2.24801e-32			TONSL-AS1	0.439802	Cluster-6	0.329444	2.24801e-32	Positive		LRIG2-DT	0.656735	Cluster-4	-0.474771	8.02692e-70	Negative
ADAMDEC1	-0.109324	0.496445	Cluster-6	0.329235	2.47236e-32			ADAMDEC1	0.496445	Cluster-6	0.329235	2.47236e-32	Positive		DNASE1L3	0.734995	Cluster-4	-0.474496	9.86556e-70	Negative
IL19	-0.109384	0.44316	Cluster-6	0.328461	3.51176e-32			IL19	0.44316	Cluster-6	0.328461	3.51176e-32	Positive		LINC01894	0.652736	Cluster-4	-0.474057	1.37099e-69	Negative
LYPD1	-0.102295	0.356811	Cluster-6	0.328184	3.98129e-32			LYPD1	0.356811	Cluster-6	0.328184	3.98129e-32	Positive		ENSG00000284640	0.579039	Cluster-4	-0.474025	1.40452e-69	Negative
TICRR	-0.219249	0.664168	Cluster-6	0.328162	4.02181e-32			TICRR	0.664168	Cluster-6	0.328162	4.02181e-32	Positive		FGFBP2	0.613948	Cluster-4	-0.473885	1.55893e-69	Negative
ANO9	-0.223344	0.452604	Cluster-6	0.328141	4.05961e-32			ANO9	0.452604	Cluster-6	0.328141	4.05961e-32	Positive		HBA1	0.38546	Cluster-4	-0.473738	1.74092e-69	Negative
NHERF1	-0.342641	0.547369	Cluster-6	0.327606	5.16936e-32			NHERF1	0.547369	Cluster-6	0.327606	5.16936e-32	Positive		HOXA7	0.680317	Cluster-4	-0.473514	2.05912e-69	Negative
KRT18P11	-0.345599	0.426745	Cluster-6	0.327449	5.5506e-32			KRT18P11	0.426745	Cluster-6	0.327449	5.5506e-32	Positive		INMT	0.755414	Cluster-4	-0.473367	2.29822e-69	Negative
HSH2D	-0.287278	0.477306	Cluster-6	0.327441	5.57083e-32			HSH2D	0.477306	Cluster-6	0.327441	5.57083e-32	Positive		S1PR1	0.793975	Cluster-4	-0.47304	2.93355e-69	Negative
ILDR2	-0.0176705	0.439866	Cluster-6	0.327292	5.95616e-32			ILDR2	0.439866	Cluster-6	0.327292	5.95616e-32	Positive		SCN2B	0.730287	Cluster-4	-0.472846	3.39086e-69	Negative
TYMSOS	-0.274911	0.547062	Cluster-6	0.327102	6.49074e-32			TYMSOS	0.547062	Cluster-6	0.327102	6.49074e-32	Positive		EEPD1	0.612768	Cluster-4	-0.472834	3.42113e-69	Negative
ILDR1	-0.20048	0.51743	Cluster-6	0.326988	6.83302e-32			ILDR1	0.51743	Cluster-6	0.326988	6.83302e-32	Positive		FREM1	0.81879	Cluster-4	-0.472735	3.6825e-69	Negative
ENSG00000254548	-0.226135	0.44116	Cluster-6	0.326848	7.27735e-32			ENSG00000254548	0.44116	Cluster-6	0.326848	7.27735e-32	Positive		CX3CL1	0.667458	Cluster-4	-0.472724	3.71494e-69	Negative
LINC01775	-0.186677	0.529761	Cluster-6	0.325828	1.15092e-31			LINC01775	0.529761	Cluster-6	0.325828	1.15092e-31	Positive		LINC02613	0.631363	Cluster-4	-0.472634	3.97202e-69	Negative
METRN	-0.306465	0.359147	Cluster-6	0.325558	1.299e-31			METRN	0.359147	Cluster-6	0.325558	1.299e-31	Positive		HYCC1	0.793753	Cluster-4	-0.472383	4.78855e-69	Negative
H2AC17	-0.324515	0.43258	Cluster-6	0.325154	1.55644e-31			H2AC17	0.43258	Cluster-6	0.325154	1.55644e-31	Positive		FAM162B	0.692431	Cluster-4	-0.472098	5.92187e-69	Negative
KRT18P10	-0.345067	0.402779	Cluster-6	0.324985	1.67841e-31			KRT18P10	0.402779	Cluster-6	0.324985	1.67841e-31	Positive		OR10A3	0.578296	Cluster-4	-0.471919	6.76549e-69	Negative
ENSG00000259807	0.0881447	0.406775	Cluster-6	0.324453	2.12839e-31			ENSG00000259807	0.406775	Cluster-6	0.324453	2.12839e-31	Positive		PRRT4	0.577709	Cluster-4	-0.471867	7.0339e-69	Negative
SLC7A5	-0.264021	0.551906	Cluster-6	0.324233	2.34795e-31			SLC7A5	0.551906	Cluster-6	0.324233	2.34795e-31	Positive		FAM13C	0.776136	Cluster-4	-0.471819	7.2861e-69	Negative
TMEM145	-0.31576	0.367918	Cluster-6	0.323988	2.61892e-31			TMEM145	0.367918	Cluster-6	0.323988	2.61892e-31	Positive		PDZD2	0.696046	Cluster-4	-0.4718	7.38946e-69	Negative
POSTN	0.0633561	0.407238	Cluster-6	0.323585	3.13366e-31			POSTN	0.407238	Cluster-6	0.323585	3.13366e-31	Positive		EPAS1	0.716758	Cluster-4	-0.471599	8.58381e-69	Negative
H2BC8	-0.220074	0.418025	Cluster-6	0.323442	3.33925e-31			H2BC8	0.418025	Cluster-6	0.323442	3.33925e-31	Positive		GPLD1	0.570123	Cluster-4	-0.471515	9.13679e-69	Negative
ENSG00000262703	-0.13683	0.565625	Cluster-6	0.323419	3.37333e-31			ENSG00000262703	0.565625	Cluster-6	0.323419	3.37333e-31	Positive		CADM3-AS1	0.758187	Cluster-4	-0.47104	1.30043e-68	Negative
LRFN2	-0.329658	0.409983	Cluster-6	0.323395	3.40923e-31			LRFN2	0.409983	Cluster-6	0.323395	3.40923e-31	Positive		COX7A1	0.546566	Cluster-4	-0.471023	1.31614e-68	Negative
ENSG00000259345	-0.211164	0.352816	Cluster-6	0.32329	3.57239e-31			ENSG00000259345	0.352816	Cluster-6	0.32329	3.57239e-31	Positive		CFD	0.509079	Cluster-4	-0.470817	1.53403e-68	Negative
PRR15L	-0.254154	0.495458	Cluster-6	0.322746	4.54724e-31			PRR15L	0.495458	Cluster-6	0.322746	4.54724e-31	Positive		GRK3-AS1	0.50288	Cluster-4	-0.470802	1.55034e-68	Negative
MAPK8IP2	-0.278526	0.443619	Cluster-6	0.322686	4.66937e-31			MAPK8IP2	0.443619	Cluster-6	0.322686	4.66937e-31	Positive		ENSG00000286406	0.546903	Cluster-4	-0.470767	1.59216e-68	Negative
ENSG00000250081	-0.189133	0.512585	Cluster-6	0.322512	5.04368e-31			ENSG00000250081	0.512585	Cluster-6	0.322512	5.04368e-31	Positive		PHEX-AS1	0.51733	Cluster-4	-0.470607	1.79213e-68	Negative
MCM2	-0.187051	0.659817	Cluster-6	0.322331	5.46491e-31			MCM2	0.659817	Cluster-6	0.322331	5.46491e-31	Positive		MMRN2	0.743157	Cluster-4	-0.470491	1.95317e-68	Negative
BICRA-AS2	-0.274266	0.379096	Cluster-6	0.322081	6.10503e-31			BICRA-AS2	0.379096	Cluster-6	0.322081	6.10503e-31	Positive		SSTR1	0.629599	Cluster-4	-0.470367	2.14045e-68	Negative
GPR19	-0.188741	0.561186	Cluster-6	0.321978	6.3902e-31			GPR19	0.561186	Cluster-6	0.321978	6.3902e-31	Positive		SCTR	0.595727	Cluster-4	-0.470033	2.74091e-68	Negative
CPNE7	-0.204782	0.43653	Cluster-6	0.32186	6.73057e-31			CPNE7	0.43653	Cluster-6	0.32186	6.73057e-31	Positive		ENSG00000274312	0.628295	Cluster-4	-0.469996	2.81735e-68	Negative
CHRNA1	-0.211751	0.488347	Cluster-6	0.321477	7.97167e-31			CHRNA1	0.488347	Cluster-6	0.321477	7.97167e-31	Positive		GPC3	0.569387	Cluster-4	-0.469812	3.22599e-68	Negative
LRRC56	-0.237414	0.38355	Cluster-6	0.321315	8.56098e-31			LRRC56	0.38355	Cluster-6	0.321315	8.56098e-31	Positive		SGCZ	0.562228	Cluster-4	-0.469631	3.68848e-68	Negative
CCNE1	-0.22084	0.563143	Cluster-6	0.321151	9.20464e-31			CCNE1	0.563143	Cluster-6	0.321151	9.20464e-31	Positive		BHMT2	0.731553	Cluster-4	-0.469456	4.1967e-68	Negative
SAMD12-AS1	-0.179781	0.464168	Cluster-6	0.320838	1.0564e-30			SAMD12-AS1	0.464168	Cluster-6	0.320838	1.0564e-30	Positive		CREB5	0.699747	Cluster-4	-0.469317	4.64976e-68	Negative
H3C2	-0.293807	0.441112	Cluster-6	0.320637	1.15409e-30			H3C2	0.441112	Cluster-6	0.320637	1.15409e-30	Positive		ENSG00000232528	0.648438	Cluster-4	-0.469091	5.49156e-68	Negative
ENSG00000273445	-0.150693	0.349382	Cluster-6	0.320611	1.16741e-30			ENSG00000273445	0.349382	Cluster-6	0.320611	1.16741e-30	Positive		SOX17	0.701605	Cluster-4	-0.46904	5.70229e-68	Negative
MAL2	-0.207063	0.537668	Cluster-6	0.320417	1.27109e-30			MAL2	0.537668	Cluster-6	0.320417	1.27109e-30	Positive		TMT1A	0.609233	Cluster-4	-0.468891	6.36371e-68	Negative
H2AC16	-0.262807	0.396875	Cluster-6	0.319927	1.57612e-30			H2AC16	0.396875	Cluster-6	0.319927	1.57612e-30	Positive		PKHD1L1	0.628301	Cluster-4	-0.468871	6.45804e-68	Negative
ENSG00000277619	-0.171155	0.418202	Cluster-6	0.319866	1.6188e-30			ENSG00000277619	0.418202	Cluster-6	0.319866	1.6188e-30	Positive		ENSG00000275612	0.593069	Cluster-4	-0.468664	7.52306e-68	Negative
ENSG00000234261	-0.253847	0.458839	Cluster-6	0.319753	1.70137e-30			ENSG00000234261	0.458839	Cluster-6	0.319753	1.70137e-30	Positive		MYLK	0.742515	Cluster-4	-0.468426	8.96505e-68	Negative
ENSG00000263655	-0.20205	0.402868	Cluster-6	0.319422	1.96712e-30			ENSG00000263655	0.402868	Cluster-6	0.319422	1.96712e-30	Positive		EMCN	0.771088	Cluster-4	-0.468396	9.16298e-68	Negative
BICDL2	-0.200038	0.445931	Cluster-6	0.319237	2.13259e-30			BICDL2	0.445931	Cluster-6	0.319237	2.13259e-30	Positive		LINC02607	0.688795	Cluster-4	-0.468282	9.96172e-68	Negative
SCX	-0.262272	0.359822	Cluster-6	0.319104	2.26063e-30			SCX	0.359822	Cluster-6	0.319104	2.26063e-30	Positive		SAA1	0.665394	Cluster-4	-0.468222	1.04109e-67	Negative
KLKP1	-0.00861132	0.317172	Cluster-6	0.31904	2.32406e-30			KLKP1	0.317172	Cluster-6	0.31904	2.32406e-30	Positive		ENSG00000261625	0.737416	Cluster-4	-0.468141	1.10544e-67	Negative
PRRT3	-0.273607	0.408731	Cluster-6	0.319008	2.35745e-30			PRRT3	0.408731	Cluster-6	0.319008	2.35745e-30	Positive		CASP12	0.677783	Cluster-4	-0.468132	1.11273e-67	Negative
SLC11A1	-0.216545	0.446191	Cluster-6	0.318889	2.48335e-30			SLC11A1	0.446191	Cluster-6	0.318889	2.48335e-30	Positive		SH3BGRL2	0.64056	Cluster-4	-0.467797	1.42258e-67	Negative
SMCO2	-0.0475142	0.424488	Cluster-6	0.318323	3.17833e-30			SMCO2	0.424488	Cluster-6	0.318323	3.17833e-30	Positive		HHATL	0.470345	Cluster-4	-0.467762	1.45945e-67	Negative
GINS4	-0.181062	0.584406	Cluster-6	0.317915	3.79755e-30			GINS4	0.584406	Cluster-6	0.317915	3.79755e-30	Positive		ENSG00000272777	0.591341	Cluster-4	-0.467725	1.50035e-67	Negative
ENSG00000276272	-0.275776	0.513448	Cluster-6	0.317687	4.19336e-30			ENSG00000276272	0.513448	Cluster-6	0.317687	4.19336e-30	Positive		IL33	0.786919	Cluster-4	-0.467706	1.52081e-67	Negative
NECTIN4	-0.134369	0.512784	Cluster-6	0.317148	5.29999e-30			NECTIN4	0.512784	Cluster-6	0.317148	5.29999e-30	Positive		CCL16	0.718254	Cluster-4	-0.466451	3.81363e-67	Negative
CREB3L1	-0.141874	0.320555	Cluster-6	0.316955	5.7631e-30			CREB3L1	0.320555	Cluster-6	0.316955	5.7631e-30	Positive		PENK	0.636017	Cluster-4	-0.466042	5.13927e-67	Negative
LRRC73	-0.292154	0.449864	Cluster-6	0.316954	5.76563e-30			LRRC73	0.449864	Cluster-6	0.316954	5.76563e-30	Positive		KANK1	0.637382	Cluster-4	-0.466034	5.17132e-67	Negative
ENSG00000286563	-0.204125	0.446071	Cluster-6	0.316863	5.99748e-30			ENSG00000286563	0.446071	Cluster-6	0.316863	5.99748e-30	Positive		HOXA6	0.692993	Cluster-4	-0.466032	5.17683e-67	Negative
CCNP	-0.248762	0.368253	Cluster-6	0.31644	7.20082e-30			CCNP	0.368253	Cluster-6	0.31644	7.20082e-30	Positive		ENSG00000283031	0.637417	Cluster-4	-0.466019	5.22514e-67	Negative
ENSG00000250244	-0.352377	0.342487	Cluster-6	0.31634	7.52107e-30			ENSG00000250244	0.342487	Cluster-6	0.31634	7.52107e-30	Positive		MMRN1	0.743664	Cluster-4	-0.466017	5.23594e-67	Negative
GAL3ST2	-0.225251	0.387396	Cluster-6	0.316285	7.70228e-30			GAL3ST2	0.387396	Cluster-6	0.316285	7.70228e-30	Positive		CIMAP1C	0.561183	Cluster-4	-0.46576	6.31487e-67	Negative
ENSG00000226025	-0.230187	0.406158	Cluster-6	0.316079	8.42129e-30			ENSG00000226025	0.406158	Cluster-6	0.316079	8.42129e-30	Positive		ADH1B	0.708819	Cluster-4	-0.465665	6.76677e-67	Negative
ENSG00000286989	-0.212749	0.361346	Cluster-6	0.315927	8.98945e-30			ENSG00000286989	0.361346	Cluster-6	0.315927	8.98945e-30	Positive		SLC66A1L	0.628172	Cluster-4	-0.465629	6.94507e-67	Negative
LINC02086	-0.102304	0.433529	Cluster-6	0.315835	9.35597e-30			LINC02086	0.433529	Cluster-6	0.315835	9.35597e-30	Positive		KCNIP2-AS1	0.524482	Cluster-4	-0.465603	7.078e-67	Negative
H4C11	-0.278898	0.327464	Cluster-6	0.315835	9.35655e-30			H4C11	0.327464	Cluster-6	0.315835	9.35655e-30	Positive		LINC00924	0.722948	Cluster-4	-0.465269	9.02552e-67	Negative
GOLT1A	-0.216956	0.431662	Cluster-6	0.31564	1.01763e-29			GOLT1A	0.431662	Cluster-6	0.31564	1.01763e-29	Positive		FAM110D	0.712021	Cluster-4	-0.465176	9.65903e-67	Negative
MIR3153	-0.123056	0.431476	Cluster-6	0.315453	1.10326e-29			MIR3153	0.431476	Cluster-6	0.315453	1.10326e-29	Positive		FGGY-DT	0.5952	Cluster-4	-0.465053	1.05647e-66	Negative
SMIM45	-0.288089	0.489776	Cluster-6	0.315337	1.15962e-29			SMIM45	0.489776	Cluster-6	0.315337	1.15962e-29	Positive		SYNPO2	0.668477	Cluster-4	-0.464976	1.11725e-66	Negative
LINC00511	-0.106216	0.420679	Cluster-6	0.314779	1.4748e-29			LINC00511	0.420679	Cluster-6	0.314779	1.4748e-29	Positive		FAXDC2	0.615675	Cluster-4	-0.46471	1.35513e-66	Negative
LINC01281	-0.0410137	0.377122	Cluster-6	0.314583	1.60412e-29			LINC01281	0.377122	Cluster-6	0.314583	1.60412e-29	Positive		MMD	0.577922	Cluster-4	-0.464613	1.45465e-66	Negative
CDKN2B-AS1	-0.126424	0.452436	Cluster-6	0.314579	1.60694e-29			CDKN2B-AS1	0.452436	Cluster-6	0.314579	1.60694e-29	Positive		PNMA8C	0.673814	Cluster-4	-0.464582	1.48718e-66	Negative
TGFBR3L	-0.316388	0.313354	Cluster-6	0.313474	2.58104e-29			TGFBR3L	0.313354	Cluster-6	0.313474	2.58104e-29	Positive		ENSG00000234810	0.660695	Cluster-4	-0.464329	1.78729e-66	Negative
COL5A2	0.0674758	0.370028	Cluster-6	0.313259	2.83056e-29			COL5A2	0.370028	Cluster-6	0.313259	2.83056e-29	Positive		FAM89A	0.664176	Cluster-4	-0.464117	2.08485e-66	Negative
PTPRN	-0.160886	0.346751	Cluster-6	0.313225	2.87115e-29			PTPRN	0.346751	Cluster-6	0.313225	2.87115e-29	Positive		CSF3	0.524811	Cluster-4	-0.46404	2.20457e-66	Negative
H2BC11	-0.230602	0.443367	Cluster-6	0.313098	3.03133e-29			H2BC11	0.443367	Cluster-6	0.313098	3.03133e-29	Positive		FHL5	0.719304	Cluster-4	-0.464015	2.24457e-66	Negative
CIB3	-0.290474	0.386776	Cluster-6	0.312571	3.79643e-29			CIB3	0.386776	Cluster-6	0.312571	3.79643e-29	Positive		SOD3	0.655047	Cluster-4	-0.463793	2.63646e-66	Negative
TLCD3B	-0.281281	0.430707	Cluster-6	0.312475	3.95584e-29			TLCD3B	0.430707	Cluster-6	0.312475	3.95584e-29	Positive		SCN3B	0.750724	Cluster-4	-0.463744	2.73065e-66	Negative
MIR200CHG	-0.296382	0.389432	Cluster-6	0.312381	4.11752e-29			MIR200CHG	0.389432	Cluster-6	0.312381	4.11752e-29	Positive		TMEM220-AS1	0.674626	Cluster-4	-0.463712	2.79572e-66	Negative
CLDN14-AS1	-0.0113996	0.387957	Cluster-6	0.31236	4.15354e-29			CLDN14-AS1	0.387957	Cluster-6	0.31236	4.15354e-29	Positive		MGARP	0.632787	Cluster-4	-0.463598	3.0361e-66	Negative
FAM72C	-0.23359	0.516877	Cluster-6	0.311945	4.95699e-29			FAM72C	0.516877	Cluster-6	0.311945	4.95699e-29	Positive		TFPI	0.717302	Cluster-4	-0.463344	3.64764e-66	Negative
MEX3A	-0.154102	0.5322	Cluster-6	0.311691	5.52203e-29			MEX3A	0.5322	Cluster-6	0.311691	5.52203e-29	Positive		DLGAP2	0.623341	Cluster-4	-0.463328	3.68906e-66	Negative
KLF1	-0.250375	0.431634	Cluster-6	0.31073	8.30122e-29			KLF1	0.431634	Cluster-6	0.31073	8.30122e-29	Positive		CERS3-AS1	0.604573	Cluster-4	-0.463244	3.92061e-66	Negative
LINC02915	-0.0928864	0.344296	Cluster-6	0.310663	8.54121e-29			LINC02915	0.344296	Cluster-6	0.310663	8.54121e-29	Positive		DTX1	0.682991	Cluster-4	-0.462904	5.01355e-66	Negative
LINC01605	-0.150545	0.401825	Cluster-6	0.310564	8.9051e-29			LINC01605	0.401825	Cluster-6	0.310564	8.9051e-29	Positive		RPE65	0.537067	Cluster-4	-0.462885	5.0827e-66	Negative
ENSG00000269489	-0.16005	0.370205	Cluster-6	0.309671	1.29851e-28			ENSG00000269489	0.370205	Cluster-6	0.309671	1.29851e-28	Positive		FAM228A	0.586908	Cluster-4	-0.4628	5.40355e-66	Negative
FOXD4L1	-0.171305	0.371842	Cluster-6	0.309567	1.35678e-28			FOXD4L1	0.371842	Cluster-6	0.309567	1.35678e-28	Positive		ENSG00000256654	0.676223	Cluster-4	-0.462119	8.83219e-66	Negative
ENSG00000272954	-0.246489	0.433682	Cluster-6	0.309362	1.47964e-28			ENSG00000272954	0.433682	Cluster-6	0.309362	1.47964e-28	Positive		ENSG00000226329	0.710134	Cluster-4	-0.462085	9.05064e-66	Negative
SPP1	-0.179371	0.418029	Cluster-6	0.309273	1.53598e-28			SPP1	0.418029	Cluster-6	0.309273	1.53598e-28	Positive		EPHB1	0.692714	Cluster-4	-0.462023	9.46047e-66	Negative
EPIST	-0.192394	0.367779	Cluster-6	0.309247	1.55273e-28			EPIST	0.367779	Cluster-6	0.309247	1.55273e-28	Positive		KLHL13	0.65922	Cluster-4	-0.461806	1.1061e-65	Negative
H2BC19P	-0.140533	0.48666	Cluster-6	0.308771	1.89737e-28			H2BC19P	0.48666	Cluster-6	0.308771	1.89737e-28	Positive		CLCA4-AS1	0.532746	Cluster-4	-0.461658	1.23021e-65	Negative
TMEM184A	-0.252001	0.443684	Cluster-6	0.308697	1.95713e-28			TMEM184A	0.443684	Cluster-6	0.308697	1.95713e-28	Positive		SNCA	0.732784	Cluster-4	-0.461499	1.37969e-65	Negative
ENSG00000266088	0.0263728	0.375601	Cluster-6	0.30862	2.02128e-28			ENSG00000266088	0.375601	Cluster-6	0.30862	2.02128e-28	Positive		ENSG00000287146	0.556757	Cluster-4	-0.461201	1.70819e-65	Negative
LINC01615	-0.100966	0.374705	Cluster-6	0.308539	2.09163e-28			LINC01615	0.374705	Cluster-6	0.308539	2.09163e-28	Positive		GALR1	0.531153	Cluster-4	-0.461097	1.84117e-65	Negative
RHBDL1	-0.262346	0.29184	Cluster-6	0.308198	2.41289e-28			RHBDL1	0.29184	Cluster-6	0.308198	2.41289e-28	Positive		LINC00484	0.526406	Cluster-4	-0.460944	2.05436e-65	Negative
SOCS3-DT	-0.201789	0.450123	Cluster-6	0.307799	2.85214e-28			SOCS3-DT	0.450123	Cluster-6	0.307799	2.85214e-28	Positive		TAL1	0.768029	Cluster-4	-0.460733	2.39009e-65	Negative
H1-2	-0.321335	0.375794	Cluster-6	0.307767	2.89021e-28			H1-2	0.375794	Cluster-6	0.307767	2.89021e-28	Positive		PI16	0.701266	Cluster-4	-0.460622	2.58794e-65	Negative
FCRL4	-0.0449559	0.328875	Cluster-6	0.307553	3.16085e-28			FCRL4	0.328875	Cluster-6	0.307553	3.16085e-28	Positive		TACR1	0.770938	Cluster-4	-0.460374	3.09269e-65	Negative
MUC1	-0.145725	0.325341	Cluster-6	0.30755	3.16523e-28			MUC1	0.325341	Cluster-6	0.30755	3.16523e-28	Positive		ZNF300P1	0.720198	Cluster-4	-0.460329	3.19265e-65	Negative
MB	-0.323844	0.47457	Cluster-6	0.307537	3.18317e-28			MB	0.47457	Cluster-6	0.307537	3.18317e-28	Positive		ADAMTS1	0.740586	Cluster-4	-0.460077	3.82405e-65	Negative
H2BC9	-0.231467	0.395677	Cluster-6	0.307282	3.54116e-28			H2BC9	0.395677	Cluster-6	0.307282	3.54116e-28	Positive		KIT	0.719974	Cluster-4	-0.460017	3.99139e-65	Negative
KISS1R	-0.322314	0.335862	Cluster-6	0.306644	4.62069e-28			KISS1R	0.335862	Cluster-6	0.306644	4.62069e-28	Positive		ENSG00000283175	0.65707	Cluster-4	-0.459908	4.31627e-65	Negative
PPM1J	-0.23028	0.372814	Cluster-6	0.306158	5.65688e-28			PPM1J	0.372814	Cluster-6	0.306158	5.65688e-28	Positive		FAM149A	0.640339	Cluster-4	-0.459861	4.46191e-65	Negative
SUGCT-AS1	-0.14034	0.441594	Cluster-6	0.305823	6.5037e-28			SUGCT-AS1	0.441594	Cluster-6	0.305823	6.5037e-28	Positive		MYMX	0.50843	Cluster-4	-0.459858	4.47355e-65	Negative
CSMD2	-0.0250811	0.415443	Cluster-6	0.305741	6.72765e-28			CSMD2	0.415443	Cluster-6	0.305741	6.72765e-28	Positive		TMEM88	0.619289	Cluster-4	-0.459853	4.48916e-65	Negative
CNTNAP2	-0.24024	0.396044	Cluster-6	0.305672	6.92238e-28			CNTNAP2	0.396044	Cluster-6	0.305672	6.92238e-28	Positive		MIR497HG	0.572006	Cluster-4	-0.459841	4.52646e-65	Negative
ENSG00000284610	-0.185227	0.343898	Cluster-6	0.30534	7.94565e-28			ENSG00000284610	0.343898	Cluster-6	0.30534	7.94565e-28	Positive		RXRG	0.506006	Cluster-4	-0.459795	4.67773e-65	Negative
LINC02925	-0.204089	0.389488	Cluster-6	0.304943	9.36581e-28			LINC02925	0.389488	Cluster-6	0.304943	9.36581e-28	Positive		TPPP2	0.589742	Cluster-4	-0.459669	5.11958e-65	Negative
ENSG00000224272	-0.245721	0.392201	Cluster-6	0.304872	9.64687e-28			ENSG00000224272	0.392201	Cluster-6	0.304872	9.64687e-28	Positive		SLC22A3	0.72257	Cluster-4	-0.459442	6.01989e-65	Negative
CDHR2	-0.177548	0.499147	Cluster-6	0.304819	9.85869e-28			CDHR2	0.499147	Cluster-6	0.304819	9.85869e-28	Positive		GIMAP8	0.760848	Cluster-4	-0.459166	7.32859e-65	Negative
RHBG	-0.289493	0.496567	Cluster-6	0.304743	1.01746e-27			RHBG	0.496567	Cluster-6	0.304743	1.01746e-27	Positive		IL11RA	0.662784	Cluster-4	-0.459007	8.21223e-65	Negative
IGFL3	-0.214923	0.319657	Cluster-6	0.304499	1.12575e-27			IGFL3	0.319657	Cluster-6	0.304499	1.12575e-27	Positive		PRDM16-DT	0.656102	Cluster-4	-0.458976	8.39501e-65	Negative
ERMN	-0.043321	0.376134	Cluster-6	0.304323	1.21059e-27			ERMN	0.376134	Cluster-6	0.304323	1.21059e-27	Positive		SPTBN1-AS2	0.660106	Cluster-4	-0.458778	9.66324e-65	Negative
IL27	-0.210468	0.504974	Cluster-6	0.304151	1.29978e-27			IL27	0.504974	Cluster-6	0.304151	1.29978e-27	Positive		TCEAL5	0.716115	Cluster-4	-0.458771	9.71105e-65	Negative
MIR3150BHG	-0.184054	0.462623	Cluster-6	0.304046	1.35736e-27			MIR3150BHG	0.462623	Cluster-6	0.304046	1.35736e-27	Positive		PSAT1P3	0.723211	Cluster-4	-0.458753	9.83706e-65	Negative
ENSG00000262979	-0.215512	0.465201	Cluster-6	0.303855	1.46831e-27			ENSG00000262979	0.465201	Cluster-6	0.303855	1.46831e-27	Positive		ENSG00000249679	0.585658	Cluster-4	-0.458455	1.21637e-64	Negative
ERBB3	-0.164628	0.493868	Cluster-6	0.3036	1.63095e-27			ERBB3	0.493868	Cluster-6	0.3036	1.63095e-27	Positive		RNPC3-DT	0.548071	Cluster-4	-0.458398	1.26678e-64	Negative
OVOL1	-0.197158	0.518581	Cluster-6	0.303474	1.71765e-27			OVOL1	0.518581	Cluster-6	0.303474	1.71765e-27	Positive		IQSEC3	0.668972	Cluster-4	-0.458035	1.63942e-64	Negative
EDN2	-0.0572357	0.335519	Cluster-6	0.303373	1.79062e-27			EDN2	0.335519	Cluster-6	0.303373	1.79062e-27	Positive		NATD1	0.645626	Cluster-4	-0.45792	1.7796e-64	Negative
KLHL35	-0.194421	0.36665	Cluster-6	0.302783	2.2822e-27			KLHL35	0.36665	Cluster-6	0.302783	2.2822e-27	Positive		AADAC	0.523031	Cluster-4	-0.457641	2.16851e-64	Negative
SAXO5	-0.22287	0.405788	Cluster-6	0.302602	2.45874e-27			SAXO5	0.405788	Cluster-6	0.302602	2.45874e-27	Positive		SCN9A	0.692068	Cluster-4	-0.457251	2.85987e-64	Negative
ENSG00000287828	-0.0166338	0.387387	Cluster-6	0.301292	4.20176e-27			ENSG00000287828	0.387387	Cluster-6	0.301292	4.20176e-27	Positive		CASP4LP	0.703301	Cluster-4	-0.457214	2.93514e-64	Negative
MMP10	-0.103414	0.353504	Cluster-6	0.301268	4.24397e-27			MMP10	0.353504	Cluster-6	0.301268	4.24397e-27	Positive		AOC2	0.531693	Cluster-4	-0.457165	3.04033e-64	Negative
CLDN3	-0.248512	0.501793	Cluster-6	0.301243	4.28728e-27			CLDN3	0.501793	Cluster-6	0.301243	4.28728e-27	Positive		TF	0.65497	Cluster-4	-0.456937	3.57118e-64	Negative
H1-12P	-0.242103	0.390425	Cluster-6	0.300676	5.40319e-27			H1-12P	0.390425	Cluster-6	0.300676	5.40319e-27	Positive		AKR1C3	0.587518	Cluster-4	-0.456642	4.40204e-64	Negative
LINC02321	-0.291635	0.508196	Cluster-6	0.300247	6.43327e-27			LINC02321	0.508196	Cluster-6	0.300247	6.43327e-27	Positive		GFAP	0.65043	Cluster-4	-0.455994	6.95452e-64	Negative
RNF223	-0.263944	0.518634	Cluster-6	0.299406	9.04928e-27			RNF223	0.518634	Cluster-6	0.299406	9.04928e-27	Positive		ENSG00000286081	0.509129	Cluster-4	-0.455954	7.15702e-64	Negative
WNT7B	-0.17267	0.445521	Cluster-6	0.298695	1.2068e-26			WNT7B	0.445521	Cluster-6	0.298695	1.2068e-26	Positive		ENSG00000287986	0.566977	Cluster-4	-0.45585	7.70108e-64	Negative
CELSR3	-0.224129	0.475984	Cluster-6	0.298311	1.4091e-26			CELSR3	0.475984	Cluster-6	0.298311	1.4091e-26	Positive		ROBO3	0.688213	Cluster-4	-0.455741	8.31616e-64	Negative
LINC01522	-0.218043	0.34983	Cluster-6	0.297862	1.68867e-26			LINC01522	0.34983	Cluster-6	0.297862	1.68867e-26	Positive		JPH2	0.62224	Cluster-4	-0.455688	8.63334e-64	Negative
APOBEC3B	-0.190634	0.528464	Cluster-6	0.297759	1.75989e-26			APOBEC3B	0.528464	Cluster-6	0.297759	1.75989e-26	Positive		NSG1	0.714875	Cluster-4	-0.455226	1.19537e-63	Negative
HOXC13	-0.131768	0.421816	Cluster-6	0.296423	3.00953e-26			HOXC13	0.421816	Cluster-6	0.296423	3.00953e-26	Positive		ADIPOQ	0.6676	Cluster-4	-0.455159	1.25253e-63	Negative
H2BC21	-0.240333	0.390773	Cluster-6	0.295828	3.81732e-26			H2BC21	0.390773	Cluster-6	0.295828	3.81732e-26	Positive		ADCY4	0.725636	Cluster-4	-0.454931	1.47107e-63	Negative
EFNA2	-0.237421	0.413364	Cluster-6	0.295357	4.60726e-26			EFNA2	0.413364	Cluster-6	0.295357	4.60726e-26	Positive		AADACP1	0.577786	Cluster-4	-0.454755	1.66489e-63	Negative
ENSG00000207751	-0.191769	0.455885	Cluster-6	0.295173	4.95843e-26			ENSG00000207751	0.455885	Cluster-6	0.295173	4.95843e-26	Positive		CNTNAP3	0.724109	Cluster-4	-0.454618	1.83252e-63	Negative
ENSG00000217801	-0.198857	0.443915	Cluster-6	0.29517	4.96328e-26			ENSG00000217801	0.443915	Cluster-6	0.29517	4.96328e-26	Positive		EHD2	0.64561	Cluster-4	-0.454525	1.95609e-63	Negative
ENSG00000272449	-0.307659	0.364553	Cluster-6	0.294915	5.49443e-26			ENSG00000272449	0.364553	Cluster-6	0.294915	5.49443e-26	Positive		TMEM255A	0.693741	Cluster-4	-0.454239	2.39086e-63	Negative
ENSG00000250274	0.0314877	0.424971	Cluster-6	0.294905	5.51632e-26			ENSG00000250274	0.424971	Cluster-6	0.294905	5.51632e-26	Positive		VWCE	0.604147	Cluster-4	-0.454142	2.55971e-63	Negative
CFAP119	-0.19036	0.393006	Cluster-6	0.294774	5.81217e-26			CFAP119	0.393006	Cluster-6	0.294774	5.81217e-26	Positive		CLMP	0.714035	Cluster-4	-0.453823	3.20038e-63	Negative
CEND1	-0.0673339	0.295572	Cluster-6	0.294431	6.65966e-26			CEND1	0.295572	Cluster-6	0.294431	6.65966e-26	Positive		UBE2L5	0.541785	Cluster-4	-0.453667	3.57087e-63	Negative
HS3ST3A1	0.0168909	0.402171	Cluster-6	0.294377	6.80537e-26			HS3ST3A1	0.402171	Cluster-6	0.294377	6.80537e-26	Positive		LETR1	0.754375	Cluster-4	-0.453474	4.08675e-63	Negative
ARMC3	-0.158867	0.364047	Cluster-6	0.294219	7.24469e-26			ARMC3	0.364047	Cluster-6	0.294219	7.24469e-26	Positive		RHOJ	0.807983	Cluster-4	-0.453448	4.16165e-63	Negative
SULF1	-0.0174975	0.447419	Cluster-6	0.294135	7.49209e-26			SULF1	0.447419	Cluster-6	0.294135	7.49209e-26	Positive		BMP2	0.681317	Cluster-4	-0.453389	4.33696e-63	Negative
UBE2SP2	-0.265174	0.482443	Cluster-6	0.294088	7.63365e-26			UBE2SP2	0.482443	Cluster-6	0.294088	7.63365e-26	Positive		PREX2	0.762714	Cluster-4	-0.453366	4.40687e-63	Negative
C10orf88B	-0.142004	0.53342	Cluster-6	0.294022	7.83575e-26			C10orf88B	0.53342	Cluster-6	0.294022	7.83575e-26	Positive		MT1M	0.649258	Cluster-4	-0.453291	4.6464e-63	Negative
FOXH1	-0.235585	0.40002	Cluster-6	0.293961	8.02524e-26			FOXH1	0.40002	Cluster-6	0.293961	8.02524e-26	Positive		TMEM178A	0.569168	Cluster-4	-0.453283	4.67124e-63	Negative
FNDC1	0.0645487	0.343582	Cluster-6	0.293635	9.1317e-26			FNDC1	0.343582	Cluster-6	0.293635	9.1317e-26	Positive		ENSG00000229116	0.662208	Cluster-4	-0.453273	4.70454e-63	Negative
OR2W6P	-0.185341	0.430704	Cluster-6	0.293564	9.39446e-26			OR2W6P	0.430704	Cluster-6	0.293564	9.39446e-26	Positive		OR10A6	0.592169	Cluster-4	-0.453257	4.75787e-63	Negative
ENSG00000272235	-0.0338454	0.398122	Cluster-6	0.292567	1.39282e-25			ENSG00000272235	0.398122	Cluster-6	0.292567	1.39282e-25	Positive		BOK-AS1	0.480995	Cluster-4	-0.453222	4.87709e-63	Negative
SPSB3	-0.195336	0.387759	Cluster-6	0.292423	1.47443e-25			SPSB3	0.387759	Cluster-6	0.292423	1.47443e-25	Positive		MMP27	0.692855	Cluster-4	-0.453142	5.15486e-63	Negative
LINC02099	-0.136603	0.435157	Cluster-6	0.292286	1.55624e-25			LINC02099	0.435157	Cluster-6	0.292286	1.55624e-25	Positive		PDE3B	0.650968	Cluster-4	-0.452626	7.39364e-63	Negative
SLC39A4	-0.272191	0.425276	Cluster-6	0.292007	1.7365e-25			SLC39A4	0.425276	Cluster-6	0.292007	1.7365e-25	Positive		SGCG	0.535309	Cluster-4	-0.452605	7.50036e-63	Negative
ENSG00000233589	-0.132331	0.482867	Cluster-6	0.291945	1.7798e-25			ENSG00000233589	0.482867	Cluster-6	0.291945	1.7798e-25	Positive		ENSG00000248896	0.731846	Cluster-4	-0.452003	1.14155e-62	Negative
KLHDC7B-DT	-0.180791	0.43751	Cluster-6	0.291778	1.90029e-25			KLHDC7B-DT	0.43751	Cluster-6	0.291778	1.90029e-25	Positive		MRAP	0.549817	Cluster-4	-0.451933	1.19854e-62	Negative
ENSG00000287595	-0.161247	0.385552	Cluster-6	0.291273	2.31701e-25			ENSG00000287595	0.385552	Cluster-6	0.291273	2.31701e-25	Positive		RHOXF1	0.533222	Cluster-4	-0.451844	1.27537e-62	Negative
LINC02990	-0.135751	0.320128	Cluster-6	0.291106	2.47397e-25			LINC02990	0.320128	Cluster-6	0.291106	2.47397e-25	Positive		SCN11A	0.723211	Cluster-4	-0.451656	1.45317e-62	Negative
OTX1	-0.172533	0.461504	Cluster-6	0.291058	2.52139e-25			OTX1	0.461504	Cluster-6	0.291058	2.52139e-25	Positive		VSIR	0.697917	Cluster-4	-0.451649	1.46015e-62	Negative
CDKN2A	-0.135769	0.37474	Cluster-6	0.290842	2.74358e-25			CDKN2A	0.37474	Cluster-6	0.290842	2.74358e-25	Positive		ACTA2-AS1	0.756183	Cluster-4	-0.45155	1.56384e-62	Negative
CADPS	-0.00726823	0.28302	Cluster-6	0.290777	2.81479e-25			CADPS	0.28302	Cluster-6	0.290777	2.81479e-25	Positive		ENSG00000230928	0.586823	Cluster-4	-0.451264	1.90772e-62	Negative
ENSG00000230107	-0.120441	0.344418	Cluster-6	0.290763	2.8295e-25			ENSG00000230107	0.344418	Cluster-6	0.290763	2.8295e-25	Positive		KLF9	0.659019	Cluster-4	-0.45119	2.00914e-62	Negative
H2AC14	-0.284547	0.322615	Cluster-6	0.290714	2.8851e-25			H2AC14	0.322615	Cluster-6	0.290714	2.8851e-25	Positive		FXYD2	0.67458	Cluster-4	-0.451105	2.13104e-62	Negative
ENSG00000265800	-0.105738	0.500491	Cluster-6	0.290582	3.03772e-25			ENSG00000265800	0.500491	Cluster-6	0.290582	3.03772e-25	Positive		ISM1	0.721313	Cluster-4	-0.450901	2.4545e-62	Negative
KRT8P45	-0.259673	0.498372	Cluster-6	0.290182	3.55177e-25			KRT8P45	0.498372	Cluster-6	0.290182	3.55177e-25	Positive		RGS6	0.625064	Cluster-4	-0.450889	2.47591e-62	Negative
HOXC11	-0.116882	0.386356	Cluster-6	0.289957	3.87812e-25			HOXC11	0.386356	Cluster-6	0.289957	3.87812e-25	Positive		CSRNP1	0.616508	Cluster-4	-0.45077	2.68829e-62	Negative
MAPK15	-0.213804	0.39437	Cluster-6	0.289692	4.30031e-25			MAPK15	0.39437	Cluster-6	0.289692	4.30031e-25	Positive		ELANE	0.485447	Cluster-4	-0.450527	3.18141e-62	Negative
RIIAD1	-0.281621	0.351809	Cluster-6	0.289536	4.56974e-25			RIIAD1	0.351809	Cluster-6	0.289536	4.56974e-25	Positive		ANK2	0.784903	Cluster-4	-0.450483	3.27964e-62	Negative
LRRC46	-0.267123	0.368948	Cluster-6	0.289467	4.6947e-25			LRRC46	0.368948	Cluster-6	0.289467	4.6947e-25	Positive		TMTC1	0.658673	Cluster-4	-0.450332	3.64346e-62	Negative
EFNA3	-0.243756	0.414037	Cluster-6	0.289066	5.48611e-25			EFNA3	0.414037	Cluster-6	0.289066	5.48611e-25	Positive		ENSG00000275025	0.496637	Cluster-4	-0.450224	3.92435e-62	Negative
H2AC8	-0.228971	0.320679	Cluster-6	0.288905	5.84134e-25			H2AC8	0.320679	Cluster-6	0.288905	5.84134e-25	Positive		CLEC1A	0.771634	Cluster-4	-0.449785	5.31908e-62	Negative
TLL2	-0.0621613	0.379556	Cluster-6	0.2887	6.3244e-25			TLL2	0.379556	Cluster-6	0.2887	6.3244e-25	Positive		MAML2	0.750076	Cluster-4	-0.449679	5.72248e-62	Negative
MYT1	-0.267937	0.349612	Cluster-6	0.288684	6.36424e-25			MYT1	0.349612	Cluster-6	0.288684	6.36424e-25	Positive		ECM2	0.69763	Cluster-4	-0.449629	5.92312e-62	Negative
H1-4	-0.23406	0.316987	Cluster-6	0.288677	6.38209e-25			H1-4	0.316987	Cluster-6	0.288677	6.38209e-25	Positive		DEPP1	0.693638	Cluster-4	-0.449605	6.02253e-62	Negative
LINC01857	0.0140657	0.390803	Cluster-6	0.288655	6.43707e-25			LINC01857	0.390803	Cluster-6	0.288655	6.43707e-25	Positive		SPRY1	0.760111	Cluster-4	-0.449562	6.20163e-62	Negative
AMZ1	-0.16038	0.427552	Cluster-6	0.28851	6.80855e-25			AMZ1	0.427552	Cluster-6	0.28851	6.80855e-25	Positive		ACSL1	0.537489	Cluster-4	-0.449363	7.1176e-62	Negative
ENSG00000263325	-0.146354	0.376107	Cluster-6	0.288058	8.1141e-25			ENSG00000263325	0.376107	Cluster-6	0.288058	8.1141e-25	Positive		C11orf87	0.50352	Cluster-4	-0.449317	7.34804e-62	Negative
LARP1P1	-0.18571	0.398795	Cluster-6	0.287587	9.73601e-25			LARP1P1	0.398795	Cluster-6	0.287587	9.73601e-25	Positive		MTARC1	0.415821	Cluster-4	-0.448739	1.09457e-61	Negative
SPEF1	-0.219065	0.300302	Cluster-6	0.287369	1.05897e-24			SPEF1	0.300302	Cluster-6	0.287369	1.05897e-24	Positive		ERG	0.78098	Cluster-4	-0.44873	1.10132e-61	Negative
ADCY6-DT	-0.313626	0.426745	Cluster-6	0.287359	1.06308e-24			ADCY6-DT	0.426745	Cluster-6	0.287359	1.06308e-24	Positive		P2RY12	0.654213	Cluster-4	-0.448569	1.23011e-61	Negative
IGHG4	-0.126616	0.395728	Cluster-6	0.287125	1.16354e-24			IGHG4	0.395728	Cluster-6	0.287125	1.16354e-24	Positive		NR3C1	0.674606	Cluster-4	-0.448566	1.23327e-61	Negative
CERKL	-0.152437	0.349056	Cluster-6	0.287075	1.1864e-24			CERKL	0.349056	Cluster-6	0.287075	1.1864e-24	Positive		ENSG00000279026	0.503772	Cluster-4	-0.447814	2.06754e-61	Negative
FOXD4	-0.178237	0.345897	Cluster-6	0.286914	1.2624e-24			FOXD4	0.345897	Cluster-6	0.286914	1.2624e-24	Positive		TLN2	0.632703	Cluster-4	-0.447731	2.18877e-61	Negative
H4C12	-0.172786	0.411366	Cluster-6	0.286127	1.7088e-24			H4C12	0.411366	Cluster-6	0.286127	1.7088e-24	Positive		ENSG00000286288	0.681018	Cluster-4	-0.447724	2.19898e-61	Negative
ENSG00000285637	-0.152879	0.36603	Cluster-6	0.28594	1.83638e-24			ENSG00000285637	0.36603	Cluster-6	0.28594	1.83638e-24	Positive		CASQ2	0.693303	Cluster-4	-0.447716	2.21131e-61	Negative
COL22A1	-0.0949828	0.420643	Cluster-6	0.285688	2.02221e-24			COL22A1	0.420643	Cluster-6	0.285688	2.02221e-24	Positive		KCNAB1	0.654479	Cluster-4	-0.447702	2.23274e-61	Negative
KCNJ10	-0.0582382	0.448127	Cluster-6	0.284959	2.67413e-24			KCNJ10	0.448127	Cluster-6	0.284959	2.67413e-24	Positive		SPAAR	0.599865	Cluster-4	-0.447512	2.54424e-61	Negative
CGN	-0.142801	0.481846	Cluster-6	0.284927	2.7073e-24			CGN	0.481846	Cluster-6	0.284927	2.7073e-24	Positive		RGN	0.596306	Cluster-4	-0.447511	2.54599e-61	Negative
SCG2	0.0644702	0.248373	Cluster-6	0.284922	2.71201e-24			SCG2	0.248373	Cluster-6	0.284922	2.71201e-24	Positive		FERMT2	0.699084	Cluster-4	-0.447488	2.58697e-61	Negative
ULBP1	-0.0895582	0.421544	Cluster-6	0.284184	3.5948e-24			ULBP1	0.421544	Cluster-6	0.284184	3.5948e-24	Positive		CCM2L	0.658972	Cluster-4	-0.447372	2.80008e-61	Negative
LINC02685	-0.156513	0.26616	Cluster-6	0.283932	3.95689e-24			LINC02685	0.26616	Cluster-6	0.283932	3.95689e-24	Positive		LINC01366	0.711827	Cluster-4	-0.447058	3.4731e-61	Negative
G3BP1P1	-0.127992	0.454248	Cluster-6	0.283724	4.28327e-24			G3BP1P1	0.454248	Cluster-6	0.283724	4.28327e-24	Positive		SLC16A12	0.645386	Cluster-4	-0.446749	4.29111e-61	Negative
HOXC-AS3	-0.150969	0.372419	Cluster-6	0.283674	4.3656e-24			HOXC-AS3	0.372419	Cluster-6	0.283674	4.3656e-24	Positive		ADGRF5	0.703247	Cluster-4	-0.44656	4.88423e-61	Negative
NOTUM	-0.0525307	0.37458	Cluster-6	0.283401	4.8436e-24			NOTUM	0.37458	Cluster-6	0.283401	4.8436e-24	Positive		TNNT3	0.674891	Cluster-4	-0.446523	5.00823e-61	Negative
PARD6B	-0.205007	0.385258	Cluster-6	0.283032	5.57139e-24			PARD6B	0.385258	Cluster-6	0.283032	5.57139e-24	Positive		BMPER	0.667813	Cluster-4	-0.446475	5.17622e-61	Negative
ACTL8	-0.263686	0.378882	Cluster-6	0.282971	5.7029e-24			ACTL8	0.378882	Cluster-6	0.282971	5.7029e-24	Positive		PDGFD	0.69191	Cluster-4	-0.446449	5.26835e-61	Negative
FUT7	-0.0149534	0.319446	Cluster-6	0.282903	5.84991e-24			FUT7	0.319446	Cluster-6	0.282903	5.84991e-24	Positive		REXO6P	0.595032	Cluster-4	-0.446321	5.74974e-61	Negative
KLK4	0.0336788	0.309699	Cluster-6	0.282712	6.28955e-24			KLK4	0.309699	Cluster-6	0.282712	6.28955e-24	Positive		ENSG00000225889	0.662673	Cluster-4	-0.44632	5.75351e-61	Negative
ENSG00000273551	-0.166741	0.263131	Cluster-6	0.282632	6.48473e-24			ENSG00000273551	0.263131	Cluster-6	0.282632	6.48473e-24	Positive		ENSG00000279526	0.6396	Cluster-4	-0.446283	5.89987e-61	Negative
BTG2-DT	-0.214301	0.400765	Cluster-6	0.282421	7.02407e-24			BTG2-DT	0.400765	Cluster-6	0.282421	7.02407e-24	Positive		PRKN	0.62347	Cluster-4	-0.446252	6.02659e-61	Negative
LINC00460	0.0719411	0.321445	Cluster-6	0.282301	7.3505e-24			LINC00460	0.321445	Cluster-6	0.282301	7.3505e-24	Positive		SCTR-AS1	0.537933	Cluster-4	-0.445471	1.02715e-60	Negative
IGHE	-0.200946	0.402818	Cluster-6	0.281981	8.29418e-24			IGHE	0.402818	Cluster-6	0.281981	8.29418e-24	Positive		WDR86	0.706307	Cluster-4	-0.44534	1.12288e-60	Negative
MMP3	0.136486	0.312873	Cluster-6	0.281892	8.57884e-24			MMP3	0.312873	Cluster-6	0.281892	8.57884e-24	Positive		NECAB1	0.677753	Cluster-4	-0.445041	1.37666e-60	Negative
ENSG00000271969	-0.20403	0.338664	Cluster-6	0.281407	1.03012e-23			ENSG00000271969	0.338664	Cluster-6	0.281407	1.03012e-23	Positive		F8	0.609476	Cluster-4	-0.444977	1.43779e-60	Negative
TERT	-0.213156	0.482106	Cluster-6	0.281321	1.064e-23			TERT	0.482106	Cluster-6	0.281321	1.064e-23	Positive		BMS1P10	0.532115	Cluster-4	-0.444796	1.62602e-60	Negative
H2BC13	-0.242777	0.396048	Cluster-6	0.28131	1.06843e-23			H2BC13	0.396048	Cluster-6	0.28131	1.06843e-23	Positive		TNS2	0.586517	Cluster-4	-0.444739	1.68995e-60	Negative
NICOL1	-0.269545	0.393172	Cluster-6	0.281279	1.08086e-23			NICOL1	0.393172	Cluster-6	0.281279	1.08086e-23	Positive		ADGRG4	0.609919	Cluster-4	-0.444658	1.78535e-60	Negative
FAM153CP	-0.205831	0.370108	Cluster-6	0.281187	1.11912e-23			FAM153CP	0.370108	Cluster-6	0.281187	1.11912e-23	Positive		OVCH2	0.699729	Cluster-4	-0.444468	2.03194e-60	Negative
H3C3	-0.248096	0.337964	Cluster-6	0.281115	1.14978e-23			H3C3	0.337964	Cluster-6	0.281115	1.14978e-23	Positive		KCNE1	0.630457	Cluster-4	-0.44443	2.08507e-60	Negative
ZMYND10	-0.208594	0.325385	Cluster-6	0.280947	1.225e-23			ZMYND10	0.325385	Cluster-6	0.280947	1.225e-23	Positive		SOX7	0.72235	Cluster-4	-0.4444	2.12764e-60	Negative
UNC5B-AS1	-0.196414	0.334805	Cluster-6	0.280832	1.27917e-23			UNC5B-AS1	0.334805	Cluster-6	0.280832	1.27917e-23	Positive		ENSG00000287063	0.606711	Cluster-4	-0.44438	2.157e-60	Negative
OASL	-0.187981	0.48314	Cluster-6	0.280747	1.32079e-23			OASL	0.48314	Cluster-6	0.280747	1.32079e-23	Positive		NDN	0.689932	Cluster-4	-0.443899	2.98816e-60	Negative
LINC01050	-0.0355724	0.350907	Cluster-6	0.280656	1.36677e-23			LINC01050	0.350907	Cluster-6	0.280656	1.36677e-23	Positive		ENSG00000255021	0.57253	Cluster-4	-0.443769	3.26349e-60	Negative
KRT19P1	-0.259037	0.411855	Cluster-6	0.280612	1.3893e-23			KRT19P1	0.411855	Cluster-6	0.280612	1.3893e-23	Positive		ARHGEF15	0.71862	Cluster-4	-0.443663	3.50732e-60	Negative
ENSG00000272468	-0.233828	0.413348	Cluster-6	0.280482	1.45856e-23			ENSG00000272468	0.413348	Cluster-6	0.280482	1.45856e-23	Positive		ENSG00000246090	0.661394	Cluster-4	-0.443416	4.14437e-60	Negative
RSPH1	-0.198387	0.320546	Cluster-6	0.280285	1.57096e-23			RSPH1	0.320546	Cluster-6	0.280285	1.57096e-23	Positive		ENSG00000254951	0.654768	Cluster-4	-0.443292	4.50884e-60	Negative
RTBDN	-0.287924	0.347853	Cluster-6	0.279704	1.95288e-23			RTBDN	0.347853	Cluster-6	0.279704	1.95288e-23	Positive		DGAT2	0.51898	Cluster-4	-0.443213	4.75411e-60	Negative
JAKMIP1	-0.0962399	0.340904	Cluster-6	0.279626	2.01046e-23			JAKMIP1	0.340904	Cluster-6	0.279626	2.01046e-23	Positive		ST6GALNAC3	0.710165	Cluster-4	-0.443161	4.9261e-60	Negative
H1-5	-0.231205	0.341636	Cluster-6	0.279462	2.13771e-23			H1-5	0.341636	Cluster-6	0.279462	2.13771e-23	Positive		CBX7	0.606998	Cluster-4	-0.442896	5.89344e-60	Negative
TEX11	0.0168458	0.438913	Cluster-6	0.279159	2.39426e-23			TEX11	0.438913	Cluster-6	0.279159	2.39426e-23	Positive		SAA2	0.641751	Cluster-4	-0.442858	6.04373e-60	Negative
RXFP3	-0.035254	0.342911	Cluster-6	0.278562	2.99132e-23			RXFP3	0.342911	Cluster-6	0.278562	2.99132e-23	Positive		SPMIP8	0.685578	Cluster-4	-0.442756	6.4757e-60	Negative
H2BC18	-0.179026	0.316867	Cluster-6	0.278328	3.26443e-23			H2BC18	0.316867	Cluster-6	0.278328	3.26443e-23	Positive		CMA1	0.700398	Cluster-4	-0.442729	6.59344e-60	Negative
LRTM2	-0.257046	0.356247	Cluster-6	0.278301	3.29736e-23			LRTM2	0.356247	Cluster-6	0.278301	3.29736e-23	Positive		ZFP36	0.644741	Cluster-4	-0.442723	6.62128e-60	Negative
C15orf48	-0.10675	0.379501	Cluster-6	0.278116	3.53224e-23			C15orf48	0.379501	Cluster-6	0.278116	3.53224e-23	Positive		CNRIP1	0.741379	Cluster-4	-0.442572	7.33008e-60	Negative
RNF224	-0.214966	0.383737	Cluster-6	0.278065	3.59973e-23			RNF224	0.383737	Cluster-6	0.278065	3.59973e-23	Positive		CXCL12	0.725423	Cluster-4	-0.442439	8.02057e-60	Negative
ETV7	-0.128564	0.483402	Cluster-6	0.277939	3.77196e-23			ETV7	0.483402	Cluster-6	0.277939	3.77196e-23	Positive		P2RX6	0.459771	Cluster-4	-0.442348	8.52945e-60	Negative
ENSG00000287688	-0.179329	0.317123	Cluster-6	0.277589	4.2951e-23			ENSG00000287688	0.317123	Cluster-6	0.277589	4.2951e-23	Positive		SCN5A	0.692311	Cluster-4	-0.442053	1.04065e-59	Negative
ENSG00000278995	-0.188299	0.366341	Cluster-6	0.277574	4.3187e-23			ENSG00000278995	0.366341	Cluster-6	0.277574	4.3187e-23	Positive		HYAL1	0.613547	Cluster-4	-0.441998	1.07988e-59	Negative
DMP1	-0.167114	0.266949	Cluster-6	0.277449	4.52458e-23			DMP1	0.266949	Cluster-6	0.277449	4.52458e-23	Positive		TPT1-AS1	0.659003	Cluster-4	-0.44197	1.10015e-59	Negative
DSCAM-AS1	-0.249017	0.342749	Cluster-6	0.277258	4.85623e-23			DSCAM-AS1	0.342749	Cluster-6	0.277258	4.85623e-23	Positive		PPP1CB-DT	0.567106	Cluster-4	-0.441923	1.13596e-59	Negative
KRT18P55	-0.26013	0.37257	Cluster-6	0.277241	4.8869e-23			KRT18P55	0.37257	Cluster-6	0.277241	4.8869e-23	Positive		FGF14-AS2	0.573271	Cluster-4	-0.441871	1.17575e-59	Negative
LINC01711	0.0663109	0.308655	Cluster-6	0.276965	5.41341e-23			LINC01711	0.308655	Cluster-6	0.276965	5.41341e-23	Positive		MRGPRF	0.714989	Cluster-4	-0.441804	1.2302e-59	Negative
TMEM215	0.0432345	0.171987	Cluster-6	0.276739	5.88433e-23			TMEM215	0.171987	Cluster-6	0.276739	5.88433e-23	Positive		MYOCD	0.697559	Cluster-4	-0.4418	1.23364e-59	Negative
CORIN	-0.00834598	0.374497	Cluster-6	0.276164	7.27713e-23			CORIN	0.374497	Cluster-6	0.276164	7.27713e-23	Positive		CLIC5	0.686665	Cluster-4	-0.44167	1.34656e-59	Negative
RNASEH2A	-0.172985	0.472985	Cluster-6	0.276144	7.32979e-23			RNASEH2A	0.472985	Cluster-6	0.276144	7.32979e-23	Positive		CYRIA	0.740299	Cluster-4	-0.441522	1.48713e-59	Negative
ERFE	-0.225422	0.473266	Cluster-6	0.275732	8.53468e-23			ERFE	0.473266	Cluster-6	0.275732	8.53468e-23	Positive		LRRC70	0.731468	Cluster-4	-0.441445	1.56666e-59	Negative
FNDC1-AS1	0.0300575	0.334443	Cluster-6	0.275658	8.77007e-23			FNDC1-AS1	0.334443	Cluster-6	0.275658	8.77007e-23	Positive		ADGRL3	0.679782	Cluster-4	-0.441384	1.63219e-59	Negative
KRT8P3	-0.24734	0.507462	Cluster-6	0.27476	1.21955e-22			KRT8P3	0.507462	Cluster-6	0.27476	1.21955e-22	Positive		S1PR1-DT	0.739051	Cluster-4	-0.441343	1.67795e-59	Negative
CAPSL	-0.207877	0.321185	Cluster-6	0.274576	1.30493e-22			CAPSL	0.321185	Cluster-6	0.274576	1.30493e-22	Positive		NLGN1	0.648431	Cluster-4	-0.441014	2.09217e-59	Negative
ENSG00000223808	-0.239285	0.280784	Cluster-6	0.27445	1.36651e-22			ENSG00000223808	0.280784	Cluster-6	0.27445	1.36651e-22	Positive		LINC01354	0.678855	Cluster-4	-0.440873	2.29994e-59	Negative
GPR143	-0.190677	0.412867	Cluster-6	0.27427	1.45944e-22			GPR143	0.412867	Cluster-6	0.27427	1.45944e-22	Positive		SMIM10L2A	0.648194	Cluster-4	-0.440674	2.62771e-59	Negative
PMAIP1	-0.0721656	0.403289	Cluster-6	0.274229	1.48132e-22			PMAIP1	0.403289	Cluster-6	0.274229	1.48132e-22	Positive		KCNA2	0.679517	Cluster-4	-0.440528	2.89971e-59	Negative
TEX19	-0.329783	0.475995	Cluster-6	0.274062	1.575e-22			TEX19	0.475995	Cluster-6	0.274062	1.575e-22	Positive		ENSG00000278058	0.620976	Cluster-4	-0.44042	3.11717e-59	Negative
XIRP1	-0.0804386	0.404653	Cluster-6	0.273879	1.68393e-22			XIRP1	0.404653	Cluster-6	0.273879	1.68393e-22	Positive		RBPMS-AS1	0.536758	Cluster-4	-0.440321	3.32953e-59	Negative
ENSG00000283265	0.0198594	0.330927	Cluster-6	0.273802	1.73164e-22			ENSG00000283265	0.330927	Cluster-6	0.273802	1.73164e-22	Positive		CMTM5	0.638242	Cluster-4	-0.440295	3.38791e-59	Negative
IL17REL	-0.0961543	0.371425	Cluster-6	0.273715	1.78798e-22			IL17REL	0.371425	Cluster-6	0.273715	1.78798e-22	Positive		EGFR	0.706653	Cluster-4	-0.440108	3.84081e-59	Negative
OIT3	0.0186448	0.338406	Cluster-6	0.273512	1.92525e-22			OIT3	0.338406	Cluster-6	0.273512	1.92525e-22	Positive		HTR2A	0.702193	Cluster-4	-0.439999	4.13062e-59	Negative
LINC02968	0.035445	0.368458	Cluster-6	0.273427	1.9859e-22			LINC02968	0.368458	Cluster-6	0.273427	1.9859e-22	Positive		AASS	0.682976	Cluster-4	-0.439921	4.352e-59	Negative
TUBB8	-0.110131	0.347941	Cluster-6	0.272907	2.40053e-22			TUBB8	0.347941	Cluster-6	0.272907	2.40053e-22	Positive		FOS	0.614044	Cluster-4	-0.439792	4.74548e-59	Negative
WT1-AS	-0.171018	0.300803	Cluster-6	0.271931	3.42116e-22			WT1-AS	0.300803	Cluster-6	0.271931	3.42116e-22	Positive		LINC01140	0.720447	Cluster-4	-0.439722	4.9704e-59	Negative
TEKT5	-0.188146	0.348035	Cluster-6	0.271462	4.05395e-22			TEKT5	0.348035	Cluster-6	0.271462	4.05395e-22	Positive		MEOX1	0.729528	Cluster-4	-0.43955	5.57675e-59	Negative
ENSG00000233030	-0.210607	0.45601	Cluster-6	0.271388	4.16457e-22			ENSG00000233030	0.45601	Cluster-6	0.271388	4.16457e-22	Positive		XPNPEP2	0.718024	Cluster-4	-0.439449	5.96658e-59	Negative
CDIPTOSP	-0.264314	0.407579	Cluster-6	0.270907	4.95393e-22			CDIPTOSP	0.407579	Cluster-6	0.270907	4.95393e-22	Positive		RNASE7	0.660701	Cluster-4	-0.439331	6.45401e-59	Negative
LINGO1	-0.120969	0.360888	Cluster-6	0.270638	5.45855e-22			LINGO1	0.360888	Cluster-6	0.270638	5.45855e-22	Positive		FBLN5	0.740095	Cluster-4	-0.439183	7.12754e-59	Negative
SMCR2	-0.248489	0.344144	Cluster-6	0.270387	5.97715e-22			SMCR2	0.344144	Cluster-6	0.270387	5.97715e-22	Positive		ENSG00000226409	0.651131	Cluster-4	-0.439171	7.1841e-59	Negative
RUNDC3A-AS1	-0.208195	0.372423	Cluster-6	0.270025	6.8086e-22			RUNDC3A-AS1	0.372423	Cluster-6	0.270025	6.8086e-22	Positive		ENSG00000226252	0.648635	Cluster-4	-0.438935	8.40923e-59	Negative
LNCAROD	-0.0918664	0.373907	Cluster-6	0.269769	7.46341e-22			LNCAROD	0.373907	Cluster-6	0.269769	7.46341e-22	Positive		ENSG00000283213	0.56581	Cluster-4	-0.438793	9.23944e-59	Negative
MAFA-AS1	-0.151988	0.301459	Cluster-6	0.269408	8.49599e-22			MAFA-AS1	0.301459	Cluster-6	0.269408	8.49599e-22	Positive		ENSG00000287292	0.554404	Cluster-4	-0.438762	9.43405e-59	Negative
ENSG00000215023	-0.183868	0.334653	Cluster-6	0.269389	8.55254e-22			ENSG00000215023	0.334653	Cluster-6	0.269389	8.55254e-22	Positive		ENSG00000255389	0.678894	Cluster-4	-0.438719	9.70658e-59	Negative
DNAAF3	-0.198318	0.311529	Cluster-6	0.269265	8.94377e-22			DNAAF3	0.311529	Cluster-6	0.269265	8.94377e-22	Positive		LINC00989	0.647732	Cluster-4	-0.438327	1.26037e-58	Negative
ENSG00000263080	-0.172461	0.484025	Cluster-6	0.269142	9.34735e-22			ENSG00000263080	0.484025	Cluster-6	0.269142	9.34735e-22	Positive		AOX1	0.659015	Cluster-4	-0.438318	1.26793e-58	Negative
LINC01344	-0.0974982	0.251531	Cluster-6	0.268723	1.08571e-21			LINC01344	0.251531	Cluster-6	0.268723	1.08571e-21	Positive		TMC2	0.513922	Cluster-4	-0.438304	1.28021e-58	Negative
H2BC26	-0.174636	0.358537	Cluster-6	0.267932	1.43995e-21			H2BC26	0.358537	Cluster-6	0.267932	1.43995e-21	Positive		PROX1	0.712036	Cluster-4	-0.43814	1.42761e-58	Negative
ENSG00000203812	-0.224598	0.390443	Cluster-6	0.26768	1.57541e-21			ENSG00000203812	0.390443	Cluster-6	0.26768	1.57541e-21	Positive		ANTXR2	0.700208	Cluster-4	-0.437754	1.84515e-58	Negative
ENSG00000279511	-0.074055	0.348134	Cluster-6	0.267388	1.74786e-21			ENSG00000279511	0.348134	Cluster-6	0.267388	1.74786e-21	Positive		VWF	0.721302	Cluster-4	-0.437651	1.97522e-58	Negative
ENSG00000272202	-0.198047	0.26769	Cluster-6	0.267362	1.76389e-21			ENSG00000272202	0.26769	Cluster-6	0.267362	1.76389e-21	Positive		ENSG00000151303	0.51872	Cluster-4	-0.437561	2.09611e-58	Negative
SLC7A11	-0.144799	0.389038	Cluster-6	0.267287	1.81143e-21			SLC7A11	0.389038	Cluster-6	0.267287	1.81143e-21	Positive		ALKAL2	0.615262	Cluster-4	-0.43743	2.28781e-58	Negative
LINC01977	-0.201772	0.400112	Cluster-6	0.267239	1.84297e-21			LINC01977	0.400112	Cluster-6	0.267239	1.84297e-21	Positive		TMEM273	0.75454	Cluster-4	-0.437409	2.31954e-58	Negative
ENSG00000267366	-0.0999318	0.32764	Cluster-6	0.267127	1.91771e-21			ENSG00000267366	0.32764	Cluster-6	0.267127	1.91771e-21	Positive		CELF2	0.752402	Cluster-4	-0.437376	2.37044e-58	Negative
KRT18P8	-0.272614	0.338596	Cluster-6	0.267062	1.96215e-21			KRT18P8	0.338596	Cluster-6	0.267062	1.96215e-21	Positive		ESR2	0.613749	Cluster-4	-0.437321	2.45818e-58	Negative
SCAT1	-0.0642263	0.391891	Cluster-6	0.266739	2.20105e-21			SCAT1	0.391891	Cluster-6	0.266739	2.20105e-21	Positive		EBF2	0.69201	Cluster-4	-0.437124	2.80083e-58	Negative
COL1A2	0.0939633	0.330581	Cluster-6	0.266432	2.45322e-21			COL1A2	0.330581	Cluster-6	0.266432	2.45322e-21	Positive		PTH1R	0.650747	Cluster-4	-0.436629	3.8887e-58	Negative
CRABP2	-0.227666	0.418932	Cluster-6	0.266345	2.53046e-21			CRABP2	0.418932	Cluster-6	0.266345	2.53046e-21	Positive		ENSG00000280304	0.730095	Cluster-4	-0.436611	3.93517e-58	Negative
ENSG00000260132	-0.200485	0.374582	Cluster-6	0.266337	2.53711e-21			ENSG00000260132	0.374582	Cluster-6	0.266337	2.53711e-21	Positive		MAFTRR	0.544217	Cluster-4	-0.43659	3.99002e-58	Negative
FAP	0.153241	0.364845	Cluster-6	0.266091	2.76807e-21			FAP	0.364845	Cluster-6	0.266091	2.76807e-21	Positive		ENSG00000287901	0.630791	Cluster-4	-0.436155	5.31898e-58	Negative
CELSR1	-0.118964	0.373496	Cluster-6	0.266079	2.77972e-21			CELSR1	0.373496	Cluster-6	0.266079	2.77972e-21	Positive		ADGRB3	0.686478	Cluster-4	-0.435978	5.97637e-58	Negative
NEURL1	-0.232701	0.333309	Cluster-6	0.265273	3.6954e-21			NEURL1	0.333309	Cluster-6	0.265273	3.6954e-21	Positive		MAP7D3	0.719895	Cluster-4	-0.435954	6.07445e-58	Negative
CBLC	-0.13912	0.331294	Cluster-6	0.264811	4.34786e-21			CBLC	0.331294	Cluster-6	0.264811	4.34786e-21	Positive		WASF3	0.632149	Cluster-4	-0.435851	6.49857e-58	Negative
DMBX1	-0.196077	0.480774	Cluster-6	0.264711	4.50251e-21			DMBX1	0.480774	Cluster-6	0.264711	4.50251e-21	Positive		ENSG00000272180	0.45683	Cluster-4	-0.435691	7.22502e-58	Negative
H2AC11	-0.224164	0.408304	Cluster-6	0.26446	4.91884e-21			H2AC11	0.408304	Cluster-6	0.26446	4.91884e-21	Positive		LINC02350	0.572242	Cluster-4	-0.435627	7.53685e-58	Negative
EPHA10	-0.154528	0.396474	Cluster-6	0.264385	5.04899e-21			EPHA10	0.396474	Cluster-6	0.264385	5.04899e-21	Positive		SFRP1	0.726293	Cluster-4	-0.43548	8.30006e-58	Negative
FBXL16	-0.178874	0.332511	Cluster-6	0.263865	6.05861e-21			FBXL16	0.332511	Cluster-6	0.263865	6.05861e-21	Positive		ENSG00000260633	0.57117	Cluster-4	-0.434644	1.43867e-57	Negative
ENSG00000254248	-0.187509	0.389753	Cluster-6	0.263752	6.30333e-21			ENSG00000254248	0.389753	Cluster-6	0.263752	6.30333e-21	Positive		ENSG00000251257	0.580698	Cluster-4	-0.434555	1.52593e-57	Negative
CHST6	0.0321906	0.346786	Cluster-6	0.263655	6.5218e-21			CHST6	0.346786	Cluster-6	0.263655	6.5218e-21	Positive		TNFRSF10D	0.685341	Cluster-4	-0.434388	1.70233e-57	Negative
TTC39A	-0.161728	0.372854	Cluster-6	0.263308	7.36462e-21			TTC39A	0.372854	Cluster-6	0.263308	7.36462e-21	Positive		RASSF9	0.760212	Cluster-4	-0.434289	1.8166e-57	Negative
ENSG00000273980	-0.250673	0.369648	Cluster-6	0.263012	8.16613e-21			ENSG00000273980	0.369648	Cluster-6	0.263012	8.16613e-21	Positive		PROX1-AS1	0.565963	Cluster-4	-0.434145	1.99687e-57	Negative
LINC01879	-0.226672	0.334641	Cluster-6	0.262684	9.15498e-21			LINC01879	0.334641	Cluster-6	0.262684	9.15498e-21	Positive		RBP7	0.542835	Cluster-4	-0.433685	2.70042e-57	Negative
CBX2	-0.175345	0.516283	Cluster-6	0.262648	9.2715e-21			CBX2	0.516283	Cluster-6	0.262648	9.2715e-21	Positive		AKAP6	0.619206	Cluster-4	-0.433645	2.77224e-57	Negative
CEACAM5	-0.216216	0.310423	Cluster-6	0.262605	9.4112e-21			CEACAM5	0.310423	Cluster-6	0.262605	9.4112e-21	Positive		LRRN3	0.664285	Cluster-4	-0.433431	3.18735e-57	Negative
RGS4	0.0842978	0.368901	Cluster-6	0.262437	9.97804e-21			RGS4	0.368901	Cluster-6	0.262437	9.97804e-21	Positive		ENSG00000272789	0.621447	Cluster-4	-0.433314	3.4414e-57	Negative
ENSG00000263745	-0.21424	0.436211	Cluster-6	0.26234	1.03218e-20			ENSG00000263745	0.436211	Cluster-6	0.26234	1.03218e-20	Positive		APCDD1L-DT	0.548764	Cluster-4	-0.432486	5.91178e-57	Negative
ENSG00000284654	-0.158172	0.421514	Cluster-6	0.26177	1.25794e-20			ENSG00000284654	0.421514	Cluster-6	0.26177	1.25794e-20	Positive		PAK5	0.676851	Cluster-4	-0.432235	6.96382e-57	Negative
NT5DC4	-0.0775506	0.372662	Cluster-6	0.261708	1.28543e-20			NT5DC4	0.372662	Cluster-6	0.261708	1.28543e-20	Positive		ENSG00000286492	0.490066	Cluster-4	-0.432004	8.09256e-57	Negative
KRT8P8	-0.248314	0.4145	Cluster-6	0.261639	1.31652e-20			KRT8P8	0.4145	Cluster-6	0.261639	1.31652e-20	Positive		LINC00933	0.618382	Cluster-4	-0.431972	8.26317e-57	Negative
H1-6	-0.177916	0.333898	Cluster-6	0.2609	1.70083e-20			H1-6	0.333898	Cluster-6	0.2609	1.70083e-20	Positive		PELI2	0.705947	Cluster-4	-0.431839	9.01073e-57	Negative
H1-3	-0.199189	0.331299	Cluster-6	0.260768	1.78012e-20			H1-3	0.331299	Cluster-6	0.260768	1.78012e-20	Positive		PKD1L2	0.458057	Cluster-4	-0.431692	9.91667e-57	Negative
GJA3	-0.094392	0.353421	Cluster-6	0.260599	1.88694e-20			GJA3	0.353421	Cluster-6	0.260599	1.88694e-20	Positive		GNG12-AS1	0.624903	Cluster-4	-0.431492	1.12962e-56	Negative
TMEM63C	-0.154179	0.303131	Cluster-6	0.260335	2.06765e-20			TMEM63C	0.303131	Cluster-6	0.260335	2.06765e-20	Positive		SYNPO	0.705636	Cluster-4	-0.431471	1.14513e-56	Negative
ENSG00000229720	0.0761727	0.235964	Cluster-6	0.260146	2.20664e-20			ENSG00000229720	0.235964	Cluster-6	0.260146	2.20664e-20	Positive		DMRT2	0.653079	Cluster-4	-0.431423	1.18107e-56	Negative
MIOX	-0.182441	0.352247	Cluster-6	0.259907	2.39576e-20			MIOX	0.352247	Cluster-6	0.259907	2.39576e-20	Positive		MIR99AHG	0.72352	Cluster-4	-0.431317	1.26577e-56	Negative
RN7SL1	-0.20986	0.204526	Cluster-6	0.259646	2.62068e-20			RN7SL1	0.204526	Cluster-6	0.259646	2.62068e-20	Positive		HOXA-AS3	0.624723	Cluster-4	-0.431154	1.40716e-56	Negative
LINC02341	-0.0485893	0.357377	Cluster-6	0.259575	2.68629e-20			LINC02341	0.357377	Cluster-6	0.259575	2.68629e-20	Positive		ADGRD1	0.706827	Cluster-4	-0.430876	1.68491e-56	Negative
VCAN	0.173528	0.31616	Cluster-6	0.25877	3.54143e-20			VCAN	0.31616	Cluster-6	0.25877	3.54143e-20	Positive		MEIS2	0.710233	Cluster-4	-0.430847	1.71745e-56	Negative
HAGLROS	-0.0883032	0.31347	Cluster-6	0.258538	3.83342e-20			HAGLROS	0.31347	Cluster-6	0.258538	3.83342e-20	Positive		LOXL4	0.655996	Cluster-4	-0.430804	1.7658e-56	Negative
ENSG00000260289	-0.183881	0.300243	Cluster-6	0.25829	4.17377e-20			ENSG00000260289	0.300243	Cluster-6	0.25829	4.17377e-20	Positive		PDE11A	0.522219	Cluster-4	-0.430761	1.81613e-56	Negative
NPW	-0.230504	0.327159	Cluster-6	0.257931	4.71864e-20			NPW	0.327159	Cluster-6	0.257931	4.71864e-20	Positive		LARP6	0.607605	Cluster-4	-0.430627	1.98028e-56	Negative
LKAAEAR1	-0.215174	0.280765	Cluster-6	0.257871	4.81477e-20			LKAAEAR1	0.280765	Cluster-6	0.257871	4.81477e-20	Positive		SLC25A27	0.63845	Cluster-4	-0.430442	2.23254e-56	Negative
EPHA8	-0.200769	0.262033	Cluster-6	0.257765	4.99365e-20			EPHA8	0.262033	Cluster-6	0.257765	4.99365e-20	Positive		THSD1	0.720934	Cluster-4	-0.430304	2.4421e-56	Negative
DEPDC1-AS1	-0.175181	0.412962	Cluster-6	0.257708	5.09055e-20			DEPDC1-AS1	0.412962	Cluster-6	0.257708	5.09055e-20	Positive		ENSG00000287570	0.534221	Cluster-4	-0.429997	2.97764e-56	Negative
ENSG00000286591	-0.144904	0.342725	Cluster-6	0.257484	5.49496e-20			ENSG00000286591	0.342725	Cluster-6	0.257484	5.49496e-20	Positive		MEDAG	0.695409	Cluster-4	-0.429995	2.98216e-56	Negative
PCAT7	-0.163607	0.384967	Cluster-6	0.256988	6.50551e-20			PCAT7	0.384967	Cluster-6	0.256988	6.50551e-20	Positive		NWD2	0.595764	Cluster-4	-0.429972	3.02693e-56	Negative
CFAP99	-0.180928	0.250771	Cluster-6	0.256941	6.6095e-20			CFAP99	0.250771	Cluster-6	0.256941	6.6095e-20	Positive		CAV3	0.467563	Cluster-4	-0.429842	3.2936e-56	Negative
UNC13A	-0.0710642	0.354743	Cluster-6	0.256897	6.70985e-20			UNC13A	0.354743	Cluster-6	0.256897	6.70985e-20	Positive		NAT8L	0.455953	Cluster-4	-0.429701	3.60645e-56	Negative
ENSG00000260695	-0.0641932	0.272985	Cluster-6	0.256606	7.40855e-20			ENSG00000260695	0.272985	Cluster-6	0.256606	7.40855e-20	Positive		GABRE	0.594033	Cluster-4	-0.429338	4.55879e-56	Negative
CASKIN1	-0.1903	0.394052	Cluster-6	0.256237	8.39384e-20			CASKIN1	0.394052	Cluster-6	0.256237	8.39384e-20	Positive		SPARCL1	0.760407	Cluster-4	-0.429294	4.69115e-56	Negative
UMODL1	-0.102478	0.412295	Cluster-6	0.255662	1.01974e-19			UMODL1	0.412295	Cluster-6	0.255662	1.01974e-19	Positive		CDH23	0.692272	Cluster-4	-0.429287	4.71125e-56	Negative
DEGS2	-0.217036	0.260495	Cluster-6	0.255235	1.17823e-19			DEGS2	0.260495	Cluster-6	0.255235	1.17823e-19	Positive		SHISA3	0.68009	Cluster-4	-0.429245	4.84179e-56	Negative
KCNH1-IT1	-0.185806	0.270352	Cluster-6	0.254937	1.30258e-19			KCNH1-IT1	0.270352	Cluster-6	0.254937	1.30258e-19	Positive		BMP6	0.711694	Cluster-4	-0.429188	5.02248e-56	Negative
CAPN9	-0.156523	0.318083	Cluster-6	0.254657	1.43131e-19			CAPN9	0.318083	Cluster-6	0.254657	1.43131e-19	Positive		LINC01883	0.508735	Cluster-4	-0.42916	5.11436e-56	Negative
ENSG00000260810	-0.137936	0.337867	Cluster-6	0.25437	1.57679e-19			ENSG00000260810	0.337867	Cluster-6	0.25437	1.57679e-19	Positive		HCAR3	0.526315	Cluster-4	-0.429139	5.18372e-56	Negative
NMU	-0.141189	0.409426	Cluster-6	0.253834	1.88754e-19			NMU	0.409426	Cluster-6	0.253834	1.88754e-19	Positive		WSCD2	0.57306	Cluster-4	-0.428759	6.62296e-56	Negative
ENSG00000277235	-0.260587	0.351269	Cluster-6	0.253707	1.96973e-19			ENSG00000277235	0.351269	Cluster-6	0.253707	1.96973e-19	Positive		SOBP	0.719684	Cluster-4	-0.428555	7.55361e-56	Negative
FUT2	-0.0910742	0.367474	Cluster-6	0.25344	2.15374e-19			FUT2	0.367474	Cluster-6	0.25344	2.15374e-19	Positive		KCTD4	0.505371	Cluster-4	-0.428287	8.97826e-56	Negative
ATP1A3	-0.171823	0.362425	Cluster-6	0.252568	2.88253e-19			ATP1A3	0.362425	Cluster-6	0.252568	2.88253e-19	Positive		ID4	0.71367	Cluster-4	-0.428224	9.34943e-56	Negative
TP73-AS3	-0.248765	0.303238	Cluster-6	0.25244	3.00876e-19			TP73-AS3	0.303238	Cluster-6	0.25244	3.00876e-19	Positive		AADACL2	0.427629	Cluster-4	-0.428037	1.05441e-55	Negative
ZG16B	-0.17601	0.314929	Cluster-6	0.25235	3.10014e-19			ZG16B	0.314929	Cluster-6	0.25235	3.10014e-19	Positive		MYH1	0.624734	Cluster-4	-0.427931	1.12849e-55	Negative
COPDA1	-0.0959373	0.278105	Cluster-6	0.25233	3.12035e-19			COPDA1	0.278105	Cluster-6	0.25233	3.12035e-19	Positive		RAPGEF3	0.549883	Cluster-4	-0.427308	1.6834e-55	Negative
CLPSL1	-0.0917479	0.303412	Cluster-6	0.25194	3.5533e-19			CLPSL1	0.303412	Cluster-6	0.25194	3.5533e-19	Positive		MSRB3	0.727358	Cluster-4	-0.427154	1.85716e-55	Negative
ENSG00000283662	-0.161482	0.391799	Cluster-6	0.251784	3.74291e-19			ENSG00000283662	0.391799	Cluster-6	0.251784	3.74291e-19	Positive		MBNL1-AS1	0.634047	Cluster-4	-0.427066	1.966e-55	Negative
LINC01338	-0.0571247	0.319956	Cluster-6	0.251696	3.85313e-19			LINC01338	0.319956	Cluster-6	0.251696	3.85313e-19	Positive		P3H2-AS1	0.547474	Cluster-4	-0.427019	2.02503e-55	Negative
ESPN	-0.114717	0.334439	Cluster-6	0.251026	4.81275e-19			ESPN	0.334439	Cluster-6	0.251026	4.81275e-19	Positive		GNG2	0.746843	Cluster-4	-0.426772	2.3722e-55	Negative
ENSG00000264647	-0.243082	0.378654	Cluster-6	0.250976	4.89365e-19			ENSG00000264647	0.378654	Cluster-6	0.250976	4.89365e-19	Positive		FOXN3	0.698936	Cluster-4	-0.426565	2.70891e-55	Negative
FGF5	-0.140707	0.318228	Cluster-6	0.250684	5.38999e-19			FGF5	0.318228	Cluster-6	0.250684	5.38999e-19	Positive		AGMO	0.662618	Cluster-4	-0.426451	2.91281e-55	Negative
ARNT2	-0.0805883	0.307016	Cluster-6	0.249812	7.1863e-19			ARNT2	0.307016	Cluster-6	0.249812	7.1863e-19	Positive		EPB41L2	0.700946	Cluster-4	-0.426343	3.12092e-55	Negative
CXCL9	0.0268675	0.368902	Cluster-6	0.249683	7.49982e-19			CXCL9	0.368902	Cluster-6	0.249683	7.49982e-19	Positive		SSPN	0.686955	Cluster-4	-0.425897	4.14918e-55	Negative
HPN-AS1	-0.0873992	0.305065	Cluster-6	0.249382	8.28129e-19			HPN-AS1	0.305065	Cluster-6	0.249382	8.28129e-19	Positive		CRIM1	0.600404	Cluster-4	-0.42586	4.24881e-55	Negative
MARCHF10	-0.216612	0.353425	Cluster-6	0.249374	8.30121e-19			MARCHF10	0.353425	Cluster-6	0.249374	8.30121e-19	Positive		RGCC	0.625639	Cluster-4	-0.425489	5.38485e-55	Negative
ENSG00000279930	-0.16092	0.260238	Cluster-6	0.248743	1.0212e-18			ENSG00000279930	0.260238	Cluster-6	0.248743	1.0212e-18	Positive		IGF1	0.761604	Cluster-4	-0.424949	7.59084e-55	Negative
ENSG00000233183	-0.16408	0.291471	Cluster-6	0.248284	1.18696e-18			ENSG00000233183	0.291471	Cluster-6	0.248284	1.18696e-18	Positive		PABPC1P4	0.702311	Cluster-4	-0.424893	7.86534e-55	Negative
KRT8P7	-0.228889	0.409304	Cluster-6	0.247722	1.42624e-18			KRT8P7	0.409304	Cluster-6	0.247722	1.42624e-18	Positive		IHO1	0.701123	Cluster-4	-0.42487	7.9823e-55	Negative
FGD3	-0.058769	0.269343	Cluster-6	0.247654	1.45824e-18			FGD3	0.269343	Cluster-6	0.247654	1.45824e-18	Positive		DAAM2	0.623295	Cluster-4	-0.424753	8.60108e-55	Negative
KCNK9	-0.00633149	0.356497	Cluster-6	0.247452	1.55784e-18			KCNK9	0.356497	Cluster-6	0.247452	1.55784e-18	Positive		ENSG00000286878	0.530949	Cluster-4	-0.424719	8.785e-55	Negative
CLPS	-0.0364584	0.30222	Cluster-6	0.247423	1.57279e-18			CLPS	0.30222	Cluster-6	0.247423	1.57279e-18	Positive		TTC28	0.664383	Cluster-4	-0.424486	1.019e-54	Negative
CLRN1-AS1	-0.134299	0.267819	Cluster-6	0.24728	1.6477e-18			CLRN1-AS1	0.267819	Cluster-6	0.24728	1.6477e-18	Positive		ENSG00000259683	0.672825	Cluster-4	-0.424465	1.03267e-54	Negative
NSG2	-0.159946	0.276224	Cluster-6	0.246513	2.11453e-18			NSG2	0.276224	Cluster-6	0.246513	2.11453e-18	Positive		ABCB1	0.747303	Cluster-4	-0.424419	1.06348e-54	Negative
ENSG00000287975	-0.144363	0.409296	Cluster-6	0.246231	2.31735e-18			ENSG00000287975	0.409296	Cluster-6	0.246231	2.31735e-18	Positive		LRFN5	0.746396	Cluster-4	-0.424272	1.16712e-54	Negative
KCNG3	-0.196418	0.436986	Cluster-6	0.246131	2.39308e-18			KCNG3	0.436986	Cluster-6	0.246131	2.39308e-18	Positive		IL17B	0.611214	Cluster-4	-0.424238	1.19248e-54	Negative
ENSG00000233017	-0.159023	0.351044	Cluster-6	0.245837	2.63281e-18			ENSG00000233017	0.351044	Cluster-6	0.245837	2.63281e-18	Positive		MIR100HG	0.747982	Cluster-4	-0.424169	1.24629e-54	Negative
ENSG00000257512	-0.188073	0.387841	Cluster-6	0.245799	2.66514e-18			ENSG00000257512	0.387841	Cluster-6	0.245799	2.66514e-18	Positive		SLC7A3	0.69119	Cluster-4	-0.42416	1.25292e-54	Negative
CDH2	-0.0586274	0.358305	Cluster-6	0.245771	2.68957e-18			CDH2	0.358305	Cluster-6	0.245771	2.68957e-18	Positive		SLCO1A2	0.559531	Cluster-4	-0.424115	1.28951e-54	Negative
LINC01978	-0.180551	0.375556	Cluster-6	0.245323	3.10873e-18			LINC01978	0.375556	Cluster-6	0.245323	3.10873e-18	Positive		TESC	0.559368	Cluster-4	-0.423722	1.65448e-54	Negative
PRADX	0.0263516	0.299442	Cluster-6	0.245317	3.11474e-18			PRADX	0.299442	Cluster-6	0.245317	3.11474e-18	Positive		ALX4	0.708279	Cluster-4	-0.423675	1.70401e-54	Negative
OR7E91P	-0.181414	0.384897	Cluster-6	0.245221	3.21259e-18			OR7E91P	0.384897	Cluster-6	0.245221	3.21259e-18	Positive		CLXN	0.65041	Cluster-4	-0.423587	1.80168e-54	Negative
KISS1	-0.18838	0.298523	Cluster-6	0.245123	3.31611e-18			KISS1	0.298523	Cluster-6	0.245123	3.31611e-18	Positive		SLC6A2	0.592111	Cluster-4	-0.423565	1.82662e-54	Negative
NPTX2	-0.0501077	0.240446	Cluster-6	0.244668	3.84013e-18			NPTX2	0.240446	Cluster-6	0.244668	3.84013e-18	Positive		PLEKHM3	0.665072	Cluster-4	-0.423409	2.01619e-54	Negative
ENSG00000285570	-0.109367	0.32033	Cluster-6	0.244595	3.93037e-18			ENSG00000285570	0.32033	Cluster-6	0.244595	3.93037e-18	Positive		PDE7B	0.725394	Cluster-4	-0.423255	2.22351e-54	Negative
ENSG00000279712	-0.167081	0.290675	Cluster-6	0.244583	3.94658e-18			ENSG00000279712	0.290675	Cluster-6	0.244583	3.94658e-18	Positive		OR2S1P	0.588776	Cluster-4	-0.423002	2.60866e-54	Negative
ENSG00000274817	-0.0215145	0.328247	Cluster-6	0.244516	4.0326e-18			ENSG00000274817	0.328247	Cluster-6	0.244516	4.0326e-18	Positive		LINC02289	0.49285	Cluster-4	-0.422889	2.80154e-54	Negative
ENSG00000231324	-0.163361	0.277373	Cluster-6	0.244327	4.28416e-18			ENSG00000231324	0.277373	Cluster-6	0.244327	4.28416e-18	Positive		KANK3	0.609821	Cluster-4	-0.422786	2.99101e-54	Negative
AMH	-0.169867	0.28457	Cluster-6	0.243454	5.66974e-18			AMH	0.28457	Cluster-6	0.243454	5.66974e-18	Positive		ARID5B	0.678043	Cluster-4	-0.422777	3.00777e-54	Negative
CELF3	-0.212014	0.37137	Cluster-6	0.243164	6.2221e-18			CELF3	0.37137	Cluster-6	0.243164	6.2221e-18	Positive		MT1X	0.567332	Cluster-4	-0.422703	3.1516e-54	Negative
ENSG00000234703	-0.131767	0.323185	Cluster-6	0.242932	6.70104e-18			ENSG00000234703	0.323185	Cluster-6	0.242932	6.70104e-18	Positive		ENSG00000235840	0.540883	Cluster-4	-0.422628	3.30459e-54	Negative
SIMALR	-0.0580949	0.355012	Cluster-6	0.242513	7.66038e-18			SIMALR	0.355012	Cluster-6	0.242513	7.66038e-18	Positive		EMP1	0.67003	Cluster-4	-0.422589	3.38661e-54	Negative
MAFA	-0.252964	0.378044	Cluster-6	0.242383	7.98239e-18			MAFA	0.378044	Cluster-6	0.242383	7.98239e-18	Positive		TBX15	0.695286	Cluster-4	-0.422495	3.59222e-54	Negative
EEF1A2	-0.268999	0.291233	Cluster-6	0.242136	8.63745e-18			EEF1A2	0.291233	Cluster-6	0.242136	8.63745e-18	Positive		CCND2-AS1	0.690418	Cluster-4	-0.422474	3.63989e-54	Negative
CCL7	-0.184893	0.415234	Cluster-6	0.242113	8.70042e-18			CCL7	0.415234	Cluster-6	0.242113	8.70042e-18	Positive		KCTD12	0.766849	Cluster-4	-0.4224	3.81465e-54	Negative
CHST1	-0.14387	0.284821	Cluster-6	0.241729	9.8298e-18			CHST1	0.284821	Cluster-6	0.241729	9.8298e-18	Positive		ENSG00000183154	0.477169	Cluster-4	-0.422378	3.86773e-54	Negative
ASCL2	-0.106032	0.369804	Cluster-6	0.241333	1.11468e-17			ASCL2	0.369804	Cluster-6	0.241333	1.11468e-17	Positive		MIR221	0.582747	Cluster-4	-0.422217	4.28183e-54	Negative
CACNG5	-0.0820619	0.356795	Cluster-6	0.240855	1.29682e-17			CACNG5	0.356795	Cluster-6	0.240855	1.29682e-17	Positive		ENSG00000282556	0.619306	Cluster-4	-0.421824	5.483e-54	Negative
ELAVL2	-0.0380464	0.352163	Cluster-6	0.240105	1.64402e-17			ELAVL2	0.352163	Cluster-6	0.240105	1.64402e-17	Positive		CUBN	0.735204	Cluster-4	-0.421632	6.18951e-54	Negative
ENSG00000253227	-0.12321	0.350778	Cluster-6	0.239891	1.75858e-17			ENSG00000253227	0.350778	Cluster-6	0.239891	1.75858e-17	Positive		HOXA3	0.66769	Cluster-4	-0.421155	8.35208e-54	Negative
ENSG00000235721	-0.0676826	0.319175	Cluster-6	0.239633	1.90742e-17			ENSG00000235721	0.319175	Cluster-6	0.239633	1.90742e-17	Positive		NEUROG2-AS1	0.476853	Cluster-4	-0.421048	8.92827e-54	Negative
CEACAM6	-0.152485	0.30935	Cluster-6	0.239484	1.99914e-17			CEACAM6	0.30935	Cluster-6	0.239484	1.99914e-17	Positive		PLA2G4A	0.662335	Cluster-4	-0.420911	9.73007e-54	Negative
ENSG00000236385	-0.116671	0.234085	Cluster-6	0.239405	2.04901e-17			ENSG00000236385	0.234085	Cluster-6	0.239405	2.04901e-17	Positive		ZNF781	0.652353	Cluster-4	-0.42085	1.01132e-53	Negative
RUFY4	-0.0585343	0.365997	Cluster-6	0.238589	2.64707e-17			RUFY4	0.365997	Cluster-6	0.238589	2.64707e-17	Positive		NPR2	0.725539	Cluster-4	-0.420739	1.08451e-53	Negative
TRPA1	-0.144996	0.339478	Cluster-6	0.238356	2.84768e-17			TRPA1	0.339478	Cluster-6	0.238356	2.84768e-17	Positive		EGR2	0.714947	Cluster-4	-0.42069	1.11821e-53	Negative
ENSG00000255050	-0.119689	0.351094	Cluster-6	0.238355	2.84841e-17			ENSG00000255050	0.351094	Cluster-6	0.238355	2.84841e-17	Positive		RECK	0.740842	Cluster-4	-0.420577	1.20001e-53	Negative
ENSG00000284299	-0.195609	0.284145	Cluster-6	0.238202	2.98846e-17			ENSG00000284299	0.284145	Cluster-6	0.238202	2.98846e-17	Positive		CNKSR2	0.701359	Cluster-4	-0.420552	1.21913e-53	Negative
TMEM244	0.112357	0.228223	Cluster-6	0.237593	3.61433e-17			TMEM244	0.228223	Cluster-6	0.237593	3.61433e-17	Positive		PLAGL1	0.743084	Cluster-4	-0.42038	1.35791e-53	Negative
KRT37	-0.220471	0.283154	Cluster-6	0.237589	3.61873e-17			KRT37	0.283154	Cluster-6	0.237589	3.61873e-17	Positive		CES1P1	0.469214	Cluster-4	-0.420282	1.44391e-53	Negative
IGF2BP1	-0.129856	0.404889	Cluster-6	0.237335	3.91658e-17			IGF2BP1	0.404889	Cluster-6	0.237335	3.91658e-17	Positive		WIF1	0.621757	Cluster-4	-0.420225	1.49634e-53	Negative
ENTPD8	-0.214494	0.306624	Cluster-6	0.237301	3.95774e-17			ENTPD8	0.306624	Cluster-6	0.237301	3.95774e-17	Positive		CXCL3	0.553925	Cluster-4	-0.419872	1.86562e-53	Negative
ADGRF4	-0.148267	0.364465	Cluster-6	0.237111	4.199e-17			ADGRF4	0.364465	Cluster-6	0.237111	4.199e-17	Positive		ARL4A	0.608942	Cluster-4	-0.419432	2.45576e-53	Negative
SHISA8	-0.11555	0.299487	Cluster-6	0.236974	4.38178e-17			SHISA8	0.299487	Cluster-6	0.236974	4.38178e-17	Positive		GFRA2	0.646669	Cluster-4	-0.419431	2.45819e-53	Negative
ENSG00000238042	-0.0820769	0.311718	Cluster-6	0.236932	4.43939e-17			ENSG00000238042	0.311718	Cluster-6	0.236932	4.43939e-17	Positive		LRRC8C-DT	0.703325	Cluster-4	-0.419396	2.51135e-53	Negative
RAET1K	-0.103049	0.415276	Cluster-6	0.236865	4.53358e-17			RAET1K	0.415276	Cluster-6	0.236865	4.53358e-17	Positive		ACTG2	0.584822	Cluster-4	-0.419381	2.53611e-53	Negative
H2AC9P	-0.193227	0.345372	Cluster-6	0.236842	4.56626e-17			H2AC9P	0.345372	Cluster-6	0.236842	4.56626e-17	Positive		NUDT7	0.507956	Cluster-4	-0.41938	2.5368e-53	Negative
DCSTAMP	0.0370824	0.368854	Cluster-6	0.236777	4.65858e-17			DCSTAMP	0.368854	Cluster-6	0.236777	4.65858e-17	Positive		SAA4	0.580339	Cluster-4	-0.419267	2.72301e-53	Negative
ADAMTS20	-0.0334083	0.210913	Cluster-6	0.236293	5.4136e-17			ADAMTS20	0.210913	Cluster-6	0.236293	5.4136e-17	Positive		TSSC2	0.659408	Cluster-4	-0.419168	2.89644e-53	Negative
ENSG00000248399	-0.159317	0.282519	Cluster-6	0.236276	5.44253e-17			ENSG00000248399	0.282519	Cluster-6	0.236276	5.44253e-17	Positive		FRMPD4	0.597637	Cluster-4	-0.419064	3.08988e-53	Negative
ENSG00000284948	-0.113945	0.27246	Cluster-6	0.236241	5.50099e-17			ENSG00000284948	0.27246	Cluster-6	0.236241	5.50099e-17	Positive		ENSG00000213777	0.487664	Cluster-4	-0.418712	3.84824e-53	Negative
B4GALNT3	-0.0612517	0.26633	Cluster-6	0.235997	5.93377e-17			B4GALNT3	0.26633	Cluster-6	0.235997	5.93377e-17	Positive		RGL1	0.737916	Cluster-4	-0.418559	4.23324e-53	Negative
DNAJC5B	-0.0520162	0.419236	Cluster-6	0.235812	6.28211e-17			DNAJC5B	0.419236	Cluster-6	0.235812	6.28211e-17	Positive		CNTFR	0.533269	Cluster-4	-0.418533	4.30046e-53	Negative
HPN	-0.182689	0.258072	Cluster-6	0.235411	7.1127e-17			HPN	0.258072	Cluster-6	0.235411	7.1127e-17	Positive		TRPM1	0.470947	Cluster-4	-0.418498	4.39536e-53	Negative
TLX1NB	-0.151659	0.317033	Cluster-6	0.23539	7.15718e-17			TLX1NB	0.317033	Cluster-6	0.23539	7.15718e-17	Positive		DOCK11	0.705353	Cluster-4	-0.418476	4.45615e-53	Negative
TPSP2	-0.277356	0.319196	Cluster-6	0.235365	7.21265e-17			TPSP2	0.319196	Cluster-6	0.235365	7.21265e-17	Positive		ENSG00000277135	0.617448	Cluster-4	-0.418185	5.34073e-53	Negative
FNDC1-IT1	0.00902141	0.260674	Cluster-6	0.234904	8.31521e-17			FNDC1-IT1	0.260674	Cluster-6	0.234904	8.31521e-17	Positive		ENSG00000279208	0.461172	Cluster-4	-0.417988	6.03716e-53	Negative
LINC02489	-0.19364	0.210074	Cluster-6	0.234853	8.44746e-17			LINC02489	0.210074	Cluster-6	0.234853	8.44746e-17	Positive		LRRC38	0.488365	Cluster-4	-0.417955	6.16063e-53	Negative
LINC01842	-0.138389	0.384424	Cluster-6	0.234517	9.36761e-17			LINC01842	0.384424	Cluster-6	0.234517	9.36761e-17	Positive		ART4	0.570221	Cluster-4	-0.417862	6.52932e-53	Negative
HOXB13	-0.183933	0.292353	Cluster-6	0.2345	9.41527e-17			HOXB13	0.292353	Cluster-6	0.2345	9.41527e-17	Positive		CD209	0.61794	Cluster-4	-0.417366	8.88417e-53	Negative
ENSG00000287108	-0.154217	0.273889	Cluster-6	0.234262	1.01302e-16			ENSG00000287108	0.273889	Cluster-6	0.234262	1.01302e-16	Positive		MFAP4	0.740902	Cluster-4	-0.417124	1.03199e-52	Negative
MSLNL	-0.216649	0.318032	Cluster-6	0.233601	1.24055e-16			MSLNL	0.318032	Cluster-6	0.233601	1.24055e-16	Positive		C5orf64	0.422839	Cluster-4	-0.417109	1.04126e-52	Negative
LINC01488	-0.154415	0.285115	Cluster-6	0.233567	1.25356e-16			LINC01488	0.285115	Cluster-6	0.233567	1.25356e-16	Positive		MGLL	0.526477	Cluster-4	-0.416796	1.26398e-52	Negative
LINC02195	-0.111213	0.365187	Cluster-6	0.233546	1.26173e-16			LINC02195	0.365187	Cluster-6	0.233546	1.26173e-16	Positive		ENSG00000284708	0.447805	Cluster-4	-0.416741	1.30818e-52	Negative
F2RL2	0.204983	0.273863	Cluster-6	0.233424	1.3096e-16			F2RL2	0.273863	Cluster-6	0.233424	1.3096e-16	Positive		RPSAP70	0.55397	Cluster-4	-0.416717	1.32753e-52	Negative
PKIB	-0.202096	0.293037	Cluster-6	0.233397	1.32031e-16			PKIB	0.293037	Cluster-6	0.233397	1.32031e-16	Positive		DUSP6	0.574679	Cluster-4	-0.416357	1.65888e-52	Negative
IGFBPL1	-0.0879132	0.381025	Cluster-6	0.233164	1.41784e-16			IGFBPL1	0.381025	Cluster-6	0.233164	1.41784e-16	Positive		SEMA3D	0.650319	Cluster-4	-0.416301	1.71702e-52	Negative
LINC00536	-0.179307	0.352532	Cluster-6	0.232974	1.5026e-16			LINC00536	0.352532	Cluster-6	0.232974	1.5026e-16	Positive		ENSG00000283445	0.659935	Cluster-4	-0.416296	1.72244e-52	Negative
RDH16	-0.251018	0.424668	Cluster-6	0.232873	1.54946e-16			RDH16	0.424668	Cluster-6	0.232873	1.54946e-16	Positive		MAGOH2P	0.670461	Cluster-4	-0.416274	1.74547e-52	Negative
ENSG00000258387	-0.161065	0.231912	Cluster-6	0.23264	1.66354e-16			ENSG00000258387	0.231912	Cluster-6	0.23264	1.66354e-16	Positive		PECAM1	0.732637	Cluster-4	-0.416261	1.75969e-52	Negative
CLDN9	-0.145352	0.37677	Cluster-6	0.23207	1.97881e-16			CLDN9	0.37677	Cluster-6	0.23207	1.97881e-16	Positive		CSRNP3	0.681797	Cluster-4	-0.416122	1.91724e-52	Negative
KRT8P48	-0.224954	0.372953	Cluster-6	0.23176	2.17386e-16			KRT8P48	0.372953	Cluster-6	0.23176	2.17386e-16	Positive		RRN3P1	0.700482	Cluster-4	-0.416111	1.93015e-52	Negative
ENSG00000287952	-0.247563	0.233367	Cluster-6	0.231446	2.39147e-16			ENSG00000287952	0.233367	Cluster-6	0.231446	2.39147e-16	Positive		ENSG00000270412	0.631457	Cluster-4	-0.415799	2.34111e-52	Negative
RGS8	-0.0536794	0.334376	Cluster-6	0.231348	2.46368e-16			RGS8	0.334376	Cluster-6	0.231348	2.46368e-16	Positive		NMNAT2	0.501449	Cluster-4	-0.415688	2.5058e-52	Negative
ENSG00000272196	-0.208118	0.374618	Cluster-6	0.230959	2.77154e-16			ENSG00000272196	0.374618	Cluster-6	0.230959	2.77154e-16	Positive		BMP5	0.541963	Cluster-4	-0.415621	2.61116e-52	Negative
KRT89P	-0.08695	0.333567	Cluster-6	0.230384	3.29677e-16			KRT89P	0.333567	Cluster-6	0.230384	3.29677e-16	Positive		ENSG00000286373	0.514395	Cluster-4	-0.415586	2.66868e-52	Negative
LINC02263	-0.0915634	0.215175	Cluster-6	0.230159	3.52814e-16			LINC02263	0.215175	Cluster-6	0.230159	3.52814e-16	Positive		LURAP1	0.612627	Cluster-4	-0.415578	2.68164e-52	Negative
SIX2	-0.189814	0.297368	Cluster-6	0.22968	4.07429e-16			SIX2	0.297368	Cluster-6	0.22968	4.07429e-16	Positive		TEK	0.736027	Cluster-4	-0.415254	3.27487e-52	Negative
GPC1-AS1	-0.14414	0.28751	Cluster-6	0.229181	4.73277e-16			GPC1-AS1	0.28751	Cluster-6	0.229181	4.73277e-16	Positive		TINAGL1	0.621819	Cluster-4	-0.414999	3.82945e-52	Negative
MMP2-AS1	-0.0436409	0.393247	Cluster-6	0.228707	5.45491e-16			MMP2-AS1	0.393247	Cluster-6	0.228707	5.45491e-16	Positive		ALDH3A1	0.497347	Cluster-4	-0.414993	3.84369e-52	Negative
CLDN25	-0.130532	0.192624	Cluster-6	0.228195	6.35785e-16			CLDN25	0.192624	Cluster-6	0.228195	6.35785e-16	Positive		HOXA-AS2	0.721683	Cluster-4	-0.414691	4.63033e-52	Negative
TINCR	-0.0908281	0.420454	Cluster-6	0.227468	7.89373e-16			TINCR	0.420454	Cluster-6	0.227468	7.89373e-16	Positive		PTPRB	0.729864	Cluster-4	-0.41464	4.77758e-52	Negative
SRD5A2	-0.0800501	0.261039	Cluster-6	0.226998	9.07727e-16			SRD5A2	0.261039	Cluster-6	0.226998	9.07727e-16	Positive		ENSG00000236166	0.643345	Cluster-4	-0.414478	5.27525e-52	Negative
SIAH2-AS1	-0.128583	0.253589	Cluster-6	0.226899	9.34763e-16			SIAH2-AS1	0.253589	Cluster-6	0.226899	9.34763e-16	Positive		PLA2R1	0.623988	Cluster-4	-0.414364	5.6591e-52	Negative
ZBED2	-0.0110956	0.335931	Cluster-6	0.22636	1.09645e-15			ZBED2	0.335931	Cluster-6	0.22636	1.09645e-15	Positive		DUSP1	0.607547	Cluster-4	-0.414277	5.96813e-52	Negative
PRSS29P	-0.209825	0.270086	Cluster-6	0.226284	1.12142e-15			PRSS29P	0.270086	Cluster-6	0.226284	1.12142e-15	Positive		TTLL10-AS1	0.547513	Cluster-4	-0.413873	7.64456e-52	Negative
IL21	-0.0182367	0.332802	Cluster-6	0.2261	1.1841e-15			IL21	0.332802	Cluster-6	0.2261	1.1841e-15	Positive		CCBE1	0.558654	Cluster-4	-0.413748	8.25643e-52	Negative
CCR4	0.208558	0.348638	Cluster-6	0.225863	1.26999e-15			CCR4	0.348638	Cluster-6	0.225863	1.26999e-15	Positive		EMX2OS	0.649471	Cluster-4	-0.413361	1.046e-51	Negative
SCUBE3	-0.0609984	0.276872	Cluster-6	0.225406	1.45319e-15			SCUBE3	0.276872	Cluster-6	0.225406	1.45319e-15	Positive		MYOZ2	0.484	Cluster-4	-0.413278	1.10065e-51	Negative
TLX1	-0.149469	0.305674	Cluster-6	0.225276	1.5101e-15			TLX1	0.305674	Cluster-6	0.225276	1.5101e-15	Positive		TACC1	0.665677	Cluster-4	-0.41303	1.28067e-51	Negative
TNNI3	-0.220565	0.252288	Cluster-6	0.225213	1.53819e-15			TNNI3	0.252288	Cluster-6	0.225213	1.53819e-15	Positive		CADM3	0.731146	Cluster-4	-0.412786	1.48676e-51	Negative
SLC16A6	-0.160035	0.309145	Cluster-6	0.224799	1.73696e-15			SLC16A6	0.309145	Cluster-6	0.224799	1.73696e-15	Positive		RUNX1T1	0.746337	Cluster-4	-0.412682	1.58351e-51	Negative
ENSG00000286519	-0.140692	0.245913	Cluster-6	0.224552	1.86769e-15			ENSG00000286519	0.245913	Cluster-6	0.224552	1.86769e-15	Positive		PTPN14	0.687317	Cluster-4	-0.412448	1.82657e-51	Negative
NKX6-1	0.0434446	0.300473	Cluster-6	0.224503	1.89506e-15			NKX6-1	0.300473	Cluster-6	0.224503	1.89506e-15	Positive		ENSG00000286250	0.537329	Cluster-4	-0.412431	1.84621e-51	Negative
ENSG00000273267	-0.101409	0.301475	Cluster-6	0.224157	2.0973e-15			ENSG00000273267	0.301475	Cluster-6	0.224157	2.0973e-15	Positive		SMIM10	0.675237	Cluster-4	-0.412332	1.9605e-51	Negative
CXCL13	-0.0362442	0.296955	Cluster-6	0.223683	2.40874e-15			CXCL13	0.296955	Cluster-6	0.223683	2.40874e-15	Positive		ECSCR	0.606489	Cluster-4	-0.412303	1.99565e-51	Negative
ENSG00000256955	-0.234371	0.381315	Cluster-6	0.223288	2.70322e-15			ENSG00000256955	0.381315	Cluster-6	0.223288	2.70322e-15	Positive		RGS2	0.632869	Cluster-4	-0.412175	2.15806e-51	Negative
IFNL2	-0.211484	0.353105	Cluster-6	0.223223	2.7551e-15			IFNL2	0.353105	Cluster-6	0.223223	2.7551e-15	Positive		PTN	0.65463	Cluster-4	-0.412122	2.22826e-51	Negative
LIX1	-0.0183306	0.254346	Cluster-6	0.223195	2.77697e-15			LIX1	0.254346	Cluster-6	0.223195	2.77697e-15	Positive		MT1JP	0.532811	Cluster-4	-0.412035	2.35026e-51	Negative
IFNL3	-0.196079	0.347718	Cluster-6	0.223043	2.90312e-15			IFNL3	0.347718	Cluster-6	0.223043	2.90312e-15	Positive		ABCA5	0.517254	Cluster-4	-0.411946	2.48011e-51	Negative
ENSG00000258010	-0.131332	0.187529	Cluster-6	0.222928	3.00158e-15			ENSG00000258010	0.187529	Cluster-6	0.222928	3.00158e-15	Positive		PTGFR	0.719139	Cluster-4	-0.411884	2.57625e-51	Negative
ENSG00000287626	-0.0415598	0.292324	Cluster-6	0.222467	3.43242e-15			ENSG00000287626	0.292324	Cluster-6	0.222467	3.43242e-15	Positive		SAMD4A	0.655825	Cluster-4	-0.411682	2.91208e-51	Negative
LINC03053	-0.153288	0.338784	Cluster-6	0.222457	3.4422e-15			LINC03053	0.338784	Cluster-6	0.222457	3.4422e-15	Positive		SCN2A	0.64107	Cluster-4	-0.411517	3.21897e-51	Negative
ENSG00000280068	-0.266445	0.319349	Cluster-6	0.222365	3.53572e-15			ENSG00000280068	0.319349	Cluster-6	0.222365	3.53572e-15	Positive		ADGRL4	0.727104	Cluster-4	-0.411482	3.28935e-51	Negative
FGFR3	-0.135178	0.300946	Cluster-6	0.222023	3.90357e-15			FGFR3	0.300946	Cluster-6	0.222023	3.90357e-15	Positive		PDLIM3	0.585998	Cluster-4	-0.411478	3.29618e-51	Negative
SYT13	-0.175635	0.328724	Cluster-6	0.221989	3.94223e-15			SYT13	0.328724	Cluster-6	0.221989	3.94223e-15	Positive		ATF3	0.603316	Cluster-4	-0.411127	4.08012e-51	Negative
H3C7	-0.186139	0.307965	Cluster-6	0.221963	3.97221e-15			H3C7	0.307965	Cluster-6	0.221963	3.97221e-15	Positive		DCDC2C	0.61304	Cluster-4	-0.41108	4.19928e-51	Negative
ENSG00000272583	-0.0468899	0.317504	Cluster-6	0.221894	4.05232e-15			ENSG00000272583	0.317504	Cluster-6	0.221894	4.05232e-15	Positive		SRL	0.685191	Cluster-4	-0.410678	5.35847e-51	Negative
DDX3ILA1	-0.177628	0.26059	Cluster-6	0.221819	4.14217e-15			DDX3ILA1	0.26059	Cluster-6	0.221819	4.14217e-15	Positive		PTGES3P2	0.588828	Cluster-4	-0.410482	6.03368e-51	Negative
H3C8	-0.191099	0.326605	Cluster-6	0.221656	4.34135e-15			H3C8	0.326605	Cluster-6	0.221656	4.34135e-15	Positive		ABCC9	0.677857	Cluster-4	-0.41037	6.45881e-51	Negative
COL6A5	-0.024394	0.310498	Cluster-6	0.221653	4.34584e-15			COL6A5	0.310498	Cluster-6	0.221653	4.34584e-15	Positive		RCAN1	0.622614	Cluster-4	-0.410232	7.01803e-51	Negative
PLEKHD1	-0.146112	0.328949	Cluster-6	0.221603	4.40899e-15			PLEKHD1	0.328949	Cluster-6	0.221603	4.40899e-15	Positive		LINC00641	0.565601	Cluster-4	-0.410023	7.96588e-51	Negative
DNAJC22	-0.0519393	0.375401	Cluster-6	0.220897	5.40518e-15			DNAJC22	0.375401	Cluster-6	0.220897	5.40518e-15	Positive		KLF14	0.583161	Cluster-4	-0.409955	8.30001e-51	Negative
CAPN13	-0.124424	0.294533	Cluster-6	0.220499	6.06129e-15			CAPN13	0.294533	Cluster-6	0.220499	6.06129e-15	Positive		ANGPTL2	0.659716	Cluster-4	-0.409938	8.38737e-51	Negative
WASIR2	-0.191146	0.325085	Cluster-6	0.220226	6.55547e-15			WASIR2	0.325085	Cluster-6	0.220226	6.55547e-15	Positive		HOXA9	0.591148	Cluster-4	-0.409573	1.04536e-50	Negative
PRR15	-0.183175	0.257193	Cluster-6	0.219761	7.49272e-15			PRR15	0.257193	Cluster-6	0.219761	7.49272e-15	Positive		SNTG2	0.598214	Cluster-4	-0.409105	1.3864e-50	Negative
IDH1P1	-0.151486	0.261351	Cluster-6	0.219117	9.00894e-15			IDH1P1	0.261351	Cluster-6	0.219117	9.00894e-15	Positive		LINC02104	0.589238	Cluster-4	-0.40907	1.41591e-50	Negative
IL12B	0.116194	0.302272	Cluster-6	0.218921	9.52779e-15			IL12B	0.302272	Cluster-6	0.218921	9.52779e-15	Positive		LINC01266	0.571192	Cluster-4	-0.408874	1.59393e-50	Negative
ENSG00000287852	-0.162887	0.310105	Cluster-6	0.218621	1.03788e-14			ENSG00000287852	0.310105	Cluster-6	0.218621	1.03788e-14	Positive		OSR1	0.694971	Cluster-4	-0.40885	1.61696e-50	Negative
KLHL38	-0.095399	0.33304	Cluster-6	0.21862	1.03805e-14			KLHL38	0.33304	Cluster-6	0.21862	1.03805e-14	Positive		BOC	0.771877	Cluster-4	-0.40864	1.8345e-50	Negative
ENSG00000266830	-0.152136	0.341742	Cluster-6	0.21857	1.05306e-14			ENSG00000266830	0.341742	Cluster-6	0.21857	1.05306e-14	Positive		DLC1	0.692655	Cluster-4	-0.408561	1.92391e-50	Negative
CXCR2P1	-0.10571	0.386995	Cluster-6	0.217358	1.48568e-14			CXCR2P1	0.386995	Cluster-6	0.217358	1.48568e-14	Positive		ENSG00000228139	0.490068	Cluster-4	-0.408552	1.93418e-50	Negative
SERPINA9	-0.117644	0.233004	Cluster-6	0.21732	1.50182e-14			SERPINA9	0.233004	Cluster-6	0.21732	1.50182e-14	Positive		WSCD1	0.634648	Cluster-4	-0.408531	1.95914e-50	Negative
SPACA4	-0.082561	0.244523	Cluster-6	0.217169	1.56717e-14			SPACA4	0.244523	Cluster-6	0.217169	1.56717e-14	Positive		ADAMTSL4	0.578065	Cluster-4	-0.408203	2.38567e-50	Negative
ENSG00000287301	-0.202364	0.225837	Cluster-6	0.217111	1.59313e-14			ENSG00000287301	0.225837	Cluster-6	0.217111	1.59313e-14	Positive		WHAMMP2	0.635235	Cluster-4	-0.408185	2.4129e-50	Negative
FIBCD1	-0.176099	0.318186	Cluster-6	0.216976	1.65517e-14			FIBCD1	0.318186	Cluster-6	0.216976	1.65517e-14	Positive		FGFBP1	0.520323	Cluster-4	-0.407954	2.77175e-50	Negative
ENSG00000253821	-0.209116	0.333341	Cluster-6	0.216974	1.6562e-14			ENSG00000253821	0.333341	Cluster-6	0.216974	1.6562e-14	Positive		LINC01091	0.570734	Cluster-4	-0.407931	2.80902e-50	Negative
CRYBA2	-0.222517	0.248451	Cluster-6	0.216972	1.65721e-14			CRYBA2	0.248451	Cluster-6	0.216972	1.65721e-14	Positive		NFIB	0.614474	Cluster-4	-0.407755	3.12211e-50	Negative
ENSG00000224715	-0.122062	0.208947	Cluster-6	0.216455	1.91784e-14			ENSG00000224715	0.208947	Cluster-6	0.216455	1.91784e-14	Positive		ENSG00000226239	0.597464	Cluster-4	-0.407639	3.34858e-50	Negative
H4C3	-0.12418	0.216834	Cluster-6	0.216086	2.12754e-14			H4C3	0.216834	Cluster-6	0.216086	2.12754e-14	Positive		SMIM10L2B	0.565802	Cluster-4	-0.407489	3.66305e-50	Negative
CST6	-0.0636534	0.296479	Cluster-6	0.216065	2.14036e-14			CST6	0.296479	Cluster-6	0.216065	2.14036e-14	Positive		OGN	0.65725	Cluster-4	-0.407438	3.77676e-50	Negative
LINC00940	-0.15002	0.225875	Cluster-6	0.216026	2.16388e-14			LINC00940	0.225875	Cluster-6	0.216026	2.16388e-14	Positive		YPEL4	0.706412	Cluster-4	-0.407365	3.94461e-50	Negative
ENSG00000287760	-0.219974	0.377022	Cluster-6	0.215994	2.18351e-14			ENSG00000287760	0.377022	Cluster-6	0.215994	2.18351e-14	Positive		LINC01058	0.576232	Cluster-4	-0.407267	4.18437e-50	Negative
GBP5	0.0376244	0.387037	Cluster-6	0.215431	2.55762e-14			GBP5	0.387037	Cluster-6	0.215431	2.55762e-14	Positive		PACRG-AS1	0.545596	Cluster-4	-0.407201	4.35234e-50	Negative
SYT5	-0.177397	0.312099	Cluster-6	0.215375	2.59801e-14			SYT5	0.312099	Cluster-6	0.215375	2.59801e-14	Positive		KCTD8	0.49726	Cluster-4	-0.407128	4.54833e-50	Negative
MNX1	-0.135505	0.323099	Cluster-6	0.215191	2.73556e-14			MNX1	0.323099	Cluster-6	0.215191	2.73556e-14	Positive		ENSG00000224239	0.525788	Cluster-4	-0.407103	4.61556e-50	Negative
ENSG00000287446	-0.152662	0.351919	Cluster-6	0.215131	2.78177e-14			ENSG00000287446	0.351919	Cluster-6	0.215131	2.78177e-14	Positive		TLE1-DT	0.534086	Cluster-4	-0.40705	4.76568e-50	Negative
LINC03057	-0.078513	0.293934	Cluster-6	0.21497	2.9103e-14			LINC03057	0.293934	Cluster-6	0.21497	2.9103e-14	Positive		DES	0.575769	Cluster-4	-0.407019	4.85572e-50	Negative
CHRNA9	-0.176601	0.259696	Cluster-6	0.21485	3.00999e-14			CHRNA9	0.259696	Cluster-6	0.21485	3.00999e-14	Positive		DAAM2-AS1	0.586293	Cluster-4	-0.406951	5.05571e-50	Negative
FOXJ1	-0.173878	0.313312	Cluster-6	0.214848	3.01176e-14			FOXJ1	0.313312	Cluster-6	0.214848	3.01176e-14	Positive		CDH5	0.717822	Cluster-4	-0.406852	5.36329e-50	Negative
LINC01644	-0.149707	0.220128	Cluster-6	0.214792	3.05902e-14			LINC01644	0.220128	Cluster-6	0.214792	3.05902e-14	Positive		RUNDC3B	0.635708	Cluster-4	-0.406823	5.45714e-50	Negative
KPNA7	-0.0941547	0.347491	Cluster-6	0.21453	3.29174e-14			KPNA7	0.347491	Cluster-6	0.21453	3.29174e-14	Positive		STX11	0.593994	Cluster-4	-0.406821	5.4637e-50	Negative
PCP2	-0.197955	0.221661	Cluster-6	0.214112	3.69811e-14			PCP2	0.221661	Cluster-6	0.214112	3.69811e-14	Positive		C12orf54	0.552862	Cluster-4	-0.406554	6.40938e-50	Negative
LINC02461	0.217666	0.124929	Cluster-6	0.21383	4.00068e-14			LINC02461	0.124929	Cluster-6	0.21383	4.00068e-14	Positive		FLRT2-AS1	0.702083	Cluster-4	-0.406422	6.93813e-50	Negative
CACNG4	-0.0985241	0.345514	Cluster-6	0.213102	4.89724e-14			CACNG4	0.345514	Cluster-6	0.213102	4.89724e-14	Positive		ALDOC	0.374561	Cluster-4	-0.406142	8.20003e-50	Negative
HNRNPA1P57	-0.0754091	0.212442	Cluster-6	0.213037	4.98679e-14			HNRNPA1P57	0.212442	Cluster-6	0.213037	4.98679e-14	Positive		STXBP6	0.556583	Cluster-4	-0.406018	8.82795e-50	Negative
LINC01649	-0.139448	0.267655	Cluster-6	0.212982	5.06374e-14			LINC01649	0.267655	Cluster-6	0.212982	5.06374e-14	Positive		DLK1	0.48481	Cluster-4	-0.405856	9.72548e-50	Negative
CGA	-0.258424	0.256766	Cluster-6	0.212004	6.6363e-14			CGA	0.256766	Cluster-6	0.212004	6.6363e-14	Positive		ENSG00000268798	0.523385	Cluster-4	-0.405762	1.02841e-49	Negative
ATP6V0D2	-0.0520958	0.378376	Cluster-6	0.211846	6.93145e-14			ATP6V0D2	0.378376	Cluster-6	0.211846	6.93145e-14	Positive		ENSG00000258572	0.576393	Cluster-4	-0.405702	1.06586e-49	Negative
NAT1	-0.0823587	0.209476	Cluster-6	0.21053	9.95039e-14			NAT1	0.209476	Cluster-6	0.21053	9.95039e-14	Positive		JAZF1-AS1	0.558793	Cluster-4	-0.405483	1.21472e-49	Negative
FOXD3	-0.0744072	0.276759	Cluster-6	0.20995	1.16589e-13			FOXD3	0.276759	Cluster-6	0.20995	1.16589e-13	Positive		CPA2	0.491068	Cluster-4	-0.405349	1.31557e-49	Negative
ENSG00000286456	-0.193647	0.345824	Cluster-6	0.209928	1.17304e-13			ENSG00000286456	0.345824	Cluster-6	0.209928	1.17304e-13	Positive		NCAM1	0.602529	Cluster-4	-0.405338	1.32376e-49	Negative
CFAP47	-0.0864986	0.289955	Cluster-6	0.209879	1.18857e-13			CFAP47	0.289955	Cluster-6	0.209879	1.18857e-13	Positive		EFEMP1	0.583861	Cluster-4	-0.405249	1.39583e-49	Negative
HOTAIR	-0.0250905	0.309646	Cluster-6	0.209834	1.20344e-13			HOTAIR	0.309646	Cluster-6	0.209834	1.20344e-13	Positive		IRX6	0.528593	Cluster-4	-0.40522	1.4201e-49	Negative
RET	-0.180185	0.313576	Cluster-6	0.209833	1.20369e-13			RET	0.313576	Cluster-6	0.209833	1.20369e-13	Positive		P3H2	0.659145	Cluster-4	-0.405082	1.54165e-49	Negative
FABP6	-0.21981	0.315284	Cluster-6	0.209534	1.30603e-13			FABP6	0.315284	Cluster-6	0.209534	1.30603e-13	Positive		TWIST2	0.662896	Cluster-4	-0.404952	1.66509e-49	Negative
IGFALS	-0.135245	0.20664	Cluster-6	0.209267	1.40434e-13			IGFALS	0.20664	Cluster-6	0.209267	1.40434e-13	Positive		TENM1	0.63081	Cluster-4	-0.404925	1.69253e-49	Negative
CDC20B	-0.121983	0.240141	Cluster-6	0.209033	1.49668e-13			CDC20B	0.240141	Cluster-6	0.209033	1.49668e-13	Positive		CCDC141	0.628473	Cluster-4	-0.40486	1.75967e-49	Negative
SOX11	-0.103914	0.361143	Cluster-6	0.208739	1.62103e-13			SOX11	0.361143	Cluster-6	0.208739	1.62103e-13	Positive		GPR182	0.624037	Cluster-4	-0.404547	2.11843e-49	Negative
DUSP13B	-0.216708	0.278132	Cluster-6	0.208632	1.66857e-13			DUSP13B	0.278132	Cluster-6	0.208632	1.66857e-13	Positive		SH3TC2	0.601101	Cluster-4	-0.404352	2.37832e-49	Negative
ENSG00000283162	-0.0938894	0.267135	Cluster-6	0.20829	1.83089e-13			ENSG00000283162	0.267135	Cluster-6	0.20829	1.83089e-13	Positive		LILRB5	0.540479	Cluster-4	-0.404289	2.46908e-49	Negative
ASPN	0.117106	0.209512	Cluster-6	0.208089	1.93339e-13			ASPN	0.209512	Cluster-6	0.208089	1.93339e-13	Positive		TRPM6	0.726787	Cluster-4	-0.404259	2.51316e-49	Negative
KCNK15	-0.127447	0.255913	Cluster-6	0.208014	1.9725e-13			KCNK15	0.255913	Cluster-6	0.208014	1.9725e-13	Positive		PLPPR1	0.543565	Cluster-4	-0.404157	2.66964e-49	Negative
ARHGAP29-AS1	-0.149199	0.227533	Cluster-6	0.207452	2.296e-13			ARHGAP29-AS1	0.227533	Cluster-6	0.207452	2.296e-13	Positive		WARS2-IT1	0.589133	Cluster-4	-0.403976	2.97225e-49	Negative
CSAG1	-0.212122	0.28539	Cluster-6	0.20739	2.33472e-13			CSAG1	0.28539	Cluster-6	0.20739	2.33472e-13	Positive		IGFBP1	0.432973	Cluster-4	-0.403669	3.56488e-49	Negative
EMX1	-0.119456	0.250778	Cluster-6	0.206906	2.65933e-13			EMX1	0.250778	Cluster-6	0.206906	2.65933e-13	Positive		ENSG00000275088	0.568032	Cluster-4	-0.403565	3.79179e-49	Negative
TMEM151A	-0.172952	0.302591	Cluster-6	0.206323	3.10992e-13			TMEM151A	0.302591	Cluster-6	0.206323	3.10992e-13	Positive		F3	0.628851	Cluster-4	-0.403289	4.46303e-49	Negative
KCNJ6	-0.0632174	0.300575	Cluster-6	0.206169	3.24085e-13			KCNJ6	0.300575	Cluster-6	0.206169	3.24085e-13	Positive		ENSG00000287232	0.667173	Cluster-4	-0.403204	4.6919e-49	Negative
CCDC185	-0.128886	0.284457	Cluster-6	0.205008	4.41896e-13			CCDC185	0.284457	Cluster-6	0.205008	4.41896e-13	Positive		IL6-AS1	0.636341	Cluster-4	-0.403128	4.90819e-49	Negative
TYRP1	-0.123487	0.290443	Cluster-6	0.204956	4.48078e-13			TYRP1	0.290443	Cluster-6	0.204956	4.48078e-13	Positive		LMX1A	0.526192	Cluster-4	-0.403031	5.19679e-49	Negative
SPINK4	-0.247248	0.24075	Cluster-6	0.204927	4.5149e-13			SPINK4	0.24075	Cluster-6	0.204927	4.5149e-13	Positive		RASIP1	0.62189	Cluster-4	-0.40298	5.3571e-49	Negative
USP41P	-0.124579	0.388411	Cluster-6	0.204777	4.69836e-13			USP41P	0.388411	Cluster-6	0.204777	4.69836e-13	Positive		NCALD	0.49963	Cluster-4	-0.402963	5.4107e-49	Negative
PRAC2	-0.178262	0.253517	Cluster-6	0.204446	5.13072e-13			PRAC2	0.253517	Cluster-6	0.204446	5.13072e-13	Positive		SNHG26	0.668681	Cluster-4	-0.402812	5.91488e-49	Negative
VN1R48P	-0.111379	0.219678	Cluster-6	0.204054	5.69297e-13			VN1R48P	0.219678	Cluster-6	0.204054	5.69297e-13	Positive		FTOP1	0.616731	Cluster-4	-0.402644	6.53025e-49	Negative
LINC00659	-0.139574	0.330317	Cluster-6	0.203622	6.38198e-13			LINC00659	0.330317	Cluster-6	0.203622	6.38198e-13	Positive		NPAS4	0.585886	Cluster-4	-0.402592	6.7326e-49	Negative
TNR	0.143986	0.198627	Cluster-4	0.203327	6.89985e-13			TNR	0.198627	Cluster-4	0.203327	6.89985e-13	Positive		LINC02458	0.548991	Cluster-4	-0.40236	7.71929e-49	Negative
CST5	-0.15182	0.163131	Cluster-6	0.203275	6.99478e-13			CST5	0.163131	Cluster-6	0.203275	6.99478e-13	Positive		PLCXD3	0.712797	Cluster-4	-0.40235	7.76488e-49	Negative
CLGN	-0.0921898	0.278853	Cluster-6	0.20251	8.55635e-13			CLGN	0.278853	Cluster-6	0.20251	8.55635e-13	Positive		EDN3	0.642473	Cluster-4	-0.402307	7.96507e-49	Negative
ARHGAP16P	-0.112359	0.168669	Cluster-6	0.202016	9.74036e-13			ARHGAP16P	0.168669	Cluster-6	0.202016	9.74036e-13	Positive		CCL24	0.553057	Cluster-4	-0.402137	8.80463e-49	Negative
ENSG00000253125	-0.11831	0.222226	Cluster-6	0.201573	1.09386e-12			ENSG00000253125	0.222226	Cluster-6	0.201573	1.09386e-12	Positive		ENSG00000262370	0.636824	Cluster-4	-0.402072	9.14682e-49	Negative
TUBA3D	-0.102824	0.206287	Cluster-6	0.201049	1.25417e-12			TUBA3D	0.206287	Cluster-6	0.201049	1.25417e-12	Positive		MIR130AHG	0.65132	Cluster-4	-0.402022	9.41998e-49	Negative
KRT8P11	-0.177438	0.396742	Cluster-6	0.201021	1.26341e-12			KRT8P11	0.396742	Cluster-6	0.201021	1.26341e-12	Positive		ENSG00000287342	0.513388	Cluster-4	-0.401823	1.05889e-48	Negative
LINC01096	-0.0140713	0.300966	Cluster-6	0.200951	1.28683e-12			LINC01096	0.300966	Cluster-6	0.200951	1.28683e-12	Positive		NECTIN3	0.678234	Cluster-4	-0.401277	1.4593e-48	Negative
PYDC1	-0.0826907	0.181467	Cluster-6	0.200922	1.29631e-12			PYDC1	0.181467	Cluster-6	0.200922	1.29631e-12	Positive		DNM1P47	0.649335	Cluster-4	-0.401056	1.66205e-48	Negative
SAMD11	-0.00786477	0.234802	Cluster-6	0.200665	1.38613e-12			SAMD11	0.234802	Cluster-6	0.200665	1.38613e-12	Positive		PENK-AS1	0.549796	Cluster-4	-0.400583	2.19247e-48	Negative
LINC00052	-0.170184	0.313169	Cluster-6	0.200532	1.43517e-12			LINC00052	0.313169	Cluster-6	0.200532	1.43517e-12	Positive		NRXN1	0.530597	Cluster-4	-0.400451	2.36882e-48	Negative
ENSG00000231868	-0.0175257	0.227413	Cluster-6	0.200178	1.57351e-12			ENSG00000231868	0.227413	Cluster-6	0.200178	1.57351e-12	Positive		HAND2-AS1	0.737475	Cluster-4	-0.400241	2.67845e-48	Negative
GDF15	-0.185497	0.269922	Cluster-6	0.199269	1.99118e-12			GDF15	0.269922	Cluster-6	0.199269	1.99118e-12	Positive		C4BPA	0.556477	Cluster-4	-0.400219	2.71353e-48	Negative
SMYD3-AS1	-0.106224	0.111607	Cluster-6	0.198966	2.15291e-12			SMYD3-AS1	0.111607	Cluster-6	0.198966	2.15291e-12	Positive		THRSP	0.422015	Cluster-4	-0.400182	2.77208e-48	Negative
NPHS1	-0.0559794	0.229701	Cluster-6	0.198439	2.46619e-12			NPHS1	0.229701	Cluster-6	0.198439	2.46619e-12	Positive		C6orf58	0.517515	Cluster-4	-0.400129	2.86035e-48	Negative
MAB21L4	-0.0643374	0.335975	Cluster-6	0.198127	2.67215e-12			MAB21L4	0.335975	Cluster-6	0.198127	2.67215e-12	Positive		CETN4P	0.52335	Cluster-4	-0.40012	2.87546e-48	Negative
HHIPL2	-0.212203	0.269595	Cluster-6	0.198044	2.72947e-12			HHIPL2	0.269595	Cluster-6	0.198044	2.72947e-12	Positive		SEMA6D	0.601163	Cluster-4	-0.40011	2.89097e-48	Negative
SPDEF	-0.180998	0.270077	Cluster-6	0.197583	3.07205e-12			SPDEF	0.270077	Cluster-6	0.197583	3.07205e-12	Positive		FOXP2	0.661748	Cluster-4	-0.400002	3.08057e-48	Negative
TUBA3E	-0.166914	0.206434	Cluster-6	0.197037	3.53229e-12			TUBA3E	0.206434	Cluster-6	0.197037	3.53229e-12	Positive		ABLIM1	0.568467	Cluster-4	-0.39946	4.2266e-48	Negative
HMX2	-0.174162	0.29403	Cluster-6	0.196819	3.73452e-12			HMX2	0.29403	Cluster-6	0.196819	3.73452e-12	Positive		PCDH18	0.742711	Cluster-4	-0.399315	4.60009e-48	Negative
ENSG00000269353	-0.154254	0.205014	Cluster-6	0.196779	3.77331e-12			ENSG00000269353	0.205014	Cluster-6	0.196779	3.77331e-12	Positive		MIR23AHG	0.599941	Cluster-4	-0.399054	5.35361e-48	Negative
SLC25A24P1	-0.137725	0.208637	Cluster-6	0.196772	3.77997e-12			SLC25A24P1	0.208637	Cluster-6	0.196772	3.77997e-12	Positive		NEUROG2	0.483468	Cluster-4	-0.399017	5.47038e-48	Negative
SLC44A4	-0.12754	0.205392	Cluster-6	0.196558	3.99131e-12			SLC44A4	0.205392	Cluster-6	0.196558	3.99131e-12	Positive		ENSG00000188525	0.572795	Cluster-4	-0.399017	5.47314e-48	Negative
INSYN2A	-0.121069	0.164237	Cluster-6	0.195992	4.60983e-12			INSYN2A	0.164237	Cluster-6	0.195992	4.60983e-12	Positive		LRFN5-DT	0.706355	Cluster-4	-0.398752	6.38485e-48	Negative
GATA3	-0.17273	0.264035	Cluster-6	0.19571	4.95169e-12			GATA3	0.264035	Cluster-6	0.19571	4.95169e-12	Positive		CCDC85A	0.52462	Cluster-4	-0.397972	1.00476e-47	Negative
PAX1	0.020197	0.2444	Cluster-6	0.195535	5.17635e-12			PAX1	0.2444	Cluster-6	0.195535	5.17635e-12	Positive		LINC00506	0.720297	Cluster-4	-0.397769	1.13005e-47	Negative
CYP21A2	-0.0434476	0.187569	Cluster-6	0.195404	5.3513e-12			CYP21A2	0.187569	Cluster-6	0.195404	5.3513e-12	Positive		SLC10A6	0.607036	Cluster-4	-0.397702	1.1746e-47	Negative
ERVV-2	-0.151895	0.356596	Cluster-6	0.195331	5.45044e-12			ERVV-2	0.356596	Cluster-6	0.195331	5.45044e-12	Positive		ALDH2	0.512646	Cluster-4	-0.39733	1.45785e-47	Negative
CCDC187	-0.162162	0.262147	Cluster-6	0.195242	5.57449e-12			CCDC187	0.262147	Cluster-6	0.195242	5.57449e-12	Positive		ENSG00000285955	0.643382	Cluster-4	-0.397282	1.49888e-47	Negative
INSM1	-0.146525	0.251018	Cluster-6	0.195185	5.65595e-12			INSM1	0.251018	Cluster-6	0.195185	5.65595e-12	Positive		PTGDR2	0.567772	Cluster-4	-0.397016	1.74779e-47	Negative
TMPRSS4	-0.147751	0.376835	Cluster-6	0.193387	8.89264e-12			TMPRSS4	0.376835	Cluster-6	0.193387	8.89264e-12	Positive		PRELP	0.675758	Cluster-4	-0.396956	1.80947e-47	Negative
ORM1	-0.16937	0.224633	Cluster-6	0.193132	9.47737e-12			ORM1	0.224633	Cluster-6	0.193132	9.47737e-12	Positive		PLP1	0.633764	Cluster-4	-0.396953	1.81317e-47	Negative
ENSG00000204049	-0.172488	0.200193	Cluster-6	0.192661	1.06625e-11			ENSG00000204049	0.200193	Cluster-6	0.192661	1.06625e-11	Positive		LINC00987	0.677856	Cluster-4	-0.396407	2.48451e-47	Negative
PERCC1	-0.102857	0.211281	Cluster-6	0.192151	1.21053e-11			PERCC1	0.211281	Cluster-6	0.192151	1.21053e-11	Positive		ENSG00000260306	0.619919	Cluster-4	-0.396356	2.55865e-47	Negative
HOXC10	-0.0360891	0.312612	Cluster-6	0.191378	1.46679e-11			HOXC10	0.312612	Cluster-6	0.191378	1.46679e-11	Positive		DSC1	0.609406	Cluster-4	-0.396177	2.83811e-47	Negative
SMIM32	-0.242217	0.265841	Cluster-6	0.189635	2.25454e-11			SMIM32	0.265841	Cluster-6	0.189635	2.25454e-11	Positive		UTS2B	0.614508	Cluster-4	-0.396072	3.01421e-47	Negative
CYP21A1P	-0.0436954	0.186916	Cluster-6	0.189416	2.37865e-11			CYP21A1P	0.186916	Cluster-6	0.189416	2.37865e-11	Positive		ENSG00000275569	0.553006	Cluster-4	-0.396036	3.07863e-47	Negative
ENSG00000225107	-0.074211	0.257213	Cluster-6	0.189158	2.5338e-11			ENSG00000225107	0.257213	Cluster-6	0.189158	2.5338e-11	Positive		LHX6	0.644779	Cluster-4	-0.395959	3.21825e-47	Negative
ZNF725P	-0.0860945	0.223524	Cluster-6	0.187718	3.59999e-11			ZNF725P	0.223524	Cluster-6	0.187718	3.59999e-11	Positive		NYAP1	0.502501	Cluster-4	-0.395775	3.57778e-47	Negative
DOK7	-0.15234	0.219529	Cluster-6	0.187205	4.07694e-11			DOK7	0.219529	Cluster-6	0.187205	4.07694e-11	Positive		ADHFE1	0.484544	Cluster-4	-0.395735	3.66201e-47	Negative
FOXA1	-0.147886	0.254074	Cluster-6	0.186533	4.79591e-11			FOXA1	0.254074	Cluster-6	0.186533	4.79591e-11	Positive		UTRN	0.648707	Cluster-4	-0.395706	3.72363e-47	Negative
IL20	-0.0918064	0.298336	Cluster-6	0.185956	5.51147e-11			IL20	0.298336	Cluster-6	0.185956	5.51147e-11	Positive		ENTREP1	0.551818	Cluster-4	-0.395439	4.34226e-47	Negative
CACNG1	-0.114161	0.269244	Cluster-6	0.185596	6.0098e-11			CACNG1	0.269244	Cluster-6	0.185596	6.0098e-11	Positive		ENSG00000287401	0.514637	Cluster-4	-0.39541	4.41429e-47	Negative
TSPAN1	-0.159211	0.229356	Cluster-6	0.185439	6.24067e-11			TSPAN1	0.229356	Cluster-6	0.185439	6.24067e-11	Positive		TMEM47	0.614841	Cluster-4	-0.395299	4.70443e-47	Negative
PPP2R2C	-0.12358	0.273725	Cluster-6	0.18514	6.7043e-11			PPP2R2C	0.273725	Cluster-6	0.18514	6.7043e-11	Positive		RGS7BP	0.646878	Cluster-4	-0.395277	4.76381e-47	Negative
CYP4F23P	-0.0812307	0.22813	Cluster-6	0.185019	6.90087e-11			CYP4F23P	0.22813	Cluster-6	0.185019	6.90087e-11	Positive		LINC03095	0.602076	Cluster-4	-0.395219	4.92516e-47	Negative
MNX1-AS1	-0.150448	0.307188	Cluster-6	0.184906	7.08987e-11			MNX1-AS1	0.307188	Cluster-6	0.184906	7.08987e-11	Positive		KLHL30	0.508585	Cluster-4	-0.39517	5.06705e-47	Negative
ENSG00000250643	-0.171211	0.268238	Cluster-6	0.184698	7.45184e-11			ENSG00000250643	0.268238	Cluster-6	0.184698	7.45184e-11	Positive		PCARE	0.554082	Cluster-4	-0.395058	5.40351e-47	Negative
RN7SL3	-0.175272	0.209367	Cluster-6	0.183991	8.8191e-11			RN7SL3	0.209367	Cluster-6	0.183991	8.8191e-11	Positive		DBX2	0.709469	Cluster-4	-0.395045	5.44552e-47	Negative
MED15P4	-0.195669	0.217448	Cluster-6	0.183848	9.12422e-11			MED15P4	0.217448	Cluster-6	0.183848	9.12422e-11	Positive		PRDM16	0.659672	Cluster-4	-0.395011	5.55101e-47	Negative
SPDYC	-0.194383	0.333794	Cluster-6	0.182534	1.24554e-10			SPDYC	0.333794	Cluster-6	0.182534	1.24554e-10	Positive		ENSG00000280294	0.60187	Cluster-4	-0.394987	5.62766e-47	Negative
GUCY1B2	-0.084607	0.2961	Cluster-6	0.182031	1.40227e-10			GUCY1B2	0.2961	Cluster-6	0.182031	1.40227e-10	Positive		ENSG00000258168	0.66683	Cluster-4	-0.394965	5.70188e-47	Negative
EPIC1	-0.114553	0.279845	Cluster-6	0.181425	1.61692e-10			EPIC1	0.279845	Cluster-6	0.181425	1.61692e-10	Positive		MTCL3	0.538328	Cluster-4	-0.394917	5.85997e-47	Negative
F7	-0.0484874	0.207217	Cluster-6	0.181354	1.64374e-10			F7	0.207217	Cluster-6	0.181354	1.64374e-10	Positive		APOLD1	0.6189	Cluster-4	-0.394778	6.3481e-47	Negative
LINC00898	-0.136841	0.297885	Cluster-6	0.181125	1.73445e-10			LINC00898	0.297885	Cluster-6	0.181125	1.73445e-10	Positive		ATP1B2	0.625719	Cluster-4	-0.3946	7.03126e-47	Negative
PNLIPRP2	-0.121269	0.238625	Cluster-6	0.18111	1.74061e-10			PNLIPRP2	0.238625	Cluster-6	0.18111	1.74061e-10	Positive		PTPN21	0.666958	Cluster-4	-0.394493	7.4745e-47	Negative
HOXC12	-0.0914748	0.307806	Cluster-6	0.180779	1.88049e-10			HOXC12	0.307806	Cluster-6	0.180779	1.88049e-10	Positive		ENSG00000288079	0.630503	Cluster-4	-0.394266	8.51386e-47	Negative
ENSG00000260573	-0.157221	0.20412	Cluster-6	0.180108	2.19904e-10			ENSG00000260573	0.20412	Cluster-6	0.180108	2.19904e-10	Positive		MIR27B	0.505464	Cluster-4	-0.394193	8.8775e-47	Negative
BMPR1B	-0.114448	0.16832	Cluster-6	0.180054	2.22701e-10			BMPR1B	0.16832	Cluster-6	0.180054	2.22701e-10	Positive		GIMAP6	0.694469	Cluster-4	-0.394184	8.92468e-47	Negative
LINC01224	-0.133711	0.275742	Cluster-6	0.179905	2.30563e-10			LINC01224	0.275742	Cluster-6	0.179905	2.30563e-10	Positive		SMAD9	0.73749	Cluster-4	-0.394113	9.29142e-47	Negative
AKR7A3	-0.194361	0.219277	Cluster-6	0.179679	2.42979e-10			AKR7A3	0.219277	Cluster-6	0.179679	2.42979e-10	Positive		FLRT2	0.748867	Cluster-4	-0.394099	9.36717e-47	Negative
ABCC13	-0.0877167	0.211765	Cluster-6	0.177861	3.69841e-10			ABCC13	0.211765	Cluster-6	0.177861	3.69841e-10	Positive		PRKD1	0.692346	Cluster-4	-0.393978	1.0041e-46	Negative
OTOR	-0.0856404	0.259145	Cluster-6	0.177803	3.74793e-10			OTOR	0.259145	Cluster-6	0.177803	3.74793e-10	Positive		PTCHD1	0.581876	Cluster-4	-0.393977	1.00428e-46	Negative
KCNF1	-0.142095	0.309795	Cluster-6	0.177604	3.92331e-10			KCNF1	0.309795	Cluster-6	0.177604	3.92331e-10	Positive		LINC01484	0.464222	Cluster-4	-0.393963	1.01251e-46	Negative
MCIDAS	-0.0624885	0.226066	Cluster-6	0.176781	4.73624e-10			MCIDAS	0.226066	Cluster-6	0.176781	4.73624e-10	Positive		ENSG00000228401	0.630344	Cluster-4	-0.39379	1.1179e-46	Negative
SLC25A24P2	-0.123567	0.184195	Cluster-6	0.175379	6.51557e-10			SLC25A24P2	0.184195	Cluster-6	0.175379	6.51557e-10	Positive		ENSG00000274080	0.376737	Cluster-4	-0.393682	1.18912e-46	Negative
LINC02620	-0.0649489	0.29011	Cluster-6	0.175351	6.55635e-10			LINC02620	0.29011	Cluster-6	0.175351	6.55635e-10	Positive		OR2L13	0.608933	Cluster-4	-0.393648	1.21259e-46	Negative
MUC2	-0.219953	0.171541	Cluster-6	0.175336	6.57866e-10			MUC2	0.171541	Cluster-6	0.175336	6.57866e-10	Positive		MYOM2	0.465938	Cluster-4	-0.393307	1.47308e-46	Negative
CD177	-0.028212	0.237011	Cluster-6	0.175327	6.59192e-10			CD177	0.237011	Cluster-6	0.175327	6.59192e-10	Positive		FAT2	0.680406	Cluster-4	-0.393252	1.52014e-46	Negative
BMPR1B-DT	-0.164675	0.13983	Cluster-6	0.174218	8.46872e-10			BMPR1B-DT	0.13983	Cluster-6	0.174218	8.46872e-10	Positive		PCDHGB7	0.664322	Cluster-4	-0.392432	2.42616e-46	Negative
DIO1	-0.203326	0.210159	Cluster-6	0.174184	8.53323e-10			DIO1	0.210159	Cluster-6	0.174184	8.53323e-10	Positive		CCDC152	0.6356	Cluster-4	-0.392334	2.56533e-46	Negative
CD1A	0.0333075	0.223796	Cluster-6	0.173995	8.90305e-10			CD1A	0.223796	Cluster-6	0.173995	8.90305e-10	Positive		DKK4	0.407982	Cluster-4	-0.392274	2.65454e-46	Negative
CSAG3	-0.149356	0.269395	Cluster-6	0.17343	1.01062e-09			CSAG3	0.269395	Cluster-6	0.17343	1.01062e-09	Positive		LNCOG	0.634824	Cluster-4	-0.39226	2.67699e-46	Negative
CBLN2	-0.00850154	0.207148	Cluster-6	0.173067	1.09628e-09			CBLN2	0.207148	Cluster-6	0.173067	1.09628e-09	Positive		NOS1	0.558679	Cluster-4	-0.392121	2.89713e-46	Negative
ENSG00000271830	-0.204775	0.259191	Cluster-6	0.172544	1.23186e-09			ENSG00000271830	0.259191	Cluster-6	0.172544	1.23186e-09	Positive		LYPLAL1-AS1	0.67064	Cluster-4	-0.392085	2.95589e-46	Negative
CYP2A7P2	-0.170217	0.179744	Cluster-6	0.172335	1.29051e-09			CYP2A7P2	0.179744	Cluster-6	0.172335	1.29051e-09	Positive		ENSG00000285918	0.542342	Cluster-4	-0.392027	3.05642e-46	Negative
SIRLNT	-0.232666	0.235841	Cluster-6	0.172245	1.31668e-09			SIRLNT	0.235841	Cluster-6	0.172245	1.31668e-09	Positive		PLEKHH2	0.663621	Cluster-4	-0.391972	3.15298e-46	Negative
MS4A8	-0.107702	0.187296	Cluster-6	0.171886	1.42598e-09			MS4A8	0.187296	Cluster-6	0.171886	1.42598e-09	Positive		UNC13C	0.534594	Cluster-4	-0.391855	3.36917e-46	Negative
GABRA5	-0.0568129	0.177664	Cluster-6	0.171449	1.5713e-09			GABRA5	0.177664	Cluster-6	0.171449	1.5713e-09	Positive		CAPN3	0.634952	Cluster-4	-0.391788	3.50076e-46	Negative
PRAME	-0.100056	0.286734	Cluster-6	0.171424	1.57984e-09			PRAME	0.286734	Cluster-6	0.171424	1.57984e-09	Positive		ZNF728	0.624428	Cluster-4	-0.391721	3.63553e-46	Negative
PAX7	-0.143726	0.250663	Cluster-6	0.170578	1.90419e-09			PAX7	0.250663	Cluster-6	0.170578	1.90419e-09	Positive		CNTN6	0.531837	Cluster-4	-0.391691	3.69827e-46	Negative
PAX6	-0.00554064	0.228309	Cluster-6	0.169948	2.18702e-09			PAX6	0.228309	Cluster-6	0.169948	2.18702e-09	Positive		KCNA6	0.701155	Cluster-4	-0.391649	3.78863e-46	Negative
ENSG00000287226	-0.111866	0.142844	Cluster-6	0.166691	4.43957e-09			ENSG00000287226	0.142844	Cluster-6	0.166691	4.43957e-09	Positive		PRNP	0.632941	Cluster-4	-0.391479	4.17086e-46	Negative
SBK2	-0.168772	0.298463	Cluster-6	0.165962	5.19152e-09			SBK2	0.298463	Cluster-6	0.165962	5.19152e-09	Positive		HCRTR1	0.519165	Cluster-4	-0.391368	4.44298e-46	Negative
LHX1	-0.15211	0.317741	Cluster-6	0.165876	5.28799e-09			LHX1	0.317741	Cluster-6	0.165876	5.28799e-09	Positive		GABRG1	0.533068	Cluster-4	-0.391125	5.09878e-46	Negative
IGHG1	0.0329411	0.307362	Cluster-6	0.164944	6.45211e-09			IGHG1	0.307362	Cluster-6	0.164944	6.45211e-09	Positive		CLIP4	0.648287	Cluster-4	-0.391045	5.33389e-46	Negative
CNGA2	-0.0695685	0.245055	Cluster-6	0.164855	6.57554e-09			CNGA2	0.245055	Cluster-6	0.164855	6.57554e-09	Positive		ENSG00000279317	0.448177	Cluster-4	-0.390924	5.71342e-46	Negative
MAGEA1	-0.146611	0.24365	Cluster-6	0.164053	7.79629e-09			MAGEA1	0.24365	Cluster-6	0.164053	7.79629e-09	Positive		LINC02518	0.514875	Cluster-4	-0.390882	5.85301e-46	Negative
KCNH6	-0.177141	0.269078	Cluster-6	0.163985	7.90916e-09			KCNH6	0.269078	Cluster-6	0.163985	7.90916e-09	Positive		MMP28	0.580609	Cluster-4	-0.390825	6.04238e-46	Negative
FSIP1	-0.121854	0.220016	Cluster-6	0.163753	8.30759e-09			FSIP1	0.220016	Cluster-6	0.163753	8.30759e-09	Positive		PSD2	0.514837	Cluster-4	-0.390631	6.74329e-46	Negative
PAX2	-0.0947092	0.194486	Cluster-6	0.163301	9.13926e-09			PAX2	0.194486	Cluster-6	0.163301	9.13926e-09	Positive		ACTA2	0.642194	Cluster-4	-0.390593	6.89148e-46	Negative
NKX2-2	-0.0892814	0.172766	Cluster-6	0.162593	1.06078e-08			NKX2-2	0.172766	Cluster-6	0.162593	1.06078e-08	Positive		ALAS2	0.396744	Cluster-4	-0.390301	8.12901e-46	Negative
SERPINB7	-0.0310838	0.229315	Cluster-6	0.16097	1.48858e-08			SERPINB7	0.229315	Cluster-6	0.16097	1.48858e-08	Positive		CYP3A4	0.48816	Cluster-4	-0.390213	8.54204e-46	Negative
IGHG3	0.0277778	0.311542	Cluster-6	0.160281	1.71745e-08			IGHG3	0.311542	Cluster-6	0.160281	1.71745e-08	Positive		ENSG00000248994	0.666892	Cluster-4	-0.390101	9.10082e-46	Negative
AGR2	-0.121476	0.207236	Cluster-6	0.160192	1.74935e-08			AGR2	0.207236	Cluster-6	0.160192	1.74935e-08	Positive		SV2B	0.699508	Cluster-4	-0.390072	9.2517e-46	Negative
NBPF4	-0.0915584	0.208311	Cluster-6	0.159639	1.96083e-08			NBPF4	0.208311	Cluster-6	0.159639	1.96083e-08	Positive		PRDM5	0.662646	Cluster-4	-0.390014	9.56051e-46	Negative
RIMS4	-0.100386	0.274036	Cluster-6	0.159273	2.1142e-08			RIMS4	0.274036	Cluster-6	0.159273	2.1142e-08	Positive		OPRPN	0.561175	Cluster-4	-0.389748	1.11088e-45	Negative
GATA3-AS1	-0.167632	0.167982	Cluster-6	0.158392	2.53261e-08			GATA3-AS1	0.167982	Cluster-6	0.158392	2.53261e-08	Positive		LINC00639	0.620524	Cluster-4	-0.389625	1.19063e-45	Negative
NBPF6	-0.0930729	0.187489	Cluster-6	0.157698	2.91833e-08			NBPF6	0.187489	Cluster-6	0.157698	2.91833e-08	Positive		ENSG00000272316	0.617997	Cluster-4	-0.389539	1.25006e-45	Negative
ASCL1	-0.189447	0.239517	Cluster-6	0.157462	3.06184e-08			ASCL1	0.239517	Cluster-6	0.157462	3.06184e-08	Positive		ENSG00000255191	0.622725	Cluster-4	-0.389471	1.29821e-45	Negative
ENSG00000284659	-0.0898075	0.181246	Cluster-6	0.156909	3.42539e-08			ENSG00000284659	0.181246	Cluster-6	0.156909	3.42539e-08	Positive		VIP	0.537893	Cluster-4	-0.389359	1.38322e-45	Negative
SLC30A8	-0.0904549	0.180564	Cluster-6	0.15624	3.92144e-08			SLC30A8	0.180564	Cluster-6	0.15624	3.92144e-08	Positive		PACRG	0.571844	Cluster-4	-0.389312	1.42049e-45	Negative
STMND1	-0.0498464	0.263129	Cluster-6	0.155087	4.94434e-08			STMND1	0.263129	Cluster-6	0.155087	4.94434e-08	Positive		CCL28	0.517681	Cluster-4	-0.38909	1.60901e-45	Negative
RNU6-813P	-0.171468	0.205634	Cluster-6	0.154653	5.39259e-08			RNU6-813P	0.205634	Cluster-6	0.154653	5.39259e-08	Positive		ENSG00000260578	0.568751	Cluster-4	-0.388946	1.74482e-45	Negative
MKRN3	-0.0431466	0.251034	Cluster-6	0.154147	5.96428e-08			MKRN3	0.251034	Cluster-6	0.154147	5.96428e-08	Positive		ENSG00000250602	0.641859	Cluster-4	-0.388917	1.77343e-45	Negative
GNGT1	-0.178862	0.264021	Cluster-6	0.152777	7.82604e-08			GNGT1	0.264021	Cluster-6	0.152777	7.82604e-08	Positive		ABI3BP	0.729145	Cluster-4	-0.388838	1.8549e-45	Negative
GABRQ	-0.00931139	0.275868	Cluster-6	0.152292	8.61012e-08			GABRQ	0.275868	Cluster-6	0.152292	8.61012e-08	Positive		ENSG00000231291	0.493516	Cluster-4	-0.388631	2.08377e-45	Negative
CASP14	-0.165305	0.281048	Cluster-6	0.150107	1.31934e-07			CASP14	0.281048	Cluster-6	0.150107	1.31934e-07	Positive		PTGS2	0.65924	Cluster-4	-0.388315	2.48777e-45	Negative
POTEC	-0.115156	0.169877	Cluster-6	0.149913	1.36983e-07			POTEC	0.169877	Cluster-6	0.149913	1.36983e-07	Positive		NEXN	0.663408	Cluster-4	-0.388086	2.8285e-45	Negative
CXADRP3	-0.090622	0.174405	Cluster-6	0.148611	1.76072e-07			CXADRP3	0.174405	Cluster-6	0.148611	1.76072e-07	Positive		GLDN	0.5113	Cluster-4	-0.387993	2.97997e-45	Negative
LINC02747	-0.0712933	0.213366	Cluster-6	0.14625	2.76069e-07			LINC02747	0.213366	Cluster-6	0.14625	2.76069e-07	Positive		ENSG00000275465	0.465693	Cluster-4	-0.387966	3.02681e-45	Negative
MUC5AC	-0.0961467	0.20754	Cluster-6	0.145806	3.00207e-07			MUC5AC	0.20754	Cluster-6	0.145806	3.00207e-07	Positive		PFKFB3	0.470839	Cluster-4	-0.387825	3.27416e-45	Negative
HS6ST3	-0.00615511	0.266824	Cluster-4	0.142512	5.547e-07			HS6ST3	0.266824	Cluster-4	0.142512	5.547e-07	Positive		SDK1-AS1	0.461034	Cluster-4	-0.387763	3.39065e-45	Negative
MSMB	-0.132814	0.291701	Cluster-6	0.141247	6.99549e-07			MSMB	0.291701	Cluster-6	0.141247	6.99549e-07	Positive		TBX18-AS1	0.611462	Cluster-4	-0.387644	3.62519e-45	Negative
GPR139	-0.141552	0.174049	Cluster-6	0.140608	7.8599e-07			GPR139	0.174049	Cluster-6	0.140608	7.8599e-07	Positive		SEC1P	0.572799	Cluster-4	-0.387453	4.0334e-45	Negative
MAGEA12	-0.137879	0.215123	Cluster-6	0.139923	8.90083e-07			MAGEA12	0.215123	Cluster-6	0.139923	8.90083e-07	Positive		TYRO3	0.462235	Cluster-4	-0.387343	4.28914e-45	Negative
VSTM2A-OT1	-0.134612	0.190725	Cluster-6	0.138869	1.07641e-06			VSTM2A-OT1	0.190725	Cluster-6	0.138869	1.07641e-06	Positive		ENSG00000225399	0.637152	Cluster-4	-0.387052	5.04639e-45	Negative
PVALB	-0.0797672	0.20672	Cluster-6	0.138832	1.08374e-06			PVALB	0.20672	Cluster-6	0.138832	1.08374e-06	Positive		CYP7A1	0.615869	Cluster-4	-0.386997	5.20493e-45	Negative
LINC02224	-0.137401	0.0660628	Cluster-6	0.134431	2.36061e-06			LINC02224	0.0660628	Cluster-6	0.134431	2.36061e-06	Positive		PPP2R2B	0.681101	Cluster-4	-0.386829	5.71705e-45	Negative
S100A7A	-0.0589862	0.185988	Cluster-6	0.132702	3.18467e-06			S100A7A	0.185988	Cluster-6	0.132702	3.18467e-06	Positive		ENSG00000286282	0.643359	Cluster-4	-0.386698	6.15189e-45	Negative
PSPHP1	-0.147407	0.161392	Cluster-6	0.131028	4.23957e-06			PSPHP1	0.161392	Cluster-6	0.131028	4.23957e-06	Positive		PKDCC	0.519339	Cluster-4	-0.386512	6.82326e-45	Negative
BPIFB1	-0.0402141	0.17248	Cluster-6	0.130743	4.44983e-06			BPIFB1	0.17248	Cluster-6	0.130743	4.44983e-06	Positive		ENSG00000271075	0.577424	Cluster-4	-0.386239	7.94513e-45	Negative
CYP2B7P	-0.106811	0.143435	Cluster-6	0.12642	9.15728e-06			CYP2B7P	0.143435	Cluster-6	0.12642	9.15728e-06	Positive		KLHL10	0.466102	Cluster-4	-0.386035	8.89948e-45	Negative
KIF1A	0.00270037	0.253482	Cluster-6	0.125174	1.1226e-05			KIF1A	0.253482	Cluster-6	0.125174	1.1226e-05	Positive		HSD11B1	0.642819	Cluster-4	-0.385899	9.6045e-45	Negative
VSTM2A	-0.109141	0.198791	Cluster-6	0.121293	2.0915e-05			VSTM2A	0.198791	Cluster-6	0.121293	2.0915e-05	Positive		ENSG00000230747	0.595217	Cluster-4	-0.385756	1.03973e-44	Negative
ENSG00000287900	-0.151637	0.156296	Cluster-6	0.115963	4.77002e-05			ENSG00000287900	0.156296	Cluster-6	0.115963	4.77002e-05	Positive		EMILIN3	0.572741	Cluster-4	-0.385575	1.1498e-44	Negative
TFF1	-0.0519857	0.134133	Cluster-6	0.114517	5.9296e-05			TFF1	0.134133	Cluster-6	0.114517	5.9296e-05	Positive		RPS4XP5	0.455397	Cluster-4	-0.385363	1.29371e-44	Negative
CLEC3A	-0.0820108	0.11377	Cluster-6	0.0943737	0.000947261			CLEC3A	0.11377	Cluster-6	0.0943737	0.000947261	Positive		GPM6B	0.631539	Cluster-4	-0.385217	1.40299e-44	Negative
CPB1	0.0792553	-0.0606427	Cluster-4	-0.092031	0.00126713										SLCO1C1	0.672983	Cluster-4	-0.385102	1.49529e-44	Negative
SCGB2A2	0.193779	-0.0850339	Cluster-4	-0.0945419	0.000927457										GOLGA8VP	0.640685	Cluster-4	-0.385037	1.55034e-44	Negative
SERPINA6	0.0455301	-0.0255949	Cluster-6	-0.0986966	0.000544424										ENSG00000285804	0.587503	Cluster-4	-0.385015	1.5691e-44	Negative
SCGB1D2	0.212844	-0.108001	Cluster-4	-0.128488	6.50224e-06										PPP1R16B	0.70479	Cluster-4	-0.384964	1.6145e-44	Negative
FOXI1	0.23734	-0.0372977	Cluster-4	-0.138785	1.09278e-06										C1QTNF7	0.595028	Cluster-4	-0.384884	1.68764e-44	Negative
LACRT	0.163601	-0.159572	Cluster-4	-0.142133	5.94743e-07										LINC00092	0.564561	Cluster-4	-0.384859	1.71124e-44	Negative
MUC16	0.303999	0.0227962	Cluster-4	-0.143981	4.22559e-07										LINC02391	0.566247	Cluster-4	-0.384805	1.76318e-44	Negative
FOXCUT	0.302991	-0.0620412	Cluster-4	-0.144606	3.76062e-07										LRRC77P	0.542621	Cluster-4	-0.38459	1.98631e-44	Negative
IGKV5-2	0.405238	0.00196013	Cluster-4	-0.145284	3.31193e-07										LALBA	0.373618	Cluster-4	-0.384453	2.14328e-44	Negative
IGLV10-54	0.403347	-0.0236575	Cluster-4	-0.146326	2.72121e-07										FAM3D	0.483919	Cluster-4	-0.384391	2.21838e-44	Negative
CP	0.307748	-0.00900129	Cluster-4	-0.148252	1.88609e-07										EPDR1	0.505918	Cluster-4	-0.384348	2.27138e-44	Negative
DCD	0.155271	-0.11398	Cluster-4	-0.150769	1.16004e-07										RHOU	0.570773	Cluster-4	-0.384268	2.37455e-44	Negative
ERICH3	0.248937	-0.0916172	Cluster-4	-0.151033	1.10181e-07										B3GAT1-DT	0.473695	Cluster-4	-0.3842	2.46489e-44	Negative
UGT2B4	0.125045	-0.0601324	Cluster-4	-0.151509	1.00403e-07										KCNC4	0.605433	Cluster-4	-0.38408	2.63512e-44	Negative
ENSG00000251095	0.216161	-0.124279	Cluster-4	-0.154	6.14122e-08										HFM1	0.632565	Cluster-4	-0.384004	2.7476e-44	Negative
KRT6C	0.254181	-0.0724589	Cluster-4	-0.155413	4.63123e-08										MOGAT1	0.437442	Cluster-4	-0.383965	2.80793e-44	Negative
EEF1DP5	0.23105	-0.000262514	Cluster-4	-0.155572	4.48611e-08										ENSG00000279805	0.560111	Cluster-4	-0.383904	2.90357e-44	Negative
PIP	0.17106	-0.157144	Cluster-4	-0.157179	3.24299e-08										ZC3H12B	0.693687	Cluster-4	-0.383884	2.93675e-44	Negative
CRABP1	0.240707	-0.00986716	Cluster-4	-0.157373	3.11756e-08										ENSG00000276649	0.600092	Cluster-4	-0.383833	3.02012e-44	Negative
IGKV6-21	0.378951	-0.025609	Cluster-4	-0.160199	1.74659e-08										MAS1L	0.650353	Cluster-4	-0.383736	3.18666e-44	Negative
PPP1R14C	0.351673	-0.00990392	Cluster-4	-0.160223	1.7382e-08										ANGPTL4	0.475199	Cluster-4	-0.383655	3.33168e-44	Negative
AQP5-AS1	0.233067	-0.0748022	Cluster-4	-0.160353	1.69186e-08										SLC14A2	0.489492	Cluster-4	-0.383468	3.69511e-44	Negative
KRT6B	0.379434	-0.0712013	Cluster-4	-0.160723	1.56703e-08										MET	0.663094	Cluster-4	-0.3831	4.52514e-44	Negative
ZNF209P	0.299072	-0.0697265	Cluster-4	-0.16105	1.46403e-08										KCNH5	0.449825	Cluster-4	-0.383087	4.55976e-44	Negative
MAGEB4	0.246861	-0.0352926	Cluster-4	-0.161475	1.34002e-08										LPAL2	0.685062	Cluster-4	-0.382955	4.90391e-44	Negative
IGKV2-24	0.441619	-0.00579763	Cluster-4	-0.162978	9.78273e-09										ANKRD35	0.563732	Cluster-4	-0.382799	5.34278e-44	Negative
CPHL1P	0.253977	-0.0794935	Cluster-4	-0.163135	9.46433e-09										TRMT9B	0.618576	Cluster-4	-0.382752	5.48359e-44	Negative
IGLV7-43	0.425955	-0.0176641	Cluster-4	-0.165492	5.74059e-09										LRIG3	0.675175	Cluster-4	-0.382608	5.9339e-44	Negative
IGLV7-46	0.436039	-0.00691198	Cluster-4	-0.166143	4.99439e-09										MEG3	0.675764	Cluster-4	-0.382598	5.96633e-44	Negative
SLC5A7	0.153838	-0.131696	Cluster-4	-0.166669	4.46024e-09										DRD2	0.528788	Cluster-4	-0.382412	6.61029e-44	Negative
RHCG	0.268588	-0.0525928	Cluster-4	-0.16705	4.10912e-09										DENND2C	0.660473	Cluster-4	-0.382244	7.24977e-44	Negative
IGLV5-37	0.354596	-0.0457347	Cluster-4	-0.167649	3.60983e-09										ZC3H12C	0.609317	Cluster-4	-0.382233	7.29371e-44	Negative
ODAM	0.295676	-0.0618049	Cluster-4	-0.169015	2.68295e-09										ENSG00000267304	0.506805	Cluster-4	-0.38211	7.80383e-44	Negative
IRX4	0.368241	-0.0768239	Cluster-4	-0.170081	2.12453e-09										ENSG00000215237	0.598481	Cluster-4	-0.382051	8.05949e-44	Negative
EREG	0.324217	-0.0380942	Cluster-4	-0.17034	2.00657e-09										ENSG00000287647	0.498352	Cluster-4	-0.382049	8.06908e-44	Negative
IGKV1D-16	0.426968	-0.0203789	Cluster-4	-0.17123	1.64903e-09										ENSG00000281969	0.464704	Cluster-4	-0.381961	8.46886e-44	Negative
ENSG00000258837	0.296772	-0.11825	Cluster-4	-0.173462	1.00355e-09										ENSG00000212206	0.541537	Cluster-4	-0.381917	8.67682e-44	Negative
CYP4F22	0.260347	-0.118796	Cluster-4	-0.174732	7.54119e-10										ITIH2	0.492354	Cluster-4	-0.381766	9.42448e-44	Negative
IGLV2-28	0.402069	-0.016139	Cluster-4	-0.175182	6.81302e-10										DIP2C-AS1	0.59292	Cluster-4	-0.38176	9.45592e-44	Negative
CRISP2	0.190526	-0.0766267	Cluster-4	-0.176312	5.27055e-10										ENSG00000285576	0.429638	Cluster-4	-0.381703	9.76034e-44	Negative
FUT6	0.230303	-0.0933988	Cluster-4	-0.176558	4.98349e-10										ENSG00000254366	0.561842	Cluster-4	-0.381431	1.13289e-43	Negative
B3GNT3	0.369054	0.0267903	Cluster-4	-0.176753	4.76727e-10										FAT4	0.745118	Cluster-4	-0.381327	1.19941e-43	Negative
BCL11A	0.443212	-0.0796896	Cluster-4	-0.1768	4.71579e-10										SYNE1	0.67334	Cluster-4	-0.381175	1.30322e-43	Negative
IGLV2-18	0.431671	-0.0211323	Cluster-4	-0.177093	4.41058e-10										AHNAK	0.535178	Cluster-4	-0.381006	1.42933e-43	Negative
ENSG00000218713	0.219616	-0.192212	Cluster-4	-0.177104	4.39884e-10										LINC00648	0.391262	Cluster-4	-0.38094	1.48221e-43	Negative
VWDE	0.331563	-0.0646403	Cluster-4	-0.177199	4.30504e-10										ADD3	0.644585	Cluster-4	-0.380613	1.77203e-43	Negative
SYCP1	0.281377	-0.0497767	Cluster-4	-0.177279	4.22609e-10										TEX26-AS1	0.617179	Cluster-4	-0.380423	1.96609e-43	Negative
CHRM1	0.312774	-0.00491927	Cluster-4	-0.177774	3.77288e-10										ENSG00000286320	0.6656	Cluster-4	-0.380401	1.98967e-43	Negative
PROM1	0.419425	-0.0403317	Cluster-4	-0.178692	3.05395e-10										ENSG00000261522	0.397002	Cluster-4	-0.380283	2.12191e-43	Negative
TCN1	0.371963	-0.151772	Cluster-4	-0.179743	2.3942e-10										THRB	0.486841	Cluster-4	-0.380257	2.15233e-43	Negative
MIR205HG	0.35632	-0.154247	Cluster-4	-0.179962	2.27544e-10										TRPC6	0.63588	Cluster-4	-0.38008	2.37048e-43	Negative
IGKV1D-33	0.451663	-0.0521495	Cluster-4	-0.180728	1.90313e-10										ENSG00000249695	0.483946	Cluster-4	-0.380016	2.45466e-43	Negative
LINC02302	0.254424	-0.152388	Cluster-4	-0.181387	1.63119e-10										SLC47A2	0.485058	Cluster-4	-0.379863	2.66955e-43	Negative
MUC6	0.233491	-0.140054	Cluster-4	-0.18239	1.28865e-10										MAP2K6	0.530338	Cluster-4	-0.379844	2.69649e-43	Negative
LTF	0.347962	-0.141074	Cluster-4	-0.183347	1.02753e-10										IL6	0.609083	Cluster-4	-0.379702	2.91436e-43	Negative
GFRA3	0.279104	0.00170549	Cluster-4	-0.18386	9.0969e-11										KLF3-AS1	0.562612	Cluster-4	-0.379489	3.27119e-43	Negative
ENSG00000254626	0.307707	-0.0487331	Cluster-4	-0.184331	8.13352e-11										CACNA2D1	0.641585	Cluster-4	-0.379115	4.00939e-43	Negative
CLVS2	0.268524	-0.163848	Cluster-4	-0.1846	7.62753e-11										TP63	0.641202	Cluster-4	-0.378902	4.50129e-43	Negative
FDCSP	0.419075	-0.110528	Cluster-4	-0.184707	7.43507e-11										NFIB-AS1	0.566952	Cluster-4	-0.378726	4.95325e-43	Negative
NKX1-2	0.271539	-0.0402975	Cluster-4	-0.184841	7.20064e-11										DIO3OS	0.597935	Cluster-4	-0.37861	5.27662e-43	Negative
IGHA1	0.472373	-0.0504576	Cluster-4	-0.185418	6.27181e-11										CD302	0.622717	Cluster-4	-0.378339	6.11083e-43	Negative
C6orf15	0.325017	-0.0800867	Cluster-4	-0.185486	6.17005e-11										PTPRQ	0.365691	Cluster-4	-0.378261	6.37434e-43	Negative
FAM3B	0.260002	0.0112973	Cluster-4	-0.185656	5.92395e-11										LINC01198	0.453208	Cluster-4	-0.378164	6.71915e-43	Negative
IGHV3-72	0.481756	-0.0408646	Cluster-4	-0.18577	5.76383e-11										ENSG00000248752	0.476101	Cluster-4	-0.378147	6.78328e-43	Negative
SCRG1	0.371172	-0.132571	Cluster-4	-0.186301	5.07207e-11										ZNF677	0.627597	Cluster-4	-0.378076	7.04897e-43	Negative
KCNC2	0.189109	-0.117985	Cluster-4	-0.187049	4.23435e-11										RWDD3-DT	0.564963	Cluster-4	-0.378059	7.11314e-43	Negative
ZP2	0.242933	-0.0874535	Cluster-4	-0.188718	2.82193e-11										ENSG00000255960	0.51143	Cluster-4	-0.378031	7.22101e-43	Negative
LRAT	0.332369	-0.106978	Cluster-4	-0.188859	2.7264e-11										PIK3R1	0.584564	Cluster-4	-0.377912	7.70126e-43	Negative
SLC7A4	0.256762	-0.208701	Cluster-4	-0.189357	2.41362e-11										ENSG00000232949	0.682593	Cluster-4	-0.37786	7.92128e-43	Negative
BPI	0.435189	-0.0879218	Cluster-4	-0.190864	1.66574e-11										LINC00923	0.523633	Cluster-4	-0.377832	8.04345e-43	Negative
ABCA13	0.344157	-0.0700342	Cluster-4	-0.192197	1.19699e-11										GLB1L3	0.594587	Cluster-4	-0.377807	8.15143e-43	Negative
KC6	0.248026	-0.0956223	Cluster-4	-0.192434	1.12824e-11										LAMC1-AS1	0.563423	Cluster-4	-0.377771	8.31463e-43	Negative
ENSG00000287252	0.348764	-0.120923	Cluster-4	-0.192508	1.10777e-11										KCNA1	0.68141	Cluster-4	-0.377715	8.5708e-43	Negative
UGT2B11	0.219939	-0.147144	Cluster-4	-0.192624	1.07607e-11										ZCCHC24	0.694165	Cluster-4	-0.377659	8.83262e-43	Negative
ARHGAP40	0.368546	-0.155574	Cluster-4	-0.193967	7.68823e-12										FGF7	0.730505	Cluster-4	-0.377646	8.89358e-43	Negative
HP	0.42489	-0.19935	Cluster-4	-0.194441	6.82409e-12										MOB3B	0.681599	Cluster-4	-0.377601	9.1117e-43	Negative
CYP2A6	0.165298	-0.178824	Cluster-4	-0.194889	6.09465e-12										GIMAP1	0.668806	Cluster-4	-0.377538	9.42779e-43	Negative
RMST	0.218352	-0.124014	Cluster-4	-0.195494	5.23092e-12										PTGER4	0.718332	Cluster-4	-0.377354	1.04152e-42	Negative
DIO3	0.385639	-0.0960833	Cluster-4	-0.195613	5.07538e-12										CPEB1	0.57474	Cluster-4	-0.377201	1.13119e-42	Negative
DCDC2	0.315455	-0.0835806	Cluster-4	-0.195825	4.80876e-12										SLC29A4	0.438234	Cluster-4	-0.377123	1.18011e-42	Negative
C4BPB	0.293078	-0.0861918	Cluster-4	-0.196342	4.21746e-12										AK5	0.567282	Cluster-4	-0.377083	1.20583e-42	Negative
IGHV1-45	0.478502	-0.0592895	Cluster-4	-0.197813	2.89593e-12										LINC01352	0.6518	Cluster-4	-0.377021	1.24649e-42	Negative
UGT2B28	0.213018	-0.144355	Cluster-4	-0.197867	2.85644e-12										GALNT8	0.62381	Cluster-4	-0.376897	1.33287e-42	Negative
HEPACAM2	0.260605	-0.132851	Cluster-4	-0.198025	2.74322e-12										KCNJ2	0.582951	Cluster-4	-0.376869	1.35307e-42	Negative
KCNU1	0.180072	-0.118207	Cluster-4	-0.198471	2.4461e-12										BVES-AS1	0.579746	Cluster-4	-0.376864	1.3566e-42	Negative
NLRP5	0.27814	-0.200308	Cluster-4	-0.198792	2.25158e-12										FFAR4	0.478714	Cluster-4	-0.376679	1.49956e-42	Negative
GJB7	0.230764	-0.0212421	Cluster-4	-0.200292	1.52748e-12										RPL15P21	0.485606	Cluster-4	-0.376633	1.53689e-42	Negative
AQP5	0.309956	-0.108415	Cluster-4	-0.20133	1.16556e-12										ENSG00000272505	0.615232	Cluster-4	-0.376206	1.93381e-42	Negative
PART1	0.33016	-0.139355	Cluster-4	-0.201518	1.10951e-12										ENSG00000267299	0.434162	Cluster-4	-0.376191	1.95015e-42	Negative
WNT6	0.346705	-0.0877017	Cluster-4	-0.201631	1.07721e-12										PTCH2	0.681235	Cluster-4	-0.376118	2.02758e-42	Negative
SERPINB5	0.449639	-0.0888565	Cluster-4	-0.202005	9.76704e-13										PHKG1	0.57093	Cluster-4	-0.376112	2.03412e-42	Negative
TUNAR	0.39598	-0.166865	Cluster-4	-0.202408	8.78869e-13										TCEAL2	0.608315	Cluster-4	-0.375973	2.19275e-42	Negative
ENSG00000286449	0.364584	-0.122756	Cluster-4	-0.202815	7.89635e-13										CXCR2	0.581944	Cluster-4	-0.37592	2.25581e-42	Negative
KLK13	0.394889	-0.134326	Cluster-4	-0.202928	7.66385e-13										ENSG00000278934	0.561647	Cluster-4	-0.375794	2.41419e-42	Negative
ENSG00000257634	0.236274	-0.1751	Cluster-4	-0.203501	6.58959e-13										TP53AIP1	0.520246	Cluster-4	-0.37534	3.07987e-42	Negative
ENSG00000287649	0.226391	-0.137907	Cluster-4	-0.204012	5.75677e-13										TRABD2B	0.653112	Cluster-4	-0.375339	3.08269e-42	Negative
HPGD	0.360693	-0.0905358	Cluster-4	-0.204104	5.61751e-13										ACKR1	0.653736	Cluster-4	-0.375175	3.3647e-42	Negative
SLITRK5	0.309776	-0.0609421	Cluster-4	-0.204312	5.31626e-13										ENSG00000284669	0.579509	Cluster-4	-0.375019	3.65897e-42	Negative
PICSAR	0.394843	-0.10036	Cluster-4	-0.204617	4.90308e-13										NGFR	0.695546	Cluster-4	-0.374907	3.88587e-42	Negative
SLC5A1	0.378872	-0.137562	Cluster-4	-0.204871	4.58234e-13										LINC03082	0.556816	Cluster-4	-0.374851	4.00386e-42	Negative
LY6D	0.291532	-0.0905546	Cluster-4	-0.20522	4.17578e-13										GABRA2	0.523667	Cluster-4	-0.37449	4.85793e-42	Negative
TNS4	0.384831	-0.0156637	Cluster-4	-0.205517	3.85802e-13										PTCH1	0.603944	Cluster-4	-0.374412	5.06346e-42	Negative
SCEL	0.300706	-0.110712	Cluster-4	-0.205796	3.58099e-13										CYP11A1	0.617959	Cluster-4	-0.374378	5.15752e-42	Negative
PEBP4	0.282309	-0.281223	Cluster-4	-0.20611	3.29237e-13										RN7SL417P	0.568998	Cluster-4	-0.374285	5.41924e-42	Negative
ZNF99	0.383151	-0.0804731	Cluster-4	-0.206824	2.71852e-13										CDH13	0.582834	Cluster-4	-0.374273	5.45398e-42	Negative
MIR3147HG	0.38423	-0.140922	Cluster-4	-0.207011	2.58574e-13										PANTR1	0.479084	Cluster-4	-0.374095	5.99968e-42	Negative
ENSG00000287865	0.215729	-0.0876914	Cluster-4	-0.207026	2.57504e-13										ZSCAN4	0.478715	Cluster-4	-0.374068	6.08627e-42	Negative
ENSG00000287609	0.312257	-0.113768	Cluster-4	-0.20768	2.15907e-13										IRS2	0.500843	Cluster-4	-0.373752	7.20301e-42	Negative
HMGCS2	0.288279	-0.179806	Cluster-4	-0.207896	2.03677e-13										ACE2	0.483038	Cluster-4	-0.37369	7.44794e-42	Negative
DMBT1	0.36187	-0.106066	Cluster-4	-0.20882	1.58575e-13										IFFO2	0.541736	Cluster-4	-0.373648	7.61642e-42	Negative
CYP4A11	0.243915	-0.207836	Cluster-4	-0.20896	1.52675e-13										ENSG00000262115	0.586215	Cluster-4	-0.373467	8.38766e-42	Negative
DSG3	0.478659	-0.11321	Cluster-4	-0.209025	1.4998e-13										NMB	0.448706	Cluster-4	-0.373316	9.09134e-42	Negative
EPHA6	0.232269	-0.0173013	Cluster-4	-0.209085	1.4756e-13										PCDHGA3	0.599847	Cluster-4	-0.3732	9.66884e-42	Negative
ENSG00000260701	0.282231	-0.138518	Cluster-4	-0.209172	1.44102e-13										HPD	0.350242	Cluster-4	-0.372926	1.11853e-41	Negative
ANXA8	0.437121	-0.10705	Cluster-4	-0.209391	1.35782e-13										NR4A1	0.572538	Cluster-4	-0.372789	1.20336e-41	Negative
KRT9	0.333168	-0.0693638	Cluster-4	-0.209446	1.33753e-13										RND3	0.607756	Cluster-4	-0.372706	1.25773e-41	Negative
SEMA3E	0.359785	-0.112307	Cluster-4	-0.20953	1.30729e-13										ASXL3	0.617238	Cluster-4	-0.372085	1.74853e-41	Negative
KLK11	0.393318	-0.17158	Cluster-4	-0.209532	1.30673e-13										VLDLR-AS1	0.429238	Cluster-4	-0.371988	1.8412e-41	Negative
XDH	0.330536	-0.0663076	Cluster-4	-0.209965	1.16103e-13										MYL9	0.558922	Cluster-4	-0.371963	1.86535e-41	Negative
ENSG00000270071	0.404672	-0.205751	Cluster-4	-0.210028	1.14133e-13										LINC01844	0.465036	Cluster-4	-0.371936	1.89257e-41	Negative
KCNK2	0.365388	-0.0714734	Cluster-4	-0.211114	8.47618e-14										DCN	0.641621	Cluster-4	-0.371607	2.25238e-41	Negative
ATP13A4	0.370362	-0.153502	Cluster-4	-0.212116	6.43442e-14										ENSG00000261292	0.387015	Cluster-4	-0.371488	2.3992e-41	Negative
ENSG00000265460	0.21699	-0.125571	Cluster-4	-0.212443	5.87813e-14										LRP1	0.682383	Cluster-4	-0.371245	2.72897e-41	Negative
LGI1	0.287469	-0.139616	Cluster-4	-0.212676	5.51102e-14										PMP2	0.488202	Cluster-4	-0.371046	3.03202e-41	Negative
WDR17	0.309867	-0.0750601	Cluster-4	-0.212925	5.14363e-14										LINC03021	0.563732	Cluster-4	-0.370852	3.35844e-41	Negative
LINC01807	0.205485	-0.121326	Cluster-4	-0.213158	4.82234e-14										ENSG00000271967	0.458447	Cluster-4	-0.370833	3.3917e-41	Negative
KLK10	0.440295	-0.141783	Cluster-4	-0.213421	4.48318e-14										PIK3C2G	0.589709	Cluster-4	-0.370821	3.41353e-41	Negative
ENSG00000231476	0.298941	-0.183319	Cluster-4	-0.214738	3.10581e-14										CRB2	0.613512	Cluster-4	-0.370782	3.48493e-41	Negative
LRP1B	0.375812	-0.161008	Cluster-4	-0.215555	2.47056e-14										ADGRG3	0.483933	Cluster-4	-0.370223	4.68058e-41	Negative
VGLL1	0.392897	-0.0796727	Cluster-4	-0.21559	2.44573e-14										ENSG00000287797	0.507331	Cluster-4	-0.369992	5.28399e-41	Negative
SLC6A15	0.370774	-0.0935528	Cluster-4	-0.216303	2.0015e-14										GREM2	0.652959	Cluster-4	-0.369935	5.44626e-41	Negative
SCAND3	0.371909	-0.108559	Cluster-4	-0.216521	1.88209e-14										ENSG00000228330	0.507187	Cluster-4	-0.369901	5.54569e-41	Negative
SLC34A2	0.42862	-0.0955159	Cluster-4	-0.216947	1.66904e-14										VLDLR	0.46876	Cluster-4	-0.369852	5.68974e-41	Negative
UGT2B7	0.276686	-0.0656769	Cluster-4	-0.217419	1.46014e-14										EGR3	0.568133	Cluster-4	-0.369775	5.92344e-41	Negative
ENSG00000259342	0.355877	-0.100197	Cluster-4	-0.217449	1.44802e-14										ENSG00000279019	0.595345	Cluster-4	-0.369615	6.44397e-41	Negative
ENSG00000254251	0.203892	-0.0688791	Cluster-4	-0.217779	1.31848e-14										THSD7B	0.70599	Cluster-4	-0.369615	6.44514e-41	Negative
PPP1R1B	0.342937	-0.167919	Cluster-4	-0.218147	1.18768e-14										ARHGAP6	0.659373	Cluster-4	-0.369601	6.49239e-41	Negative
FAM181B	0.415374	-0.169514	Cluster-4	-0.218306	1.13517e-14										MGAT3	0.62758	Cluster-4	-0.369089	8.495e-41	Negative
MT1A	0.266097	-0.180359	Cluster-4	-0.219216	8.75753e-15										MYO1H	0.563395	Cluster-4	-0.369074	8.56417e-41	Negative
UGT8	0.415869	-0.0397239	Cluster-4	-0.220384	6.26559e-15										AMOTL1	0.709542	Cluster-4	-0.369023	8.79577e-41	Negative
ENSG00000261409	0.315463	-0.101862	Cluster-4	-0.22052	6.0246e-15										KCNH8	0.624118	Cluster-4	-0.368998	8.91249e-41	Negative
RGR	0.361614	-0.136468	Cluster-4	-0.220636	5.8268e-15										ASTN1	0.633716	Cluster-4	-0.368882	9.47322e-41	Negative
ICAM5	0.404888	-0.0616966	Cluster-4	-0.220885	5.42347e-15										SLC4A4	0.516108	Cluster-4	-0.36884	9.68035e-41	Negative
ANO5	0.293474	-0.127902	Cluster-4	-0.221232	4.908e-15										GPRC5B	0.575363	Cluster-4	-0.368703	1.04027e-40	Negative
SYT8	0.440485	-0.130065	Cluster-4	-0.221365	4.72271e-15										PTCHD3	0.461039	Cluster-4	-0.368643	1.07334e-40	Negative
PRR18	0.313389	-0.0765419	Cluster-4	-0.222441	3.45815e-15										DLK2	0.549963	Cluster-4	-0.368514	1.14828e-40	Negative
AGTR1	0.274579	-0.191446	Cluster-4	-0.222913	3.01464e-15										ENSG00000237234	0.612168	Cluster-4	-0.368449	1.18855e-40	Negative
NAP1L6P	0.376905	-0.117731	Cluster-4	-0.223375	2.63515e-15										PRIMA1	0.491596	Cluster-4	-0.368308	1.27928e-40	Negative
ADH7	0.168665	-0.150122	Cluster-4	-0.223656	2.42756e-15										OR7C1	0.591493	Cluster-4	-0.367445	2.00846e-40	Negative
DAPL1	0.314568	-0.141804	Cluster-4	-0.22397	2.21517e-15										PRKAR2B	0.431679	Cluster-4	-0.367311	2.15378e-40	Negative
FAR2P2	0.338103	-0.163237	Cluster-4	-0.224765	1.75476e-15										NTF4	0.51209	Cluster-4	-0.367282	2.18643e-40	Negative
ENSG00000266302	0.347392	-0.172888	Cluster-4	-0.224814	1.72941e-15										MID1	0.622957	Cluster-4	-0.367242	2.23313e-40	Negative
SLC26A5-AS1	0.335528	-0.17267	Cluster-4	-0.225026	1.62502e-15										ALDH1A3	0.614253	Cluster-4	-0.366869	2.71244e-40	Negative
FCN2	0.30641	-0.205716	Cluster-4	-0.225082	1.5985e-15										GAS2	0.505656	Cluster-4	-0.366805	2.804e-40	Negative
SLC26A5	0.346277	-0.168631	Cluster-4	-0.225383	1.46326e-15										LRRTM4	0.424458	Cluster-4	-0.366701	2.95903e-40	Negative
PEG3	0.391097	-0.0929377	Cluster-4	-0.225903	1.25514e-15										SEMA6A	0.538535	Cluster-4	-0.366673	3.00267e-40	Negative
ENSG00000261786	0.523329	-0.162387	Cluster-4	-0.226154	1.16549e-15										PTGIS	0.6715	Cluster-4	-0.366563	3.17969e-40	Negative
SCG3	0.287029	-0.0802504	Cluster-4	-0.227258	8.40183e-16										ENSG00000260877	0.401583	Cluster-4	-0.366486	3.30932e-40	Negative
ENSG00000268496	0.327878	-0.125065	Cluster-4	-0.227633	7.51613e-16										ALPL	0.538317	Cluster-4	-0.36642	3.42513e-40	Negative
RASSF10-DT	0.357747	-0.130392	Cluster-4	-0.227693	7.38286e-16										SOX5	0.525352	Cluster-4	-0.36616	3.92197e-40	Negative
SLC39A12	0.397925	-0.135102	Cluster-4	-0.227796	7.16023e-16										ENSG00000256757	0.377227	Cluster-4	-0.366135	3.97327e-40	Negative
ITGAL-AS1	0.288958	-0.127176	Cluster-4	-0.228357	6.05668e-16										MYEOV	0.430825	Cluster-4	-0.366084	4.07953e-40	Negative
ENSG00000287862	0.271812	-0.183086	Cluster-4	-0.228373	6.02729e-16										SLC27A6	0.612076	Cluster-4	-0.365998	4.26533e-40	Negative
TNN	0.556896	-0.160018	Cluster-4	-0.229345	4.50669e-16										KCTD14	0.50947	Cluster-4	-0.365543	5.4001e-40	Negative
KLK6	0.441363	-0.0919499	Cluster-4	-0.229576	4.20435e-16										ENSG00000267417	0.355469	Cluster-4	-0.36549	5.55134e-40	Negative
ENSG00000257829	0.422355	-0.0128309	Cluster-4	-0.229856	3.86507e-16										APBA1	0.594538	Cluster-4	-0.365452	5.66008e-40	Negative
SLPI	0.34909	-0.131004	Cluster-4	-0.230042	3.65452e-16										CCDC136	0.541678	Cluster-4	-0.365393	5.83813e-40	Negative
PTHLH	0.324265	-0.0955679	Cluster-4	-0.230217	3.46728e-16										APCDD1L	0.505772	Cluster-4	-0.365197	6.45965e-40	Negative
ENSG00000174171	0.412805	-0.164916	Cluster-4	-0.230319	3.36195e-16										NR5A2	0.658435	Cluster-4	-0.365178	6.52455e-40	Negative
LINC01133	0.348759	-0.162559	Cluster-4	-0.230347	3.33358e-16										GPR12	0.55397	Cluster-4	-0.365161	6.58162e-40	Negative
USP32P1	0.350507	-0.163167	Cluster-4	-0.230724	2.9751e-16										MEG9	0.625755	Cluster-4	-0.365148	6.62763e-40	Negative
ENSG00000231703	0.357905	-0.172521	Cluster-4	-0.231247	2.53989e-16										ENSG00000251314	0.450611	Cluster-4	-0.365139	6.6583e-40	Negative
ENSG00000257060	0.362779	-0.108658	Cluster-4	-0.231534	2.32844e-16										IQCN	0.492031	Cluster-4	-0.365118	6.73105e-40	Negative
KRT15	0.383497	-0.13008	Cluster-4	-0.231605	2.27909e-16										CRYBG3	0.635217	Cluster-4	-0.365102	6.78509e-40	Negative
CLCA2	0.385252	-0.17631	Cluster-4	-0.232132	1.94178e-16										LONRF3	0.558354	Cluster-4	-0.365086	6.843e-40	Negative
LRCOL1	0.327575	-0.178275	Cluster-4	-0.232194	1.90547e-16										ANTXRL	0.435665	Cluster-4	-0.364929	7.4219e-40	Negative
SCGN	0.214553	-0.163636	Cluster-4	-0.23223	1.88484e-16										CCN1	0.640886	Cluster-4	-0.364895	7.55451e-40	Negative
TRIM55	0.298398	-0.112065	Cluster-4	-0.232347	1.81897e-16										FNDC4	0.641952	Cluster-4	-0.364609	8.75459e-40	Negative
AKR1B15	0.323717	-0.114659	Cluster-4	-0.232636	1.66557e-16										ENSG00000287109	0.596358	Cluster-4	-0.364596	8.81736e-40	Negative
SMTNL2	0.378589	-0.0914671	Cluster-4	-0.232729	1.61934e-16										COL17A1	0.64377	Cluster-4	-0.364424	9.63165e-40	Negative
GABRG3	0.335751	-0.160136	Cluster-4	-0.232924	1.52552e-16										CYP26B1	0.560838	Cluster-4	-0.363993	1.2032e-39	Negative
RPL7AP28	0.395584	-0.134868	Cluster-4	-0.233259	1.37726e-16										ENSG00000253875	0.577948	Cluster-4	-0.363937	1.23882e-39	Negative
POPDC3	0.295129	-0.101441	Cluster-4	-0.233551	1.25981e-16										ZNF204P	0.536466	Cluster-4	-0.363936	1.23906e-39	Negative
DDX43	0.409657	-0.115372	Cluster-4	-0.23382	1.15992e-16										CEBPA	0.426673	Cluster-4	-0.363798	1.33016e-39	Negative
CD8B2	0.485251	-0.123291	Cluster-4	-0.234467	9.51275e-17										MGAM2	0.577558	Cluster-4	-0.36374	1.37116e-39	Negative
ELF5	0.385755	-0.044329	Cluster-4	-0.235026	8.00855e-17										SEMA3A	0.588079	Cluster-4	-0.363728	1.37897e-39	Negative
CCDC144A	0.364478	-0.169824	Cluster-4	-0.235062	7.91966e-17										COL4A2-AS1	0.560402	Cluster-4	-0.36372	1.3853e-39	Negative
MMP20	0.436954	-0.136475	Cluster-4	-0.235264	7.44262e-17										RPS23P1	0.431076	Cluster-4	-0.363465	1.57906e-39	Negative
PCDHGB4	0.390076	-0.130522	Cluster-4	-0.235372	7.19777e-17										PTPRZ1	0.604283	Cluster-4	-0.3634	1.6326e-39	Negative
MUC7	0.400597	-0.201275	Cluster-4	-0.235853	6.20463e-17										ENSG00000288045	0.504655	Cluster-4	-0.363059	1.94574e-39	Negative
PLA2G2A	0.474831	-0.190537	Cluster-4	-0.236052	5.83342e-17										DNAH9	0.48527	Cluster-4	-0.363002	2.00374e-39	Negative
CXCL14	0.385827	-0.158477	Cluster-4	-0.236278	5.43877e-17										ENSG00000227094	0.448276	Cluster-4	-0.362955	2.05271e-39	Negative
BDNF	0.322179	-0.112929	Cluster-4	-0.236447	5.16142e-17										ABCG2	0.597918	Cluster-4	-0.362939	2.07004e-39	Negative
LINC02635	0.295304	-0.0895079	Cluster-4	-0.236658	4.83396e-17										RIMBP2	0.493068	Cluster-4	-0.362475	2.62587e-39	Negative
NMRAL2P	0.323361	-0.0824035	Cluster-4	-0.236695	4.77912e-17										BTNL2	0.498422	Cluster-4	-0.362428	2.69045e-39	Negative
CERS3	0.412065	-0.110851	Cluster-4	-0.236757	4.68842e-17										CLDND2	0.398107	Cluster-4	-0.362406	2.72102e-39	Negative
FOXC1	0.474755	-0.136182	Cluster-4	-0.236803	4.6213e-17										ENSG00000226197	0.646599	Cluster-4	-0.362052	3.26091e-39	Negative
TGM5	0.437851	-0.148725	Cluster-4	-0.236886	4.50301e-17										MRGPRX3	0.59019	Cluster-4	-0.361787	3.73482e-39	Negative
ENSG00000260918	0.299754	-0.123665	Cluster-4	-0.237147	4.15227e-17										CHST9	0.564178	Cluster-4	-0.361706	3.89215e-39	Negative
KRT16P6	0.377853	-0.156219	Cluster-4	-0.237387	3.85345e-17										UBE2Q2P13	0.64278	Cluster-4	-0.361653	3.99895e-39	Negative
GABRB1	0.293726	-0.137558	Cluster-4	-0.23779	3.39809e-17										CRTAC1	0.599077	Cluster-4	-0.361572	4.16903e-39	Negative
DSC3	0.537376	-0.118276	Cluster-4	-0.238354	2.8498e-17										GIMAP5	0.674373	Cluster-4	-0.361539	4.23847e-39	Negative
NR4A1AS	0.440623	-0.197956	Cluster-4	-0.238408	2.8017e-17										ENSG00000269289	0.480167	Cluster-4	-0.361464	4.40601e-39	Negative
ENSG00000272425	0.418969	-0.117065	Cluster-4	-0.238505	2.71793e-17										ALDH1A3-AS1	0.645846	Cluster-4	-0.361294	4.80571e-39	Negative
GPR15	0.511806	-0.102316	Cluster-4	-0.238523	2.70238e-17										STOX2	0.627126	Cluster-4	-0.361218	4.99396e-39	Negative
IRS4	0.314335	-0.0977852	Cluster-4	-0.238528	2.69854e-17										NACAD	0.561415	Cluster-4	-0.361126	5.23604e-39	Negative
LINC02301	0.309125	-0.146	Cluster-4	-0.238994	2.33153e-17										GPR34	0.604905	Cluster-4	-0.361051	5.43777e-39	Negative
GLP1R	0.434095	-0.0953815	Cluster-4	-0.239899	1.75403e-17										RP1L1	0.570055	Cluster-4	-0.360898	5.88101e-39	Negative
KRT79	0.332447	-0.150782	Cluster-4	-0.240577	1.41638e-17										RNF180	0.620656	Cluster-4	-0.360802	6.17423e-39	Negative
KRT17	0.475831	-0.144844	Cluster-4	-0.240691	1.36594e-17										LINC02599	0.637179	Cluster-4	-0.360793	6.20355e-39	Negative
NDUFB4P11	0.334524	-0.0728321	Cluster-4	-0.240743	1.34369e-17										LAMA3	0.477026	Cluster-4	-0.360575	6.93099e-39	Negative
CELF2-AS1	0.527614	-0.144004	Cluster-4	-0.240926	1.26838e-17										LINC02893	0.528333	Cluster-4	-0.360077	8.93208e-39	Negative
ZPLD2P	0.313306	-0.146363	Cluster-4	-0.242068	8.82656e-18										LINC02668	0.482646	Cluster-4	-0.359934	9.60664e-39	Negative
FERMT1	0.46736	-0.109914	Cluster-4	-0.242461	7.78628e-18										FRMD3	0.530231	Cluster-4	-0.359907	9.73927e-39	Negative
ENSG00000273650	0.264407	-0.208242	Cluster-4	-0.242547	7.57652e-18										ENSG00000253853	0.55654	Cluster-4	-0.359894	9.79908e-39	Negative
MUCL1	0.356804	-0.155975	Cluster-4	-0.24293	6.70568e-18										APOD	0.518489	Cluster-4	-0.359664	1.1016e-38	Negative
LINC00960	0.40879	-0.134661	Cluster-4	-0.243034	6.48583e-18										PCSK5	0.742318	Cluster-4	-0.359535	1.17588e-38	Negative
IGHA2	0.53036	-0.124169	Cluster-4	-0.243089	6.3732e-18										CRHR2	0.579254	Cluster-4	-0.359236	1.36832e-38	Negative
ADGRF1	0.415218	-0.0989553	Cluster-4	-0.243254	6.04412e-18										ENSG00000287692	0.582035	Cluster-4	-0.359193	1.39866e-38	Negative
LINC00707	0.413395	-0.100686	Cluster-4	-0.243352	5.85785e-18										CCDC8	0.635971	Cluster-4	-0.359098	1.46763e-38	Negative
KRT17P3	0.402076	-0.132846	Cluster-4	-0.243365	5.8343e-18										LINC01558	0.573748	Cluster-4	-0.359002	1.54088e-38	Negative
OOEP	0.346762	-0.150559	Cluster-4	-0.243565	5.47171e-18										CCL23	0.620177	Cluster-4	-0.358967	1.56817e-38	Negative
CACNA1G	0.535388	-0.184286	Cluster-4	-0.243849	4.99565e-18										RGMA	0.608379	Cluster-4	-0.358736	1.76292e-38	Negative
PKIA	0.481139	-0.0913099	Cluster-4	-0.24388	4.94629e-18										KLF2	0.563413	Cluster-4	-0.358619	1.87056e-38	Negative
PSORS1C3	0.395269	-0.136624	Cluster-4	-0.243982	4.78727e-18										LINC01152	0.612279	Cluster-4	-0.358536	1.9503e-38	Negative
GLRA3	0.342641	-0.125764	Cluster-4	-0.244187	4.48175e-18										RIMS3	0.566416	Cluster-4	-0.358409	2.07986e-38	Negative
CUX2	0.348128	-0.133858	Cluster-4	-0.244214	4.44317e-18										MRPL35P2	0.420822	Cluster-4	-0.358345	2.14863e-38	Negative
MATN4	0.287523	-0.13897	Cluster-4	-0.244275	4.35711e-18										LINC01267	0.534757	Cluster-4	-0.358225	2.28283e-38	Negative
TP53TG3D	0.369354	-0.146276	Cluster-4	-0.244459	4.10718e-18										ENSG00000229491	0.579915	Cluster-4	-0.358201	2.30982e-38	Negative
SCN1A-AS1	0.251296	-0.17217	Cluster-4	-0.244534	4.0083e-18										LINC02183	0.507962	Cluster-4	-0.358162	2.35585e-38	Negative
IL1RAPL2	0.35961	-0.0934392	Cluster-4	-0.24482	3.65633e-18										ENSG00000229167	0.512091	Cluster-4	-0.357926	2.65373e-38	Negative
NTN4	0.418983	-0.206354	Cluster-4	-0.244956	3.49941e-18										ENSG00000279447	0.586196	Cluster-4	-0.357921	2.66142e-38	Negative
CHODL	0.373469	-0.143753	Cluster-4	-0.245177	3.25849e-18										ENSG00000254510	0.59632	Cluster-4	-0.357827	2.78994e-38	Negative
LINC01055	0.498899	-0.0731941	Cluster-4	-0.245419	3.01367e-18										ENSG00000288018	0.513314	Cluster-4	-0.35779	2.8425e-38	Negative
SOX8	0.432883	-0.127193	Cluster-4	-0.245495	2.94001e-18										CHST3	0.662706	Cluster-4	-0.357641	3.06447e-38	Negative
ZNF208	0.483504	-0.128275	Cluster-4	-0.246272	2.28627e-18										EDA	0.559935	Cluster-4	-0.357604	3.12145e-38	Negative
ENSG00000272279	0.353499	-0.208056	Cluster-4	-0.246422	2.1779e-18										ZNF366	0.676792	Cluster-4	-0.35759	3.1446e-38	Negative
LINC01305	0.441254	-0.13379	Cluster-4	-0.247359	1.6058e-18										ENSG00000270076	0.500893	Cluster-4	-0.357547	3.21311e-38	Negative
ENSG00000236740	0.415255	-0.154251	Cluster-4	-0.247392	1.58834e-18										CA6	0.478714	Cluster-4	-0.357402	3.45617e-38	Negative
CASC8	0.371592	-0.12893	Cluster-4	-0.247467	1.55042e-18										SPOCK3	0.557176	Cluster-4	-0.357328	3.58825e-38	Negative
ST8SIA2	0.484928	-0.0360295	Cluster-4	-0.247609	1.48027e-18										TMEM71	0.611361	Cluster-4	-0.357233	3.76406e-38	Negative
ERICH5	0.381404	-0.110861	Cluster-4	-0.247793	1.39389e-18										FAM124A	0.608929	Cluster-4	-0.357111	4.00111e-38	Negative
LAMC2	0.429078	-0.0855796	Cluster-4	-0.248281	1.18832e-18										SCHIP1	0.640735	Cluster-4	-0.357008	4.21351e-38	Negative
HSD17B2	0.381754	-0.152205	Cluster-4	-0.248355	1.1598e-18										STK32A	0.609664	Cluster-4	-0.356971	4.29294e-38	Negative
FETUB	0.250521	-0.122429	Cluster-4	-0.248513	1.10116e-18										HYMAI	0.557294	Cluster-4	-0.356882	4.48966e-38	Negative
ENSG00000261502	0.355025	-0.149554	Cluster-4	-0.248573	1.08006e-18										PNMA8B	0.577514	Cluster-4	-0.356777	4.7333e-38	Negative
STUM	0.455637	-0.194623	Cluster-4	-0.24871	1.03232e-18										CFI	0.685967	Cluster-4	-0.356761	4.77195e-38	Negative
ANXA8L1	0.481316	-0.137899	Cluster-4	-0.24872	1.02904e-18										LINC00165	0.529109	Cluster-4	-0.356677	4.97544e-38	Negative
OR7A5	0.441267	-0.134963	Cluster-4	-0.248779	1.0095e-18										LUZP2	0.573391	Cluster-4	-0.356532	5.35326e-38	Negative
MTCYBP21	0.396213	-0.143623	Cluster-4	-0.249036	9.27797e-19										ENSG00000278989	0.521448	Cluster-4	-0.356525	5.37152e-38	Negative
ENSG00000241720	0.302569	-0.148334	Cluster-4	-0.249062	9.19934e-19										PPBP	0.351691	Cluster-4	-0.356452	5.57173e-38	Negative
ENSG00000283757	0.386021	-0.124685	Cluster-4	-0.249127	9.00541e-19										GAS2L2	0.384878	Cluster-4	-0.356258	6.14012e-38	Negative
FAM153A	0.408912	-0.136986	Cluster-4	-0.249511	7.93674e-19										SNCG	0.365612	Cluster-4	-0.356186	6.36589e-38	Negative
LEFTY2	0.59824	-0.235725	Cluster-4	-0.249666	7.54244e-19										NDUFAF4P3	0.5075	Cluster-4	-0.356176	6.3996e-38	Negative
GPX2	0.336627	-0.0979591	Cluster-4	-0.249677	7.51475e-19										PCDH11X	0.47896	Cluster-4	-0.356043	6.83995e-38	Negative
ENSG00000275155	0.427785	-0.253856	Cluster-4	-0.249757	7.31832e-19										AQP4	0.456888	Cluster-4	-0.356012	6.94702e-38	Negative
ENSG00000287593	0.513799	-0.101555	Cluster-4	-0.250154	6.42045e-19										CRIM1-DT	0.460528	Cluster-4	-0.355785	7.78341e-38	Negative
DCHS2	0.521667	-0.131772	Cluster-4	-0.250547	5.63998e-19										ENSG00000277684	0.576007	Cluster-4	-0.355739	7.96327e-38	Negative
SLCO4A1-AS1	0.329895	-0.112033	Cluster-4	-0.25082	5.15193e-19										HOGA1	0.32878	Cluster-4	-0.355728	8.00869e-38	Negative
ENSG00000217455	0.426047	-0.162232	Cluster-4	-0.251136	4.64108e-19										RPL23AP49	0.460228	Cluster-4	-0.355594	8.56397e-38	Negative
SULT1C5P	0.29239	-0.206602	Cluster-4	-0.251185	4.56525e-19										LDB3	0.537416	Cluster-4	-0.355442	9.24073e-38	Negative
ENSG00000253796	0.358204	-0.153255	Cluster-4	-0.251258	4.45589e-19										BNC1	0.588936	Cluster-4	-0.354857	1.23771e-37	Negative
CCN5	0.398407	-0.145659	Cluster-4	-0.251297	4.39904e-19										FLNC	0.649187	Cluster-4	-0.354817	1.26262e-37	Negative
NKAIN3	0.43722	-0.145132	Cluster-4	-0.252073	3.39988e-19										P2RX6P	0.280307	Cluster-4	-0.354339	1.60227e-37	Negative
EPHA7	0.353828	-0.0705026	Cluster-4	-0.252135	3.33024e-19										BBOX1	0.596829	Cluster-4	-0.354146	1.76323e-37	Negative
UCP1	0.335227	-0.269773	Cluster-4	-0.252252	3.20275e-19										TPRG1-AS1	0.422797	Cluster-4	-0.354058	1.84216e-37	Negative
CNTN1	0.515255	-0.112989	Cluster-4	-0.252382	3.06668e-19										ENSG00000261997	0.626776	Cluster-4	-0.353963	1.93122e-37	Negative
POU6F2	0.291784	-0.173461	Cluster-4	-0.252535	2.91454e-19										CSP2	0.507422	Cluster-4	-0.353887	2.00637e-37	Negative
CXCL1	0.430661	-0.136352	Cluster-4	-0.252934	2.55114e-19										FIGN	0.532621	Cluster-4	-0.353831	2.06229e-37	Negative
CRISPLD1	0.47741	-0.141026	Cluster-4	-0.253101	2.41264e-19										CCL21	0.607451	Cluster-4	-0.353637	2.2714e-37	Negative
ENSG00000280032	0.450321	-0.0961524	Cluster-4	-0.253103	2.41105e-19										DPY19L2	0.504097	Cluster-4	-0.353361	2.60471e-37	Negative
IGF2	0.514195	-0.203486	Cluster-4	-0.253409	2.17645e-19										EDAR	0.586983	Cluster-4	-0.352911	3.2556e-37	Negative
ENSG00000234929	0.294137	-0.171845	Cluster-4	-0.253566	2.06496e-19										LINC01359	0.531296	Cluster-4	-0.352652	3.7008e-37	Negative
SFRP5	0.435861	-0.235389	Cluster-4	-0.253616	2.03092e-19										RPL23AP32	0.35149	Cluster-4	-0.352598	3.80213e-37	Negative
DIRAS3	0.459203	-0.241472	Cluster-4	-0.253789	1.91599e-19										ENSG00000272823	0.577	Cluster-4	-0.352597	3.80322e-37	Negative
CHRNA2	0.225151	-0.246004	Cluster-4	-0.253904	1.84346e-19										AMY2B	0.527118	Cluster-4	-0.352592	3.81413e-37	Negative
OLAH	0.396029	-0.129047	Cluster-4	-0.253912	1.839e-19										TAGLN	0.608769	Cluster-4	-0.352279	4.45117e-37	Negative
KIAA0087	0.402602	-0.226406	Cluster-4	-0.254064	1.74749e-19										CCN3	0.664341	Cluster-4	-0.352087	4.89542e-37	Negative
ZNF663P	0.368766	-0.133204	Cluster-4	-0.254337	1.59433e-19										SLC47A1P2	0.491863	Cluster-4	-0.352074	4.92563e-37	Negative
LINP1	0.351199	-0.122804	Cluster-4	-0.254483	1.51767e-19										CPM	0.483401	Cluster-4	-0.352064	4.9501e-37	Negative
LINC01579	0.377538	-0.162949	Cluster-4	-0.254601	1.45879e-19										ENSG00000286606	0.466297	Cluster-4	-0.351641	6.10001e-37	Negative
GALNT16	0.401588	-0.125465	Cluster-4	-0.254643	1.43808e-19										GIMAP7	0.645902	Cluster-4	-0.351616	6.17505e-37	Negative
PAX3	0.411363	-0.138227	Cluster-4	-0.254673	1.42369e-19										CALB2	0.488504	Cluster-4	-0.351601	6.22059e-37	Negative
SNTG2-AS1	0.324031	-0.16824	Cluster-4	-0.25475	1.38734e-19										SLC51B	0.630281	Cluster-4	-0.351438	6.74102e-37	Negative
DDX25	0.377717	-0.127667	Cluster-4	-0.254775	1.3758e-19										KLHL4	0.585491	Cluster-4	-0.351174	7.67939e-37	Negative
ENSG00000273203	0.433982	-0.151752	Cluster-4	-0.254858	1.33773e-19										DSG1	0.579752	Cluster-4	-0.351158	7.73734e-37	Negative
ENSG00000287223	0.419194	-0.205732	Cluster-4	-0.254894	1.32191e-19										KCNMB2	0.440971	Cluster-4	-0.35114	7.80736e-37	Negative
IL1RAPL1	0.401807	-0.21131	Cluster-4	-0.255036	1.25985e-19										NAP1L2	0.548185	Cluster-4	-0.351115	7.90431e-37	Negative
ENSG00000232294	0.422202	-0.091869	Cluster-4	-0.255552	1.05861e-19										VGLL3	0.634032	Cluster-4	-0.350944	8.59759e-37	Negative
PCAT14	0.360694	-0.154764	Cluster-4	-0.25559	1.04518e-19										P2RY14	0.645187	Cluster-4	-0.350937	8.62877e-37	Negative
NFASC	0.392883	-0.0464163	Cluster-4	-0.255904	9.39759e-20										SPATA22	0.476075	Cluster-4	-0.350854	8.98545e-37	Negative
DRD1	0.42288	-0.181338	Cluster-4	-0.256113	8.75545e-20										ENSG00000288605	0.558876	Cluster-4	-0.350669	9.84219e-37	Negative
CLEC10A	0.5839	-0.178914	Cluster-4	-0.256326	8.14541e-20										GULP1	0.616205	Cluster-4	-0.350527	1.05553e-36	Negative
PDZRN4	0.424094	-0.202042	Cluster-4	-0.256452	7.80453e-20										NTRK3	0.626334	Cluster-4	-0.350491	1.07408e-36	Negative
ENSG00000287415	0.536201	-0.155253	Cluster-4	-0.256453	7.8032e-20										EHD4-AS1	0.463888	Cluster-4	-0.350419	1.11279e-36	Negative
MPPED1	0.246773	-0.191452	Cluster-4	-0.25695	6.58961e-20										ENSG00000288541	0.481857	Cluster-4	-0.350394	1.12677e-36	Negative
ENSG00000274238	0.312481	-0.231516	Cluster-4	-0.257085	6.29493e-20										COLCA1	0.601044	Cluster-4	-0.350374	1.1378e-36	Negative
SLC26A3	0.327537	-0.226525	Cluster-4	-0.257542	5.3881e-20										ENSG00000287804	0.539614	Cluster-4	-0.350204	1.23669e-36	Negative
KCNK3	0.35505	-0.117234	Cluster-4	-0.257626	5.23583e-20										ADRB1	0.48861	Cluster-4	-0.349883	1.44787e-36	Negative
AADACL2-AS1	0.558391	-0.169215	Cluster-4	-0.257991	4.62163e-20										FHOD3	0.602335	Cluster-4	-0.34987	1.45712e-36	Negative
PCDHB5	0.459761	-0.163461	Cluster-4	-0.258357	4.07845e-20										PPIAP46	0.525064	Cluster-4	-0.349849	1.47168e-36	Negative
CXCL5	0.368149	-0.104279	Cluster-4	-0.258863	3.43009e-20										LRP4	0.575456	Cluster-4	-0.349795	1.51169e-36	Negative
GPC5	0.39047	-0.124575	Cluster-4	-0.259002	3.26984e-20										MAPK10	0.425851	Cluster-4	-0.349787	1.51706e-36	Negative
ANKRD20A7P	0.25861	-0.193607	Cluster-4	-0.259244	3.00926e-20										LAMA2	0.699989	Cluster-4	-0.349777	1.52491e-36	Negative
PNLIPRP3	0.234411	-0.18965	Cluster-4	-0.259795	2.49049e-20										ENSG00000278266	0.48694	Cluster-4	-0.349664	1.61157e-36	Negative
MYRIP	0.402436	-0.1527	Cluster-4	-0.259844	2.44879e-20										LINC02975	0.537139	Cluster-4	-0.349512	1.73614e-36	Negative
DCX	0.429918	-0.137789	Cluster-4	-0.259925	2.38107e-20										GPAT3	0.555261	Cluster-4	-0.349459	1.78173e-36	Negative
FMO6P	0.37419	-0.161624	Cluster-4	-0.26007	2.26489e-20										NCKAP5-AS2	0.4798	Cluster-4	-0.349441	1.79757e-36	Negative
CX3CR1	0.495241	-0.223926	Cluster-4	-0.260349	2.05762e-20										ENSG00000286942	0.446964	Cluster-4	-0.349276	1.94886e-36	Negative
ST8SIA1	0.500109	-0.0929521	Cluster-4	-0.260398	2.02311e-20										PHYHIPL	0.627055	Cluster-4	-0.349224	1.99859e-36	Negative
LINC02958	0.364506	-0.180199	Cluster-4	-0.26071	1.81644e-20										LINC01249	0.328896	Cluster-4	-0.34903	2.19764e-36	Negative
IL22RA1	0.373392	-0.014897	Cluster-4	-0.260859	1.72526e-20										ENSG00000288022	0.450674	Cluster-4	-0.348771	2.49301e-36	Negative
CXCL6	0.448463	-0.151484	Cluster-4	-0.261685	1.29578e-20										ENSG00000249574	0.509557	Cluster-4	-0.348508	2.83482e-36	Negative
NCMAP	0.469984	-0.140544	Cluster-4	-0.261734	1.27399e-20										BTNL12P	0.497648	Cluster-4	-0.348461	2.90059e-36	Negative
ENSG00000280073	0.407214	-0.123341	Cluster-4	-0.261766	1.26006e-20										LIPJ	0.46269	Cluster-4	-0.348399	2.98952e-36	Negative
SLC28A3	0.497781	-0.109479	Cluster-4	-0.261931	1.18989e-20										BCHE	0.484981	Cluster-4	-0.348395	2.99609e-36	Negative
GRIN2A	0.541983	-0.1598	Cluster-4	-0.262268	1.05831e-20										HOXA10-AS	0.537712	Cluster-4	-0.34838	3.01728e-36	Negative
CDH10	0.340975	-0.179922	Cluster-4	-0.262391	1.01382e-20										ENSG00000236304	0.652421	Cluster-4	-0.34794	3.73873e-36	Negative
DUOX2	0.47044	-0.129672	Cluster-4	-0.262518	9.6997e-21										PLAAT5	0.456492	Cluster-4	-0.347838	3.92777e-36	Negative
CR1	0.540967	-0.0983247	Cluster-4	-0.262643	9.28526e-21										ENSG00000285572	0.660077	Cluster-4	-0.347837	3.93059e-36	Negative
CALCRL-AS1	0.412797	-0.188645	Cluster-4	-0.262991	8.22489e-21										MEST	0.415932	Cluster-4	-0.347757	4.08692e-36	Negative
CITED1	0.307176	-0.177747	Cluster-4	-0.263059	8.03119e-21										TRIM50	0.460981	Cluster-4	-0.34762	4.36683e-36	Negative
ENSG00000276772	0.392147	-0.218963	Cluster-4	-0.263103	7.90882e-21										GRIA1	0.377666	Cluster-4	-0.347493	4.6463e-36	Negative
SNX31	0.42568	-0.14204	Cluster-4	-0.263307	7.36673e-21										NUDT9P1	0.600769	Cluster-4	-0.347434	4.78057e-36	Negative
PCDHB6	0.455136	-0.133912	Cluster-4	-0.263579	6.69887e-21										PTX3	0.617864	Cluster-4	-0.347286	5.13801e-36	Negative
ADAMTS8	0.470813	-0.209274	Cluster-4	-0.263644	6.54649e-21										IRX1	0.589818	Cluster-4	-0.347239	5.25571e-36	Negative
BANK1	0.557929	-0.148385	Cluster-4	-0.263916	5.95225e-21										ENSG00000278456	0.540846	Cluster-4	-0.347098	5.62903e-36	Negative
C2orf73	0.332824	-0.245422	Cluster-4	-0.264132	5.51873e-21										SELENOP	0.47378	Cluster-4	-0.347063	5.72369e-36	Negative
B3GNT5	0.497119	-0.0837579	Cluster-4	-0.2643	5.20307e-21										ADAMTS3	0.650502	Cluster-4	-0.346682	6.8843e-36	Negative
LINC02097	0.460045	-0.176032	Cluster-4	-0.264472	4.89682e-21										CCDC158	0.476888	Cluster-4	-0.346607	7.1412e-36	Negative
IL22RA2	0.377897	-0.0723957	Cluster-4	-0.264528	4.80256e-21										ENSG00000286721	0.495739	Cluster-4	-0.346462	7.65853e-36	Negative
CSMD1	0.434631	-0.245018	Cluster-4	-0.264596	4.68909e-21										CCDC201	0.281854	Cluster-4	-0.346417	7.8272e-36	Negative
CBLN1	0.413396	-0.145797	Cluster-4	-0.264955	4.1322e-21										HERC2P3	0.506304	Cluster-4	-0.346362	8.03715e-36	Negative
KCNH3	0.372818	-0.0355058	Cluster-4	-0.265016	4.04448e-21										LINC02716	0.345759	Cluster-4	-0.346284	8.34594e-36	Negative
VN1R85P	0.391717	-0.194863	Cluster-4	-0.265208	3.78102e-21										HOTAIRM1	0.619029	Cluster-4	-0.346266	8.42259e-36	Negative
CNNM1	0.42902	-0.131532	Cluster-4	-0.265708	3.1691e-21										ENSG00000278192	0.548007	Cluster-4	-0.346204	8.67833e-36	Negative
XKR6	0.487683	-0.234224	Cluster-4	-0.265796	3.0728e-21										MT1L	0.462013	Cluster-4	-0.34608	9.21366e-36	Negative
ANO4	0.486426	-0.147642	Cluster-4	-0.265837	3.02845e-21										LINC02147	0.542748	Cluster-4	-0.346056	9.32253e-36	Negative
GPR142	0.551133	-0.179021	Cluster-4	-0.265947	2.91257e-21										CPS1	0.532238	Cluster-4	-0.345928	9.9167e-36	Negative
ENSG00000262119	0.269971	-0.267842	Cluster-4	-0.266307	2.56452e-21										GS1-24F4.2	0.512059	Cluster-4	-0.345519	1.20771e-35	Negative
ENSG00000287594	0.408305	-0.179424	Cluster-4	-0.266539	2.3622e-21										LIFR-AS1	0.440899	Cluster-4	-0.345325	1.32615e-35	Negative
MUC15	0.428588	-0.127432	Cluster-4	-0.266541	2.36064e-21										LAMB3	0.556141	Cluster-4	-0.345257	1.37064e-35	Negative
PTGER3	0.422517	-0.210781	Cluster-4	-0.266706	2.22693e-21										MFSD4A	0.463222	Cluster-4	-0.345235	1.38516e-35	Negative
DDIT4L	0.427136	-0.153701	Cluster-4	-0.267173	1.88634e-21										CTNNA3	0.523878	Cluster-4	-0.345229	1.38925e-35	Negative
DNAH6	0.421189	-0.161245	Cluster-4	-0.267297	1.80507e-21										SULT1C4	0.557226	Cluster-4	-0.345103	1.47621e-35	Negative
ENSG00000279127	0.276695	-0.110114	Cluster-4	-0.267403	1.73854e-21										ENSG00000243243	0.583341	Cluster-4	-0.345094	1.4826e-35	Negative
SMR3B	0.386006	-0.265819	Cluster-4	-0.267519	1.66839e-21										PRDM8	0.686351	Cluster-4	-0.345059	1.50749e-35	Negative
FMN2	0.500686	-0.11745	Cluster-4	-0.267774	1.52319e-21										CIMIP2B	0.395536	Cluster-4	-0.344917	1.61471e-35	Negative
LINC01093	0.294805	-0.154371	Cluster-4	-0.2678	1.50949e-21										COL14A1	0.721517	Cluster-4	-0.344626	1.85656e-35	Negative
PYDC2-AS1	0.407265	-0.221831	Cluster-4	-0.268161	1.32699e-21										ENSG00000285095	0.451739	Cluster-4	-0.344608	1.8727e-35	Negative
NR2F1	0.553858	-0.140712	Cluster-4	-0.268373	1.23024e-21										PKNOX2	0.500361	Cluster-4	-0.344473	1.99897e-35	Negative
IGFN1	0.573547	-0.281193	Cluster-4	-0.268453	1.19574e-21										SOSTDC1	0.569953	Cluster-4	-0.344445	2.02574e-35	Negative
ENSG00000267879	0.388495	-0.129028	Cluster-4	-0.268511	1.17127e-21										RASD1	0.467582	Cluster-4	-0.344057	2.44061e-35	Negative
AFF2	0.586748	-0.173777	Cluster-4	-0.268524	1.16602e-21										ENSG00000272783	0.54761	Cluster-4	-0.344055	2.44271e-35	Negative
HCN1	0.309917	-0.231866	Cluster-4	-0.268673	1.10532e-21										ENSG00000286511	0.539127	Cluster-4	-0.34396	2.55614e-35	Negative
FABP7	0.416046	-0.168588	Cluster-4	-0.268788	1.0609e-21										RASGEF1C	0.448778	Cluster-4	-0.343625	3.00193e-35	Negative
CCDC68	0.423338	-0.159903	Cluster-4	-0.269127	9.39618e-22										LINC01524	0.48286	Cluster-4	-0.343586	3.0586e-35	Negative
ART5	0.488914	-0.124361	Cluster-4	-0.269171	9.25044e-22										LINC02005	0.427375	Cluster-4	-0.343567	3.08701e-35	Negative
COL4A3	0.520314	-0.122515	Cluster-4	-0.269884	7.16048e-22										ENSG00000261707	0.414743	Cluster-4	-0.343558	3.1006e-35	Negative
ENSG00000260409	0.325406	-0.180226	Cluster-4	-0.269907	7.10356e-22										MIR222HG	0.567682	Cluster-4	-0.343431	3.29455e-35	Negative
FOLR1	0.450835	-0.159123	Cluster-4	-0.269972	6.9388e-22										ENSG00000286403	0.386525	Cluster-4	-0.343336	3.44722e-35	Negative
C8orf34-AS1	0.368857	-0.238982	Cluster-4	-0.270001	6.86627e-22										ADAMTS18	0.586435	Cluster-4	-0.343305	3.49955e-35	Negative
ANPEP	0.404714	-0.0990786	Cluster-4	-0.270053	6.73819e-22										GOLGA6L5P	0.530361	Cluster-4	-0.342845	4.35933e-35	Negative
GRIA3	0.416756	-0.129894	Cluster-4	-0.27016	6.48435e-22										PRUNE2	0.570352	Cluster-4	-0.342782	4.49381e-35	Negative
ENSG00000260838	0.383949	-0.119081	Cluster-4	-0.270181	6.43608e-22										CAPN6	0.598105	Cluster-4	-0.342723	4.62008e-35	Negative
ENSG00000271579	0.321662	-0.225673	Cluster-4	-0.270486	5.76639e-22										C21orf62	0.492857	Cluster-4	-0.342683	4.71041e-35	Negative
NPM2	0.440513	-0.125569	Cluster-4	-0.270602	5.53116e-22										C1GALT1C1L	0.524153	Cluster-4	-0.342595	4.91178e-35	Negative
LINC00705	0.304643	-0.172384	Cluster-4	-0.270622	5.49152e-22										ENSG00000266573	0.472959	Cluster-4	-0.342531	5.06461e-35	Negative
SLC35F3	0.489016	-0.160155	Cluster-4	-0.270655	5.42613e-22										AMPD1	0.597954	Cluster-4	-0.342446	5.27326e-35	Negative
CYP8B1	0.409168	-0.190166	Cluster-4	-0.270985	4.81759e-22										POU2AF2	0.475584	Cluster-4	-0.34244	5.28879e-35	Negative
SLAIN1	0.473232	-0.1477	Cluster-4	-0.271002	4.78705e-22										ENSG00000249955	0.393329	Cluster-4	-0.342365	5.48138e-35	Negative
GABRP	0.518554	-0.149613	Cluster-4	-0.271152	4.53482e-22										NODAL	0.507027	Cluster-4	-0.342232	5.84019e-35	Negative
MMP20-AS1	0.532212	-0.18832	Cluster-4	-0.271165	4.51461e-22										LINC02234	0.454327	Cluster-4	-0.342123	6.15071e-35	Negative
ENSG00000263508	0.406957	-0.170325	Cluster-4	-0.271204	4.45048e-22										SULT1C3	0.312363	Cluster-4	-0.34208	6.27824e-35	Negative
KLK5	0.491432	-0.171417	Cluster-4	-0.271253	4.37268e-22										LMF1-AS1	0.500553	Cluster-4	-0.342025	6.44621e-35	Negative
MYBPC1	0.4043	-0.222778	Cluster-4	-0.271316	4.27485e-22										KRT17P2	0.482311	Cluster-4	-0.341964	6.63734e-35	Negative
KRT17P1	0.413906	-0.14725	Cluster-4	-0.271324	4.26196e-22										PIWIL2	0.556448	Cluster-4	-0.341886	6.8878e-35	Negative
FRRS1L	0.477524	-0.151699	Cluster-4	-0.271809	3.57543e-22										LINC02515	0.42746	Cluster-4	-0.341875	6.92307e-35	Negative
TFPI2	0.422418	-0.120539	Cluster-4	-0.272086	3.23464e-22										ENSG00000286507	0.534853	Cluster-4	-0.341663	7.65651e-35	Negative
VWFP1	0.485983	-0.166995	Cluster-4	-0.272273	3.0226e-22										ENSG00000233332	0.499217	Cluster-4	-0.341374	8.78717e-35	Negative
LINC01239	0.397988	-0.169446	Cluster-4	-0.272374	2.91371e-22										PPARGC1A	0.565954	Cluster-4	-0.341298	9.10766e-35	Negative
DPYS	0.50525	-0.138612	Cluster-4	-0.272608	2.67599e-22										TM4SF18	0.515684	Cluster-4	-0.341276	9.2027e-35	Negative
MAOB	0.402757	-0.207954	Cluster-4	-0.272615	2.66927e-22										STEAP1B-AS1	0.635166	Cluster-4	-0.341199	9.5459e-35	Negative
ZNF840P	0.366451	-0.176959	Cluster-4	-0.272843	2.4566e-22										NTF3	0.449788	Cluster-4	-0.341003	1.04767e-34	Negative
ENSG00000287870	0.409835	-0.14478	Cluster-4	-0.272934	2.37705e-22										ENSG00000224251	0.372484	Cluster-4	-0.340923	1.08838e-34	Negative
DIRAS2	0.431583	-0.113823	Cluster-4	-0.273229	2.13481e-22										CLEC4M	0.356209	Cluster-4	-0.340865	1.11846e-34	Negative
CDKL2	0.387503	-0.107149	Cluster-4	-0.273492	1.93951e-22										WFIKKN2	0.49578	Cluster-4	-0.340761	1.17495e-34	Negative
TSPAN8	0.404869	-0.214014	Cluster-4	-0.273625	1.84727e-22										CTTNBP2	0.5281	Cluster-4	-0.34069	1.21549e-34	Negative
ENSG00000285530	0.39312	-0.228768	Cluster-4	-0.273758	1.75963e-22										C8orf34	0.444531	Cluster-4	-0.340673	1.2252e-34	Negative
ENSG00000287929	0.375398	-0.184746	Cluster-4	-0.273772	1.75091e-22										MRC1	0.593748	Cluster-4	-0.340581	1.27983e-34	Negative
MKRN7P	0.387262	-0.177268	Cluster-4	-0.273801	1.73244e-22										ZNF502	0.560094	Cluster-4	-0.340101	1.60642e-34	Negative
ESRG	0.37086	-0.266861	Cluster-4	-0.273978	1.62397e-22										WLS	0.531647	Cluster-4	-0.339748	1.89814e-34	Negative
IGSF1	0.36955	-0.164547	Cluster-4	-0.274022	1.59804e-22										NXPE4	0.578124	Cluster-4	-0.339684	1.95633e-34	Negative
AMIGO2	0.364097	-0.0203098	Cluster-4	-0.274065	1.57292e-22										GPR88	0.49942	Cluster-4	-0.339612	2.02366e-34	Negative
RSPO1	0.50735	-0.154978	Cluster-4	-0.274084	1.56201e-22										PHF24	0.607091	Cluster-4	-0.339609	2.02631e-34	Negative
JCHAIN	0.57432	-0.12519	Cluster-4	-0.274133	1.53437e-22										PDGFRL2P	0.61633	Cluster-4	-0.339604	2.03107e-34	Negative
SLC26A7	0.473322	-0.127504	Cluster-4	-0.274139	1.53127e-22										IL17RD	0.581882	Cluster-4	-0.33945	2.18479e-34	Negative
ZNF334	0.441834	-0.149832	Cluster-4	-0.274238	1.47656e-22										PRKCA	0.639938	Cluster-4	-0.3394	2.23628e-34	Negative
LINC01819	0.524047	-0.180953	Cluster-4	-0.274253	1.46847e-22										NLRP13	0.395399	Cluster-4	-0.339388	2.24922e-34	Negative
HMGCLL1	0.344852	-0.168063	Cluster-4	-0.274506	1.33859e-22										ENSG00000280241	0.625824	Cluster-4	-0.339385	2.25276e-34	Negative
FCER2	0.520743	-0.210598	Cluster-4	-0.274637	1.27608e-22										ENSG00000272320	0.517281	Cluster-4	-0.339119	2.55274e-34	Negative
FLG	0.494249	-0.210051	Cluster-4	-0.274739	1.22928e-22										LINC00540	0.520249	Cluster-4	-0.338944	2.7725e-34	Negative
SLC6A14	0.490338	-0.144146	Cluster-4	-0.274908	1.15529e-22										GAS1	0.637846	Cluster-4	-0.338483	3.44482e-34	Negative
NAV3	0.477227	-0.236346	Cluster-4	-0.275012	1.1121e-22										ADH6	0.520256	Cluster-4	-0.338377	3.61943e-34	Negative
ENSG00000261451	0.48278	-0.278593	Cluster-4	-0.27504	1.10059e-22										TMEM35A	0.546226	Cluster-4	-0.338232	3.87515e-34	Negative
ENSG00000283633	0.460237	-0.193552	Cluster-4	-0.275126	1.06635e-22										AVPR1A	0.609688	Cluster-4	-0.338186	3.96054e-34	Negative
ENSG00000267072	0.297503	-0.169067	Cluster-4	-0.275393	9.66852e-23										TUBB2B	0.495647	Cluster-4	-0.338128	4.06944e-34	Negative
MARCO	0.299748	-0.0528668	Cluster-4	-0.275476	9.37624e-23										LYPLAL1-DT	0.520293	Cluster-4	-0.338016	4.28909e-34	Negative
LYNX1	0.37232	-0.121223	Cluster-4	-0.275643	8.81644e-23										LINC01415	0.611824	Cluster-4	-0.337935	4.4541e-34	Negative
TRIM29	0.533259	-0.162924	Cluster-4	-0.275706	8.61465e-23										CYP39A1	0.556445	Cluster-4	-0.337924	4.47783e-34	Negative
ITPRID1	0.484328	-0.191354	Cluster-4	-0.275749	8.48079e-23										BACH2	0.739059	Cluster-4	-0.337894	4.54142e-34	Negative
STARD13-AS	0.393641	-0.314362	Cluster-4	-0.275809	8.29402e-23										OVCH1	0.513775	Cluster-4	-0.337828	4.6847e-34	Negative
ENSG00000264727	0.421915	-0.215895	Cluster-4	-0.275836	8.21157e-23										LINC03007	0.59668	Cluster-4	-0.337784	4.78167e-34	Negative
SEC14L5	0.352592	-0.138162	Cluster-4	-0.275838	8.20525e-23										ENSG00000233251	0.451346	Cluster-4	-0.337364	5.82274e-34	Negative
ZNF488	0.430157	-0.067113	Cluster-4	-0.275929	7.93559e-23										RIC3	0.531593	Cluster-4	-0.337243	6.16035e-34	Negative
CCN6	0.464142	-0.150289	Cluster-4	-0.276003	7.72359e-23										FZD10-AS1	0.596595	Cluster-4	-0.337223	6.21796e-34	Negative
ATP13A5	0.444403	-0.155042	Cluster-4	-0.276592	6.21255e-23										MASP2	0.532933	Cluster-4	-0.336982	6.96034e-34	Negative
IFNE	0.488875	-0.178931	Cluster-4	-0.276758	5.84382e-23										ADM	0.343086	Cluster-4	-0.336972	6.99246e-34	Negative
DGKB	0.50171	-0.222361	Cluster-4	-0.27683	5.69019e-23										NRG1	0.589576	Cluster-4	-0.336886	7.28142e-34	Negative
DNER	0.372828	-0.153107	Cluster-4	-0.276873	5.60022e-23										ALB	0.407868	Cluster-4	-0.336797	7.58928e-34	Negative
ENSG00000238207	0.40214	-0.16443	Cluster-4	-0.277165	5.02588e-23										ENSG00000253829	0.536265	Cluster-4	-0.336792	7.60663e-34	Negative
GALNT17	0.498831	-0.143159	Cluster-4	-0.277484	4.46629e-23										GCOM1	0.480541	Cluster-4	-0.336685	7.99647e-34	Negative
DUX4L27	0.460213	-0.142504	Cluster-4	-0.277611	4.26104e-23										ACKR4	0.502852	Cluster-4	-0.336645	8.14608e-34	Negative
ENSG00000222044	0.436253	-0.151731	Cluster-4	-0.277623	4.24163e-23										ENSG00000237975	0.591174	Cluster-4	-0.336586	8.37687e-34	Negative
BNIP3P30	0.397622	-0.25042	Cluster-4	-0.277778	4.00429e-23										RNF157	0.351681	Cluster-4	-0.336521	8.63156e-34	Negative
KCNE5	0.398366	-0.157184	Cluster-4	-0.277804	3.96577e-23										LINC02308	0.537004	Cluster-4	-0.336423	9.03724e-34	Negative
ENSG00000232721	0.437638	-0.178478	Cluster-4	-0.27786	3.88464e-23										FOLR2	0.545768	Cluster-4	-0.336341	9.39123e-34	Negative
SOX9-AS1	0.431133	-0.14729	Cluster-4	-0.278176	3.45435e-23										LINC03032	0.499526	Cluster-4	-0.336329	9.44251e-34	Negative
FOXE1	0.383452	-0.228707	Cluster-4	-0.27834	3.24967e-23										MT-TF	0.349854	Cluster-4	-0.336321	9.47844e-34	Negative
MYL7	0.36053	-0.184438	Cluster-4	-0.278481	3.08313e-23										ENSG00000241679	0.508557	Cluster-4	-0.335692	1.27025e-33	Negative
PTGDS	0.531838	-0.204589	Cluster-4	-0.278574	2.97812e-23										KIF26A	0.560238	Cluster-4	-0.335665	1.28672e-33	Negative
GNAO1-DT	0.414567	-0.224114	Cluster-4	-0.278671	2.87255e-23										TMIE	0.464703	Cluster-4	-0.335532	1.36849e-33	Negative
ENSG00000230953	0.466066	-0.168592	Cluster-4	-0.278755	2.78359e-23										C6	0.615474	Cluster-4	-0.335445	1.42473e-33	Negative
ENSG00000273442	0.43048	-0.207069	Cluster-4	-0.278824	2.71336e-23										SELP	0.664112	Cluster-4	-0.335304	1.52177e-33	Negative
SORBS2	0.45211	-0.179902	Cluster-4	-0.278966	2.57316e-23										ENSG00000280083	0.554683	Cluster-4	-0.335254	1.55733e-33	Negative
NXPE2	0.455084	-0.151096	Cluster-4	-0.279127	2.42274e-23										LINC02940	0.597267	Cluster-4	-0.335228	1.5764e-33	Negative
PCDH19	0.379147	-0.177599	Cluster-4	-0.27929	2.28009e-23										PDGFRA	0.702087	Cluster-4	-0.335226	1.57759e-33	Negative
FAM240A	0.33221	-0.14886	Cluster-4	-0.279447	2.14963e-23										TTLL10	0.469019	Cluster-4	-0.335127	1.65198e-33	Negative
MCTP2	0.546123	-0.150302	Cluster-4	-0.279479	2.12407e-23										ENSG00000226530	0.654353	Cluster-4	-0.335118	1.65848e-33	Negative
GCAWKR	0.471054	-0.0984663	Cluster-4	-0.279635	2.00381e-23										EDN1	0.596446	Cluster-4	-0.335106	1.66794e-33	Negative
MYH2	0.450861	-0.245133	Cluster-4	-0.279676	1.97379e-23										TCEAL6	0.395411	Cluster-4	-0.335078	1.68996e-33	Negative
CYP4F12	0.421051	-0.201927	Cluster-4	-0.279814	1.8741e-23										ACSM3	0.530322	Cluster-4	-0.334847	1.88108e-33	Negative
ENSG00000254620	0.33497	-0.093507	Cluster-4	-0.27984	1.8561e-23										LINC01554	0.43534	Cluster-4	-0.334652	2.05944e-33	Negative
KLK7	0.501973	-0.174353	Cluster-4	-0.279978	1.76275e-23										SEMA6A-AS2	0.474376	Cluster-4	-0.334553	2.15542e-33	Negative
MAGEE2	0.554853	-0.181296	Cluster-4	-0.280188	1.62923e-23										RASL10A	0.373416	Cluster-4	-0.334512	2.19712e-33	Negative
ENSG00000286791	0.376952	-0.174668	Cluster-4	-0.280381	1.51499e-23										PIGR	0.490183	Cluster-4	-0.334352	2.36587e-33	Negative
H2BP1	0.450557	-0.13859	Cluster-4	-0.280448	1.47745e-23										ENSG00000243384	0.409966	Cluster-4	-0.334098	2.66158e-33	Negative
SLITRK3	0.512688	-0.252877	Cluster-4	-0.28085	1.2704e-23										ASB4	0.476326	Cluster-4	-0.333726	3.16009e-33	Negative
FCER1A	0.619068	-0.263703	Cluster-4	-0.280943	1.22661e-23										XKR4	0.543229	Cluster-4	-0.333567	3.40133e-33	Negative
DNM1P51	0.490176	-0.11714	Cluster-4	-0.28117	1.12646e-23										LINC01235	0.522333	Cluster-4	-0.333359	3.74407e-33	Negative
AIF1L	0.370848	0.011612	Cluster-4	-0.281176	1.12372e-23										ENSG00000287255	0.498553	Cluster-4	-0.333225	3.98202e-33	Negative
KLK3	0.423823	-0.272755	Cluster-4	-0.281246	1.09429e-23										ENSG00000285569	0.488347	Cluster-4	-0.333099	4.22056e-33	Negative
PKP1	0.491764	-0.12579	Cluster-4	-0.281397	1.03383e-23										CYTL1	0.659952	Cluster-4	-0.332852	4.72884e-33	Negative
TMEM213	0.377412	-0.12565	Cluster-4	-0.281443	1.01621e-23										SOCS2	0.548636	Cluster-4	-0.332691	5.09319e-33	Negative
PDZD4	0.428268	-0.125238	Cluster-4	-0.281497	9.95664e-24										CNGA1	0.520282	Cluster-4	-0.33241	5.79528e-33	Negative
ENSG00000286271	0.442825	-0.164334	Cluster-4	-0.281503	9.93332e-24										SBK3	0.514049	Cluster-4	-0.332258	6.21554e-33	Negative
ENSG00000285805	0.422547	-0.183425	Cluster-4	-0.281847	8.72643e-24										EPHA2-AS1	0.471998	Cluster-4	-0.331886	7.3723e-33	Negative
DMRTA1	0.442969	-0.172355	Cluster-4	-0.281929	8.45768e-24										ENSG00000279778	0.58576	Cluster-4	-0.331807	7.64275e-33	Negative
IGF2BP2	0.43933	-0.0899253	Cluster-4	-0.28211	7.89983e-24										SLITRK2	0.554218	Cluster-4	-0.331693	8.05488e-33	Negative
LINC01761	0.405909	-0.206775	Cluster-4	-0.282304	7.34223e-24										UST	0.55071	Cluster-4	-0.331679	8.10502e-33	Negative
ABO	0.526628	-0.204549	Cluster-4	-0.282451	6.94336e-24										ENSG00000255310	0.598021	Cluster-4	-0.331483	8.86745e-33	Negative
TRIM60P17	0.392731	-0.191811	Cluster-4	-0.282669	6.39247e-24										PRSS12	0.585574	Cluster-4	-0.331167	1.02472e-32	Negative
STX19	0.40259	-0.148464	Cluster-4	-0.282993	5.65517e-24										ENSG00000287616	0.379296	Cluster-4	-0.331124	1.04523e-32	Negative
VSIG2	0.450269	-0.222567	Cluster-4	-0.283153	5.3218e-24										NDNF	0.492533	Cluster-4	-0.33104	1.0861e-32	Negative
SLC13A2	0.379278	-0.12159	Cluster-4	-0.283188	5.25166e-24										TSKS	0.48132	Cluster-4	-0.330515	1.38014e-32	Negative
HEY2-AS1	0.394098	-0.160004	Cluster-4	-0.283372	4.89665e-24										SLIT2	0.696354	Cluster-4	-0.330366	1.47732e-32	Negative
BEND7	0.507616	-0.150473	Cluster-4	-0.28359	4.50747e-24										ENSG00000260473	0.490127	Cluster-4	-0.330303	1.52082e-32	Negative
CRADD-AS1	0.412632	-0.313929	Cluster-4	-0.283727	4.27883e-24										SNCAIP	0.654256	Cluster-4	-0.330163	1.62055e-32	Negative
RRAD	0.468507	-0.237697	Cluster-4	-0.28396	3.9151e-24										LINC00840	0.681146	Cluster-4	-0.3301	1.66834e-32	Negative
PM20D2	0.475358	-0.159745	Cluster-4	-0.284119	3.68466e-24										RNF217-AS1	0.575452	Cluster-4	-0.330067	1.69323e-32	Negative
EFNB3	0.482978	-0.117241	Cluster-4	-0.284135	3.66316e-24										CALCR	0.497716	Cluster-4	-0.330021	1.72934e-32	Negative
STEAP4	0.437487	-0.24627	Cluster-4	-0.284145	3.64839e-24										TPO	0.48754	Cluster-4	-0.329832	1.88499e-32	Negative
CADM2	0.333039	-0.210703	Cluster-4	-0.284334	3.39548e-24										ANO3	0.406037	Cluster-4	-0.329827	1.88923e-32	Negative
SMIM35	0.437163	-0.10039	Cluster-4	-0.284444	3.25558e-24										LSINCT5	0.451884	Cluster-4	-0.329763	1.94445e-32	Negative
C1QL2	0.40652	-0.15848	Cluster-4	-0.284506	3.17924e-24										ROCR	0.564153	Cluster-4	-0.329659	2.03916e-32	Negative
SIM1	0.452399	-0.157048	Cluster-4	-0.28456	3.1141e-24										HRC	0.415548	Cluster-4	-0.329586	2.10771e-32	Negative
ENSG00000287998	0.468046	-0.157543	Cluster-4	-0.284608	3.05764e-24										PDE9A	0.520716	Cluster-4	-0.329529	2.16305e-32	Negative
CLDN8	0.439505	-0.193421	Cluster-4	-0.284713	2.93763e-24										MPZ	0.506656	Cluster-4	-0.329505	2.18657e-32	Negative
LINC01778	0.377423	-0.103991	Cluster-4	-0.284745	2.90205e-24										SLC1A7	0.618232	Cluster-4	-0.329362	2.33402e-32	Negative
ENSG00000286056	0.451705	-0.183177	Cluster-4	-0.284831	2.80779e-24										ENSG00000258789	0.500609	Cluster-4	-0.329308	2.39213e-32	Negative
ENSG00000233928	0.375448	-0.218829	Cluster-4	-0.285188	2.44951e-24										EDDM13	0.560385	Cluster-4	-0.329295	2.40645e-32	Negative
SLC22A11	0.55204	-0.192179	Cluster-4	-0.28599	1.80096e-24										GRIK1	0.483333	Cluster-4	-0.32923	2.47773e-32	Negative
ABTB3	0.522674	-0.118086	Cluster-4	-0.28604	1.76693e-24										LINC00920	0.541813	Cluster-4	-0.32909	2.64126e-32	Negative
C20orf203	0.401005	-0.187923	Cluster-4	-0.286201	1.66121e-24										ARHGEF4	0.57022	Cluster-4	-0.328879	2.90603e-32	Negative
KCNB2	0.400317	-0.107762	Cluster-4	-0.286314	1.59054e-24										ENSG00000286196	0.581194	Cluster-4	-0.328832	2.96825e-32	Negative
BTN1A1	0.456631	-0.124718	Cluster-4	-0.286393	1.54284e-24										MIR10B	0.497541	Cluster-4	-0.328687	3.1709e-32	Negative
ZSCAN23	0.527491	-0.159652	Cluster-4	-0.286667	1.38838e-24										WNT11	0.470732	Cluster-4	-0.32863	3.25299e-32	Negative
LINC02963	0.465947	-0.168866	Cluster-4	-0.286913	1.26274e-24										HMCN2	0.619479	Cluster-4	-0.328555	3.36634e-32	Negative
LINC03022	0.439536	-0.184159	Cluster-4	-0.286983	1.2291e-24										TREH	0.560035	Cluster-4	-0.328347	3.69841e-32	Negative
SOX6	0.470378	-0.211708	Cluster-4	-0.287515	1.00116e-24										CNR1	0.574881	Cluster-4	-0.328297	3.7826e-32	Negative
ENSG00000272541	0.394246	-0.211023	Cluster-4	-0.287707	9.29492e-25										CTBP2P8	0.512356	Cluster-4	-0.328267	3.83467e-32	Negative
SMOC1	0.380842	-0.183108	Cluster-4	-0.287823	8.88489e-25										SEMA5A	0.591451	Cluster-4	-0.327901	4.5259e-32	Negative
LINC02538	0.462567	-0.147714	Cluster-4	-0.288076	8.05726e-25										LINC01085	0.424594	Cluster-4	-0.327866	4.59695e-32	Negative
ASB12	0.479074	-0.176764	Cluster-4	-0.288221	7.61553e-25										MEG8	0.527894	Cluster-4	-0.327764	4.8147e-32	Negative
ENSG00000273160	0.297606	-0.205734	Cluster-4	-0.288348	7.25232e-25										PLA2G5	0.493242	Cluster-4	-0.327612	5.15573e-32	Negative
EML5	0.470989	-0.113906	Cluster-4	-0.288691	6.34626e-25										STAC2	0.564962	Cluster-4	-0.327573	5.24676e-32	Negative
ABCC6	0.327864	-0.209935	Cluster-4	-0.288705	6.31325e-25										MS4A4E	0.629381	Cluster-4	-0.327559	5.28024e-32	Negative
LINC02814	0.437627	-0.149836	Cluster-4	-0.289033	5.55713e-25										FXYD6-AS1	0.436843	Cluster-4	-0.327531	5.34877e-32	Negative
HHIP	0.476828	-0.219626	Cluster-4	-0.289044	5.5339e-25										ADGRG2	0.471221	Cluster-4	-0.327495	5.43677e-32	Negative
SCGB3A1	0.375069	-0.259683	Cluster-4	-0.289582	4.48858e-25										ENSG00000258851	0.425841	Cluster-4	-0.327391	5.69665e-32	Negative
CECR7	0.463746	-0.163171	Cluster-4	-0.289721	4.25145e-25										SPTB	0.522748	Cluster-4	-0.327114	6.45447e-32	Negative
LINC02478	0.372623	-0.234264	Cluster-4	-0.289793	4.13417e-25										RAB3C	0.594858	Cluster-4	-0.327076	6.56644e-32	Negative
GOLGA8A	0.460788	-0.142714	Cluster-4	-0.289861	4.02657e-25										MPPED2	0.499632	Cluster-4	-0.326997	6.80521e-32	Negative
LINC00958	0.448973	-0.238935	Cluster-4	-0.289953	3.88359e-25										C1QTNF1-AS1	0.402332	Cluster-4	-0.326978	6.86406e-32	Negative
ZBTB20	0.510118	-0.221251	Cluster-4	-0.290154	3.59096e-25										TPPP	0.313362	Cluster-4	-0.32693	7.01193e-32	Negative
ANKK1	0.409858	-0.172108	Cluster-4	-0.290272	3.4293e-25										LGR4	0.463692	Cluster-4	-0.326861	7.23456e-32	Negative
HEY2	0.441178	-0.0793562	Cluster-4	-0.290529	3.10088e-25										LINC02728	0.507163	Cluster-4	-0.326802	7.42934e-32	Negative
LINC01229	0.432105	-0.119076	Cluster-4	-0.290543	3.08466e-25										CALN1	0.571064	Cluster-4	-0.326737	7.64757e-32	Negative
C2CD4B	0.453264	-0.210401	Cluster-4	-0.290546	3.08103e-25										MYO7B	0.624455	Cluster-4	-0.326671	7.87915e-32	Negative
A2MP1	0.585345	-0.208092	Cluster-4	-0.29055	3.07557e-25										ENSG00000285938	0.481706	Cluster-4	-0.326593	8.15986e-32	Negative
TTPA	0.396373	-0.0624509	Cluster-4	-0.29056	3.06356e-25										SLC14A2-AS1	0.458857	Cluster-4	-0.326587	8.18446e-32	Negative
ENSG00000279013	0.352688	-0.176045	Cluster-4	-0.29062	2.99318e-25										ENSG00000279588	0.424962	Cluster-4	-0.326565	8.26425e-32	Negative
ENSG00000279806	0.492135	-0.111537	Cluster-4	-0.290837	2.7491e-25										SCN7A	0.612345	Cluster-4	-0.32628	9.39596e-32	Negative
ENSG00000272491	0.43689	-0.245983	Cluster-4	-0.290896	2.68614e-25										FOXI2	0.472146	Cluster-4	-0.326265	9.4556e-32	Negative
ENSG00000266968	0.432448	-0.300529	Cluster-4	-0.291023	2.55628e-25										TULP2	0.541143	Cluster-4	-0.32609	1.02301e-31	Negative
AFP	0.370625	-0.213947	Cluster-4	-0.291033	2.54632e-25										POU2AF3	0.541331	Cluster-4	-0.326041	1.0458e-31	Negative
ENSG00000260922	0.450562	-0.200097	Cluster-4	-0.291054	2.52515e-25										PM20D1	0.579461	Cluster-4	-0.32599	1.06992e-31	Negative
FMOD	0.501969	-0.244155	Cluster-4	-0.291454	2.15833e-25										ST6GALNAC1	0.491771	Cluster-4	-0.325984	1.07314e-31	Negative
ABCB11	0.437116	-0.250007	Cluster-4	-0.291517	2.106e-25										LCN10	0.540754	Cluster-4	-0.32592	1.1044e-31	Negative
GRIK1-AS1	0.465205	-0.316467	Cluster-4	-0.291642	2.00463e-25										CEROX1	0.503288	Cluster-4	-0.325722	1.20676e-31	Negative
ENSG00000279400	0.523146	-0.208325	Cluster-4	-0.291656	1.99403e-25										SOX10	0.588503	Cluster-4	-0.325711	1.21253e-31	Negative
CCL13	0.438174	-0.0872238	Cluster-4	-0.291921	1.79649e-25										SYT15	0.607233	Cluster-4	-0.325678	1.23057e-31	Negative
FGF10-AS1	0.288037	-0.290593	Cluster-4	-0.292052	1.70645e-25										DPP4-DT	0.566379	Cluster-4	-0.325579	1.28679e-31	Negative
TMEM74	0.45855	-0.13311	Cluster-4	-0.292213	1.60143e-25										EPHB6	0.531257	Cluster-4	-0.325487	1.34047e-31	Negative
NPR3	0.465854	-0.13321	Cluster-4	-0.292322	1.53433e-25										COLGALT2	0.559085	Cluster-4	-0.325114	1.58417e-31	Negative
ENSG00000246792	0.489518	-0.153963	Cluster-4	-0.292676	1.33446e-25										C13orf46	0.507298	Cluster-4	-0.32487	1.76726e-31	Negative
KLRF1	0.515316	-0.178801	Cluster-4	-0.293031	1.15969e-25										ENSG00000254814	0.379319	Cluster-4	-0.324844	1.78766e-31	Negative
KBTBD12	0.449523	-0.182659	Cluster-4	-0.293176	1.0954e-25										ENSG00000286864	0.342741	Cluster-4	-0.324741	1.87192e-31	Negative
LINC01273	0.321328	-0.19814	Cluster-4	-0.293258	1.06039e-25										SLC26A4	0.461258	Cluster-4	-0.324675	1.92748e-31	Negative
PTH2R	0.480938	-0.181528	Cluster-4	-0.293362	1.01766e-25										ENSG00000277152	0.534599	Cluster-4	-0.324577	2.01414e-31	Negative
B3GAT1	0.442806	-0.141572	Cluster-4	-0.293371	1.01407e-25										PROK1	0.421491	Cluster-4	-0.324538	2.04953e-31	Negative
ENSG00000256001	0.395593	-0.183477	Cluster-4	-0.29372	8.83074e-26										PZP	0.590347	Cluster-4	-0.324435	2.14615e-31	Negative
CFTR	0.482541	-0.196398	Cluster-4	-0.293794	8.57685e-26										COL4A6	0.479936	Cluster-4	-0.324379	2.19997e-31	Negative
GDF5	0.451621	-0.23602	Cluster-4	-0.293958	8.03663e-26										ENSG00000233569	0.426779	Cluster-4	-0.324069	2.52611e-31	Negative
KCNS1	0.447979	-0.129728	Cluster-4	-0.294061	7.71364e-26										FGF9	0.572287	Cluster-4	-0.323902	2.72158e-31	Negative
AGXT	0.345559	-0.169139	Cluster-4	-0.294472	6.55279e-26										BRINP1	0.554654	Cluster-4	-0.323782	2.87061e-31	Negative
HSD3BP2	0.313629	-0.203921	Cluster-4	-0.294502	6.47644e-26										HRNR	0.545967	Cluster-4	-0.323682	3.00145e-31	Negative
ARC	0.351102	-0.196734	Cluster-4	-0.294665	6.06933e-26										SYCE1	0.385069	Cluster-4	-0.323571	3.15267e-31	Negative
NOVA1	0.328867	-0.2654	Cluster-4	-0.294835	5.67311e-26										KPNA4P1	0.494634	Cluster-4	-0.323507	3.24322e-31	Negative
C11orf91	0.423739	-0.178247	Cluster-4	-0.29484	5.66087e-26										SGCA	0.534895	Cluster-4	-0.323443	3.33803e-31	Negative
ENSG00000288597	0.473998	-0.135807	Cluster-4	-0.294862	5.61246e-26										LINC02880	0.409739	Cluster-4	-0.323397	3.40647e-31	Negative
PALS2	0.49483	-0.16531	Cluster-4	-0.294925	5.47316e-26										GSTM2	0.452752	Cluster-4	-0.323268	3.60746e-31	Negative
CCDC38	0.386377	-0.165237	Cluster-4	-0.29505	5.20668e-26										TPTE2P1	0.537092	Cluster-4	-0.323096	3.89432e-31	Negative
ENSG00000286736	0.404403	-0.284826	Cluster-4	-0.295283	4.74473e-26										CLVS1	0.371059	Cluster-4	-0.323088	3.90832e-31	Negative
CLDN2	0.380428	-0.19868	Cluster-4	-0.295345	4.62951e-26										ENSG00000255176	0.591447	Cluster-4	-0.32258	4.89571e-31	Negative
ROPN1B	0.438336	-0.149465	Cluster-4	-0.295367	4.58836e-26										KIF25	0.373482	Cluster-4	-0.322545	4.97214e-31	Negative
MRAP2	0.585093	-0.226927	Cluster-4	-0.295375	4.57438e-26										PCDHB4	0.559333	Cluster-4	-0.322355	5.40844e-31	Negative
MIR205	0.443462	-0.260401	Cluster-4	-0.29569	4.0342e-26										SLC2A3P2	0.47902	Cluster-4	-0.322294	5.55484e-31	Negative
SV2C	0.459963	-0.15156	Cluster-4	-0.295959	3.62283e-26										NPAS3	0.554446	Cluster-4	-0.322239	5.69252e-31	Negative
SLC14A1	0.478456	-0.246956	Cluster-4	-0.29598	3.59256e-26										TRIM2	0.534948	Cluster-4	-0.322194	5.80629e-31	Negative
MAPK4	0.472783	-0.234581	Cluster-4	-0.296052	3.49135e-26										CYP1A1	0.397139	Cluster-4	-0.322173	5.86098e-31	Negative
RPL36P7	0.386655	-0.190262	Cluster-4	-0.296076	3.45782e-26										EGFR-AS1	0.429081	Cluster-4	-0.322046	6.19861e-31	Negative
ENSG00000260398	0.522553	-0.1508	Cluster-4	-0.296146	3.36201e-26										POU3F3	0.49211	Cluster-4	-0.322043	6.20797e-31	Negative
MSTN	0.418825	-0.209397	Cluster-4	-0.296282	3.18447e-26										CCDC80	0.694481	Cluster-4	-0.322039	6.21863e-31	Negative
HPR	0.403433	-0.274267	Cluster-4	-0.296345	3.10518e-26										ENSG00000259969	0.604305	Cluster-4	-0.322008	6.30528e-31	Negative
MPPED2-AS1	0.432659	-0.252911	Cluster-4	-0.296443	2.98572e-26										ENSG00000285790	0.424515	Cluster-4	-0.321998	6.33215e-31	Negative
ENSG00000286863	0.413033	-0.241658	Cluster-4	-0.296538	2.87415e-26										OXGR1	0.429601	Cluster-4	-0.321866	6.71402e-31	Negative
VWC2	0.454948	-0.241733	Cluster-4	-0.296654	2.74343e-26										LINC02288	0.470342	Cluster-4	-0.321696	7.23532e-31	Negative
ENSG00000255122	0.438897	-0.288004	Cluster-4	-0.296739	2.65119e-26										ZNF676	0.50269	Cluster-4	-0.321679	7.29205e-31	Negative
LINC02188	0.515498	-0.186016	Cluster-4	-0.296881	2.50467e-26										LINC01088	0.583907	Cluster-4	-0.321558	7.69252e-31	Negative
CLEC4F	0.566275	-0.217305	Cluster-4	-0.297007	2.38083e-26										ENSG00000232692	0.507835	Cluster-4	-0.321314	8.5646e-31	Negative
IL34	0.562816	-0.166382	Cluster-4	-0.297178	2.22339e-26										PI15	0.426406	Cluster-4	-0.321214	8.95001e-31	Negative
ENSG00000286389	0.44995	-0.147765	Cluster-4	-0.297279	2.13512e-26										ARHGAP36	0.404344	Cluster-4	-0.321069	9.54097e-31	Negative
BAALC	0.403139	-0.13497	Cluster-4	-0.297362	2.06488e-26										ENSG00000230303	0.432498	Cluster-4	-0.321026	9.72504e-31	Negative
ENSG00000275005	0.409782	-0.237562	Cluster-4	-0.297463	1.98237e-26										TCF15	0.423689	Cluster-4	-0.320857	1.04764e-30	Negative
CDH22	0.554853	-0.237255	Cluster-4	-0.297854	1.69367e-26										GSPT2	0.576982	Cluster-4	-0.320849	1.05134e-30	Negative
CLCNKB	0.407348	-0.174548	Cluster-4	-0.298002	1.59569e-26										DNM1P46	0.606142	Cluster-4	-0.320578	1.18455e-30	Negative
LGR6	0.520836	-0.162078	Cluster-4	-0.298104	1.53143e-26										ENSG00000093100	0.59533	Cluster-4	-0.320531	1.20901e-30	Negative
CYBRD1	0.488058	-0.298905	Cluster-4	-0.298725	1.19188e-26										DPP4	0.611129	Cluster-4	-0.320458	1.24858e-30	Negative
OR52N4	0.515967	-0.190099	Cluster-4	-0.298727	1.19107e-26										LINC01550	0.531942	Cluster-4	-0.320426	1.26643e-30	Negative
ENSG00000259351	0.452796	-0.20177	Cluster-4	-0.298782	1.16494e-26										CPXM2	0.615267	Cluster-4	-0.320409	1.27572e-30	Negative
ENSG00000225028	0.509446	-0.246029	Cluster-4	-0.298954	1.0867e-26										JAM3	0.647704	Cluster-4	-0.320346	1.31174e-30	Negative
LINC02009	0.473735	-0.191677	Cluster-4	-0.299049	1.04585e-26										SLC15A5	0.326661	Cluster-4	-0.320225	1.38323e-30	Negative
ENSG00000268555	0.362941	-0.287286	Cluster-4	-0.299202	9.82784e-27										SLC26A4-AS1	0.418103	Cluster-4	-0.320046	1.49601e-30	Negative
ZNF462	0.514048	-0.113333	Cluster-4	-0.299228	9.72763e-27										DEFB124	0.487844	Cluster-4	-0.320019	1.51406e-30	Negative
ENSG00000275630	0.379734	-0.197024	Cluster-4	-0.299272	9.55554e-27										MND1P1	0.430887	Cluster-4	-0.319874	1.61325e-30	Negative
ENSG00000259570	0.460127	-0.122078	Cluster-4	-0.299329	9.33428e-27										DOC2B	0.548925	Cluster-4	-0.3198	1.66652e-30	Negative
ADRB3	0.477498	-0.236619	Cluster-4	-0.299423	8.98547e-27										ITGA2-AS1	0.512826	Cluster-4	-0.319699	1.74178e-30	Negative
ENSG00000287319	0.476827	-0.2714	Cluster-4	-0.299455	8.87032e-27										ENDOU	0.49464	Cluster-4	-0.319519	1.8847e-30	Negative
MPO	0.469357	-0.0992135	Cluster-4	-0.299505	8.69396e-27										KDM4E	0.520796	Cluster-4	-0.31936	2.02088e-30	Negative
ENSG00000272537	0.355831	-0.174571	Cluster-4	-0.29956	8.50051e-27										MLIP	0.474304	Cluster-4	-0.319329	2.04881e-30	Negative
FGF10	0.363379	-0.274602	Cluster-4	-0.299596	8.37884e-27										ENSG00000259363	0.616251	Cluster-4	-0.319304	2.07051e-30	Negative
MRPL23-AS1	0.32438	-0.187969	Cluster-4	-0.299813	7.67193e-27										GSTA1	0.409624	Cluster-4	-0.319069	2.29461e-30	Negative
CLCN1	0.410633	-0.182617	Cluster-4	-0.299858	7.53428e-27										KCNIP1	0.623002	Cluster-4	-0.318967	2.39972e-30	Negative
TAC1	0.563926	-0.262357	Cluster-4	-0.300157	6.67155e-27										OR2A1	0.508943	Cluster-4	-0.318932	2.43717e-30	Negative
LINC02006	0.393037	-0.177918	Cluster-4	-0.300373	6.1101e-27										GOLGA8IP	0.457273	Cluster-4	-0.318813	2.56662e-30	Negative
OR7E12P	0.579679	-0.187561	Cluster-4	-0.301125	4.49916e-27										ETV3L	0.483961	Cluster-4	-0.318761	2.62519e-30	Negative
PRG4	0.571015	-0.237965	Cluster-4	-0.301407	4.01019e-27										IRS4-AS1	0.448255	Cluster-4	-0.318493	2.95123e-30	Negative
ENSG00000272506	0.41796	-0.287277	Cluster-4	-0.30155	3.78241e-27										GPM6A	0.437536	Cluster-4	-0.318491	2.95448e-30	Negative
TPTEP1	0.522245	-0.226494	Cluster-4	-0.301559	3.7681e-27										SLC4A1	0.323133	Cluster-4	-0.318156	3.41813e-30	Negative
GAL3ST1	0.360945	-0.212249	Cluster-4	-0.301844	3.35332e-27										C16orf89	0.381383	Cluster-4	-0.318127	3.46243e-30	Negative
LINC02594	0.410595	-0.17433	Cluster-4	-0.301963	3.19452e-27										L3MBTL4	0.534334	Cluster-4	-0.318078	3.53673e-30	Negative
PRSS51	0.484269	-0.185513	Cluster-4	-0.302029	3.1091e-27										HNRNPA1P33	0.372824	Cluster-4	-0.317701	4.16774e-30	Negative
VN1R20P	0.446834	-0.141881	Cluster-4	-0.302234	2.85912e-27										RFX6	0.423045	Cluster-4	-0.317607	4.34052e-30	Negative
SLC13A5	0.487962	-0.179323	Cluster-4	-0.302525	2.53783e-27										TENM2	0.540136	Cluster-4	-0.317601	4.35287e-30	Negative
SNRPGP4	0.447329	-0.153893	Cluster-4	-0.302641	2.41932e-27										HOXA10	0.491436	Cluster-4	-0.317224	5.12638e-30	Negative
ENSG00000253105	0.507034	-0.188467	Cluster-4	-0.302755	2.30855e-27										NR4A3	0.581474	Cluster-4	-0.316979	5.70176e-30	Negative
ENSG00000224739	0.497359	-0.211377	Cluster-4	-0.302912	2.16491e-27										ENSG00000254404	0.407943	Cluster-4	-0.316922	5.84546e-30	Negative
ENSG00000261026	0.435102	-0.221802	Cluster-4	-0.303085	2.01649e-27										CPAMD8	0.495238	Cluster-4	-0.316806	6.14588e-30	Negative
SLC16A11	0.451453	-0.223824	Cluster-4	-0.303156	1.95834e-27										PCDHGA2	0.522275	Cluster-4	-0.316698	6.44124e-30	Negative
ZNF727	0.501806	-0.170449	Cluster-4	-0.303316	1.83338e-27										ENSG00000264968	0.320708	Cluster-4	-0.316489	7.05192e-30	Negative
LMO3	0.380822	-0.171565	Cluster-4	-0.303504	1.69699e-27										C7	0.678213	Cluster-4	-0.316279	7.72041e-30	Negative
NLGN4X	0.48341	-0.181708	Cluster-4	-0.303548	1.66668e-27										MFGE8	0.551428	Cluster-4	-0.316179	8.06297e-30	Negative
MGAT4C	0.348372	-0.160276	Cluster-4	-0.303958	1.4075e-27										ADAD2	0.495115	Cluster-4	-0.3161	8.34415e-30	Negative
GRM7	0.546797	-0.273724	Cluster-4	-0.303989	1.38944e-27										ENSG00000256988	0.572334	Cluster-4	-0.315944	8.92679e-30	Negative
KRT5	0.541901	-0.2188	Cluster-4	-0.304115	1.31881e-27										ENSG00000272784	0.450096	Cluster-4	-0.315853	9.28133e-30	Negative
SLC2A12	0.552394	-0.126057	Cluster-4	-0.304139	1.30603e-27										KCNT2	0.668886	Cluster-4	-0.315834	9.35964e-30	Negative
LINC01127	0.445669	-0.119876	Cluster-4	-0.304144	1.30353e-27										NPY5R	0.424331	Cluster-4	-0.315612	1.0303e-29	Negative
PI3	0.394867	-0.196664	Cluster-4	-0.304188	1.27967e-27										TTYH1	0.448977	Cluster-4	-0.315412	1.12266e-29	Negative
ENSG00000280255	0.406219	-0.249694	Cluster-4	-0.304218	1.26394e-27										ADCY5	0.477016	Cluster-4	-0.315229	1.21504e-29	Negative
ENSG00000286848	0.546483	-0.18906	Cluster-4	-0.304225	1.2606e-27										CDH19	0.496116	Cluster-4	-0.315089	1.29057e-29	Negative
KRT14	0.542928	-0.2464	Cluster-4	-0.304254	1.2455e-27										LINC00517	0.519715	Cluster-4	-0.315078	1.29657e-29	Negative
SPINK5	0.419833	-0.216601	Cluster-4	-0.304276	1.23428e-27										TAT	0.401848	Cluster-4	-0.315001	1.34017e-29	Negative
ENSG00000281655	0.534534	-0.196577	Cluster-4	-0.304445	1.15102e-27										ENSG00000197320	0.434684	Cluster-4	-0.314833	1.44071e-29	Negative
ENSG00000261821	0.478738	-0.175916	Cluster-4	-0.304467	1.14041e-27										TKTL1	0.53316	Cluster-4	-0.314806	1.45779e-29	Negative
LINC02972	0.436265	-0.190657	Cluster-4	-0.30454	1.10663e-27										ZDHHC15	0.510681	Cluster-4	-0.314653	1.55668e-29	Negative
PCDHGA9	0.555561	-0.147567	Cluster-4	-0.304934	9.40409e-28										CLDN10	0.499317	Cluster-4	-0.314607	1.58826e-29	Negative
ENSG00000269918	0.540167	-0.270642	Cluster-4	-0.305127	8.6802e-28										CYP4F24P	0.522652	Cluster-4	-0.314574	1.61071e-29	Negative
ABLIM3	0.355595	-0.241881	Cluster-4	-0.305189	8.45821e-28										ENSG00000254040	0.452535	Cluster-4	-0.31451	1.65557e-29	Negative
GCNT4	0.480952	-0.147124	Cluster-4	-0.305197	8.43043e-28										ANKRD65	0.573355	Cluster-4	-0.31445	1.69853e-29	Negative
ENSG00000235819	0.459335	-0.212616	Cluster-4	-0.305297	8.08968e-28										MUC3A	0.514679	Cluster-4	-0.314359	1.76608e-29	Negative
ENSG00000224713	0.480063	-0.121659	Cluster-4	-0.305299	8.08117e-28										FRMPD1	0.414032	Cluster-4	-0.314276	1.83016e-29	Negative
ENSG00000283142	0.315458	-0.177135	Cluster-4	-0.3054	7.74976e-28										ENSG00000242611	0.480889	Cluster-4	-0.314239	1.86014e-29	Negative
PIP5K1B	0.504587	-0.158479	Cluster-4	-0.305433	7.64541e-28										HRCT1	0.478057	Cluster-4	-0.314022	2.04126e-29	Negative
ELOVL3	0.353815	-0.146079	Cluster-4	-0.30555	7.2836e-28										NCAM1-AS1	0.437988	Cluster-4	-0.313985	2.07388e-29	Negative
ADRA2A	0.463511	-0.212145	Cluster-4	-0.305565	7.23729e-28										ENSG00000287313	0.434152	Cluster-4	-0.313794	2.2509e-29	Negative
ENSG00000288009	0.441566	-0.210584	Cluster-4	-0.305691	6.868e-28										SH3RF2	0.507539	Cluster-4	-0.313579	2.46754e-29	Negative
SERPINB13	0.329642	-0.230574	Cluster-4	-0.305741	6.7271e-28										ENSG00000273258	0.419921	Cluster-4	-0.313567	2.48059e-29	Negative
HAP1	0.47828	-0.121194	Cluster-4	-0.30578	6.62114e-28										NRAD1	0.420216	Cluster-4	-0.313553	2.49515e-29	Negative
ZNF812P	0.455322	-0.221249	Cluster-4	-0.306427	5.05858e-28										ENPP6	0.613615	Cluster-4	-0.313326	2.75049e-29	Negative
NKAIN2	0.596193	-0.231632	Cluster-4	-0.306455	4.99893e-28										ENSG00000274248	0.452262	Cluster-4	-0.313214	2.8856e-29	Negative
DEFB1	0.459515	-0.210458	Cluster-4	-0.306464	4.97984e-28										FGF17	0.435989	Cluster-4	-0.313156	2.95725e-29	Negative
FPGT-TNNI3K	0.492943	-0.239139	Cluster-4	-0.307017	3.95549e-28										ENSG00000251468	0.444763	Cluster-4	-0.313078	3.0582e-29	Negative
ADCY8	0.30764	-0.217294	Cluster-4	-0.307382	3.39582e-28										OCA2	0.500505	Cluster-4	-0.312699	3.59465e-29	Negative
LEISA1	0.464044	-0.209218	Cluster-4	-0.307418	3.34454e-28										ENSG00000228484	0.465297	Cluster-4	-0.312613	3.72889e-29	Negative
LRRC37A7P	0.455851	-0.176357	Cluster-4	-0.307605	3.09324e-28										ROPN1	0.487143	Cluster-4	-0.312574	3.79253e-29	Negative
IRAK3	0.602945	-0.220617	Cluster-4	-0.307787	2.86631e-28										C1orf115	0.422029	Cluster-4	-0.312512	3.89335e-29	Negative
ENSG00000254675	0.352577	-0.190652	Cluster-4	-0.307843	2.79997e-28										ERVFRD-1	0.533795	Cluster-4	-0.312469	3.96549e-29	Negative
NAMA	0.452927	-0.246086	Cluster-4	-0.307955	2.67135e-28										ANXA3	0.536708	Cluster-4	-0.312317	4.23039e-29	Negative
ENSG00000233633	0.419113	-0.212486	Cluster-4	-0.308028	2.59075e-28										ENSG00000230435	0.396434	Cluster-4	-0.312266	4.32336e-29	Negative
GDA	0.318089	-0.207493	Cluster-4	-0.30812	2.49358e-28										ENSG00000278962	0.583544	Cluster-4	-0.31215	4.54186e-29	Negative
KLK8	0.499584	-0.211095	Cluster-4	-0.308176	2.43563e-28										TNFRSF8	0.557215	Cluster-4	-0.311986	4.87073e-29	Negative
MYO16	0.475455	-0.176685	Cluster-4	-0.308313	2.29922e-28										SPART-AS1	0.533786	Cluster-4	-0.311888	5.07914e-29	Negative
STAC	0.583722	-0.171043	Cluster-4	-0.308353	2.26128e-28										ENSG00000259353	0.429025	Cluster-4	-0.311886	5.08372e-29	Negative
ENSG00000286150	0.530456	-0.298579	Cluster-4	-0.308482	2.14175e-28										ENSG00000253706	0.331828	Cluster-4	-0.311807	5.25707e-29	Negative
ZNF662	0.491377	-0.21836	Cluster-4	-0.308512	2.11498e-28										ABCC6P1	0.295404	Cluster-4	-0.311612	5.70959e-29	Negative
TENM3-AS1	0.457996	-0.230832	Cluster-4	-0.308528	2.10132e-28										ENSG00000256139	0.447259	Cluster-4	-0.31159	5.76496e-29	Negative
LDHD	0.245442	-0.189236	Cluster-4	-0.308729	1.93114e-28										UNC5C-AS1	0.521052	Cluster-4	-0.311539	5.89132e-29	Negative
FAM184A	0.400977	-0.0697852	Cluster-4	-0.308757	1.90859e-28										CTSG	0.607823	Cluster-4	-0.311529	5.91575e-29	Negative
KIAA1191P2	0.465646	-0.206022	Cluster-4	-0.308939	1.76749e-28										LINC02636	0.379296	Cluster-4	-0.311409	6.22551e-29	Negative
ZDBF2	0.539372	-0.20367	Cluster-4	-0.309253	1.54892e-28										HIKESHIP1	0.364877	Cluster-4	-0.311256	6.64181e-29	Negative
CSN3	0.389982	-0.254501	Cluster-4	-0.309277	1.53346e-28										ENSG00000187185	0.466894	Cluster-4	-0.311145	6.96331e-29	Negative
TLL1	0.641507	-0.184224	Cluster-4	-0.309288	1.52605e-28										ZNF385D	0.545187	Cluster-4	-0.31112	7.03676e-29	Negative
NR0B1	0.305917	-0.203491	Cluster-4	-0.30931	1.51189e-28										NTS	0.333581	Cluster-4	-0.311033	7.30298e-29	Negative
LINC02712	0.398212	-0.272156	Cluster-4	-0.309385	1.46497e-28										OVAAL	0.483698	Cluster-4	-0.310987	7.44542e-29	Negative
OR2A42	0.471908	-0.190941	Cluster-4	-0.309421	1.44301e-28										ENSG00000259869	0.578853	Cluster-4	-0.31081	8.02442e-29	Negative
LINC02761	0.433995	-0.235488	Cluster-4	-0.310125	1.07232e-28										OLFM4	0.494273	Cluster-4	-0.310809	8.02893e-29	Negative
HOXD4	0.505834	-0.194005	Cluster-4	-0.31041	9.50516e-29										LHFPL7	0.384153	Cluster-4	-0.310767	8.1744e-29	Negative
ALK	0.482225	-0.138022	Cluster-4	-0.310681	8.47715e-29										ALK	0.482225	Cluster-4	-0.310681	8.47715e-29	Negative
LHFPL7	0.384153	-0.167523	Cluster-4	-0.310767	8.1744e-29										HOXD4	0.505834	Cluster-4	-0.31041	9.50516e-29	Negative
OLFM4	0.494273	-0.234427	Cluster-4	-0.310809	8.02893e-29										LINC02761	0.433995	Cluster-4	-0.310125	1.07232e-28	Negative
ENSG00000259869	0.578853	-0.149603	Cluster-4	-0.31081	8.02442e-29										OR2A42	0.471908	Cluster-4	-0.309421	1.44301e-28	Negative
OVAAL	0.483698	-0.214461	Cluster-4	-0.310987	7.44542e-29										LINC02712	0.398212	Cluster-4	-0.309385	1.46497e-28	Negative
NTS	0.333581	-0.264263	Cluster-4	-0.311033	7.30298e-29										NR0B1	0.305917	Cluster-4	-0.30931	1.51189e-28	Negative
ZNF385D	0.545187	-0.283552	Cluster-4	-0.31112	7.03676e-29										TLL1	0.641507	Cluster-4	-0.309288	1.52605e-28	Negative
ENSG00000187185	0.466894	-0.181557	Cluster-4	-0.311145	6.96331e-29										CSN3	0.389982	Cluster-4	-0.309277	1.53346e-28	Negative
HIKESHIP1	0.364877	-0.16108	Cluster-4	-0.311256	6.64181e-29										ZDBF2	0.539372	Cluster-4	-0.309253	1.54892e-28	Negative
LINC02636	0.379296	-0.19498	Cluster-4	-0.311409	6.22551e-29										KIAA1191P2	0.465646	Cluster-4	-0.308939	1.76749e-28	Negative
CTSG	0.607823	-0.260572	Cluster-4	-0.311529	5.91575e-29										FAM184A	0.400977	Cluster-4	-0.308757	1.90859e-28	Negative
UNC5C-AS1	0.521052	-0.177576	Cluster-4	-0.311539	5.89132e-29										LDHD	0.245442	Cluster-4	-0.308729	1.93114e-28	Negative
ENSG00000256139	0.447259	-0.202001	Cluster-4	-0.31159	5.76496e-29										TENM3-AS1	0.457996	Cluster-4	-0.308528	2.10132e-28	Negative
ABCC6P1	0.295404	-0.193963	Cluster-4	-0.311612	5.70959e-29										ZNF662	0.491377	Cluster-4	-0.308512	2.11498e-28	Negative
ENSG00000253706	0.331828	-0.261805	Cluster-4	-0.311807	5.25707e-29										ENSG00000286150	0.530456	Cluster-4	-0.308482	2.14175e-28	Negative
ENSG00000259353	0.429025	-0.15535	Cluster-4	-0.311886	5.08372e-29										STAC	0.583722	Cluster-4	-0.308353	2.26128e-28	Negative
SPART-AS1	0.533786	-0.207834	Cluster-4	-0.311888	5.07914e-29										MYO16	0.475455	Cluster-4	-0.308313	2.29922e-28	Negative
TNFRSF8	0.557215	-0.106942	Cluster-4	-0.311986	4.87073e-29										KLK8	0.499584	Cluster-4	-0.308176	2.43563e-28	Negative
ENSG00000278962	0.583544	-0.157012	Cluster-4	-0.31215	4.54186e-29										GDA	0.318089	Cluster-4	-0.30812	2.49358e-28	Negative
ENSG00000230435	0.396434	-0.212715	Cluster-4	-0.312266	4.32336e-29										ENSG00000233633	0.419113	Cluster-4	-0.308028	2.59075e-28	Negative
ANXA3	0.536708	-0.218444	Cluster-4	-0.312317	4.23039e-29										NAMA	0.452927	Cluster-4	-0.307955	2.67135e-28	Negative
ERVFRD-1	0.533795	-0.270448	Cluster-4	-0.312469	3.96549e-29										ENSG00000254675	0.352577	Cluster-4	-0.307843	2.79997e-28	Negative
C1orf115	0.422029	-0.173347	Cluster-4	-0.312512	3.89335e-29										IRAK3	0.602945	Cluster-4	-0.307787	2.86631e-28	Negative
ROPN1	0.487143	-0.208122	Cluster-4	-0.312574	3.79253e-29										LRRC37A7P	0.455851	Cluster-4	-0.307605	3.09324e-28	Negative
ENSG00000228484	0.465297	-0.245055	Cluster-4	-0.312613	3.72889e-29										LEISA1	0.464044	Cluster-4	-0.307418	3.34454e-28	Negative
OCA2	0.500505	-0.234728	Cluster-4	-0.312699	3.59465e-29										ADCY8	0.30764	Cluster-4	-0.307382	3.39582e-28	Negative
ENSG00000251468	0.444763	-0.266446	Cluster-4	-0.313078	3.0582e-29										FPGT-TNNI3K	0.492943	Cluster-4	-0.307017	3.95549e-28	Negative
FGF17	0.435989	-0.22493	Cluster-4	-0.313156	2.95725e-29										DEFB1	0.459515	Cluster-4	-0.306464	4.97984e-28	Negative
ENSG00000274248	0.452262	-0.2138	Cluster-4	-0.313214	2.8856e-29										NKAIN2	0.596193	Cluster-4	-0.306455	4.99893e-28	Negative
ENPP6	0.613615	-0.143889	Cluster-4	-0.313326	2.75049e-29										ZNF812P	0.455322	Cluster-4	-0.306427	5.05858e-28	Negative
NRAD1	0.420216	-0.142458	Cluster-4	-0.313553	2.49515e-29										HAP1	0.47828	Cluster-4	-0.30578	6.62114e-28	Negative
ENSG00000273258	0.419921	-0.255339	Cluster-4	-0.313567	2.48059e-29										SERPINB13	0.329642	Cluster-4	-0.305741	6.7271e-28	Negative
SH3RF2	0.507539	-0.244851	Cluster-4	-0.313579	2.46754e-29										ENSG00000288009	0.441566	Cluster-4	-0.305691	6.868e-28	Negative
ENSG00000287313	0.434152	-0.187424	Cluster-4	-0.313794	2.2509e-29										ADRA2A	0.463511	Cluster-4	-0.305565	7.23729e-28	Negative
NCAM1-AS1	0.437988	-0.168758	Cluster-4	-0.313985	2.07388e-29										ELOVL3	0.353815	Cluster-4	-0.30555	7.2836e-28	Negative
HRCT1	0.478057	-0.203638	Cluster-4	-0.314022	2.04126e-29										PIP5K1B	0.504587	Cluster-4	-0.305433	7.64541e-28	Negative
ENSG00000242611	0.480889	-0.177759	Cluster-4	-0.314239	1.86014e-29										ENSG00000283142	0.315458	Cluster-4	-0.3054	7.74976e-28	Negative
FRMPD1	0.414032	-0.182616	Cluster-4	-0.314276	1.83016e-29										ENSG00000224713	0.480063	Cluster-4	-0.305299	8.08117e-28	Negative
MUC3A	0.514679	-0.187258	Cluster-4	-0.314359	1.76608e-29										ENSG00000235819	0.459335	Cluster-4	-0.305297	8.08968e-28	Negative
ANKRD65	0.573355	-0.231652	Cluster-4	-0.31445	1.69853e-29										GCNT4	0.480952	Cluster-4	-0.305197	8.43043e-28	Negative
ENSG00000254040	0.452535	-0.278936	Cluster-4	-0.31451	1.65557e-29										ABLIM3	0.355595	Cluster-4	-0.305189	8.45821e-28	Negative
CYP4F24P	0.522652	-0.23986	Cluster-4	-0.314574	1.61071e-29										ENSG00000269918	0.540167	Cluster-4	-0.305127	8.6802e-28	Negative
CLDN10	0.499317	-0.237343	Cluster-4	-0.314607	1.58826e-29										PCDHGA9	0.555561	Cluster-4	-0.304934	9.40409e-28	Negative
ZDHHC15	0.510681	-0.194577	Cluster-4	-0.314653	1.55668e-29										LINC02972	0.436265	Cluster-4	-0.30454	1.10663e-27	Negative
TKTL1	0.53316	-0.211151	Cluster-4	-0.314806	1.45779e-29										ENSG00000261821	0.478738	Cluster-4	-0.304467	1.14041e-27	Negative
ENSG00000197320	0.434684	-0.149689	Cluster-4	-0.314833	1.44071e-29										ENSG00000281655	0.534534	Cluster-4	-0.304445	1.15102e-27	Negative
TAT	0.401848	-0.258172	Cluster-4	-0.315001	1.34017e-29										SPINK5	0.419833	Cluster-4	-0.304276	1.23428e-27	Negative
LINC00517	0.519715	-0.279019	Cluster-4	-0.315078	1.29657e-29										KRT14	0.542928	Cluster-4	-0.304254	1.2455e-27	Negative
CDH19	0.496116	-0.24704	Cluster-4	-0.315089	1.29057e-29										ENSG00000286848	0.546483	Cluster-4	-0.304225	1.2606e-27	Negative
ADCY5	0.477016	-0.21069	Cluster-4	-0.315229	1.21504e-29										ENSG00000280255	0.406219	Cluster-4	-0.304218	1.26394e-27	Negative
TTYH1	0.448977	-0.167405	Cluster-4	-0.315412	1.12266e-29										PI3	0.394867	Cluster-4	-0.304188	1.27967e-27	Negative
NPY5R	0.424331	-0.275928	Cluster-4	-0.315612	1.0303e-29										LINC01127	0.445669	Cluster-4	-0.304144	1.30353e-27	Negative
KCNT2	0.668886	-0.168922	Cluster-4	-0.315834	9.35964e-30										SLC2A12	0.552394	Cluster-4	-0.304139	1.30603e-27	Negative
ENSG00000272784	0.450096	-0.208513	Cluster-4	-0.315853	9.28133e-30										KRT5	0.541901	Cluster-4	-0.304115	1.31881e-27	Negative
ENSG00000256988	0.572334	-0.220381	Cluster-4	-0.315944	8.92679e-30										GRM7	0.546797	Cluster-4	-0.303989	1.38944e-27	Negative
ADAD2	0.495115	-0.228306	Cluster-4	-0.3161	8.34415e-30										MGAT4C	0.348372	Cluster-4	-0.303958	1.4075e-27	Negative
MFGE8	0.551428	-0.0945071	Cluster-4	-0.316179	8.06297e-30										NLGN4X	0.48341	Cluster-4	-0.303548	1.66668e-27	Negative
C7	0.678213	-0.32733	Cluster-4	-0.316279	7.72041e-30										LMO3	0.380822	Cluster-4	-0.303504	1.69699e-27	Negative
ENSG00000264968	0.320708	-0.17582	Cluster-4	-0.316489	7.05192e-30										ZNF727	0.501806	Cluster-4	-0.303316	1.83338e-27	Negative
PCDHGA2	0.522275	-0.186838	Cluster-4	-0.316698	6.44124e-30										SLC16A11	0.451453	Cluster-4	-0.303156	1.95834e-27	Negative
CPAMD8	0.495238	-0.150956	Cluster-4	-0.316806	6.14588e-30										ENSG00000261026	0.435102	Cluster-4	-0.303085	2.01649e-27	Negative
ENSG00000254404	0.407943	-0.266537	Cluster-4	-0.316922	5.84546e-30										ENSG00000224739	0.497359	Cluster-4	-0.302912	2.16491e-27	Negative
NR4A3	0.581474	-0.180428	Cluster-4	-0.316979	5.70176e-30										ENSG00000253105	0.507034	Cluster-4	-0.302755	2.30855e-27	Negative
HOXA10	0.491436	-0.171044	Cluster-4	-0.317224	5.12638e-30										SNRPGP4	0.447329	Cluster-4	-0.302641	2.41932e-27	Negative
TENM2	0.540136	-0.138702	Cluster-4	-0.317601	4.35287e-30										SLC13A5	0.487962	Cluster-4	-0.302525	2.53783e-27	Negative
RFX6	0.423045	-0.230234	Cluster-4	-0.317607	4.34052e-30										VN1R20P	0.446834	Cluster-4	-0.302234	2.85912e-27	Negative
HNRNPA1P33	0.372824	-0.167068	Cluster-4	-0.317701	4.16774e-30										PRSS51	0.484269	Cluster-4	-0.302029	3.1091e-27	Negative
L3MBTL4	0.534334	-0.209655	Cluster-4	-0.318078	3.53673e-30										LINC02594	0.410595	Cluster-4	-0.301963	3.19452e-27	Negative
C16orf89	0.381383	-0.284391	Cluster-4	-0.318127	3.46243e-30										GAL3ST1	0.360945	Cluster-4	-0.301844	3.35332e-27	Negative
SLC4A1	0.323133	-0.186247	Cluster-4	-0.318156	3.41813e-30										TPTEP1	0.522245	Cluster-4	-0.301559	3.7681e-27	Negative
GPM6A	0.437536	-0.21634	Cluster-4	-0.318491	2.95448e-30										ENSG00000272506	0.41796	Cluster-4	-0.30155	3.78241e-27	Negative
IRS4-AS1	0.448255	-0.197552	Cluster-4	-0.318493	2.95123e-30										PRG4	0.571015	Cluster-4	-0.301407	4.01019e-27	Negative
ETV3L	0.483961	-0.179051	Cluster-4	-0.318761	2.62519e-30										OR7E12P	0.579679	Cluster-4	-0.301125	4.49916e-27	Negative
GOLGA8IP	0.457273	-0.237308	Cluster-4	-0.318813	2.56662e-30										LINC02006	0.393037	Cluster-4	-0.300373	6.1101e-27	Negative
OR2A1	0.508943	-0.21451	Cluster-4	-0.318932	2.43717e-30										TAC1	0.563926	Cluster-4	-0.300157	6.67155e-27	Negative
KCNIP1	0.623002	-0.233932	Cluster-4	-0.318967	2.39972e-30										CLCN1	0.410633	Cluster-4	-0.299858	7.53428e-27	Negative
GSTA1	0.409624	-0.169674	Cluster-4	-0.319069	2.29461e-30										MRPL23-AS1	0.32438	Cluster-4	-0.299813	7.67193e-27	Negative
ENSG00000259363	0.616251	-0.180863	Cluster-4	-0.319304	2.07051e-30										FGF10	0.363379	Cluster-4	-0.299596	8.37884e-27	Negative
MLIP	0.474304	-0.239698	Cluster-4	-0.319329	2.04881e-30										ENSG00000272537	0.355831	Cluster-4	-0.29956	8.50051e-27	Negative
KDM4E	0.520796	-0.230782	Cluster-4	-0.31936	2.02088e-30										MPO	0.469357	Cluster-4	-0.299505	8.69396e-27	Negative
ENDOU	0.49464	-0.294046	Cluster-4	-0.319519	1.8847e-30										ENSG00000287319	0.476827	Cluster-4	-0.299455	8.87032e-27	Negative
ITGA2-AS1	0.512826	-0.227658	Cluster-4	-0.319699	1.74178e-30										ADRB3	0.477498	Cluster-4	-0.299423	8.98547e-27	Negative
DOC2B	0.548925	-0.200633	Cluster-4	-0.3198	1.66652e-30										ENSG00000259570	0.460127	Cluster-4	-0.299329	9.33428e-27	Negative
MND1P1	0.430887	-0.305634	Cluster-4	-0.319874	1.61325e-30										ENSG00000275630	0.379734	Cluster-4	-0.299272	9.55554e-27	Negative
DEFB124	0.487844	-0.216179	Cluster-4	-0.320019	1.51406e-30										ZNF462	0.514048	Cluster-4	-0.299228	9.72763e-27	Negative
SLC26A4-AS1	0.418103	-0.190914	Cluster-4	-0.320046	1.49601e-30										ENSG00000268555	0.362941	Cluster-4	-0.299202	9.82784e-27	Negative
SLC15A5	0.326661	-0.234296	Cluster-4	-0.320225	1.38323e-30										LINC02009	0.473735	Cluster-4	-0.299049	1.04585e-26	Negative
JAM3	0.647704	-0.146087	Cluster-4	-0.320346	1.31174e-30										ENSG00000225028	0.509446	Cluster-4	-0.298954	1.0867e-26	Negative
CPXM2	0.615267	-0.151538	Cluster-4	-0.320409	1.27572e-30										ENSG00000259351	0.452796	Cluster-4	-0.298782	1.16494e-26	Negative
LINC01550	0.531942	-0.219195	Cluster-4	-0.320426	1.26643e-30										OR52N4	0.515967	Cluster-4	-0.298727	1.19107e-26	Negative
DPP4	0.611129	-0.149789	Cluster-4	-0.320458	1.24858e-30										CYBRD1	0.488058	Cluster-4	-0.298725	1.19188e-26	Negative
ENSG00000093100	0.59533	-0.202278	Cluster-4	-0.320531	1.20901e-30										LGR6	0.520836	Cluster-4	-0.298104	1.53143e-26	Negative
DNM1P46	0.606142	-0.239719	Cluster-4	-0.320578	1.18455e-30										CLCNKB	0.407348	Cluster-4	-0.298002	1.59569e-26	Negative
GSPT2	0.576982	-0.218774	Cluster-4	-0.320849	1.05134e-30										CDH22	0.554853	Cluster-4	-0.297854	1.69367e-26	Negative
TCF15	0.423689	-0.215595	Cluster-4	-0.320857	1.04764e-30										ENSG00000275005	0.409782	Cluster-4	-0.297463	1.98237e-26	Negative
ENSG00000230303	0.432498	-0.178827	Cluster-4	-0.321026	9.72504e-31										BAALC	0.403139	Cluster-4	-0.297362	2.06488e-26	Negative
ARHGAP36	0.404344	-0.209711	Cluster-4	-0.321069	9.54097e-31										ENSG00000286389	0.44995	Cluster-4	-0.297279	2.13512e-26	Negative
PI15	0.426406	-0.249448	Cluster-4	-0.321214	8.95001e-31										IL34	0.562816	Cluster-4	-0.297178	2.22339e-26	Negative
ENSG00000232692	0.507835	-0.210993	Cluster-4	-0.321314	8.5646e-31										CLEC4F	0.566275	Cluster-4	-0.297007	2.38083e-26	Negative
LINC01088	0.583907	-0.252719	Cluster-4	-0.321558	7.69252e-31										LINC02188	0.515498	Cluster-4	-0.296881	2.50467e-26	Negative
ZNF676	0.50269	-0.22874	Cluster-4	-0.321679	7.29205e-31										ENSG00000255122	0.438897	Cluster-4	-0.296739	2.65119e-26	Negative
LINC02288	0.470342	-0.218134	Cluster-4	-0.321696	7.23532e-31										VWC2	0.454948	Cluster-4	-0.296654	2.74343e-26	Negative
OXGR1	0.429601	-0.0932898	Cluster-4	-0.321866	6.71402e-31										ENSG00000286863	0.413033	Cluster-4	-0.296538	2.87415e-26	Negative
ENSG00000285790	0.424515	-0.315925	Cluster-4	-0.321998	6.33215e-31										MPPED2-AS1	0.432659	Cluster-4	-0.296443	2.98572e-26	Negative
ENSG00000259969	0.604305	-0.249525	Cluster-4	-0.322008	6.30528e-31										HPR	0.403433	Cluster-4	-0.296345	3.10518e-26	Negative
CCDC80	0.694481	-0.209116	Cluster-4	-0.322039	6.21863e-31										MSTN	0.418825	Cluster-4	-0.296282	3.18447e-26	Negative
POU3F3	0.49211	-0.238273	Cluster-4	-0.322043	6.20797e-31										ENSG00000260398	0.522553	Cluster-4	-0.296146	3.36201e-26	Negative
EGFR-AS1	0.429081	-0.264986	Cluster-4	-0.322046	6.19861e-31										RPL36P7	0.386655	Cluster-4	-0.296076	3.45782e-26	Negative
CYP1A1	0.397139	-0.197281	Cluster-4	-0.322173	5.86098e-31										MAPK4	0.472783	Cluster-4	-0.296052	3.49135e-26	Negative
TRIM2	0.534948	-0.150679	Cluster-4	-0.322194	5.80629e-31										SLC14A1	0.478456	Cluster-4	-0.29598	3.59256e-26	Negative
NPAS3	0.554446	-0.221033	Cluster-4	-0.322239	5.69252e-31										SV2C	0.459963	Cluster-4	-0.295959	3.62283e-26	Negative
SLC2A3P2	0.47902	-0.287862	Cluster-4	-0.322294	5.55484e-31										MIR205	0.443462	Cluster-4	-0.29569	4.0342e-26	Negative
PCDHB4	0.559333	-0.176662	Cluster-4	-0.322355	5.40844e-31										MRAP2	0.585093	Cluster-4	-0.295375	4.57438e-26	Negative
KIF25	0.373482	-0.155714	Cluster-4	-0.322545	4.97214e-31										ROPN1B	0.438336	Cluster-4	-0.295367	4.58836e-26	Negative
ENSG00000255176	0.591447	-0.204561	Cluster-4	-0.32258	4.89571e-31										CLDN2	0.380428	Cluster-4	-0.295345	4.62951e-26	Negative
CLVS1	0.371059	-0.164653	Cluster-4	-0.323088	3.90832e-31										ENSG00000286736	0.404403	Cluster-4	-0.295283	4.74473e-26	Negative
TPTE2P1	0.537092	-0.187532	Cluster-4	-0.323096	3.89432e-31										CCDC38	0.386377	Cluster-4	-0.29505	5.20668e-26	Negative
GSTM2	0.452752	-0.257685	Cluster-4	-0.323268	3.60746e-31										PALS2	0.49483	Cluster-4	-0.294925	5.47316e-26	Negative
LINC02880	0.409739	-0.237557	Cluster-4	-0.323397	3.40647e-31										ENSG00000288597	0.473998	Cluster-4	-0.294862	5.61246e-26	Negative
SGCA	0.534895	-0.320683	Cluster-4	-0.323443	3.33803e-31										C11orf91	0.423739	Cluster-4	-0.29484	5.66087e-26	Negative
KPNA4P1	0.494634	-0.206677	Cluster-4	-0.323507	3.24322e-31										NOVA1	0.328867	Cluster-4	-0.294835	5.67311e-26	Negative
SYCE1	0.385069	-0.242352	Cluster-4	-0.323571	3.15267e-31										ARC	0.351102	Cluster-4	-0.294665	6.06933e-26	Negative
HRNR	0.545967	-0.274245	Cluster-4	-0.323682	3.00145e-31										HSD3BP2	0.313629	Cluster-4	-0.294502	6.47644e-26	Negative
BRINP1	0.554654	-0.20168	Cluster-4	-0.323782	2.87061e-31										AGXT	0.345559	Cluster-4	-0.294472	6.55279e-26	Negative
FGF9	0.572287	-0.241566	Cluster-4	-0.323902	2.72158e-31										KCNS1	0.447979	Cluster-4	-0.294061	7.71364e-26	Negative
ENSG00000233569	0.426779	-0.231913	Cluster-4	-0.324069	2.52611e-31										GDF5	0.451621	Cluster-4	-0.293958	8.03663e-26	Negative
COL4A6	0.479936	-0.230546	Cluster-4	-0.324379	2.19997e-31										CFTR	0.482541	Cluster-4	-0.293794	8.57685e-26	Negative
PZP	0.590347	-0.239258	Cluster-4	-0.324435	2.14615e-31										ENSG00000256001	0.395593	Cluster-4	-0.29372	8.83074e-26	Negative
PROK1	0.421491	-0.240887	Cluster-4	-0.324538	2.04953e-31										B3GAT1	0.442806	Cluster-4	-0.293371	1.01407e-25	Negative
ENSG00000277152	0.534599	-0.252767	Cluster-4	-0.324577	2.01414e-31										PTH2R	0.480938	Cluster-4	-0.293362	1.01766e-25	Negative
SLC26A4	0.461258	-0.177366	Cluster-4	-0.324675	1.92748e-31										LINC01273	0.321328	Cluster-4	-0.293258	1.06039e-25	Negative
ENSG00000286864	0.342741	-0.253582	Cluster-4	-0.324741	1.87192e-31										KBTBD12	0.449523	Cluster-4	-0.293176	1.0954e-25	Negative
ENSG00000254814	0.379319	-0.134917	Cluster-4	-0.324844	1.78766e-31										KLRF1	0.515316	Cluster-4	-0.293031	1.15969e-25	Negative
C13orf46	0.507298	-0.248929	Cluster-4	-0.32487	1.76726e-31										ENSG00000246792	0.489518	Cluster-4	-0.292676	1.33446e-25	Negative
COLGALT2	0.559085	-0.188568	Cluster-4	-0.325114	1.58417e-31										NPR3	0.465854	Cluster-4	-0.292322	1.53433e-25	Negative
EPHB6	0.531257	-0.190723	Cluster-4	-0.325487	1.34047e-31										TMEM74	0.45855	Cluster-4	-0.292213	1.60143e-25	Negative
DPP4-DT	0.566379	-0.215521	Cluster-4	-0.325579	1.28679e-31										FGF10-AS1	0.288037	Cluster-4	-0.292052	1.70645e-25	Negative
SYT15	0.607233	-0.186298	Cluster-4	-0.325678	1.23057e-31										CCL13	0.438174	Cluster-4	-0.291921	1.79649e-25	Negative
SOX10	0.588503	-0.251411	Cluster-4	-0.325711	1.21253e-31										ENSG00000279400	0.523146	Cluster-4	-0.291656	1.99403e-25	Negative
CEROX1	0.503288	-0.199489	Cluster-4	-0.325722	1.20676e-31										GRIK1-AS1	0.465205	Cluster-4	-0.291642	2.00463e-25	Negative
LCN10	0.540754	-0.32842	Cluster-4	-0.32592	1.1044e-31										ABCB11	0.437116	Cluster-4	-0.291517	2.106e-25	Negative
ST6GALNAC1	0.491771	-0.220934	Cluster-4	-0.325984	1.07314e-31										FMOD	0.501969	Cluster-4	-0.291454	2.15833e-25	Negative
PM20D1	0.579461	-0.265157	Cluster-4	-0.32599	1.06992e-31										ENSG00000260922	0.450562	Cluster-4	-0.291054	2.52515e-25	Negative
POU2AF3	0.541331	-0.158076	Cluster-4	-0.326041	1.0458e-31										AFP	0.370625	Cluster-4	-0.291033	2.54632e-25	Negative
TULP2	0.541143	-0.149079	Cluster-4	-0.32609	1.02301e-31										ENSG00000266968	0.432448	Cluster-4	-0.291023	2.55628e-25	Negative
FOXI2	0.472146	-0.205632	Cluster-4	-0.326265	9.4556e-32										ENSG00000272491	0.43689	Cluster-4	-0.290896	2.68614e-25	Negative
SCN7A	0.612345	-0.298678	Cluster-4	-0.32628	9.39596e-32										ENSG00000279806	0.492135	Cluster-4	-0.290837	2.7491e-25	Negative
ENSG00000279588	0.424962	-0.156845	Cluster-4	-0.326565	8.26425e-32										ENSG00000279013	0.352688	Cluster-4	-0.29062	2.99318e-25	Negative
SLC14A2-AS1	0.458857	-0.358046	Cluster-4	-0.326587	8.18446e-32										TTPA	0.396373	Cluster-4	-0.29056	3.06356e-25	Negative
ENSG00000285938	0.481706	-0.307038	Cluster-4	-0.326593	8.15986e-32										A2MP1	0.585345	Cluster-4	-0.29055	3.07557e-25	Negative
MYO7B	0.624455	-0.24848	Cluster-4	-0.326671	7.87915e-32										C2CD4B	0.453264	Cluster-4	-0.290546	3.08103e-25	Negative
CALN1	0.571064	-0.280015	Cluster-4	-0.326737	7.64757e-32										LINC01229	0.432105	Cluster-4	-0.290543	3.08466e-25	Negative
LINC02728	0.507163	-0.222549	Cluster-4	-0.326802	7.42934e-32										HEY2	0.441178	Cluster-4	-0.290529	3.10088e-25	Negative
LGR4	0.463692	-0.0984019	Cluster-4	-0.326861	7.23456e-32										ANKK1	0.409858	Cluster-4	-0.290272	3.4293e-25	Negative
TPPP	0.313362	-0.182467	Cluster-4	-0.32693	7.01193e-32										ZBTB20	0.510118	Cluster-4	-0.290154	3.59096e-25	Negative
C1QTNF1-AS1	0.402332	-0.256637	Cluster-4	-0.326978	6.86406e-32										LINC00958	0.448973	Cluster-4	-0.289953	3.88359e-25	Negative
MPPED2	0.499632	-0.202493	Cluster-4	-0.326997	6.80521e-32										GOLGA8A	0.460788	Cluster-4	-0.289861	4.02657e-25	Negative
RAB3C	0.594858	-0.25012	Cluster-4	-0.327076	6.56644e-32										LINC02478	0.372623	Cluster-4	-0.289793	4.13417e-25	Negative
SPTB	0.522748	-0.173632	Cluster-4	-0.327114	6.45447e-32										CECR7	0.463746	Cluster-4	-0.289721	4.25145e-25	Negative
ENSG00000258851	0.425841	-0.15621	Cluster-4	-0.327391	5.69665e-32										SCGB3A1	0.375069	Cluster-4	-0.289582	4.48858e-25	Negative
ADGRG2	0.471221	-0.17541	Cluster-4	-0.327495	5.43677e-32										HHIP	0.476828	Cluster-4	-0.289044	5.5339e-25	Negative
FXYD6-AS1	0.436843	-0.121918	Cluster-4	-0.327531	5.34877e-32										LINC02814	0.437627	Cluster-4	-0.289033	5.55713e-25	Negative
MS4A4E	0.629381	-0.249013	Cluster-4	-0.327559	5.28024e-32										ABCC6	0.327864	Cluster-4	-0.288705	6.31325e-25	Negative
STAC2	0.564962	-0.263004	Cluster-4	-0.327573	5.24676e-32										EML5	0.470989	Cluster-4	-0.288691	6.34626e-25	Negative
PLA2G5	0.493242	-0.190629	Cluster-4	-0.327612	5.15573e-32										ENSG00000273160	0.297606	Cluster-4	-0.288348	7.25232e-25	Negative
MEG8	0.527894	-0.271663	Cluster-4	-0.327764	4.8147e-32										ASB12	0.479074	Cluster-4	-0.288221	7.61553e-25	Negative
LINC01085	0.424594	-0.285682	Cluster-4	-0.327866	4.59695e-32										LINC02538	0.462567	Cluster-4	-0.288076	8.05726e-25	Negative
SEMA5A	0.591451	-0.134517	Cluster-4	-0.327901	4.5259e-32										SMOC1	0.380842	Cluster-4	-0.287823	8.88489e-25	Negative
CTBP2P8	0.512356	-0.215892	Cluster-4	-0.328267	3.83467e-32										ENSG00000272541	0.394246	Cluster-4	-0.287707	9.29492e-25	Negative
CNR1	0.574881	-0.261313	Cluster-4	-0.328297	3.7826e-32										SOX6	0.470378	Cluster-4	-0.287515	1.00116e-24	Negative
TREH	0.560035	-0.216652	Cluster-4	-0.328347	3.69841e-32										LINC03022	0.439536	Cluster-4	-0.286983	1.2291e-24	Negative
HMCN2	0.619479	-0.280715	Cluster-4	-0.328555	3.36634e-32										LINC02963	0.465947	Cluster-4	-0.286913	1.26274e-24	Negative
WNT11	0.470732	-0.287344	Cluster-4	-0.32863	3.25299e-32										ZSCAN23	0.527491	Cluster-4	-0.286667	1.38838e-24	Negative
MIR10B	0.497541	-0.195193	Cluster-4	-0.328687	3.1709e-32										BTN1A1	0.456631	Cluster-4	-0.286393	1.54284e-24	Negative
ENSG00000286196	0.581194	-0.236957	Cluster-4	-0.328832	2.96825e-32										KCNB2	0.400317	Cluster-4	-0.286314	1.59054e-24	Negative
ARHGEF4	0.57022	-0.15151	Cluster-4	-0.328879	2.90603e-32										C20orf203	0.401005	Cluster-4	-0.286201	1.66121e-24	Negative
LINC00920	0.541813	-0.1977	Cluster-4	-0.32909	2.64126e-32										ABTB3	0.522674	Cluster-4	-0.28604	1.76693e-24	Negative
GRIK1	0.483333	-0.305976	Cluster-4	-0.32923	2.47773e-32										SLC22A11	0.55204	Cluster-4	-0.28599	1.80096e-24	Negative
EDDM13	0.560385	-0.223739	Cluster-4	-0.329295	2.40645e-32										ENSG00000233928	0.375448	Cluster-4	-0.285188	2.44951e-24	Negative
ENSG00000258789	0.500609	-0.271501	Cluster-4	-0.329308	2.39213e-32										ENSG00000286056	0.451705	Cluster-4	-0.284831	2.80779e-24	Negative
SLC1A7	0.618232	-0.256558	Cluster-4	-0.329362	2.33402e-32										LINC01778	0.377423	Cluster-4	-0.284745	2.90205e-24	Negative
[truncated: 1,638 more rows]

## Sheet: 2.LUAD
Genes	p.MMME3	p.MMME5	p.MMME7	gene_id	colors	Disease_COR	GS.Pvalue			Genes	p.MMME5	p.MMME7	gene_id	colors	Disease_COR	GS.Pvalue	Status		Genes	p.MMME3	gene_id	colors	Disease_COR	GS.Pvalue	Status
ABCA12	-0.203874	0.221899	0.567271	ABCA12	Cluster-7	0.535103	1.33e-45			CST1	0.355898	0.475989	CST1	Cluster-5	0.498318	7.45e-39	Positive		C10orf67-AS1	0.739864	C10orf67-AS1	Cluster-3	-0.745774	3.23e-107	Negative
ABCA4	0.0669106	0.0838084	0.29669	ABCA4	Cluster-7	0.249677	5.97e-10			CXCL13	0.646911	0.436419	CXCL13	Cluster-5	0.458544	1.99e-32	Positive		ENSG00000248551	0.66742	ENSG00000248551	Cluster-3	-0.726623	3.1e-99	Negative
ABCB6	-0.163371	0.231819	0.649526	ABCB6	Cluster-7	0.44977	4.05e-31			FOXP3	0.592906	0.566252	FOXP3	Cluster-5	0.452226	1.76e-31	Positive		SLC6A4	0.743898	SLC6A4	Cluster-3	-0.689824	1.18e-85	Negative
ABCC11	-0.0370221	0.155489	0.48456	ABCC11	Cluster-7	0.363128	4.46e-20			IL22RA2	0.432153	0.377609	IL22RA2	Cluster-5	0.448487	6.25e-31	Positive		ENSG00000237167	0.665809	ENSG00000237167	Cluster-3	-0.676287	3.69e-81	Negative
ABCC3	0.0202065	0.179454	0.433823	ABCC3	Cluster-7	0.434402	6.43e-29			ADAM28	0.431861	0.471512	ADAM28	Cluster-5	0.435649	4.31e-29	Positive		LINC02016	0.717649	LINC02016	Cluster-3	-0.676204	3.92e-81	Negative
ACRV1	-0.286603	0.186763	0.670577	ACRV1	Cluster-7	0.405782	4.15e-25			LINC02099	0.49258	0.533555	LINC02099	Cluster-5	0.427829	5.2e-28	Positive		RTKN2	0.681526	RTKN2	Cluster-3	-0.670951	1.88e-79	Negative
ACTG1P25	-0.134562	0.264476	0.620581	ACTG1P25	Cluster-7	0.377621	1.05e-21			IGHG4	0.820047	0.480868	IGHG4	Cluster-5	0.425643	1.03e-27	Positive		ENSG00000198358	0.67736	ENSG00000198358	Cluster-3	-0.66593	7.03e-78	Negative
ACY3	-0.0918157	0.372931	0.467824	ACY3	Cluster-7	0.391201	2.64e-23			GYG2	0.250216	0.533201	GYG2	Cluster-5	0.423949	1.75e-27	Positive		SERTM1	0.687652	SERTM1	Cluster-3	-0.662995	5.66e-77	Negative
ADAM12	-0.167224	0.491281	0.633642	ADAM12	Cluster-7	0.426848	7.07e-28			TNFSF11	0.461093	0.493665	TNFSF11	Cluster-5	0.421797	3.4e-27	Positive		LINC01996	0.747315	LINC01996	Cluster-3	-0.654498	2.08e-74	Negative
ADAM8	0.0461324	0.366459	0.548594	ADAM8	Cluster-7	0.403319	8.48e-25			DNAJC12	0.334356	0.499048	DNAJC12	Cluster-5	0.420678	4.79e-27	Positive		FABP4	0.730872	FABP4	Cluster-3	-0.650145	3.98e-73	Negative
ADAMTS14	-0.0634498	0.399113	0.670159	ADAMTS14	Cluster-7	0.511329	3.8e-41			PTBP1P	0.264354	0.469823	PTBP1P	Cluster-5	0.419215	7.5e-27	Positive		NCAPGP2	0.641688	NCAPGP2	Cluster-3	-0.650144	3.99e-73	Negative
ADAMTS16	-0.0349389	0.440311	0.488897	ADAMTS16	Cluster-7	0.422277	2.93e-27			LINC02362	0.858903	0.459846	LINC02362	Cluster-5	0.418626	8.98e-27	Positive		AGER	0.781349	AGER	Cluster-3	-0.638868	6.7e-70	Negative
ADGRF4	-0.207307	0.248792	0.608418	ADGRF4	Cluster-7	0.397799	4.13e-24			SLC17A9	0.424569	0.549799	SLC17A9	Cluster-5	0.414159	3.47e-26	Positive		ITLN2	0.665187	ITLN2	Cluster-3	-0.637847	1.29e-69	Negative
ADM2	-0.215448	0.419174	0.677344	ADM2	Cluster-7	0.606898	1.89e-61			DERL3	0.896676	0.49649	DERL3	Cluster-5	0.407571	2.46e-25	Positive		ENSG00000226886	0.677618	ENSG00000226886	Cluster-3	-0.635326	6.48e-69	Negative
AFAP1-AS1	-0.147398	0.248406	0.41513	AFAP1-AS1	Cluster-7	0.501299	2.27e-39			LGI2	0.506414	0.542274	LGI2	Cluster-5	0.406706	3.16e-25	Positive		HTR3C	0.677883	HTR3C	Cluster-3	-0.634566	1.05e-68	Negative
AGMAT	-0.294245	0.383345	0.716737	AGMAT	Cluster-7	0.546343	7.82e-48			HNRNPA1P21	0.587114	0.519589	HNRNPA1P21	Cluster-5	0.402381	1.11e-24	Positive		CD300LG	0.783819	CD300LG	Cluster-3	-0.634271	1.27e-68	Negative
AGR2	-0.0186802	0.211819	0.288467	AGR2	Cluster-7	0.300689	5.81e-14			IGHV4-80	0.869791	0.407735	IGHV4-80	Cluster-5	0.400146	2.12e-24	Positive		ENSG00000266120	0.579782	ENSG00000266120	Cluster-3	-0.633786	1.72e-68	Negative
AK4	-0.157797	0.239676	0.535376	AK4	Cluster-7	0.372919	3.62e-21			BHLHA15	0.548543	0.526993	BHLHA15	Cluster-5	0.398943	2.98e-24	Positive		ENSG00000268505	0.752322	ENSG00000268505	Cluster-3	-0.631372	7.89e-68	Negative
AK4P1	-0.188404	0.200227	0.555937	AK4P1	Cluster-7	0.353781	4.52e-19			FCRL5	0.915981	0.429002	FCRL5	Cluster-5	0.396347	6.24e-24	Positive		RS1	0.717376	RS1	Cluster-3	-0.630801	1.13e-67	Negative
AKR1B10	-0.163003	0.0934028	0.307593	AKR1B10	Cluster-7	0.292794	2.76e-13			IGKJ4	0.892521	0.428972	IGKJ4	Cluster-5	0.394998	9.12e-24	Positive		FAM107A	0.81049	FAM107A	Cluster-3	-0.630623	1.26e-67	Negative
AKR1B15	-0.172786	0.140843	0.391642	AKR1B15	Cluster-7	0.306343	1.85e-14			FCRL4	0.714922	0.382536	FCRL4	Cluster-5	0.393026	1.59e-23	Positive		MYOC	0.774966	MYOC	Cluster-3	-0.630143	1.7e-67	Negative
AKR7A3	-0.203171	0.268603	0.477128	AKR7A3	Cluster-7	0.379195	6.92e-22			LINC02576	0.834636	0.441448	LINC02576	Cluster-5	0.392984	1.6e-23	Positive		ANGPT4	0.717105	ANGPT4	Cluster-3	-0.627291	1e-66	Negative
AKR7L	-0.0969788	0.222712	0.46614	AKR7L	Cluster-7	0.329703	1.25e-16			TMEM156	0.529708	0.493144	TMEM156	Cluster-5	0.386405	9.89e-23	Positive		LANCL1-AS1	0.723122	LANCL1-AS1	Cluster-3	-0.623267	1.18e-65	Negative
ALDH3B2	-0.154126	0.228944	0.515276	ALDH3B2	Cluster-7	0.32183	7.07e-16			SPINK1	0.277676	0.310464	SPINK1	Cluster-5	0.38594	1.12e-22	Positive		GPM6A	0.722117	GPM6A	Cluster-3	-0.622872	1.5e-65	Negative
ALG1L1P	-0.168577	0.269719	0.524329	ALG1L1P	Cluster-7	0.402919	9.53e-25			VPREB3	0.726621	0.419682	VPREB3	Cluster-5	0.384863	1.51e-22	Positive		SH3GL3	0.691141	SH3GL3	Cluster-3	-0.620774	5.36e-65	Negative
ALG1L2	-0.0680872	0.246808	0.633498	ALG1L2	Cluster-7	0.445531	1.68e-30			ABCB4	0.392983	0.464531	ABCB4	Cluster-5	0.383689	2.07e-22	Positive		ENSG00000267774	0.592719	ENSG00000267774	Cluster-3	-0.620455	6.49e-65	Negative
ALG1L5P	-0.0719606	0.222723	0.447249	ALG1L5P	Cluster-7	0.308227	1.26e-14			IGHV5-78	0.812725	0.369573	IGHV5-78	Cluster-5	0.381158	4.09e-22	Positive		SGCG	0.759748	SGCG	Cluster-3	-0.619944	8.83e-65	Negative
ALOX15P2	-0.0983914	0.176307	0.300615	ALOX15P2	Cluster-7	0.271614	1.42e-11			C12orf42	0.343344	0.415694	C12orf42	Cluster-5	0.379676	6.09e-22	Positive		EDNRB	0.809813	EDNRB	Cluster-3	-0.619718	1.01e-64	Negative
ALOXE3	-0.155888	0.18384	0.456833	ALOXE3	Cluster-7	0.326161	2.74e-16			LINC02324	0.357918	0.329897	LINC02324	Cluster-5	0.37835	8.67e-22	Positive		FREM3	0.656636	FREM3	Cluster-3	-0.61875	1.81e-64	Negative
ALPK2	-0.146512	0.585458	0.591917	ALPK2	Cluster-7	0.431206	1.79e-28			IGHV7-81	0.696723	0.388864	IGHV7-81	Cluster-5	0.377951	9.63e-22	Positive		CHRM1	0.71441	CHRM1	Cluster-3	-0.616793	5.82e-64	Negative
ANKRD18B	-0.186847	0.168118	0.49351	ANKRD18B	Cluster-7	0.258797	1.32e-10			ENSG00000287626	0.507767	0.445315	ENSG00000287626	Cluster-5	0.37646	1.43e-21	Positive		ENSG00000275612	0.651885	ENSG00000275612	Cluster-3	-0.616227	8.15e-64	Negative
ANKRD22	-0.109144	0.271675	0.436622	ANKRD22	Cluster-7	0.436515	3.25e-29			IGHG1	0.904513	0.470583	IGHG1	Cluster-5	0.376317	1.48e-21	Positive		ENSG00000228692	0.655911	ENSG00000228692	Cluster-3	-0.614538	2.21e-63	Negative
ANKRD33BP8	0.00135243	0.0754161	0.248661	ANKRD33BP8	Cluster-7	0.310431	7.96e-15			LINC01281	0.549664	0.371944	LINC01281	Cluster-5	0.373287	3.29e-21	Positive		LINC02929	0.648436	LINC02929	Cluster-3	-0.613736	3.55e-63	Negative
ANKRD34B	-0.0621719	0.14394	0.435208	ANKRD34B	Cluster-7	0.289621	5.09e-13			CHRNA6	0.44314	0.360553	CHRNA6	Cluster-5	0.372521	4.02e-21	Positive		CHRNA2	0.66471	CHRNA2	Cluster-3	-0.612638	6.77e-63	Negative
ANKS4B	-0.091765	0.179265	0.232315	ANKS4B	Cluster-7	0.25046	5.26e-10			CCR8	0.55891	0.42891	CCR8	Cluster-5	0.371412	5.36e-21	Positive		KCNA4	0.740321	KCNA4	Cluster-3	-0.61185	1.07e-62	Negative
ANLN	-0.437235	0.256595	0.809223	ANLN	Cluster-7	0.580002	4.75e-55			IGHG2	0.87049	0.431813	IGHG2	Cluster-5	0.370585	6.64e-21	Positive		STX11	0.790388	STX11	Cluster-3	-0.610703	2.1e-62	Negative
ANO7	-0.140568	0.237779	0.669455	ANO7	Cluster-7	0.469078	4.77e-34			PGLYRP4	0.285762	0.421844	PGLYRP4	Cluster-5	0.368459	1.15e-20	Positive		ENSG00000276668	0.669316	ENSG00000276668	Cluster-3	-0.609035	5.52e-62	Negative
ANXA10	-0.030693	0.100039	0.174309	ANXA10	Cluster-7	0.223071	3.52e-08			ENSG00000258760	0.422905	0.320371	ENSG00000258760	Cluster-5	0.365097	2.71e-20	Positive		CAV1	0.705115	CAV1	Cluster-3	-0.607343	1.46e-61	Negative
AOC1	-0.0539232	0.234339	0.331399	AOC1	Cluster-7	0.342687	6.41e-18			DPEP1	0.537621	0.395598	DPEP1	Cluster-5	0.363598	3.96e-20	Positive		CYP1A2	0.626247	CYP1A2	Cluster-3	-0.605259	4.84e-61	Negative
APCDD1L	-0.232418	0.388909	0.584184	APCDD1L	Cluster-7	0.37465	2.3e-21			TSHR	0.656296	0.372372	TSHR	Cluster-5	0.359857	1.01e-19	Positive		ADCY8	0.562304	ADCY8	Cluster-3	-0.60261	2.18e-60	Negative
APOBEC1	-0.153114	0.0952516	0.346658	APOBEC1	Cluster-7	0.263738	5.66e-11			JSRP1	0.677309	0.500362	JSRP1	Cluster-5	0.359342	1.15e-19	Positive		TEK	0.845605	TEK	Cluster-3	-0.602472	2.36e-60	Negative
APOBEC3B	-0.124545	0.23015	0.497376	APOBEC3B	Cluster-7	0.305392	2.25e-14			IGKJ5	0.874041	0.391822	IGKJ5	Cluster-5	0.358706	1.35e-19	Positive		IADEN	0.563291	IADEN	Cluster-3	-0.601223	4.76e-60	Negative
ARB2BP	-0.176125	0.431451	0.583686	ARB2BP	Cluster-7	0.44037	9.27e-30			MMP9	0.520843	0.536305	MMP9	Cluster-5	0.354546	3.75e-19	Positive		CD5L	0.668548	CD5L	Cluster-3	-0.595523	1.14e-58	Negative
ARHGAP11A	-0.323732	0.240138	0.766488	ARHGAP11A	Cluster-7	0.452886	1.4e-31			IGKJ3	0.855108	0.379813	IGKJ3	Cluster-5	0.354236	4.04e-19	Positive		FHL1	0.884058	FHL1	Cluster-3	-0.592726	5.3e-58	Negative
ARHGAP40	0.001245	0.210365	0.432376	ARHGAP40	Cluster-7	0.415178	2.55e-26			IGKC	0.95672	0.403415	IGKC	Cluster-5	0.353151	5.27e-19	Positive		ANGPTL7	0.723061	ANGPTL7	Cluster-3	-0.592169	7.18e-58	Negative
ARHGEF39	-0.34516	0.331992	0.866997	ARHGEF39	Cluster-7	0.589579	2.93e-57			IGHJ5	0.857616	0.397994	IGHJ5	Cluster-5	0.353026	5.43e-19	Positive		LINC02570	0.532662	LINC02570	Cluster-3	-0.591923	8.21e-58	Negative
ARHGEF4-AS1	-0.297344	0.229316	0.609308	ARHGEF4-AS1	Cluster-7	0.414808	2.85e-26			SLC25A48	0.21374	0.355351	SLC25A48	Cluster-5	0.347549	2.03e-18	Positive		ENSG00000228401	0.790193	ENSG00000228401	Cluster-3	-0.591748	9.03e-58	Negative
ARL14	-0.00556095	0.120696	0.284456	ARL14	Cluster-7	0.203327	5.32e-07			IGKV3-15	0.92481	0.407503	IGKV3-15	Cluster-5	0.347231	2.19e-18	Positive		CLEC3B	0.758755	CLEC3B	Cluster-3	-0.591081	1.3e-57	Negative
ARL9	-0.144031	0.309594	0.582834	ARL9	Cluster-7	0.346229	2.78e-18			IGHG3	0.882152	0.420224	IGHG3	Cluster-5	0.346616	2.54e-18	Positive		WNT3A	0.739978	WNT3A	Cluster-3	-0.589639	2.84e-57	Negative
ARSH	-0.246056	0.221495	0.549728	ARSH	Cluster-7	0.507367	1.94e-40			ADAMDEC1	0.62661	0.464505	ADAMDEC1	Cluster-5	0.345023	3.7e-18	Positive		S1PR1	0.842503	S1PR1	Cluster-3	-0.587244	1.03e-56	Negative
ARTN	-0.20706	0.240499	0.602227	ARTN	Cluster-7	0.343908	4.81e-18			CEACAM5	0.25591	0.375931	CEACAM5	Cluster-5	0.342576	6.57e-18	Positive		GYPE	0.780531	GYPE	Cluster-3	-0.58423	5.13e-56	Negative
ASF1B	-0.316707	0.318493	0.816836	ASF1B	Cluster-7	0.501155	2.4e-39			IGHGP	0.85509	0.425813	IGHGP	Cluster-5	0.342119	7.32e-18	Positive		ENSG00000232234	0.6348	ENSG00000232234	Cluster-3	-0.58406	5.61e-56	Negative
ASPHD1	-0.057496	0.20965	0.444685	ASPHD1	Cluster-7	0.333457	5.37e-17			DOK5	0.324921	0.42924	DOK5	Cluster-5	0.340194	1.15e-17	Positive		RGCC	0.803253	RGCC	Cluster-3	-0.583941	5.98e-56	Negative
ASPM	-0.432846	0.286904	0.814046	ASPM	Cluster-7	0.58639	1.63e-56			CASP1P2	0.399783	0.409997	CASP1P2	Cluster-5	0.340018	1.19e-17	Positive		PTPRQ	0.736298	PTPRQ	Cluster-3	-0.583473	7.66e-56	Negative
ATAD2	-0.254685	0.273211	0.768544	ATAD2	Cluster-7	0.451163	2.53e-31			GREB1	0.254317	0.330222	GREB1	Cluster-5	0.339658	1.3e-17	Positive		UPK3B	0.654486	UPK3B	Cluster-3	-0.581435	2.24e-55	Negative
ATP10B	-0.111683	0.324121	0.477987	ATP10B	Cluster-7	0.541583	7.06e-47			IGLL5	0.935475	0.403686	IGLL5	Cluster-5	0.339421	1.37e-17	Positive		PACRG-AS3	0.607045	PACRG-AS3	Cluster-3	-0.581343	2.35e-55	Negative
ATP6V1C2	-0.125506	0.227427	0.506904	ATP6V1C2	Cluster-7	0.374414	2.45e-21			ENSG00000284999	0.719445	0.372269	ENSG00000284999	Cluster-5	0.339347	1.39e-17	Positive		ANKRD1	0.628989	ANKRD1	Cluster-3	-0.580402	3.86e-55	Negative
AUNIP	-0.354947	0.260896	0.785008	AUNIP	Cluster-7	0.45167	2.13e-31			IGKV4-1	0.917808	0.382682	IGKV4-1	Cluster-5	0.338863	1.56e-17	Positive		SPOCK2	0.763942	SPOCK2	Cluster-3	-0.577259	1.98e-54	Negative
AURKA	-0.379072	0.297597	0.786147	AURKA	Cluster-7	0.482133	3.89e-36			TPTE2	0.612745	0.429306	TPTE2	Cluster-5	0.33878	1.59e-17	Positive		FCN3	0.69396	FCN3	Cluster-3	-0.576592	2.79e-54	Negative
AURKB	-0.437252	0.331253	0.830031	AURKB	Cluster-7	0.567626	2.67e-52			PGLYRP3	0.264423	0.333466	PGLYRP3	Cluster-5	0.337842	1.97e-17	Positive		SCUBE1	0.779097	SCUBE1	Cluster-3	-0.576562	2.84e-54	Negative
AVPR1B	0.0973552	0.161063	0.296248	AVPR1B	Cluster-7	0.263778	5.63e-11			IGKJ1	0.939056	0.344119	IGKJ1	Cluster-5	0.337583	2.09e-17	Positive		TMEM100	0.752682	TMEM100	Cluster-3	-0.575819	4.16e-54	Negative
B3GAT1-DT	0.130511	0.15914	0.130363	B3GAT1-DT	Cluster-7	0.198398	1.01e-06			CD19	0.803613	0.390089	CD19	Cluster-5	0.33667	2.58e-17	Positive		C10orf67	0.743199	C10orf67	Cluster-3	-0.575207	5.7e-54	Negative
B3GNT3	-0.261122	0.299831	0.660952	B3GNT3	Cluster-7	0.594897	1.61e-58			ANKRD36BP2	0.818135	0.392222	ANKRD36BP2	Cluster-5	0.335883	3.09e-17	Positive		GPD1	0.70537	GPD1	Cluster-3	-0.575018	6.29e-54	Negative
B3GNT4	-0.217247	0.231544	0.645112	B3GNT4	Cluster-7	0.371737	4.92e-21			IGHV3-23	0.916645	0.384871	IGHV3-23	Cluster-5	0.33514	3.66e-17	Positive		OVCH1	0.66332	OVCH1	Cluster-3	-0.574849	6.86e-54	Negative
B3GNT6	-0.112347	0.225934	0.353354	B3GNT6	Cluster-7	0.406059	3.82e-25			TNFRSF13C	0.697202	0.409673	TNFRSF13C	Cluster-5	0.334746	4.01e-17	Positive		NECAB1	0.745753	NECAB1	Cluster-3	-0.574126	9.93e-54	Negative
B4GALNT4	-0.195985	0.337885	0.630813	B4GALNT4	Cluster-7	0.418558	9.17e-27			IGHV4-34	0.9085	0.371184	IGHV4-34	Cluster-5	0.333458	5.37e-17	Positive		ST8SIA6	0.729557	ST8SIA6	Cluster-3	-0.573627	1.28e-53	Negative
BAIAP2L2	-0.124179	0.217695	0.529124	BAIAP2L2	Cluster-7	0.39995	2.24e-24			IGHV1-24	0.878238	0.39071	IGHV1-24	Cluster-5	0.332617	6.49e-17	Positive		OTC	0.731743	OTC	Cluster-3	-0.572528	2.25e-53	Negative
BARX1	-0.227433	0.308919	0.377253	BARX1	Cluster-7	0.323785	4.62e-16			IGHV3-79	0.522824	0.352975	IGHV3-79	Cluster-5	0.331439	8.47e-17	Positive		LINC00968	0.816355	LINC00968	Cluster-3	-0.571789	3.27e-53	Negative
BARX1-DT	-0.168444	0.234583	0.288595	BARX1-DT	Cluster-7	0.250784	4.99e-10			IGHJ4	0.930301	0.380469	IGHJ4	Cluster-5	0.331412	8.52e-17	Positive		CA4	0.680122	CA4	Cluster-3	-0.571393	4e-53	Negative
BARX2	-0.0817733	0.224451	0.448515	BARX2	Cluster-7	0.412955	4.98e-26			JAKMIP1-DT	0.375196	0.338267	JAKMIP1-DT	Cluster-5	0.331087	9.16e-17	Positive		LINC00656	0.624631	LINC00656	Cluster-3	-0.571223	4.36e-53	Negative
BBOX1-AS1	-0.240679	0.259681	0.495729	BBOX1-AS1	Cluster-7	0.405133	5.01e-25			LINC01926	0.345764	0.399037	LINC01926	Cluster-5	0.33042	1.06e-16	Positive		CLIC5	0.781692	CLIC5	Cluster-3	-0.571215	4.38e-53	Negative
BCAN	-0.125308	0.180144	0.448506	BCAN	Cluster-7	0.33663	2.61e-17			CR2	0.536536	0.301652	CR2	Cluster-5	0.330368	1.08e-16	Positive		ENSG00000232188	0.538321	ENSG00000232188	Cluster-3	-0.570663	5.79e-53	Negative
BCAN-AS1	-0.171824	0.134628	0.415378	BCAN-AS1	Cluster-7	0.344721	3.97e-18			IGHV4-55	0.914303	0.359736	IGHV4-55	Cluster-5	0.330149	1.13e-16	Positive		CAVIN2	0.77661	CAVIN2	Cluster-3	-0.56953	1.03e-52	Negative
BCAN-AS2	-0.123375	0.204001	0.425027	BCAN-AS2	Cluster-7	0.338967	1.52e-17			CST4	0.315206	0.419959	CST4	Cluster-5	0.330073	1.15e-16	Positive		HBA1	0.624932	HBA1	Cluster-3	-0.569231	1.19e-52	Negative
BCL2L10	-0.226778	0.187622	0.559512	BCL2L10	Cluster-7	0.393212	1.51e-23			IGKV1-33	0.896972	0.344348	IGKV1-33	Cluster-5	0.329377	1.34e-16	Positive		SPTBN1-AS2	0.711876	SPTBN1-AS2	Cluster-3	-0.568343	1.87e-52	Negative
BCL2L15	-0.0346801	0.21959	0.392098	BCL2L15	Cluster-7	0.446787	1.11e-30			IGKV3-11	0.92244	0.359179	IGKV3-11	Cluster-5	0.32887	1.5e-16	Positive		LDB2	0.861848	LDB2	Cluster-3	-0.567688	2.59e-52	Negative
BEAN1	-0.0683516	0.264108	0.509851	BEAN1	Cluster-7	0.4172	1.39e-26			IL4I1	0.547353	0.54055	IL4I1	Cluster-5	0.327844	1.89e-16	Positive		ENSG00000228027	0.649905	ENSG00000228027	Cluster-3	-0.566649	4.36e-52	Negative
BECN2	-0.113783	0.214757	0.511256	BECN2	Cluster-7	0.29731	1.14e-13			IGLC2	0.911387	0.367036	IGLC2	Cluster-5	0.326952	2.3e-16	Positive		FENDRR	0.822381	FENDRR	Cluster-3	-0.566642	4.37e-52	Negative
BICDL1	-0.0892756	0.332347	0.581348	BICDL1	Cluster-7	0.41821	1.02e-26			IGKV3-20	0.932368	0.369678	IGKV3-20	Cluster-5	0.326298	2.66e-16	Positive		MYZAP	0.730378	MYZAP	Cluster-3	-0.565623	7.26e-52	Negative
BIRC5	-0.464519	0.315045	0.81223	BIRC5	Cluster-7	0.562568	3.29e-51			IGKV3D-15	0.901144	0.361268	IGKV3D-15	Cluster-5	0.326162	2.74e-16	Positive		LGI3	0.72761	LGI3	Cluster-3	-0.565393	8.14e-52	Negative
BLACAT1	0.0268687	0.150696	0.406341	BLACAT1	Cluster-7	0.410514	1.03e-25			IGHV3-33	0.868007	0.349804	IGHV3-33	Cluster-5	0.32529	3.32e-16	Positive		EMP2	0.725663	EMP2	Cluster-3	-0.565301	8.52e-52	Negative
BLM	-0.26268	0.339438	0.795841	BLM	Cluster-7	0.497849	8.97e-39			PCP4	0.374128	0.383974	PCP4	Cluster-5	0.324575	3.89e-16	Positive		JAM2	0.856664	JAM2	Cluster-3	-0.564343	1.37e-51	Negative
BMAL2	-0.155589	0.277795	0.547798	BMAL2	Cluster-7	0.364642	3.04e-20			IGHV1-46	0.909617	0.371504	IGHV1-46	Cluster-5	0.323193	5.26e-16	Positive		GPIHBP1	0.800872	GPIHBP1	Cluster-3	-0.56271	3.07e-51	Negative
BMP8A	-0.0996176	0.481173	0.680045	BMP8A	Cluster-7	0.484343	1.69e-36			IGKV3OR2-268	0.905239	0.353182	IGKV3OR2-268	Cluster-5	0.322151	6.6e-16	Positive		NCKAP5	0.653861	NCKAP5	Cluster-3	-0.562166	4.01e-51	Negative
BNIP3P11	-0.131863	0.237389	0.614241	BNIP3P11	Cluster-7	0.396061	6.76e-24			IGKV1-5	0.924405	0.375923	IGKV1-5	Cluster-5	0.321917	6.94e-16	Positive		CHRM2	0.677666	CHRM2	Cluster-3	-0.560936	7.34e-51	Negative
BNIP5	0.0254811	0.275119	0.402233	BNIP5	Cluster-7	0.392825	1.68e-23			MZB1	0.945414	0.393455	MZB1	Cluster-5	0.320106	1.03e-15	Positive		STXBP6	0.763807	STXBP6	Cluster-3	-0.560256	1.02e-50	Negative
BRDT	-0.119206	0.178267	0.30863	BRDT	Cluster-7	0.254913	2.53e-10			DTNB-AS1	0.773173	0.351235	DTNB-AS1	Cluster-5	0.319657	1.13e-15	Positive		RXFP1	0.74585	RXFP1	Cluster-3	-0.558859	2.02e-50	Negative
BRIP1	-0.309153	0.267374	0.796634	BRIP1	Cluster-7	0.540119	1.38e-46			ENSG00000248571	0.698129	0.348414	ENSG00000248571	Cluster-5	0.31948	1.18e-15	Positive		TAL1	0.846513	TAL1	Cluster-3	-0.55821	2.77e-50	Negative
BRPF3-AS1	-0.0692935	0.235854	0.62694	BRPF3-AS1	Cluster-7	0.42011	5.71e-27			ENSG00000253796	0.576908	0.422803	ENSG00000253796	Cluster-5	0.319295	1.22e-15	Positive		MCEMP1	0.660013	MCEMP1	Cluster-3	-0.558006	3.06e-50	Negative
BSG-AS1	-0.0810982	0.1415	0.526367	BSG-AS1	Cluster-7	0.362316	5.46e-20			AIM2	0.460497	0.442414	AIM2	Cluster-5	0.319202	1.25e-15	Positive		PECAM1	0.84105	PECAM1	Cluster-3	-0.556718	5.7e-50	Negative
BTG2-DT	-0.113432	0.239449	0.549922	BTG2-DT	Cluster-7	0.335504	3.37e-17			IGHJ3P	0.838225	0.394658	IGHJ3P	Cluster-5	0.319046	1.29e-15	Positive		EPAS1	0.70279	EPAS1	Cluster-3	-0.55623	7.22e-50	Negative
BUB1	-0.391128	0.309213	0.812373	BUB1	Cluster-7	0.51173	3.21e-41			IGHV3OR16-13	0.905214	0.340173	IGHV3OR16-13	Cluster-5	0.31878	1.37e-15	Positive		PLA2G10CP	0.746791	PLA2G10CP	Cluster-3	-0.556184	7.38e-50	Negative
BUB1B	-0.419524	0.323582	0.846675	BUB1B	Cluster-7	0.591288	1.16e-57			IGLV3-1	0.903902	0.379387	IGLV3-1	Cluster-5	0.316648	2.15e-15	Positive		PRX	0.758814	PRX	Cluster-3	-0.553905	2.2e-49	Negative
C10orf88B	-0.388636	0.334498	0.779516	C10orf88B	Cluster-7	0.563951	1.66e-51			ADAMTS18	0.34489	0.421611	ADAMTS18	Cluster-5	0.316287	2.33e-15	Positive		FGFBP2	0.656451	FGFBP2	Cluster-3	-0.553846	2.27e-49	Negative
C11orf86	-0.210223	0.167972	0.428115	C11orf86	Cluster-7	0.382016	3.25e-22			IGHV5-51	0.92528	0.364119	IGHV5-51	Cluster-5	0.315648	2.66e-15	Positive		CALCRL	0.794005	CALCRL	Cluster-3	-0.553822	2.29e-49	Negative
C12orf56	-0.232291	0.145817	0.470049	C12orf56	Cluster-7	0.284805	1.27e-12			IGHV4-28	0.926153	0.35802	IGHV4-28	Cluster-5	0.314864	3.15e-15	Positive		INMT	0.823464	INMT	Cluster-3	-0.55328	2.97e-49	Negative
C14orf39	-0.0214173	0.183614	0.331285	C14orf39	Cluster-7	0.244829	1.3e-09			IGLV2-5	0.898098	0.317297	IGLV2-5	Cluster-5	0.314377	3.49e-15	Positive		ENSG00000254951	0.668514	ENSG00000254951	Cluster-3	-0.552551	4.2e-49	Negative
C15orf48	-0.240375	0.286682	0.584267	C15orf48	Cluster-7	0.409122	1.56e-25			IGHV1-18	0.920221	0.370156	IGHV1-18	Cluster-5	0.314233	3.59e-15	Positive		SPAAR	0.756044	SPAAR	Cluster-3	-0.552349	4.63e-49	Negative
C1orf105	-0.211114	0.0998828	0.468853	C1orf105	Cluster-7	0.294215	2.09e-13			IGLV6-57	0.890986	0.361979	IGLV6-57	Cluster-5	0.313923	3.84e-15	Positive		HID1-AS1	0.769853	HID1-AS1	Cluster-3	-0.551179	8.06e-49	Negative
C1orf220	-0.0377578	0.335064	0.62022	C1orf220	Cluster-7	0.466734	1.11e-33			ENSG00000285417	0.436794	0.28025	ENSG00000285417	Cluster-5	0.313062	4.6e-15	Positive		RAMP2	0.737308	RAMP2	Cluster-3	-0.550756	9.84e-49	Negative
C1QTNF6	-0.146507	0.393791	0.756826	C1QTNF6	Cluster-7	0.500202	3.52e-39			IGLV1-40	0.907442	0.358696	IGLV1-40	Cluster-5	0.311565	6.29e-15	Positive		ADAMTS7P3	0.8208	ADAMTS7P3	Cluster-3	-0.55035	1.19e-48	Negative
C20orf144	-0.0276796	0.271324	0.590672	C20orf144	Cluster-7	0.413594	4.11e-26			IGLV3-9	0.837619	0.332464	IGLV3-9	Cluster-5	0.311199	6.79e-15	Positive		PALM2AKAP2	0.724204	PALM2AKAP2	Cluster-3	-0.550072	1.36e-48	Negative
C2CD4A	-0.281187	0.326307	0.577792	C2CD4A	Cluster-7	0.491124	1.25e-37			IGLV3-19	0.880661	0.339855	IGLV3-19	Cluster-5	0.310146	8.45e-15	Positive		PTPN21	0.771318	PTPN21	Cluster-3	-0.549995	1.41e-48	Negative
C2CD4D	-0.191202	0.272941	0.630824	C2CD4D	Cluster-7	0.442801	4.16e-30			IGHV1OR15-9	0.895531	0.339843	IGHV1OR15-9	Cluster-5	0.309372	9.92e-15	Positive		LYVE1	0.719187	LYVE1	Cluster-3	-0.549854	1.51e-48	Negative
C4orf54	-0.0111901	0.112948	0.38646	C4orf54	Cluster-7	0.241907	2.07e-09			IGLV3-21	0.874326	0.358854	IGLV3-21	Cluster-5	0.308578	1.17e-14	Positive		SEMA3G	0.726106	SEMA3G	Cluster-3	-0.549661	1.65e-48	Negative
C5orf34	-0.289842	0.242622	0.778104	C5orf34	Cluster-7	0.504162	7.15e-40			IGHV3-21	0.911278	0.356553	IGHV3-21	Cluster-5	0.308536	1.18e-14	Positive		RSPO1	0.809255	RSPO1	Cluster-3	-0.549392	1.87e-48	Negative
C9orf50	-0.000132072	0.267275	0.459037	C9orf50	Cluster-7	0.350748	9.43e-19			IGHV3-43	0.835382	0.323372	IGHV3-43	Cluster-5	0.307941	1.33e-14	Positive		LINC00163	0.693216	LINC00163	Cluster-3	-0.549089	2.16e-48	Negative
CA9	-0.162567	0.303937	0.494928	CA9	Cluster-7	0.429968	2.65e-28			CD79A	0.90809	0.355139	CD79A	Cluster-5	0.307773	1.38e-14	Positive		RAMP3	0.761611	RAMP3	Cluster-3	-0.547178	5.29e-48	Negative
CABYR	-0.279548	0.244451	0.58492	CABYR	Cluster-7	0.449433	4.54e-31			TBC1D27P	0.605182	0.321647	TBC1D27P	Cluster-5	0.306984	1.62e-14	Positive		EMCN	0.809151	EMCN	Cluster-3	-0.546929	5.95e-48	Negative
CACNA1E	-0.0609509	0.355155	0.469379	CACNA1E	Cluster-7	0.312807	4.85e-15			IGKV3-7	0.911693	0.336841	IGKV3-7	Cluster-5	0.306965	1.63e-14	Positive		ADRA1A	0.742084	ADRA1A	Cluster-3	-0.546652	6.77e-48	Negative
CACNG5	-0.0619355	0.275537	0.364187	CACNG5	Cluster-7	0.286056	1e-12			IGKV1D-39	0.920229	0.32891	IGKV1D-39	Cluster-5	0.306621	1.75e-14	Positive		ACVRL1	0.810376	ACVRL1	Cluster-3	-0.546096	8.77e-48	Negative
CALML3-AS1	-0.147757	0.233609	0.584879	CALML3-AS1	Cluster-7	0.335002	3.78e-17			IGLC3	0.879472	0.342343	IGLC3	Cluster-5	0.30629	1.87e-14	Positive		CACNA1S	0.572379	CACNA1S	Cluster-3	-0.544861	1.56e-47	Negative
CALML6	0.0271144	0.173596	0.462121	CALML6	Cluster-7	0.301774	4.68e-14			IGHV1-69D	0.877027	0.372745	IGHV1-69D	Cluster-5	0.306235	1.89e-14	Positive		ENSG00000286256	0.621249	ENSG00000286256	Cluster-3	-0.542395	4.86e-47	Negative
CAMK2N2	-0.146173	0.22649	0.574913	CAMK2N2	Cluster-7	0.385421	1.29e-22			IGKV1OR2-108	0.91166	0.34216	IGKV1OR2-108	Cluster-5	0.30549	2.2e-14	Positive		FOXF1	0.822838	FOXF1	Cluster-3	-0.542108	5.54e-47	Negative
CAPN12	-0.00184074	0.23652	0.470076	CAPN12	Cluster-7	0.348452	1.64e-18			IGHV1-17	0.805973	0.321995	IGHV1-17	Cluster-5	0.305434	2.23e-14	Positive		LIN7A	0.67475	LIN7A	Cluster-3	-0.541994	5.84e-47	Negative
CARD14	-0.229949	0.245033	0.655984	CARD14	Cluster-7	0.443067	3.81e-30			TNFRSF17	0.913028	0.295149	TNFRSF17	Cluster-5	0.305358	2.26e-14	Positive		TNNC1	0.66187	TNNC1	Cluster-3	-0.540907	9.62e-47	Negative
CASC16	-0.072194	0.178746	0.30098	CASC16	Cluster-7	0.312312	5.38e-15			IGHV3-15	0.905283	0.356165	IGHV3-15	Cluster-5	0.304881	2.49e-14	Positive		CTXND1	0.734983	CTXND1	Cluster-3	-0.539845	1.56e-46	Negative
CASC8	-0.0986689	0.114148	0.330531	CASC8	Cluster-7	0.259451	1.18e-10			IGLV1-47	0.903469	0.34965	IGLV1-47	Cluster-5	0.304141	2.9e-14	Positive		MGAT3	0.740778	MGAT3	Cluster-3	-0.53971	1.66e-46	Negative
CASC9	-0.232236	0.170447	0.426786	CASC9	Cluster-7	0.265507	4.17e-11			IGHV1OR21-1	0.849605	0.342014	IGHV1OR21-1	Cluster-5	0.302979	3.67e-14	Positive		ROBO4	0.790731	ROBO4	Cluster-3	-0.539071	2.22e-46	Negative
CASKIN1	-0.202273	0.231007	0.610345	CASKIN1	Cluster-7	0.407067	2.85e-25			IGKV1-39	0.925963	0.348112	IGKV1-39	Cluster-5	0.302415	4.11e-14	Positive		LIMS2	0.797765	LIMS2	Cluster-3	-0.538977	2.32e-46	Negative
CBARP	-0.127281	0.262321	0.654667	CBARP	Cluster-7	0.360301	9.05e-20			IGLV2-14	0.894227	0.347382	IGLV2-14	Cluster-5	0.301682	4.76e-14	Positive		HBA2	0.626005	HBA2	Cluster-3	-0.538834	2.47e-46	Negative
CBARP-DT	-0.143898	0.156874	0.513983	CBARP-DT	Cluster-7	0.340407	1.09e-17			FCRL2	0.711222	0.359793	FCRL2	Cluster-5	0.301649	4.8e-14	Positive		CLEC4M	0.570268	CLEC4M	Cluster-3	-0.538548	2.82e-46	Negative
CBLC	-0.244552	0.337278	0.630101	CBLC	Cluster-7	0.517874	2.44e-42			IGHV1-2	0.833859	0.332491	IGHV1-2	Cluster-5	0.301329	5.11e-14	Positive		ODAM	0.654005	ODAM	Cluster-3	-0.538343	3.09e-46	Negative
CBX2	-0.134599	0.242226	0.616529	CBX2	Cluster-7	0.357048	2.03e-19			IGHV2-5	0.892647	0.331631	IGHV2-5	Cluster-5	0.301108	5.35e-14	Positive		CDH5	0.815823	CDH5	Cluster-3	-0.53815	3.38e-46	Negative
CBY2	-0.147595	0.166174	0.384136	CBY2	Cluster-7	0.287277	7.96e-13			IGHV3-53	0.864969	0.341755	IGHV3-53	Cluster-5	0.300537	5.99e-14	Positive		ENSG00000286954	0.596046	ENSG00000286954	Cluster-3	-0.536178	8.23e-46	Negative
CCDC150	-0.291441	0.236932	0.784206	CCDC150	Cluster-7	0.495738	2.07e-38			IGKV1-9	0.88699	0.308549	IGKV1-9	Cluster-5	0.299531	7.33e-14	Positive		RBP2	0.65146	RBP2	Cluster-3	-0.53503	1.38e-45	Negative
CCDC169	-0.173702	0.179274	0.520256	CCDC169	Cluster-7	0.414464	3.17e-26			IGHV4-39	0.844337	0.355098	IGHV4-39	Cluster-5	0.299167	7.88e-14	Positive		CCM2L	0.792722	CCM2L	Cluster-3	-0.535014	1.39e-45	Negative
CCDC185	-0.106595	0.201516	0.42726	CCDC185	Cluster-7	0.380274	5.19e-22			CCL25	0.629454	0.413988	CCL25	Cluster-5	0.29884	8.41e-14	Positive		LINC01863	0.640224	LINC01863	Cluster-3	-0.534156	2.04e-45	Negative
CCDC198	0.00444144	0.113849	0.16374	CCDC198	Cluster-7	0.271097	1.56e-11			CST2	0.262303	0.277183	CST2	Cluster-5	0.298094	9.75e-14	Positive		KANK3	0.785066	KANK3	Cluster-3	-0.53413	2.06e-45	Negative
CCL7	-0.0908629	0.307822	0.51034	CCL7	Cluster-7	0.274517	8.45e-12			IGHJ3	0.912734	0.339045	IGHJ3	Cluster-5	0.29805	9.84e-14	Positive		ADRB2	0.778791	ADRB2	Cluster-3	-0.533694	2.51e-45	Negative
CCN4	-0.0747977	0.582352	0.632471	CCN4	Cluster-7	0.465873	1.51e-33			LINC02009	0.28618	0.376582	LINC02009	Cluster-5	0.298041	9.85e-14	Positive		MIR3945HG	0.595589	MIR3945HG	Cluster-3	-0.532894	3.58e-45	Negative
CCNA2	-0.404784	0.298432	0.803942	CCNA2	Cluster-7	0.536018	8.84e-46			IGKV2OR22-4	0.858261	0.309176	IGKV2OR22-4	Cluster-5	0.297636	1.07e-13	Positive		BTNL9	0.783928	BTNL9	Cluster-3	-0.532717	3.88e-45	Negative
CCNB1	-0.428481	0.311432	0.815821	CCNB1	Cluster-7	0.558322	2.62e-50			IGKV3D-11	0.921431	0.336334	IGKV3D-11	Cluster-5	0.297241	1.15e-13	Positive		ARHGEF26	0.679794	ARHGEF26	Cluster-3	-0.532656	3.98e-45	Negative
CCNB2	-0.431395	0.304576	0.832294	CCNB2	Cluster-7	0.563284	2.31e-51			DIRAS1	0.271452	0.363821	DIRAS1	Cluster-5	0.296882	1.24e-13	Positive		HSPA12B	0.796518	HSPA12B	Cluster-3	-0.531874	5.64e-45	Negative
CCNE1	-0.337598	0.323739	0.80319	CCNE1	Cluster-7	0.523548	2.16e-43			IGHV3-30	0.889529	0.374831	IGHV3-30	Cluster-5	0.296665	1.29e-13	Positive		FMO2	0.822097	FMO2	Cluster-3	-0.531771	5.9e-45	Negative
CCNF	-0.222427	0.308423	0.826733	CCNF	Cluster-7	0.497669	9.64e-39			IGLV2-23	0.902245	0.336841	IGLV2-23	Cluster-5	0.296064	1.46e-13	Positive		SOX7	0.734604	SOX7	Cluster-3	-0.53151	6.63e-45	Negative
CCNO	-0.0937521	0.2532	0.524798	CCNO	Cluster-7	0.408733	1.74e-25			IGHJ2	0.892141	0.322386	IGHJ2	Cluster-5	0.295951	1.49e-13	Positive		CNTN6	0.733044	CNTN6	Cluster-3	-0.531224	7.52e-45	Negative
CCNP	-0.234003	0.307737	0.639912	CCNP	Cluster-7	0.427692	5.43e-28			IGHV1OR16-1	0.816178	0.27995	IGHV1OR16-1	Cluster-5	0.295515	1.62e-13	Positive		ENSG00000257894	0.654248	ENSG00000257894	Cluster-3	-0.530864	8.82e-45	Negative
CDC20	-0.463537	0.325159	0.827093	CDC20	Cluster-7	0.587783	7.71e-57			CEACAM7	0.252226	0.327793	CEACAM7	Cluster-5	0.295373	1.67e-13	Positive		C20orf202	0.689124	C20orf202	Cluster-3	-0.530792	9.11e-45	Negative
CDC25A	-0.35341	0.277141	0.780602	CDC25A	Cluster-7	0.493216	5.55e-38			IGHV1-67	0.885786	0.344654	IGHV1-67	Cluster-5	0.294947	1.81e-13	Positive		CD36	0.747822	CD36	Cluster-3	-0.530105	1.23e-44	Negative
CDC25C	-0.470873	0.310321	0.8404	CDC25C	Cluster-7	0.614137	2.81e-63			IGLC6	0.82052	0.328583	IGLC6	Cluster-5	0.294777	1.87e-13	Positive		GRIA1	0.782964	GRIA1	Cluster-3	-0.529336	1.73e-44	Negative
CDC37P1	-0.0129804	0.22724	0.420311	CDC37P1	Cluster-7	0.319493	1.17e-15			IGHV6-1	0.867923	0.335958	IGHV6-1	Cluster-5	0.294448	2e-13	Positive		FRMD3	0.669829	FRMD3	Cluster-3	-0.527256	4.31e-44	Negative
CDC37P2	-0.10963	0.278052	0.5606	CDC37P2	Cluster-7	0.45478	7.34e-32			FDCSP	0.565445	0.209874	FDCSP	Cluster-5	0.293689	2.32e-13	Positive		PTPN5	0.625707	PTPN5	Cluster-3	-0.52701	4.8e-44	Negative
CDC45	-0.412525	0.307857	0.840679	CDC45	Cluster-7	0.552051	5.33e-49			C5orf46	0.34763	0.365957	C5orf46	Cluster-5	0.293608	2.35e-13	Positive		LRRC36	0.746641	LRRC36	Cluster-3	-0.526639	5.64e-44	Negative
CDC6	-0.414302	0.307224	0.840437	CDC6	Cluster-7	0.570206	7.3e-53			IGHJ1	0.855791	0.320363	IGHJ1	Cluster-5	0.293355	2.47e-13	Positive		OTUD1	0.729638	OTUD1	Cluster-3	-0.526315	6.5e-44	Negative
CDCA2	-0.404272	0.324239	0.802606	CDCA2	Cluster-7	0.56631	5.16e-52			IGLV4-69	0.857311	0.334999	IGLV4-69	Cluster-5	0.293311	2.49e-13	Positive		HBB	0.636794	HBB	Cluster-3	-0.526082	7.19e-44	Negative
CDCA3	-0.434861	0.310694	0.850855	CDCA3	Cluster-7	0.577877	1.44e-54			IGHV4-4	0.7806	0.325329	IGHV4-4	Cluster-5	0.292868	2.72e-13	Positive		ENSG00000233884	0.519147	ENSG00000233884	Cluster-3	-0.525205	1.05e-43	Negative
CDCA5	-0.378315	0.336364	0.832801	CDCA5	Cluster-7	0.521096	6.19e-43			ENSG00000197476	0.877987	0.345618	ENSG00000197476	Cluster-5	0.292794	2.76e-13	Positive		RPL13AP17	0.699712	RPL13AP17	Cluster-3	-0.524733	1.29e-43	Negative
CDCA7	-0.311662	0.291648	0.655186	CDCA7	Cluster-7	0.552658	3.99e-49			IGHV3OR16-17	0.885519	0.316062	IGHV3OR16-17	Cluster-5	0.292526	2.91e-13	Positive		TNR	0.728399	TNR	Cluster-3	-0.52472	1.3e-43	Negative
CDCA8	-0.394793	0.315317	0.846372	CDCA8	Cluster-7	0.572027	2.9e-53			IGHV3-48	0.884888	0.357506	IGHV3-48	Cluster-5	0.292315	3.03e-13	Positive		LINC02154	0.591805	LINC02154	Cluster-3	-0.524383	1.5e-43	Negative
CDH17	-0.0787013	0.177177	0.343523	CDH17	Cluster-7	0.280754	2.7e-12			IGHV3-69-1	0.899755	0.334599	IGHV3-69-1	Cluster-5	0.292254	3.06e-13	Positive		ENSG00000249741	0.741494	ENSG00000249741	Cluster-3	-0.523705	2.02e-43	Negative
CDH3	-0.0676267	0.2166	0.50938	CDH3	Cluster-7	0.361615	6.52e-20			ENSG00000287046	0.723269	0.307111	ENSG00000287046	Cluster-5	0.291252	3.72e-13	Positive		ALKAL2	0.746507	ALKAL2	Cluster-3	-0.521924	4.34e-43	Negative
CDHR2	0.00778906	0.180535	0.393523	CDHR2	Cluster-7	0.272222	1.28e-11			IGHV1OR15-2	0.886894	0.341069	IGHV1OR15-2	Cluster-5	0.290166	4.58e-13	Positive		SLC39A8	0.684992	SLC39A8	Cluster-3	-0.521722	4.74e-43	Negative
CDIPTOSP	-0.183148	0.198249	0.513499	CDIPTOSP	Cluster-7	0.301428	5.01e-14			IL17REL	0.423322	0.355044	IL17REL	Cluster-5	0.289979	4.75e-13	Positive		ENSG00000278971	0.526356	ENSG00000278971	Cluster-3	-0.521684	4.81e-43	Negative
CDK1	-0.383011	0.264968	0.763085	CDK1	Cluster-7	0.474949	5.63e-35			IGHV3OR16-9	0.919366	0.348919	IGHV3OR16-9	Cluster-5	0.28974	4.97e-13	Positive		ENSG00000259754	0.562321	ENSG00000259754	Cluster-3	-0.521664	4.86e-43	Negative
CDK5R2	-0.16623	0.166269	0.430846	CDK5R2	Cluster-7	0.28301	1.78e-12			CXCL14	0.302442	0.225653	CXCL14	Cluster-5	0.289539	5.17e-13	Positive		CHIAP2	0.692887	CHIAP2	Cluster-3	-0.52124	5.82e-43	Negative
CDK5RAP3	-0.00768135	0.228456	0.568059	CDK5RAP3	Cluster-7	0.379619	6.18e-22			IGKV1-17	0.856732	0.321978	IGKV1-17	Cluster-5	0.289426	5.28e-13	Positive		TCF21	0.847546	TCF21	Cluster-3	-0.521017	6.41e-43	Negative
CDKN2A	-0.129385	0.216425	0.408197	CDKN2A	Cluster-7	0.301802	4.65e-14			MMP10	0.315161	0.372551	MMP10	Cluster-5	0.289352	5.36e-13	Positive		LINC03051	0.645091	LINC03051	Cluster-3	-0.519636	1.16e-42	Negative
CDKN3	-0.432086	0.296541	0.777605	CDKN3	Cluster-7	0.507766	1.65e-40			IGHV3-11	0.910316	0.337947	IGHV3-11	Cluster-5	0.28923	5.48e-13	Positive		SLC19A3	0.642037	SLC19A3	Cluster-3	-0.518576	1.81e-42	Negative
CDT1	-0.344589	0.293072	0.796446	CDT1	Cluster-7	0.503311	1.01e-39			IGKV1OR22-5	0.865852	0.326211	IGKV1OR22-5	Cluster-5	0.288894	5.85e-13	Positive		CCDC141	0.703881	CCDC141	Cluster-3	-0.518456	1.91e-42	Negative
CDX2	-0.0979632	0.139414	0.267064	CDX2	Cluster-7	0.213103	1.43e-07			IGHV4-59	0.911152	0.33842	IGHV4-59	Cluster-5	0.288751	6.01e-13	Positive		CAV3	0.717394	CAV3	Cluster-3	-0.518417	1.94e-42	Negative
CEACAM1	-0.0814219	0.306258	0.502507	CEACAM1	Cluster-7	0.432028	1.38e-28			IGHV3-71	0.89492	0.309252	IGHV3-71	Cluster-5	0.288419	6.4e-13	Positive		GDF10	0.782952	GDF10	Cluster-3	-0.51715	3.32e-42	Negative
CELF5	-0.075262	0.168647	0.341004	CELF5	Cluster-7	0.320638	9.16e-16			IGHV2-26	0.868457	0.328774	IGHV2-26	Cluster-5	0.288378	6.45e-13	Positive		GRK5	0.744714	GRK5	Cluster-3	-0.517059	3.45e-42	Negative
CELSR3	-0.245726	0.27801	0.70196	CELSR3	Cluster-7	0.516849	3.77e-42			IGKV1D-33	0.887344	0.312498	IGKV1D-33	Cluster-5	0.288055	6.86e-13	Positive		ARHGAP6	0.857291	ARHGAP6	Cluster-3	-0.516869	3.74e-42	Negative
CENPA	-0.471794	0.297761	0.830308	CENPA	Cluster-7	0.555928	8.35e-50			IGKV2-28	0.860414	0.324335	IGKV2-28	Cluster-5	0.287884	7.09e-13	Positive		ADAMTS8	0.853944	ADAMTS8	Cluster-3	-0.516722	3.98e-42	Negative
CENPE	-0.356595	0.254352	0.794774	CENPE	Cluster-7	0.500384	3.27e-39			FCRLA	0.826158	0.29697	FCRLA	Cluster-5	0.287815	7.18e-13	Positive		LINC01447	0.667123	LINC01447	Cluster-3	-0.51638	4.59e-42	Negative
CENPF	-0.410736	0.286551	0.822913	CENPF	Cluster-7	0.588688	4.74e-57			IL21	0.578926	0.397761	IL21	Cluster-5	0.286079	9.99e-13	Positive		CYYR1	0.8227	CYYR1	Cluster-3	-0.515818	5.82e-42	Negative
CENPI	-0.343914	0.283193	0.814124	CENPI	Cluster-7	0.516194	4.97e-42			IGHV3-62	0.901609	0.318665	IGHV3-62	Cluster-5	0.285908	1.03e-12	Positive		CMTM5	0.730554	CMTM5	Cluster-3	-0.515654	6.24e-42	Negative
CENPK	-0.30541	0.248956	0.768525	CENPK	Cluster-7	0.491472	1.1e-37			FAM163A	0.391632	0.442108	FAM163A	Cluster-5	0.285491	1.12e-12	Positive		SOX17	0.72939	SOX17	Cluster-3	-0.514825	8.83e-42	Negative
CENPM	-0.223687	0.300348	0.74663	CENPM	Cluster-7	0.408529	1.85e-25			IGHV3-66	0.825023	0.337529	IGHV3-66	Cluster-5	0.284851	1.26e-12	Positive		ENSG00000250431	0.533946	ENSG00000250431	Cluster-3	-0.514494	1.01e-41	Negative
CENPU	-0.3493	0.251572	0.78738	CENPU	Cluster-7	0.517859	2.46e-42			IGHV1-69	0.809482	0.338711	IGHV1-69	Cluster-5	0.284042	1.47e-12	Positive		WWC2	0.702325	WWC2	Cluster-3	-0.513923	1.29e-41	Negative
CEP55	-0.442916	0.31667	0.822229	CEP55	Cluster-7	0.573456	1.4e-53			ENSG00000268460	0.318012	0.394375	ENSG00000268460	Cluster-5	0.2839	1.5e-12	Positive		OVCH2	0.713551	OVCH2	Cluster-3	-0.513659	1.44e-41	Negative
CFAP20DC	-0.0732092	0.187524	0.627329	CFAP20DC	Cluster-7	0.379407	6.54e-22			IGKV1OR2-3	0.839429	0.317167	IGKV1OR2-3	Cluster-5	0.283512	1.62e-12	Positive		PLAC9	0.817035	PLAC9	Cluster-3	-0.512973	1.92e-41	Negative
CGREF1	-0.250419	0.336048	0.581546	CGREF1	Cluster-7	0.434055	7.19e-29			IGKV3D-20	0.910823	0.314616	IGKV3D-20	Cluster-5	0.283048	1.76e-12	Positive		ACTN2	0.797729	ACTN2	Cluster-3	-0.512905	1.97e-41	Negative
CHAF1B	-0.237003	0.260819	0.815746	CHAF1B	Cluster-7	0.51418	1.16e-41			IGHV3OR16-11	0.828158	0.304947	IGHV3OR16-11	Cluster-5	0.282859	1.83e-12	Positive		RXFP2	0.567736	RXFP2	Cluster-3	-0.512197	2.65e-41	Negative
CHEK1	-0.360095	0.297323	0.817616	CHEK1	Cluster-7	0.528575	2.42e-44			IGKV1-16	0.885523	0.331618	IGKV1-16	Cluster-5	0.282681	1.89e-12	Positive		KCNT2	0.668409	KCNT2	Cluster-3	-0.512056	2.81e-41	Negative
CHILL1	-0.0815325	0.179624	0.486684	CHILL1	Cluster-7	0.381387	3.85e-22			IGLV1-50	0.842491	0.2886	IGLV1-50	Cluster-5	0.282606	1.92e-12	Positive		TENT5B	0.613163	TENT5B	Cluster-3	-0.511521	3.51e-41	Negative
CHKB-CPT1B	0.017623	0.253575	0.526602	CHKB-CPT1B	Cluster-7	0.335638	3.27e-17			IGKV1-6	0.90349	0.318681	IGKV1-6	Cluster-5	0.281809	2.22e-12	Positive		CD101	0.6889	CD101	Cluster-3	-0.511458	3.6e-41	Negative
CHRNA5	-0.323646	0.230334	0.581486	CHRNA5	Cluster-7	0.447416	8.96e-31			IGHV3-7	0.887611	0.339931	IGHV3-7	Cluster-5	0.281033	2.57e-12	Positive		CLDN18	0.697097	CLDN18	Cluster-3	-0.511385	3.71e-41	Negative
CHRNB4	-0.179555	0.244887	0.523068	CHRNB4	Cluster-7	0.428765	3.87e-28			IGKV1D-8	0.900256	0.287427	IGKV1D-8	Cluster-5	0.280706	2.73e-12	Positive		GIMAP8	0.832444	GIMAP8	Cluster-3	-0.508958	1.01e-40	Negative
CILP	0.00681659	0.436121	0.44392	CILP	Cluster-7	0.285601	1.09e-12			IGHV3-41	0.856315	0.304796	IGHV3-41	Cluster-5	0.280192	3e-12	Positive		PTPRB	0.729182	PTPRB	Cluster-3	-0.508414	1.26e-40	Negative
CILP2	-0.155972	0.448408	0.607598	CILP2	Cluster-7	0.508075	1.45e-40			IGHV1-58	0.799238	0.278791	IGHV1-58	Cluster-5	0.280134	3.03e-12	Positive		VEGFD	0.775779	VEGFD	Cluster-3	-0.508113	1.43e-40	Negative
CKAP2L	-0.412614	0.298136	0.827322	CKAP2L	Cluster-7	0.563225	2.38e-51			DQX1	0.284778	0.375089	DQX1	Cluster-5	0.279842	3.2e-12	Positive		JPH4	0.801696	JPH4	Cluster-3	-0.5073	2e-40	Negative
CKM	-0.0989741	0.272553	0.482013	CKM	Cluster-7	0.302156	4.33e-14			ENSG00000278263	0.877165	0.30895	ENSG00000278263	Cluster-5	0.279251	3.57e-12	Positive		TGFBR3	0.814425	TGFBR3	Cluster-3	-0.507289	2e-40	Negative
CKMT1A	-0.0943604	0.12832	0.317664	CKMT1A	Cluster-7	0.276471	5.93e-12			IGHV3-6	0.846501	0.307952	IGHV3-6	Cluster-5	0.279196	3.6e-12	Positive		SEMA6A	0.710496	SEMA6A	Cluster-3	-0.507231	2.05e-40	Negative
CKMT1B	-0.0953878	0.110699	0.356908	CKMT1B	Cluster-7	0.27649	5.91e-12			IGHV3OR15-7	0.868141	0.32514	IGHV3OR15-7	Cluster-5	0.278338	4.22e-12	Positive		AGRP	0.67732	AGRP	Cluster-3	-0.507158	2.11e-40	Negative
CLDN10	-0.0525962	0.234002	0.347538	CLDN10	Cluster-7	0.251888	4.16e-10			ENSG00000223931	0.892853	0.312934	ENSG00000223931	Cluster-5	0.278151	4.37e-12	Positive		EDN3	0.610037	EDN3	Cluster-3	-0.506774	2.47e-40	Negative
CLDN10-AS1	-0.170943	0.172202	0.352661	CLDN10-AS1	Cluster-7	0.374973	2.11e-21			IGKV1OR22-1	0.846274	0.298959	IGKV1OR22-1	Cluster-5	0.278104	4.4e-12	Positive		ECEL1P2	0.642615	ECEL1P2	Cluster-3	-0.506642	2.61e-40	Negative
CLDN14	-0.0994677	0.361293	0.522113	CLDN14	Cluster-7	0.305502	2.2e-14			IGHV3-35	0.850525	0.28489	IGHV3-35	Cluster-5	0.277858	4.61e-12	Positive		HIGD1B	0.749683	HIGD1B	Cluster-3	-0.505844	3.61e-40	Negative
CLDN6	-0.0889424	0.118227	0.306111	CLDN6	Cluster-7	0.200646	7.55e-07			IGHV3-20	0.775142	0.287404	IGHV3-20	Cluster-5	0.277475	4.94e-12	Positive		GPA33	0.622056	GPA33	Cluster-3	-0.505527	4.11e-40	Negative
CLPSL1	-0.134943	0.138181	0.453419	CLPSL1	Cluster-7	0.28758	7.51e-13			IGHV7-27	0.765909	0.279325	IGHV7-27	Cluster-5	0.276382	6.03e-12	Positive		FHL5	0.786786	FHL5	Cluster-3	-0.505255	4.59e-40	Negative
CLPSL2	-0.224914	0.160327	0.517641	CLPSL2	Cluster-7	0.385775	1.17e-22			IGHV1-14	0.802311	0.282562	IGHV1-14	Cluster-5	0.2761	6.35e-12	Positive		SOSTDC1	0.654474	SOSTDC1	Cluster-3	-0.505083	4.92e-40	Negative
CLSPN	-0.332041	0.286969	0.804947	CLSPN	Cluster-7	0.519173	1.41e-42			IGHV3-52	0.860588	0.298905	IGHV3-52	Cluster-5	0.275628	6.91e-12	Positive		C14orf132	0.788553	C14orf132	Cluster-3	-0.504321	6.71e-40	Negative
CNFN	-0.149738	0.247858	0.566683	CNFN	Cluster-7	0.406688	3.18e-25			PAX5	0.593033	0.312962	PAX5	Cluster-5	0.274697	8.18e-12	Positive		ABCA8	0.833504	ABCA8	Cluster-3	-0.504211	7.01e-40	Negative
CNGB1	0.0230414	0.228661	0.41056	CNGB1	Cluster-7	0.275123	7.58e-12			IGKV2D-40	0.792201	0.324235	IGKV2D-40	Cluster-5	0.274315	8.77e-12	Positive		MGC27382	0.684463	MGC27382	Cluster-3	-0.504101	7.33e-40	Negative
COCH	-0.217858	0.386407	0.567022	COCH	Cluster-7	0.380824	4.48e-22			CNGA3	0.297787	0.309281	CNGA3	Cluster-5	0.274196	8.96e-12	Positive		ALAS2	0.534331	ALAS2	Cluster-3	-0.503901	7.95e-40	Negative
COL10A1	-0.20824	0.483194	0.613135	COL10A1	Cluster-7	0.619023	1.54e-64			ENSG00000224585	0.866078	0.322411	ENSG00000224585	Cluster-5	0.274043	9.21e-12	Positive		NPR1	0.773411	NPR1	Cluster-3	-0.502296	1.52e-39	Negative
COL11A1	-0.319246	0.417817	0.659134	COL11A1	Cluster-7	0.495041	2.72e-38			IGHV4-61	0.871659	0.313421	IGHV4-61	Cluster-5	0.273874	9.49e-12	Positive		SLC6A13	0.645114	SLC6A13	Cluster-3	-0.502246	1.55e-39	Negative
COL17A1	0.0160527	0.0960567	0.28319	COL17A1	Cluster-7	0.341755	7.96e-18			PDIA2	0.313567	0.374269	PDIA2	Cluster-5	0.272712	1.17e-11	Positive		TRIM58	0.59774	TRIM58	Cluster-3	-0.501565	2.04e-39	Negative
COL1A1	-0.136142	0.459626	0.646217	COL1A1	Cluster-7	0.47591	3.95e-35			IGLV2-8	0.855909	0.287417	IGLV2-8	Cluster-5	0.271464	1.46e-11	Positive		LINC01785	0.524176	LINC01785	Cluster-3	-0.500887	2.67e-39	Negative
COL22A1	-0.102962	0.40974	0.535691	COL22A1	Cluster-7	0.413595	4.11e-26			IGLV1-44	0.897235	0.321933	IGLV1-44	Cluster-5	0.27094	1.6e-11	Positive		MYCT1	0.808197	MYCT1	Cluster-3	-0.500517	3.1e-39	Negative
COL24A1	-0.0104049	0.354529	0.592009	COL24A1	Cluster-7	0.439567	1.21e-29			IGLV3-10	0.777211	0.29568	IGLV3-10	Cluster-5	0.270834	1.63e-11	Positive		IQSEC3-AS2	0.671994	IQSEC3-AS2	Cluster-3	-0.499598	4.48e-39	Negative
COL3A1	-0.093877	0.513571	0.617334	COL3A1	Cluster-7	0.46589	1.5e-33			IGHV3-49	0.88642	0.321096	IGHV3-49	Cluster-5	0.270706	1.67e-11	Positive		FGF10	0.759058	FGF10	Cluster-3	-0.498549	6.8e-39	Negative
COL5A1	0.0131306	0.461682	0.583695	COL5A1	Cluster-7	0.391474	2.44e-23			IGHV3-74	0.88322	0.306696	IGHV3-74	Cluster-5	0.270673	1.68e-11	Positive		ENSG00000282012	0.629653	ENSG00000282012	Cluster-3	-0.498404	7.2e-39	Negative
COL5A2	-0.0611148	0.469823	0.618653	COL5A2	Cluster-7	0.420949	4.41e-27			ACTG1P22	0.73129	0.39249	ACTG1P22	Cluster-5	0.270341	1.78e-11	Positive		CLEC1A	0.821905	CLEC1A	Cluster-3	-0.498338	7.39e-39	Negative
COL6A4P1	-0.165624	0.192899	0.442567	COL6A4P1	Cluster-7	0.341098	9.28e-18			IGKV1OR2-11	0.8515	0.296476	IGKV1OR2-11	Cluster-5	0.270017	1.89e-11	Positive		SEMA5A	0.701822	SEMA5A	Cluster-3	-0.498309	7.48e-39	Negative
COL6A4P2	0.102088	0.432358	0.517158	COL6A4P2	Cluster-7	0.350986	8.9e-19			IGKV1OR2-6	0.887956	0.289332	IGKV1OR2-6	Cluster-5	0.268573	2.44e-11	Positive		SFTPC	0.691287	SFTPC	Cluster-3	-0.497371	1.08e-38	Negative
COL7A1	-0.0713956	0.300782	0.612012	COL7A1	Cluster-7	0.371372	5.41e-21			IGKV1D-12	0.866134	0.291556	IGKV1D-12	Cluster-5	0.268082	2.66e-11	Positive		ARHGEF15	0.814524	ARHGEF15	Cluster-3	-0.497028	1.24e-38	Negative
COMP	-0.0216764	0.424075	0.435066	COMP	Cluster-7	0.349007	1.43e-18			IGHV3OR16-8	0.898121	0.322655	IGHV3OR16-8	Cluster-5	0.267776	2.81e-11	Positive		GP9	0.540308	GP9	Cluster-3	-0.496939	1.29e-38	Negative
COX6B2	-0.110958	0.278279	0.493129	COX6B2	Cluster-7	0.357123	1.99e-19			PRSS2	0.2563	0.27808	PRSS2	Cluster-5	0.267624	2.88e-11	Positive		ENSG00000235126	0.455147	ENSG00000235126	Cluster-3	-0.496394	1.6e-38	Negative
CP	-0.128347	0.358551	0.51486	CP	Cluster-7	0.427988	4.95e-28			IGLV3-25	0.886617	0.330171	IGLV3-25	Cluster-5	0.267464	2.96e-11	Positive		ENSG00000243384	0.602579	ENSG00000243384	Cluster-3	-0.496195	1.73e-38	Negative
CPHL1P	-0.105243	0.194155	0.443963	CPHL1P	Cluster-7	0.332169	7.18e-17			BPIFA2	0.243329	0.32706	BPIFA2	Cluster-5	0.26698	3.23e-11	Positive		CDO1	0.780354	CDO1	Cluster-3	-0.495635	2.15e-38	Negative
CPNE4	0.0217582	0.181495	0.368433	CPNE4	Cluster-7	0.324704	3.78e-16			IGHA2	0.785555	0.258774	IGHA2	Cluster-5	0.266758	3.35e-11	Positive		VIPR1	0.688224	VIPR1	Cluster-3	-0.495305	2.45e-38	Negative
CPNE7	-0.1077	0.323247	0.530282	CPNE7	Cluster-7	0.474139	7.58e-35			IGHV3-73	0.815266	0.322589	IGHV3-73	Cluster-5	0.266511	3.5e-11	Positive		HELT	0.490028	HELT	Cluster-3	-0.495165	2.59e-38	Negative
CPP	-0.128198	0.292999	0.474766	CPP	Cluster-7	0.373175	3.39e-21			ENSG00000286403	0.231531	0.325933	ENSG00000286403	Cluster-5	0.266008	3.82e-11	Positive		FGD5	0.829445	FGD5	Cluster-3	-0.494933	2.84e-38	Negative
CPT1B	-0.0104645	0.261382	0.571212	CPT1B	Cluster-7	0.372771	3.76e-21			ENSG00000231892	0.286805	0.299357	ENSG00000231892	Cluster-5	0.265964	3.85e-11	Positive		ENSG00000227307	0.631554	ENSG00000227307	Cluster-3	-0.494611	3.22e-38	Negative
CPXM1	-0.0708498	0.493364	0.602281	CPXM1	Cluster-7	0.443403	3.41e-30			IGLV3-12	0.798785	0.334196	IGLV3-12	Cluster-5	0.265278	4.34e-11	Positive		OR2W3	0.521772	OR2W3	Cluster-3	-0.493952	4.16e-38	Negative
CRABP1	-0.171609	0.214438	0.435438	CRABP1	Cluster-7	0.2688	2.34e-11			IGKV2D-29	0.796644	0.295836	IGKV2D-29	Cluster-5	0.264533	4.94e-11	Positive		AOC3	0.836071	AOC3	Cluster-3	-0.493821	4.39e-38	Negative
CRABP2	-0.209591	0.313701	0.587715	CRABP2	Cluster-7	0.505936	3.48e-40			IGHE	0.572498	0.341092	IGHE	Cluster-5	0.26365	5.75e-11	Positive		ANOS1	0.711292	ANOS1	Cluster-3	-0.493625	4.73e-38	Negative
CRYBA2	-0.142484	0.149353	0.38551	CRYBA2	Cluster-7	0.248013	7.82e-10			IGKV1-12	0.883837	0.301494	IGKV1-12	Cluster-5	0.262439	7.08e-11	Positive		THBD	0.707429	THBD	Cluster-3	-0.493302	5.37e-38	Negative
CRYGN	-0.0719157	0.301906	0.485526	CRYGN	Cluster-7	0.319988	1.05e-15			IGHV4-31	0.838725	0.336213	IGHV4-31	Cluster-5	0.261999	7.64e-11	Positive		FLVCR2-AS1	0.475074	FLVCR2-AS1	Cluster-3	-0.493292	5.39e-38	Negative
CSAG1	-0.171136	0.200654	0.385817	CSAG1	Cluster-7	0.19695	1.21e-06			IGHV1-12	0.820228	0.253817	IGHV1-12	Cluster-5	0.261289	8.63e-11	Positive		MSL3-DT	0.783119	MSL3-DT	Cluster-3	-0.49301	6.02e-38	Negative
CSTL1	-0.0947987	0.158826	0.357636	CSTL1	Cluster-7	0.246555	9.89e-10			ENSG00000271375	0.88066	0.266197	ENSG00000271375	Cluster-5	0.260169	1.04e-10	Positive		ASPA	0.846284	ASPA	Cluster-3	-0.492655	6.91e-38	Negative
CT83	-0.181134	0.234731	0.358576	CT83	Cluster-7	0.268619	2.42e-11			IGKV1-8	0.855963	0.294686	IGKV1-8	Cluster-5	0.260111	1.05e-10	Positive		ENSG00000254447	0.598338	ENSG00000254447	Cluster-3	-0.492606	7.05e-38	Negative
CTHRC1	-0.318015	0.484307	0.757546	CTHRC1	Cluster-7	0.603105	1.65e-60			TMEM59L	0.285799	0.28319	TMEM59L	Cluster-5	0.259288	1.21e-10	Positive		PCARE	0.59216	PCARE	Cluster-3	-0.492425	7.56e-38	Negative
CTSV	-0.270448	0.178697	0.622571	CTSV	Cluster-7	0.29961	7.21e-14			IGKV2D-28	0.848534	0.285694	IGKV2D-28	Cluster-5	0.258788	1.32e-10	Positive		ENSG00000280339	0.749369	ENSG00000280339	Cluster-3	-0.492333	7.84e-38	Negative
CYCSP6	-0.2031	0.16293	0.448015	CYCSP6	Cluster-7	0.217252	8.06e-08			IGLV2-11	0.891146	0.306954	IGLV2-11	Cluster-5	0.258119	1.48e-10	Positive		COLEC10	0.576519	COLEC10	Cluster-3	-0.492232	8.15e-38	Negative
CYP24A1	-0.318077	0.338246	0.529885	CYP24A1	Cluster-7	0.489019	2.83e-37			IGKV1-13	0.767467	0.298182	IGKV1-13	Cluster-5	0.257921	1.53e-10	Positive		LINC03013	0.743319	LINC03013	Cluster-3	-0.492013	8.88e-38	Negative
CYP27B1	-0.149761	0.375169	0.623438	CYP27B1	Cluster-7	0.478853	1.33e-35			IGKV6-21	0.80514	0.282289	IGKV6-21	Cluster-5	0.254878	2.54e-10	Positive		KL	0.672938	KL	Cluster-3	-0.491689	1.01e-37	Negative
CYP27C1	-0.118437	0.236057	0.471087	CYP27C1	Cluster-7	0.363924	3.64e-20			IGHV2-70	0.806717	0.31405	IGHV2-70	Cluster-5	0.252641	3.68e-10	Positive		GSTM5	0.803004	GSTM5	Cluster-3	-0.491451	1.1e-37	Negative
CYP4A22-AS1	-0.144242	0.161736	0.635586	CYP4A22-AS1	Cluster-7	0.43081	2.03e-28			IGLVI-70	0.715771	0.233506	IGLVI-70	Cluster-5	0.252316	3.88e-10	Positive		TRHDE	0.65358	TRHDE	Cluster-3	-0.491376	1.14e-37	Negative
CYP4F23P	-0.135718	0.150342	0.487521	CYP4F23P	Cluster-7	0.262359	7.18e-11			IGHM	0.772467	0.333279	IGHM	Cluster-5	0.251494	4.44e-10	Positive		LRRN3	0.764079	LRRN3	Cluster-3	-0.491021	1.3e-37	Negative
DARS1-AS1	-0.166103	0.279353	0.659788	DARS1-AS1	Cluster-7	0.504018	7.58e-40			TESC	0.247916	0.223222	TESC	Cluster-5	0.251336	4.56e-10	Positive		SYT15B	0.732602	SYT15B	Cluster-3	-0.490621	1.52e-37	Negative
DBNDD1	-0.176301	0.263379	0.655577	DBNDD1	Cluster-7	0.444431	2.43e-30			IGKV3D-7	0.821921	0.28206	IGKV3D-7	Cluster-5	0.251257	4.62e-10	Positive		SLC27A6	0.605061	SLC27A6	Cluster-3	-0.490386	1.67e-37	Negative
DCST1	-0.110713	0.208374	0.656817	DCST1	Cluster-7	0.468921	5.05e-34			IGHJ6	0.735116	0.266192	IGHJ6	Cluster-5	0.251053	4.77e-10	Positive		EFCC1	0.775877	EFCC1	Cluster-3	-0.490237	1.77e-37	Negative
DCST2	-0.0535123	0.185771	0.610332	DCST2	Cluster-7	0.411116	8.61e-26			IGHV3-64D	0.719911	0.272859	IGHV3-64D	Cluster-5	0.250779	4.99e-10	Positive		ENSG00000253177	0.673428	ENSG00000253177	Cluster-3	-0.48952	2.33e-37	Negative
DDIT4L	-0.12507	0.210128	0.420547	DDIT4L	Cluster-7	0.354719	3.59e-19			ENSG00000287786	0.105643	0.202007	ENSG00000287786	Cluster-5	0.25001	5.66e-10	Positive		ENTREP1	0.701612	ENTREP1	Cluster-3	-0.48952	2.33e-37	Negative
DDN	-0.200396	0.246605	0.599987	DDN	Cluster-7	0.303852	3.07e-14			IGKV1D-16	0.833331	0.276218	IGKV1D-16	Cluster-5	0.24895	6.72e-10	Positive		CAV2	0.595941	CAV2	Cluster-3	-0.488272	3.77e-37	Negative
DDX11-AS1	-0.293093	0.250414	0.801478	DDX11-AS1	Cluster-7	0.544906	1.52e-47			ENSG00000231331	0.862576	0.295734	ENSG00000231331	Cluster-5	0.24732	8.74e-10	Positive		TAMALIN	0.777984	TAMALIN	Cluster-3	-0.488102	4.02e-37	Negative
DDX12P	-0.213339	0.369923	0.774471	DDX12P	Cluster-7	0.489146	2.69e-37			IGKV5-2	0.794224	0.306232	IGKV5-2	Cluster-5	0.2455	1.17e-09	Positive		ENSG00000276170	0.636554	ENSG00000276170	Cluster-3	-0.487792	4.53e-37	Negative
DEPDC1	-0.453986	0.294912	0.816092	DEPDC1	Cluster-7	0.586682	1.39e-56			IGLV5-45	0.807778	0.2588	IGLV5-45	Cluster-5	0.244048	1.47e-09	Positive		DNASE1L3	0.726517	DNASE1L3	Cluster-3	-0.487296	5.48e-37	Negative
DEPDC1B	-0.436735	0.309112	0.805922	DEPDC1B	Cluster-7	0.588805	4.45e-57			BPIFB4	0.219446	0.302583	BPIFB4	Cluster-5	0.24293	1.76e-09	Positive		FOLR3	0.536693	FOLR3	Cluster-3	-0.487263	5.55e-37	Negative
DGCR5	-0.15366	0.277978	0.558998	DGCR5	Cluster-7	0.453075	1.32e-31			IGHV3-64	0.717491	0.27596	IGHV3-64	Cluster-5	0.241763	2.11e-09	Positive		SCN4B	0.856423	SCN4B	Cluster-3	-0.486809	6.6e-37	Negative
DIO2	-0.0781551	0.464944	0.541633	DIO2	Cluster-7	0.376582	1.38e-21			IGKV1D-27	0.791913	0.271062	IGKV1D-27	Cluster-5	0.240381	2.62e-09	Positive		LAMP3	0.703361	LAMP3	Cluster-3	-0.486421	7.66e-37	Negative
DLGAP5	-0.448676	0.33944	0.829242	DLGAP5	Cluster-7	0.600142	8.75e-60			IGLV2-28	0.75491	0.214606	IGLV2-28	Cluster-5	0.23856	3.48e-09	Positive		AGBL1	0.664982	AGBL1	Cluster-3	-0.485664	1.02e-36	Negative
DLL3	-0.295323	0.350154	0.494969	DLL3	Cluster-7	0.365154	2.67e-20			MUC4	0.256923	0.368365	MUC4	Cluster-5	0.235346	5.71e-09	Positive		STARD13	0.777623	STARD13	Cluster-3	-0.485193	1.22e-36	Negative
DLX6	-0.158704	0.120022	0.418085	DLX6	Cluster-7	0.251662	4.32e-10			IGLV1-36	0.811168	0.238592	IGLV1-36	Cluster-5	0.235106	5.92e-09	Positive		ARC	0.686302	ARC	Cluster-3	-0.485113	1.26e-36	Negative
DLX6-AS1	-0.110528	0.114968	0.387524	DLX6-AS1	Cluster-7	0.262207	7.37e-11			IGHV3-13	0.81991	0.281385	IGHV3-13	Cluster-5	0.234835	6.17e-09	Positive		RASIP1	0.668197	RASIP1	Cluster-3	-0.485108	1.26e-36	Negative
DMBX1	-0.190217	0.239229	0.586259	DMBX1	Cluster-7	0.454477	8.14e-32			MUC5B	0.254927	0.241641	MUC5B	Cluster-5	0.233407	7.66e-09	Positive		USHBP1	0.811654	USHBP1	Cluster-3	-0.484868	1.38e-36	Negative
DMRTA2	-0.0568309	0.176481	0.365477	DMRTA2	Cluster-7	0.285025	1.22e-12			IGKV1D-17	0.730412	0.260148	IGKV1D-17	Cluster-5	0.228531	1.59e-08	Positive		SBSPON	0.650129	SBSPON	Cluster-3	-0.483824	2.05e-36	Negative
DNA2	-0.282803	0.263532	0.788722	DNA2	Cluster-7	0.526007	7.43e-44			PRSS1	0.221267	0.240673	PRSS1	Cluster-5	0.223674	3.23e-08	Positive		NOVA2	0.735693	NOVA2	Cluster-3	-0.483732	2.13e-36	Negative
DNAH14	-0.24155	0.206448	0.71777	DNAH14	Cluster-7	0.524314	1.55e-43			IGHV1-3	0.683583	0.27668	IGHV1-3	Cluster-5	0.222524	3.81e-08	Positive		SIRPB1	0.650581	SIRPB1	Cluster-3	-0.482582	3.28e-36	Negative
DNAH17-AS1	-0.192517	0.258002	0.581067	DNAH17-AS1	Cluster-7	0.309586	9.49e-15			IGLV4-60	0.689977	0.241729	IGLV4-60	Cluster-5	0.221399	4.48e-08	Positive		S1PR1-DT	0.717284	S1PR1-DT	Cluster-3	-0.481982	4.12e-36	Negative
DNAJC22	-0.154643	0.286565	0.624249	DNAJC22	Cluster-7	0.476922	2.72e-35			IGLC7	0.751238	0.245411	IGLC7	Cluster-5	0.221091	4.68e-08	Positive		HBEGF	0.657425	HBEGF	Cluster-3	-0.481951	4.17e-36	Negative
DNMT3B	-0.191087	0.237154	0.725376	DNMT3B	Cluster-7	0.389477	4.25e-23			IGKV6D-21	0.731755	0.231133	IGKV6D-21	Cluster-5	0.218402	6.86e-08	Positive		ENSG00000272473	0.600335	ENSG00000272473	Cluster-3	-0.481832	4.36e-36	Negative
DNPEP-AS1	-0.138286	0.194671	0.538686	DNPEP-AS1	Cluster-7	0.340294	1.12e-17			PAX7	0.191844	0.156518	PAX7	Cluster-5	0.21523	1.07e-07	Positive		THSD1	0.826937	THSD1	Cluster-3	-0.481514	4.91e-36	Negative
DRP2	-0.17326	0.380594	0.665338	DRP2	Cluster-7	0.389957	3.72e-23			LINC01436	0.231629	0.318852	LINC01436	Cluster-5	0.214692	1.15e-07	Positive		LINC03095	0.714653	LINC03095	Cluster-3	-0.481322	5.28e-36	Negative
DSCAM-AS1	-0.125359	0.136978	0.119303	DSCAM-AS1	Cluster-7	0.15592	0.000129019			IGKV1D-13	0.660564	0.214529	IGKV1D-13	Cluster-5	0.213775	1.31e-07	Positive		PCAT19	0.682168	PCAT19	Cluster-3	-0.481302	5.32e-36	Negative
DSP	-0.169354	0.27679	0.569899	DSP	Cluster-7	0.358281	1.5e-19			IGLV5-37	0.662037	0.224095	IGLV5-37	Cluster-5	0.212996	1.46e-07	Positive		CLEC14A	0.812838	CLEC14A	Cluster-3	-0.481294	5.33e-36	Negative
DTL	-0.260701	0.235215	0.767909	DTL	Cluster-7	0.450383	3.29e-31			IGHV5-10-1	0.6017	0.232482	IGHV5-10-1	Cluster-5	0.212979	1.46e-07	Positive		CCDC85A	0.661053	CCDC85A	Cluster-3	-0.481206	5.51e-36	Negative
DUSP13B	-0.292186	0.175318	0.508789	DUSP13B	Cluster-7	0.345158	3.58e-18			CRLF1	0.284873	0.215743	CRLF1	Cluster-5	0.201286	6.95e-07	Positive		CASP12	0.782975	CASP12	Cluster-3	-0.481054	5.83e-36	Negative
DUSP5P1	-0.143905	0.179475	0.519841	DUSP5P1	Cluster-7	0.285104	1.2e-12			IGKV2-29	0.634051	0.266804	IGKV2-29	Cluster-5	0.19314	1.95e-06	Positive		SLIT2	0.810402	SLIT2	Cluster-3	-0.480039	8.54e-36	Negative
DUSP9	-0.189451	0.197536	0.493515	DUSP9	Cluster-7	0.350093	1.1e-18			BPIFB2	0.219736	0.23939	BPIFB2	Cluster-5	0.187675	3.82e-06	Positive		ECSCR	0.694874	ECSCR	Cluster-3	-0.479589	1.01e-35	Negative
DUXAP8	-0.163857	0.194313	0.524226	DUXAP8	Cluster-7	0.300937	5.53e-14			BPIFA1	0.310342	0.294817	BPIFA1	Cluster-5	0.180216	9.24e-06	Positive		ADRB1	0.626598	ADRB1	Cluster-3	-0.478621	1.45e-35	Negative
DUXAP9	-0.179901	0.168723	0.524242	DUXAP9	Cluster-7	0.28561	1.09e-12			IGHV7-4-1	0.563989	0.184287	IGHV7-4-1	Cluster-5	0.177023	1.33e-05	Positive		DPP6	0.639123	DPP6	Cluster-3	-0.478169	1.71e-35	Negative
E2F2	-0.251998	0.377703	0.809795	E2F2	Cluster-7	0.49541	2.35e-38			IGHV1-69-2	0.538405	0.196581	IGHV1-69-2	Cluster-5	0.160171	8.35e-05	Positive		ACKR4	0.660417	ACKR4	Cluster-3	-0.477388	2.29e-35	Negative
E2F7	-0.212718	0.235692	0.695543	E2F7	Cluster-7	0.429919	2.69e-28			LINC00676	0.180861	0.13239	LINC00676	Cluster-5	0.159706	8.76e-05	Positive		ANGPTL1	0.720716	ANGPTL1	Cluster-3	-0.476582	3.08e-35	Negative
E2F8	-0.337747	0.31143	0.826807	E2F8	Cluster-7	0.607309	1.49e-61			FAM83A	0.354989	0.723558	FAM83A	Cluster-7	0.648955	8.86e-73	Positive		ERG	0.840009	ERG	Cluster-3	-0.476528	3.15e-35	Negative
ECEL1	-0.116476	0.331402	0.47658	ECEL1	Cluster-7	0.362874	4.75e-20			PYCR1	0.382286	0.790769	PYCR1	Cluster-7	0.648567	1.15e-72	Positive		IGSF10	0.728795	IGSF10	Cluster-3	-0.476428	3.27e-35	Negative
ECT2	-0.301439	0.296715	0.75745	ECT2	Cluster-7	0.49905	5.57e-39			IQGAP3	0.29374	0.875524	IQGAP3	Cluster-7	0.628362	5.16e-67	Positive		NMUR1	0.722494	NMUR1	Cluster-3	-0.476224	3.52e-35	Negative
EDN2	0.0751791	0.260107	0.415832	EDN2	Cluster-7	0.254139	2.87e-10			TEDC2	0.326018	0.87313	TEDC2	Cluster-7	0.619665	1.04e-64	Positive		ENSG00000272789	0.699449	ENSG00000272789	Cluster-3	-0.476064	3.74e-35	Negative
EEF1A2	-0.143949	0.142435	0.413972	EEF1A2	Cluster-7	0.36206	5.83e-20			COL10A1	0.483194	0.613135	COL10A1	Cluster-7	0.619023	1.54e-64	Positive		SH3GL2	0.52999	SH3GL2	Cluster-3	-0.475574	4.48e-35	Negative
EEF1AKMT4	-0.331168	0.313184	0.72105	EEF1AKMT4	Cluster-7	0.481835	4.35e-36			TOP2A	0.323831	0.838888	TOP2A	Cluster-7	0.614574	2.17e-63	Positive		GRIK4	0.774114	GRIK4	Cluster-3	-0.47536	4.84e-35	Negative
EEF1E1P1	-0.218275	0.207725	0.580468	EEF1E1P1	Cluster-7	0.400555	1.88e-24			CDC25C	0.310321	0.8404	CDC25C	Cluster-7	0.614137	2.81e-63	Positive		SH2D3C	0.792871	SH2D3C	Cluster-3	-0.47508	5.37e-35	Negative
EFNA2	-0.222098	0.193631	0.49152	EFNA2	Cluster-7	0.412997	4.92e-26			ERCC6L	0.267773	0.824376	ERCC6L	Cluster-7	0.612748	6.35e-63	Positive		LINC02898	0.63909	LINC02898	Cluster-3	-0.474522	6.59e-35	Negative
EFNA3	-0.29584	0.2818	0.714065	EFNA3	Cluster-7	0.551739	6.18e-49			FAM83A-AS1	0.29823	0.695572	FAM83A-AS1	Cluster-7	0.611611	1.23e-62	Positive		SEC14L3	0.685993	SEC14L3	Cluster-3	-0.474221	7.36e-35	Negative
EFNA4	-0.186333	0.296168	0.685582	EFNA4	Cluster-7	0.539251	2.05e-46			KIF20A	0.305455	0.824869	KIF20A	Cluster-7	0.609379	4.52e-62	Positive		TGM1	0.634609	TGM1	Cluster-3	-0.474212	7.38e-35	Negative
EGLN3	-0.21533	0.408758	0.600547	EGLN3	Cluster-7	0.379488	6.4e-22			E2F8	0.31143	0.826807	E2F8	Cluster-7	0.607309	1.49e-61	Positive		TCEAL2	0.728554	TCEAL2	Cluster-3	-0.473722	8.83e-35	Negative
EHMT2-AS1	0.0275294	0.194265	0.513885	EHMT2-AS1	Cluster-7	0.384187	1.81e-22			ADM2	0.419174	0.677344	ADM2	Cluster-7	0.606898	1.89e-61	Positive		PCDH15	0.718204	PCDH15	Cluster-3	-0.473401	9.93e-35	Negative
ELFN1-AS1	-0.198036	0.314244	0.448872	ELFN1-AS1	Cluster-7	0.259154	1.24e-10			SAPCD2	0.361818	0.833911	SAPCD2	Cluster-7	0.606803	2e-61	Positive		LINC02997	0.587416	LINC02997	Cluster-3	-0.473337	1.02e-34	Negative
EMC3-AS1	-0.136018	0.249306	0.721758	EMC3-AS1	Cluster-7	0.499796	4.14e-39			ORC6	0.329282	0.854223	ORC6	Cluster-7	0.606771	2.03e-61	Positive		NRG3	0.64551	NRG3	Cluster-3	-0.473016	1.14e-34	Negative
EME1	-0.335459	0.278906	0.851308	EME1	Cluster-7	0.513681	1.43e-41			UBE2T	0.307211	0.841037	UBE2T	Cluster-7	0.606676	2.15e-61	Positive		STARD8	0.798608	STARD8	Cluster-3	-0.472089	1.6e-34	Negative
EMSLR	-0.168447	0.11986	0.481122	EMSLR	Cluster-7	0.312807	4.85e-15			KIF4A	0.323444	0.858817	KIF4A	Cluster-7	0.606619	2.22e-61	Positive		ADAMTS9-AS1	0.678035	ADAMTS9-AS1	Cluster-3	-0.47194	1.69e-34	Negative
EN2	0.0335711	0.170026	0.275592	EN2	Cluster-7	0.248811	6.87e-10			CTHRC1	0.484307	0.757546	CTHRC1	Cluster-7	0.603105	1.65e-60	Positive		DES	0.771046	DES	Cluster-3	-0.470769	2.59e-34	Negative
ENTPD8	-0.218316	0.31432	0.574624	ENTPD8	Cluster-7	0.491771	9.75e-38			DLGAP5	0.33944	0.829242	DLGAP5	Cluster-7	0.600142	8.75e-60	Positive		ACADL	0.680758	ACADL	Cluster-3	-0.470514	2.84e-34	Negative
EPHA10	-0.0430667	0.259097	0.505318	EPHA10	Cluster-7	0.4851	1.27e-36			KIF14	0.302787	0.834197	KIF14	Cluster-7	0.599943	9.78e-60	Positive		PELATON	0.651143	PELATON	Cluster-3	-0.470427	2.93e-34	Negative
EPHB2	-0.0309123	0.321981	0.5996	EPHB2	Cluster-7	0.390663	3.06e-23			NEK2	0.308228	0.841441	NEK2	Cluster-7	0.596915	5.29e-59	Positive		PI16	0.704313	PI16	Cluster-3	-0.469317	4.38e-34	Negative
EPHX3	-0.0136404	0.197716	0.444854	EPHX3	Cluster-7	0.314624	3.31e-15			HJURP	0.307751	0.849211	HJURP	Cluster-7	0.596767	5.74e-59	Positive		ENSG00000259072	0.702631	ENSG00000259072	Cluster-3	-0.469195	4.58e-34	Negative
EPHX4	-0.128891	0.194646	0.513944	EPHX4	Cluster-7	0.390447	3.25e-23			UHRF1	0.337368	0.860831	UHRF1	Cluster-7	0.595932	9.11e-59	Positive		ENSG00000260398	0.672172	ENSG00000260398	Cluster-3	-0.468519	5.84e-34	Negative
EPIC1	-0.150287	0.270038	0.489397	EPIC1	Cluster-7	0.287759	7.26e-13			B3GNT3	0.299831	0.660952	B3GNT3	Cluster-7	0.594897	1.61e-58	Positive		PRKG2	0.512616	PRKG2	Cluster-3	-0.467701	7.83e-34	Negative
EPN3	-0.212115	0.250937	0.682871	EPN3	Cluster-7	0.527043	4.73e-44			XRCC2	0.282839	0.852862	XRCC2	Cluster-7	0.593425	3.62e-58	Positive		ENSG00000236304	0.770319	ENSG00000236304	Cluster-3	-0.467444	8.59e-34	Negative
EPS8L3	-0.0757242	0.138113	0.245657	EPS8L3	Cluster-7	0.192548	2.1e-06			ETV4	0.320417	0.638367	ETV4	Cluster-7	0.592047	7.67e-58	Positive		DACH1	0.713111	DACH1	Cluster-3	-0.467095	9.74e-34	Negative
EPYC	-0.146036	0.401444	0.457158	EPYC	Cluster-7	0.305758	2.09e-14			BUB1B	0.323582	0.846675	BUB1B	Cluster-7	0.591288	1.16e-57	Positive		LINC00891	0.693609	LINC00891	Cluster-3	-0.466949	1.03e-33	Negative
ERCC6L	-0.427085	0.267773	0.824376	ERCC6L	Cluster-7	0.612748	6.35e-63			GOLM1	0.327059	0.709182	GOLM1	Cluster-7	0.589702	2.74e-57	Positive		TUBB1	0.641096	TUBB1	Cluster-3	-0.466698	1.12e-33	Negative
ERFE	-0.177568	0.231469	0.48642	ERFE	Cluster-7	0.357873	1.65e-19			ARHGEF39	0.331992	0.866997	ARHGEF39	Cluster-7	0.589579	2.93e-57	Positive		GCOM1	0.637378	GCOM1	Cluster-3	-0.466457	1.22e-33	Negative
ERO1A	-0.272147	0.3255	0.747095	ERO1A	Cluster-7	0.495552	2.22e-38			NUF2	0.332365	0.838163	NUF2	Cluster-7	0.589011	3.98e-57	Positive		CPB2	0.566425	CPB2	Cluster-3	-0.466264	1.31e-33	Negative
ERVV-1	-0.104798	0.150716	0.413827	ERVV-1	Cluster-7	0.239564	2.98e-09			DEPDC1B	0.309112	0.805922	DEPDC1B	Cluster-7	0.588805	4.45e-57	Positive		FEZ1	0.791787	FEZ1	Cluster-3	-0.466039	1.42e-33	Negative
ESCO2	-0.350526	0.31699	0.778099	ESCO2	Cluster-7	0.539551	1.79e-46			OTX1	0.308032	0.727811	OTX1	Cluster-7	0.588749	4.58e-57	Positive		LINC01645	0.644447	LINC01645	Cluster-3	-0.465998	1.44e-33	Negative
ESPL1	-0.367626	0.302961	0.828699	ESPL1	Cluster-7	0.506999	2.26e-40			CENPF	0.286551	0.822913	CENPF	Cluster-7	0.588688	4.74e-57	Positive		MYO16-AS1	0.476533	MYO16-AS1	Cluster-3	-0.465777	1.56e-33	Negative
ESPN	-0.0195208	0.350113	0.508948	ESPN	Cluster-7	0.307026	1.61e-14			CDC20	0.325159	0.827093	CDC20	Cluster-7	0.587783	7.71e-57	Positive		CLDN5	0.634618	CLDN5	Cluster-3	-0.465746	1.58e-33	Negative
ESPNP	-0.0261011	0.199381	0.405733	ESPNP	Cluster-7	0.299061	8.05e-14			LINC02014	0.336805	0.65367	LINC02014	Cluster-7	0.587179	1.07e-56	Positive		SLC4A1	0.535657	SLC4A1	Cluster-3	-0.465543	1.69e-33	Negative
ETNPPL	-0.148192	0.133277	0.240999	ETNPPL	Cluster-7	0.182891	6.76e-06			DEPDC1	0.294912	0.816092	DEPDC1	Cluster-7	0.586682	1.39e-56	Positive		IQSEC3	0.710475	IQSEC3	Cluster-3	-0.465137	1.96e-33	Negative
ETV4	-0.224914	0.320417	0.638367	ETV4	Cluster-7	0.592047	7.67e-58			ASPM	0.286904	0.814046	ASPM	Cluster-7	0.58639	1.63e-56	Positive		RETN	0.607174	RETN	Cluster-3	-0.464977	2.07e-33	Negative
EXO1	-0.43257	0.303425	0.841424	EXO1	Cluster-7	0.575767	4.28e-54			SGO1	0.275139	0.815526	SGO1	Cluster-7	0.585478	2.64e-56	Positive		ENSG00000287124	0.598158	ENSG00000287124	Cluster-3	-0.46492	2.12e-33	Negative
EZH2	-0.318956	0.362043	0.863423	EZH2	Cluster-7	0.57357	1.32e-53			FRMD5	0.272226	0.695604	FRMD5	Cluster-7	0.583245	8.64e-56	Positive		SLITRK2	0.572683	SLITRK2	Cluster-3	-0.464824	2.19e-33	Negative
F12	-0.231949	0.266968	0.655055	F12	Cluster-7	0.441138	7.21e-30			SKA3	0.316852	0.829989	SKA3	Cluster-7	0.582854	1.06e-55	Positive		SMAD6	0.70038	SMAD6	Cluster-3	-0.464813	2.2e-33	Negative
F2	-0.16721	0.113826	0.342514	F2	Cluster-7	0.206384	3.56e-07			KIF26B	0.500922	0.678015	KIF26B	Cluster-7	0.582042	1.63e-55	Positive		GLIPR2	0.70371	GLIPR2	Cluster-3	-0.464799	2.21e-33	Negative
FA2H	-0.0572108	0.195733	0.436232	FA2H	Cluster-7	0.331781	7.84e-17			LINC01977	0.250388	0.674712	LINC01977	Cluster-7	0.581627	2.03e-55	Positive		F11	0.700217	F11	Cluster-3	-0.464726	2.27e-33	Negative
FADS6	0.037304	0.145908	0.25651	FADS6	Cluster-7	0.224371	2.92e-08			TROAP	0.32603	0.865915	TROAP	Cluster-7	0.5812	2.54e-55	Positive		CSRNP1	0.672736	CSRNP1	Cluster-3	-0.463064	4.09e-33	Negative
FAM111B	-0.293524	0.288556	0.773765	FAM111B	Cluster-7	0.541667	6.79e-47			MELK	0.328005	0.825365	MELK	Cluster-7	0.580483	3.7e-55	Positive		MGAT3-AS1	0.558333	MGAT3-AS1	Cluster-3	-0.460947	8.61e-33	Negative
FAM131C	-0.0802581	0.255342	0.521666	FAM131C	Cluster-7	0.316026	2.46e-15			ANLN	0.256595	0.809223	ANLN	Cluster-7	0.580002	4.75e-55	Positive		ENSG00000177725	0.537277	ENSG00000177725	Cluster-3	-0.460769	9.17e-33	Negative
FAM133A	-0.0683356	0.130511	0.396609	FAM133A	Cluster-7	0.182983	6.69e-06			PLK1	0.333973	0.85538	PLK1	Cluster-7	0.57997	4.83e-55	Positive		ENSG00000224525	0.599113	ENSG00000224525	Cluster-3	-0.46036	1.06e-32	Negative
FAM151AP1	-0.0853397	0.109277	0.430171	FAM151AP1	Cluster-7	0.340603	1.04e-17			GTSE1	0.335715	0.857711	GTSE1	Cluster-7	0.57911	7.57e-55	Positive		FAM110D	0.747054	FAM110D	Cluster-3	-0.460113	1.15e-32	Negative
FAM178B	-0.0682668	0.294371	0.525852	FAM178B	Cluster-7	0.352644	5.96e-19			SPAG5	0.304096	0.863836	SPAG5	Cluster-7	0.578893	8.48e-55	Positive		FPR2	0.528082	FPR2	Cluster-3	-0.459613	1.37e-32	Negative
FAM222A-AS1	-0.191255	0.160165	0.462077	FAM222A-AS1	Cluster-7	0.294636	1.93e-13			MMP11	0.401157	0.674991	MMP11	Cluster-7	0.578481	1.05e-54	Positive		NXPH3	0.773551	NXPH3	Cluster-3	-0.459203	1.59e-32	Negative
FAM72A	-0.304942	0.225854	0.748674	FAM72A	Cluster-7	0.381469	3.77e-22			CDCA3	0.310694	0.850855	CDCA3	Cluster-7	0.577877	1.44e-54	Positive		MASP1	0.722817	MASP1	Cluster-3	-0.458782	1.84e-32	Negative
FAM72B	-0.308484	0.291526	0.75781	FAM72B	Cluster-7	0.415936	2.03e-26			MEX3A	0.340769	0.744885	MEX3A	Cluster-7	0.577689	1.58e-54	Positive		LETR1	0.735399	LETR1	Cluster-3	-0.45845	2.06e-32	Negative
FAM72C	-0.35245	0.218208	0.668034	FAM72C	Cluster-7	0.372473	4.07e-21			RASAL1	0.31768	0.651529	RASAL1	Cluster-7	0.577552	1.7e-54	Positive		LRRC2	0.659861	LRRC2	Cluster-3	-0.458393	2.1e-32	Negative
FAM72D	-0.324874	0.212441	0.709737	FAM72D	Cluster-7	0.373086	3.47e-21			KIF2C	0.300432	0.855661	KIF2C	Cluster-7	0.577518	1.73e-54	Positive		ADGRE3	0.640067	ADGRE3	Cluster-3	-0.457906	2.49e-32	Negative
FAM83A	-0.399343	0.354989	0.723558	FAM83A	Cluster-7	0.648955	8.86e-73			LINC00511	0.313985	0.754478	LINC00511	Cluster-7	0.576056	3.68e-54	Positive		ENSG00000286320	0.744367	ENSG00000286320	Cluster-3	-0.457572	2.8e-32	Negative
FAM83A-AS1	-0.383402	0.29823	0.695572	FAM83A-AS1	Cluster-7	0.611611	1.23e-62			EXO1	0.303425	0.841424	EXO1	Cluster-7	0.575767	4.28e-54	Positive		MMRN2	0.752764	MMRN2	Cluster-3	-0.457068	3.33e-32	Negative
FAM83A-AS2	-0.336712	0.266262	0.67156	FAM83A-AS2	Cluster-7	0.461784	6.42e-33			TUBB3	0.352042	0.776557	TUBB3	Cluster-7	0.574846	6.87e-54	Positive		CD93	0.768977	CD93	Cluster-3	-0.456901	3.53e-32	Negative
FAM83B	-0.0420272	0.0362962	0.240374	FAM83B	Cluster-7	0.204719	4.43e-07			FUT2	0.323413	0.603368	FUT2	Cluster-7	0.574216	9.49e-54	Positive		PLA2G4F	0.614142	PLA2G4F	Cluster-3	-0.456811	3.64e-32	Negative
FAM83D	-0.288	0.316246	0.759949	FAM83D	Cluster-7	0.448524	6.17e-31			EZH2	0.362043	0.863423	EZH2	Cluster-7	0.57357	1.32e-53	Positive		TNXB	0.811489	TNXB	Cluster-3	-0.456726	3.75e-32	Negative
FANCA	-0.221673	0.322566	0.823034	FANCA	Cluster-7	0.49146	1.1e-37			CEP55	0.31667	0.822229	CEP55	Cluster-7	0.573456	1.4e-53	Positive		SNX22	0.660594	SNX22	Cluster-3	-0.456621	3.89e-32	Negative
FANCI	-0.256646	0.291135	0.794602	FANCI	Cluster-7	0.475733	4.22e-35			CDCA8	0.315317	0.846372	CDCA8	Cluster-7	0.572027	2.9e-53	Positive		MME	0.514037	MME	Cluster-3	-0.456607	3.91e-32	Negative
FAP	-0.064284	0.479647	0.555708	FAP	Cluster-7	0.421703	3.5e-27			PLPP2	0.345439	0.684446	PLPP2	Cluster-7	0.571686	3.45e-53	Positive		ENSG00000268926	0.727439	ENSG00000268926	Cluster-3	-0.45649	4.07e-32	Negative
FAUP4	-0.200516	0.372727	0.63885	FAUP4	Cluster-7	0.372367	4.18e-21			STIL	0.306886	0.841279	STIL	Cluster-7	0.570717	5.64e-53	Positive		LINC03082	0.668951	LINC03082	Cluster-3	-0.456393	4.21e-32	Negative
FBXO32	-0.119288	0.34337	0.628749	FBXO32	Cluster-7	0.425151	1.2e-27			RRM2	0.303588	0.8225	RRM2	Cluster-7	0.570701	5.68e-53	Positive		ABI3BP	0.823766	ABI3BP	Cluster-3	-0.456217	4.47e-32	Negative
FBXO43	-0.192671	0.300383	0.71906	FBXO43	Cluster-7	0.435945	3.91e-29			KIF18B	0.322775	0.871883	KIF18B	Cluster-7	0.570529	6.2e-53	Positive		PAQR5-DT	0.658755	PAQR5-DT	Cluster-3	-0.456032	4.77e-32	Negative
FER1L4	-0.214333	0.428451	0.70407	FER1L4	Cluster-7	0.526484	6.04e-44			CDC6	0.307224	0.840437	CDC6	Cluster-7	0.570206	7.3e-53	Positive		SYT15	0.729819	SYT15	Cluster-3	-0.455684	5.37e-32	Negative
FERMT1	-0.184198	0.312906	0.589628	FERMT1	Cluster-7	0.549033	2.22e-48			TPX2	0.311959	0.83684	TPX2	Cluster-7	0.570073	7.8e-53	Positive		SULT1C4	0.800994	SULT1C4	Cluster-3	-0.455374	5.98e-32	Negative
FEZF1	-0.120873	0.221828	0.398034	FEZF1	Cluster-7	0.408163	2.06e-25			RMI2	0.333301	0.817991	RMI2	Cluster-7	0.569369	1.11e-52	Positive		MOGAT1	0.46891	MOGAT1	Cluster-3	-0.455236	6.27e-32	Negative
FEZF1-AS1	-0.157596	0.240435	0.4306	FEZF1-AS1	Cluster-7	0.474052	7.83e-35			UBE2C	0.31151	0.815859	UBE2C	Cluster-7	0.569277	1.17e-52	Positive		ITLN1	0.559494	ITLN1	Cluster-3	-0.454654	7.66e-32	Negative
FGB	-0.242046	0.210653	0.356276	FGB	Cluster-7	0.238516	3.51e-09			AURKB	0.331253	0.830031	AURKB	Cluster-7	0.567626	2.67e-52	Positive		PALMD	0.767767	PALMD	Cluster-3	-0.454612	7.78e-32	Negative
FGF11	-0.12471	0.29705	0.634624	FGF11	Cluster-7	0.404224	6.53e-25			SPAG4	0.547371	0.755678	SPAG4	Cluster-7	0.567443	2.93e-52	Positive		ANXA8L1	0.573655	ANXA8L1	Cluster-3	-0.454519	8.03e-32	Negative
FGF19	-0.120807	0.141925	0.284003	FGF19	Cluster-7	0.261598	8.18e-11			TMEM184A	0.326726	0.758276	TMEM184A	Cluster-7	0.566552	4.57e-52	Positive		MYH2	0.654153	MYH2	Cluster-3	-0.454176	9.03e-32	Negative
FGL1	-0.219635	0.267167	0.410754	FGL1	Cluster-7	0.326446	2.58e-16			CDCA2	0.324239	0.802606	CDCA2	Cluster-7	0.56631	5.16e-52	Positive		CAT	0.714403	CAT	Cluster-3	-0.454155	9.1e-32	Negative
FHL2	-0.114176	0.367529	0.606008	FHL2	Cluster-7	0.429798	2.79e-28			C10orf88B	0.334498	0.779516	C10orf88B	Cluster-7	0.563951	1.66e-51	Positive		SLC14A1	0.685144	SLC14A1	Cluster-3	-0.453266	1.23e-31	Negative
FIRRM	-0.206771	0.320075	0.812533	FIRRM	Cluster-7	0.520222	9e-43			LGR4	0.221278	0.561988	LGR4	Cluster-7	0.563725	1.86e-51	Positive		UNC45B	0.800727	UNC45B	Cluster-3	-0.453158	1.28e-31	Negative
FKBP2	-0.0114901	0.271506	0.622254	FKBP2	Cluster-7	0.396333	6.26e-24			CCNB2	0.304576	0.832294	CCNB2	Cluster-7	0.563284	2.31e-51	Positive		DPEP2	0.810426	DPEP2	Cluster-3	-0.452767	1.46e-31	Negative
FNDC1	-0.0158637	0.432937	0.476048	FNDC1	Cluster-7	0.332835	6.18e-17			CKAP2L	0.298136	0.827322	CKAP2L	Cluster-7	0.563225	2.38e-51	Positive		LINC00842	0.506514	LINC00842	Cluster-3	-0.452666	1.51e-31	Negative
FNDC1-AS1	-0.0152306	0.328453	0.453362	FNDC1-AS1	Cluster-7	0.314925	3.1e-15			PPAT	0.311078	0.804719	PPAT	Cluster-7	0.562854	2.86e-51	Positive		CAMP	0.51675	CAMP	Cluster-3	-0.452595	1.55e-31	Negative
FOXA3	-0.100924	0.252327	0.315799	FOXA3	Cluster-7	0.289535	5.17e-13			BIRC5	0.315045	0.81223	BIRC5	Cluster-7	0.562568	3.29e-51	Positive		PKNOX2	0.818122	PKNOX2	Cluster-3	-0.452575	1.56e-31	Negative
FOXB1	-0.0858167	0.294024	0.416092	FOXB1	Cluster-7	0.266343	3.6e-11			NME1	0.295466	0.761251	NME1	Cluster-7	0.562068	4.21e-51	Positive		FAM162B	0.75314	FAM162B	Cluster-3	-0.452375	1.67e-31	Negative
FOXD3	-0.166713	0.161837	0.466033	FOXD3	Cluster-7	0.257893	1.53e-10			GINS1	0.346759	0.825466	GINS1	Cluster-7	0.559713	1.33e-50	Positive		ENSG00000213144	0.634842	ENSG00000213144	Cluster-3	-0.452247	1.75e-31	Negative
FOXD3-AS1	-0.272932	0.222116	0.569044	FOXD3-AS1	Cluster-7	0.443413	3.4e-30			PVT1	0.295944	0.661086	PVT1	Cluster-7	0.559333	1.61e-50	Positive		ENSG00000231698	0.462633	ENSG00000231698	Cluster-3	-0.452239	1.75e-31	Negative
FOXE1	-0.0489174	0.111068	0.325296	FOXE1	Cluster-7	0.243218	1.68e-09			POLQ	0.300886	0.82219	POLQ	Cluster-7	0.558532	2.37e-50	Positive		GIMAP6	0.762821	GIMAP6	Cluster-3	-0.450856	2.8e-31	Negative
FOXH1	-0.178771	0.192997	0.466713	FOXH1	Cluster-7	0.301033	5.43e-14			CCNB1	0.311432	0.815821	CCNB1	Cluster-7	0.558322	2.62e-50	Positive		MFAP4	0.826569	MFAP4	Cluster-3	-0.450762	2.9e-31	Negative
FOXI3	-0.157486	0.256011	0.383223	FOXI3	Cluster-7	0.309806	9.07e-15			HMMR	0.306732	0.792784	HMMR	Cluster-7	0.556988	5.01e-50	Positive		LRRC32	0.720297	LRRC32	Cluster-3	-0.450681	2.98e-31	Negative
FOXM1	-0.394513	0.297959	0.822929	FOXM1	Cluster-7	0.534659	1.63e-45			SPP1	0.393576	0.638357	SPP1	Cluster-7	0.55683	5.4e-50	Positive		DUOX1	0.729969	DUOX1	Cluster-3	-0.450349	3.33e-31	Negative
FRGCA	-0.132868	0.178929	0.409201	FRGCA	Cluster-7	0.334783	3.97e-17			CENPA	0.297761	0.830308	CENPA	Cluster-7	0.555928	8.35e-50	Positive		GPX3	0.648794	GPX3	Cluster-3	-0.450071	3.66e-31	Negative
FRMD5	-0.274869	0.272226	0.695604	FRMD5	Cluster-7	0.583245	8.64e-56			KIF11	0.28155	0.812405	KIF11	Cluster-7	0.55499	1.31e-49	Positive		SH2D4B	0.640542	SH2D4B	Cluster-3	-0.450034	3.71e-31	Negative
FSD1	-0.127718	0.43559	0.554857	FSD1	Cluster-7	0.317248	1.9e-15			PAICS	0.284336	0.801113	PAICS	Cluster-7	0.554562	1.61e-49	Positive		ENSG00000259504	0.635063	ENSG00000259504	Cluster-3	-0.448912	5.41e-31	Negative
FTCD	-0.0745017	0.136357	0.537649	FTCD	Cluster-7	0.269489	2.07e-11			MAP3K9-DT	0.268434	0.717989	MAP3K9-DT	Cluster-7	0.552876	3.6e-49	Positive		LINC00165	0.441646	LINC00165	Cluster-3	-0.448638	5.94e-31	Negative
FUT2	-0.230359	0.323413	0.603368	FUT2	Cluster-7	0.574216	9.49e-54			MCM10	0.304998	0.814271	MCM10	Cluster-7	0.552749	3.82e-49	Positive		CAVIN1	0.714013	CAVIN1	Cluster-3	-0.448348	6.55e-31	Negative
FUT3	-0.00852951	0.241168	0.465317	FUT3	Cluster-7	0.39453	1.04e-23			CDCA7	0.291648	0.655186	CDCA7	Cluster-7	0.552658	3.99e-49	Positive		ARHGAP31	0.799862	ARHGAP31	Cluster-3	-0.448212	6.85e-31	Negative
FUT6	-0.0291524	0.231951	0.363888	FUT6	Cluster-7	0.295859	1.52e-13			HELLS	0.27825	0.800091	HELLS	Cluster-7	0.55233	4.67e-49	Positive		CDH19	0.622905	CDH19	Cluster-3	-0.448179	6.93e-31	Negative
FUT9	-0.106665	0.13137	0.326605	FUT9	Cluster-7	0.303165	3.53e-14			CDC45	0.307857	0.840679	CDC45	Cluster-7	0.552051	5.33e-49	Positive		RAI2	0.813986	RAI2	Cluster-3	-0.448007	7.34e-31	Negative
G3BP1P1	-0.167746	0.185974	0.574048	G3BP1P1	Cluster-7	0.346896	2.37e-18			EFNA3	0.2818	0.714065	EFNA3	Cluster-7	0.551739	6.18e-49	Positive		KRT79	0.565091	KRT79	Cluster-3	-0.447715	8.1e-31	Negative
GABRA3	-0.115354	0.133982	0.378197	GABRA3	Cluster-7	0.204578	4.52e-07			TMPRSS4	0.297737	0.538114	TMPRSS4	Cluster-7	0.551241	7.83e-49	Positive		ENSG00000287658	0.649635	ENSG00000287658	Cluster-3	-0.44748	8.77e-31	Negative
GAD1	-0.170089	0.209536	0.568614	GAD1	Cluster-7	0.430147	2.5e-28			FERMT1	0.312906	0.589628	FERMT1	Cluster-7	0.549033	2.22e-48	Positive		C13orf46	0.692952	C13orf46	Cluster-3	-0.447455	8.84e-31	Negative
GAL	-0.283044	0.283459	0.540761	GAL	Cluster-7	0.337723	2.03e-17			OCIAD2	0.271449	0.65936	OCIAD2	Cluster-7	0.547457	4.65e-48	Positive		HSPB6	0.647913	HSPB6	Cluster-3	-0.447274	9.39e-31	Negative
GALNT14	-0.161775	0.285786	0.568458	GALNT14	Cluster-7	0.401513	1.43e-24			PLEKHN1	0.312804	0.65877	PLEKHN1	Cluster-7	0.547297	5.01e-48	Positive		WIF1	0.619616	WIF1	Cluster-3	-0.44713	9.86e-31	Negative
GAPDH-DT	-0.0680827	0.2224	0.589854	GAPDH-DT	Cluster-7	0.339007	1.51e-17			MYBL2	0.359149	0.834007	MYBL2	Cluster-7	0.546937	5.93e-48	Positive		SLCO1A2	0.398674	SLCO1A2	Cluster-3	-0.44695	1.05e-30	Negative
GAPDHP63	-0.168083	0.207856	0.576702	GAPDHP63	Cluster-7	0.34047	1.07e-17			AGMAT	0.383345	0.716737	AGMAT	Cluster-7	0.546343	7.82e-48	Positive		PHACTR1	0.765562	PHACTR1	Cluster-3	-0.446848	1.08e-30	Negative
GAREM2	-0.132806	0.344376	0.67149	GAREM2	Cluster-7	0.386752	8.99e-23			NDC80	0.311906	0.815889	NDC80	Cluster-7	0.545957	9.35e-48	Positive		ART4	0.760327	ART4	Cluster-3	-0.44673	1.13e-30	Negative
GCAWKR	0.0136069	0.226596	0.443138	GCAWKR	Cluster-7	0.278656	3.98e-12			SPC24	0.263472	0.818031	SPC24	Cluster-7	0.545641	1.08e-47	Positive		BDNF	0.527889	BDNF	Cluster-3	-0.445494	1.7e-30	Negative
GCGR	-0.0232534	0.268701	0.471499	GCGR	Cluster-7	0.278058	4.44e-12			MKI67	0.311432	0.802521	MKI67	Cluster-7	0.545546	1.13e-47	Positive		RSPO2	0.741855	RSPO2	Cluster-3	-0.44526	1.84e-30	Negative
GCLC-AS1	-0.159511	0.133278	0.467568	GCLC-AS1	Cluster-7	0.33026	1.1e-16			SPTBN2	0.286243	0.714971	SPTBN2	Cluster-7	0.545344	1.24e-47	Positive		VEPH1	0.659722	VEPH1	Cluster-3	-0.445118	1.93e-30	Negative
GCM1	-0.00421141	0.235528	0.479553	GCM1	Cluster-7	0.30898	1.08e-14			TTK	0.290253	0.817776	TTK	Cluster-7	0.544953	1.49e-47	Positive		CGNL1	0.726841	CGNL1	Cluster-3	-0.445022	1.99e-30	Negative
GCNT3	-0.173475	0.209388	0.471767	GCNT3	Cluster-7	0.476492	3.19e-35			DDX11-AS1	0.250414	0.801478	DDX11-AS1	Cluster-7	0.544906	1.52e-47	Positive		ENSG00000253821	0.505777	ENSG00000253821	Cluster-3	-0.444985	2.02e-30	Negative
GDNF	-0.0128597	0.329731	0.369505	GDNF	Cluster-7	0.292738	2.79e-13			RAD54L	0.31412	0.8507	RAD54L	Cluster-7	0.544726	1.66e-47	Positive		JCAD	0.693276	JCAD	Cluster-3	-0.444441	2.42e-30	Negative
GFAP	-0.0878313	0.216864	0.548967	GFAP	Cluster-7	0.318085	1.59e-15			IGSF9	0.301251	0.726216	IGSF9	Cluster-7	0.544519	1.82e-47	Positive		IMPA1P1	0.569118	IMPA1P1	Cluster-3	-0.444428	2.43e-30	Negative
GFY	-0.247263	0.156772	0.39884	GFY	Cluster-7	0.224737	2.77e-08			GINS2	0.293981	0.802405	GINS2	Cluster-7	0.542164	5.4e-47	Positive		OLR1	0.653933	OLR1	Cluster-3	-0.444382	2.47e-30	Negative
GINS1	-0.367061	0.346759	0.825466	GINS1	Cluster-7	0.559713	1.33e-50			FAM111B	0.288556	0.773765	FAM111B	Cluster-7	0.541667	6.79e-47	Positive		PIP5K1B	0.670753	PIP5K1B	Cluster-3	-0.444172	2.64e-30	Negative
GINS2	-0.380117	0.293981	0.802405	GINS2	Cluster-7	0.542164	5.4e-47			ATP10B	0.324121	0.477987	ATP10B	Cluster-7	0.541583	7.06e-47	Positive		NLRC4	0.727239	NLRC4	Cluster-3	-0.443766	3.03e-30	Negative
GINS4	-0.291982	0.300472	0.767823	GINS4	Cluster-7	0.488214	3.85e-37			RAB4A-AS1	0.264338	0.688037	RAB4A-AS1	Cluster-7	0.541336	7.9e-47	Positive		ENSG00000279526	0.565897	ENSG00000279526	Cluster-3	-0.443499	3.31e-30	Negative
GJB2	-0.283556	0.374113	0.631911	GJB2	Cluster-7	0.531948	5.45e-45			GPT2	0.335823	0.651458	GPT2	Cluster-7	0.541218	8.34e-47	Positive		HHIP	0.639987	HHIP	Cluster-3	-0.443267	3.57e-30	Negative
GJB6	-0.151773	0.242119	0.413314	GJB6	Cluster-7	0.345923	2.99e-18			NEIL3	0.20741	0.731831	NEIL3	Cluster-7	0.540413	1.21e-46	Positive		TBX3	0.752705	TBX3	Cluster-3	-0.44314	3.72e-30	Negative
GLRA3	-0.00606635	0.168099	0.309933	GLRA3	Cluster-7	0.259983	1.08e-10			BRIP1	0.267374	0.796634	BRIP1	Cluster-7	0.540119	1.38e-46	Positive		ENSG00000257604	0.505777	ENSG00000257604	Cluster-3	-0.443038	3.85e-30	Negative
GNG4	-0.213665	0.311197	0.544378	GNG4	Cluster-7	0.295041	1.78e-13			PTPRH	0.298455	0.641007	PTPRH	Cluster-7	0.540012	1.45e-46	Positive		CASQ2	0.764828	CASQ2	Cluster-3	-0.44289	4.04e-30	Negative
GNGT1	-0.275452	0.198713	0.461121	GNGT1	Cluster-7	0.349977	1.14e-18			NCAPH	0.327905	0.828173	NCAPH	Cluster-7	0.539915	1.51e-46	Positive		NOS1	0.564285	NOS1	Cluster-3	-0.442841	4.11e-30	Negative
GOLGA7B	-0.0357045	0.318095	0.47161	GOLGA7B	Cluster-7	0.370653	6.52e-21			PBK	0.288997	0.758684	PBK	Cluster-7	0.539728	1.65e-46	Positive		LMO2	0.778601	LMO2	Cluster-3	-0.442631	4.41e-30	Negative
GOLGA7B-DT	-0.0848589	0.241924	0.487563	GOLGA7B-DT	Cluster-7	0.348028	1.81e-18			ESCO2	0.31699	0.778099	ESCO2	Cluster-7	0.539551	1.79e-46	Positive		PRSS35	0.678906	PRSS35	Cluster-3	-0.442616	4.43e-30	Negative
GOLM1	-0.246256	0.327059	0.709182	GOLM1	Cluster-7	0.589702	2.74e-57			EFNA4	0.296168	0.685582	EFNA4	Cluster-7	0.539251	2.05e-46	Positive		ENSG00000272379	0.711097	ENSG00000272379	Cluster-3	-0.441762	5.87e-30	Negative
GPC2	-0.177186	0.321586	0.71651	GPC2	Cluster-7	0.433656	8.18e-29			RAB26	0.304251	0.663122	RAB26	Cluster-7	0.539193	2.1e-46	Positive		AFF3	0.685211	AFF3	Cluster-3	-0.441689	6.01e-30	Negative
GPR19	-0.278629	0.366552	0.735726	GPR19	Cluster-7	0.449203	4.91e-31			MNX1-AS1	0.27244	0.553959	MNX1-AS1	Cluster-7	0.537988	3.63e-46	Positive		CORO2B	0.802873	CORO2B	Cluster-3	-0.44165	6.09e-30	Negative
GPR37	-0.118975	0.12239	0.46258	GPR37	Cluster-7	0.283332	1.67e-12			NCAPG	0.299873	0.812805	NCAPG	Cluster-7	0.536685	6.55e-46	Positive		SLIT3	0.828169	SLIT3	Cluster-3	-0.441219	7.01e-30	Negative
GPR78	-0.0654726	0.231287	0.455687	GPR78	Cluster-7	0.29716	1.17e-13			CCNA2	0.298432	0.803942	CCNA2	Cluster-7	0.536018	8.84e-46	Positive		LINC01290	0.577409	LINC01290	Cluster-3	-0.44095	7.66e-30	Negative
GPR87	-0.131873	0.0453828	0.369157	GPR87	Cluster-7	0.274408	8.62e-12			STX1A	0.281092	0.719232	STX1A	Cluster-7	0.535351	1.19e-45	Positive		PDLIM2	0.76602	PDLIM2	Cluster-3	-0.440845	7.93e-30	Negative
GPRIN1	-0.175402	0.295455	0.738728	GPRIN1	Cluster-7	0.499664	4.36e-39			ABCA12	0.221899	0.567271	ABCA12	Cluster-7	0.535103	1.33e-45	Positive		TNS1	0.812468	TNS1	Cluster-3	-0.440756	8.17e-30	Negative
GPT2	-0.248091	0.335823	0.651458	GPT2	Cluster-7	0.541218	8.34e-47			FOXM1	0.297959	0.822929	FOXM1	Cluster-7	0.534659	1.63e-45	Positive		ADH1B	0.773546	ADH1B	Cluster-3	-0.440021	1.04e-29	Negative
GPX2	-0.133391	0.111878	0.261	GPX2	Cluster-7	0.25338	3.26e-10			ZWINT	0.306275	0.837535	ZWINT	Cluster-7	0.534544	1.71e-45	Positive		ENSG00000276850	0.536216	ENSG00000276850	Cluster-3	-0.439994	1.05e-29	Negative
GREB1L	-0.121038	0.180889	0.541196	GREB1L	Cluster-7	0.359107	1.22e-19			RECQL4	0.317038	0.838956	RECQL4	Cluster-7	0.53433	1.89e-45	Positive		MARCO	0.652116	MARCO	Cluster-3	-0.43938	1.28e-29	Negative
GREM1	-0.278126	0.550484	0.666737	GREM1	Cluster-7	0.51623	4.89e-42			KNL1	0.309305	0.778101	KNL1	Cluster-7	0.533911	2.27e-45	Positive		RMEL3	0.655679	RMEL3	Cluster-3	-0.439223	1.35e-29	Negative
GRHL3	-0.116167	0.186571	0.614215	GRHL3	Cluster-7	0.518824	1.63e-42			PCLAF	0.240916	0.757218	PCLAF	Cluster-7	0.533176	3.16e-45	Positive		DCC	0.653757	DCC	Cluster-3	-0.439172	1.37e-29	Negative
GRHL3-AS1	-0.00678489	0.163139	0.472841	GRHL3-AS1	Cluster-7	0.323085	5.38e-16			GJB2	0.374113	0.631911	GJB2	Cluster-7	0.531948	5.45e-45	Positive		SYN2	0.522521	SYN2	Cluster-3	-0.439138	1.39e-29	Negative
GRIK2	-0.000541181	0.121851	0.307827	GRIK2	Cluster-7	0.265595	4.11e-11			KDELR3	0.297526	0.62702	KDELR3	Cluster-7	0.531147	7.78e-45	Positive		PDZD2	0.665227	PDZD2	Cluster-3	-0.439121	1.4e-29	Negative
GRIN1	-0.101509	0.336131	0.568343	GRIN1	Cluster-7	0.383029	2.47e-22			ENSG00000230650	0.265725	0.541019	ENSG00000230650	Cluster-7	0.530723	9.39e-45	Positive		ENSG00000250041	0.623332	ENSG00000250041	Cluster-3	-0.43897	1.47e-29	Negative
GSDMC	-0.104926	0.199904	0.489321	GSDMC	Cluster-7	0.309331	1e-14			PIMREG	0.301792	0.80388	PIMREG	Cluster-7	0.530056	1.26e-44	Positive		MAMDC2	0.777066	MAMDC2	Cluster-3	-0.438658	1.62e-29	Negative
GTF2IP7	-0.196514	0.150384	0.568823	GTF2IP7	Cluster-7	0.397806	4.12e-24			TSACC	0.23474	0.701359	TSACC	Cluster-7	0.529774	1.43e-44	Positive		ADGRE1	0.611928	ADGRE1	Cluster-3	-0.438483	1.72e-29	Negative
GTSE1	-0.379922	0.335715	0.857711	GTSE1	Cluster-7	0.57911	7.57e-55			CHEK1	0.297323	0.817616	CHEK1	Cluster-7	0.528575	2.42e-44	Positive		KRT4	0.538008	KRT4	Cluster-3	-0.438231	1.86e-29	Negative
GUCY1B2	-0.108377	0.189708	0.434568	GUCY1B2	Cluster-7	0.388182	6.08e-23			PSAT1	0.402779	0.706396	PSAT1	Cluster-7	0.528097	2.98e-44	Positive		CMTM2	0.600824	CMTM2	Cluster-3	-0.437893	2.08e-29	Negative
H1-3	-0.175244	0.205688	0.409082	H1-3	Cluster-7	0.31056	7.75e-15			EPN3	0.250937	0.682871	EPN3	Cluster-7	0.527043	4.73e-44	Positive		ENSG00000254847	0.640285	ENSG00000254847	Cluster-3	-0.437881	2.09e-29	Negative
H1-4	-0.2187	0.163016	0.436424	H1-4	Cluster-7	0.343722	5.02e-18			SIX4	0.343174	0.687107	SIX4	Cluster-7	0.526872	5.1e-44	Positive		COX4I2	0.671708	COX4I2	Cluster-3	-0.437798	2.15e-29	Negative
H1-5	-0.228324	0.0994248	0.332547	H1-5	Cluster-7	0.25853	1.38e-10			HMGB3	0.342167	0.687807	HMGB3	Cluster-7	0.526768	5.33e-44	Positive		VWF	0.777517	VWF	Cluster-3	-0.437759	2.17e-29	Negative
H2AC11	-0.135503	0.273259	0.484184	H2AC11	Cluster-7	0.323434	4.99e-16			SALL4	0.353686	0.652615	SALL4	Cluster-7	0.52664	5.64e-44	Positive		SLC5A9	0.709056	SLC5A9	Cluster-3	-0.43774	2.19e-29	Negative
H2AC13	-0.203327	0.256567	0.504414	H2AC13	Cluster-7	0.410187	1.13e-25			FER1L4	0.428451	0.70407	FER1L4	Cluster-7	0.526484	6.04e-44	Positive		HSD17B6	0.659247	HSD17B6	Cluster-3	-0.437623	2.27e-29	Negative
H2AC8	-0.181957	0.210325	0.437485	H2AC8	Cluster-7	0.29218	3.11e-13			DNA2	0.263532	0.788722	DNA2	Cluster-7	0.526007	7.43e-44	Positive		CD52	0.658811	CD52	Cluster-3	-0.437304	2.52e-29	Negative
H2BC17	-0.261263	0.167193	0.469774	H2BC17	Cluster-7	0.328098	1.79e-16			HROB	0.308285	0.833538	HROB	Cluster-7	0.524653	1.34e-43	Positive		ENSG00000288543	0.537903	ENSG00000288543	Cluster-3	-0.437232	2.58e-29	Negative
H2BC18	-0.121568	0.234097	0.51069	H2BC18	Cluster-7	0.350513	9.98e-19			DNAH14	0.206448	0.71777	DNAH14	Cluster-7	0.524314	1.55e-43	Positive		HSPB3	0.612384	HSPB3	Cluster-3	-0.436607	3.16e-29	Negative
H2BC19P	-0.088279	0.284984	0.658764	H2BC19P	Cluster-7	0.44071	8.29e-30			KNTC1	0.357357	0.824724	KNTC1	Cluster-7	0.52405	1.74e-43	Positive		ADAMTSL3	0.753309	ADAMTSL3	Cluster-3	-0.436545	3.22e-29	Negative
H2BC20P	-0.0949449	0.270044	0.636601	H2BC20P	Cluster-7	0.460781	9.13e-33			TFR2	0.279273	0.712772	TFR2	Cluster-7	0.523891	1.86e-43	Positive		STYXL2	0.637083	STYXL2	Cluster-3	-0.436511	3.26e-29	Negative
H2BC5	-0.216696	0.27857	0.626662	H2BC5	Cluster-7	0.516934	3.64e-42			SLC2A1	0.285052	0.735506	SLC2A1	Cluster-7	0.523578	2.13e-43	Positive		ENSG00000270076	0.588277	ENSG00000270076	Cluster-3	-0.436415	3.36e-29	Negative
H2BC6	-0.181676	0.210878	0.5463	H2BC6	Cluster-7	0.444141	2.67e-30			CCNE1	0.323739	0.80319	CCNE1	Cluster-7	0.523548	2.16e-43	Positive		SELP	0.782211	SELP	Cluster-3	-0.436223	3.58e-29	Negative
H2BC7	-0.2001	0.230675	0.47672	H2BC7	Cluster-7	0.330963	9.43e-17			PPP1R14B	0.320762	0.7279	PPP1R14B	Cluster-7	0.523187	2.52e-43	Positive		CCL23	0.701624	CCL23	Cluster-3	-0.435985	3.86e-29	Negative
H2BC8	-0.174405	0.254064	0.457666	H2BC8	Cluster-7	0.321059	8.36e-16			POLE2	0.307991	0.799311	POLE2	Cluster-7	0.522408	3.53e-43	Positive		DLC1	0.701472	DLC1	Cluster-3	-0.435973	3.88e-29	Negative
H2BC9	-0.191137	0.26094	0.520924	H2BC9	Cluster-7	0.361235	7.17e-20			KIF15	0.296284	0.814351	KIF15	Cluster-7	0.522021	4.17e-43	Positive		MFAP3L	0.529061	MFAP3L	Cluster-3	-0.435894	3.98e-29	Negative
[truncated: 3,652 more rows]

## Sheet: 3.COAD
Genes	p.MMME10	p.MMME4	p.MMME13	p.MMME0	colors	Disease_COR	GS.Pvalue			Genes	p.MMME10	p.MMME13	p.MMME0	colors	Disease_COR	GS.Pvalue	Status		Genes	p.MMME4	colors	Disease_COR	GS.Pvalue	Status
[truncated: 4,350 more rows]

[truncated: 4 more sheets: 4.PRAD, 5.Common_DEGs-B, 6.Common modules-t, 7.soft-thresholdpower]
