# Supplementary material for: A systems biology approach to unveil shared therapeutic targets and pathological pathways across major human cancers
Source: Comput Struct Biotechnol J. 2025 Nov 29;27:5459–78. doi: 10.1016/j.csbj.2025.11.061 (PMC12720046; doi:10.1016/j.csbj.2025.11.061)
Supplement: Supplementary file 1 — Supplementary material [file mmc1.zip › Suppli-3_data.xlsx]

## Sheet: ntwrk topo prop
name	Matching.Attribute	AverageShortestPathLength	BetweennessCentrality	ClosenessCentrality	ClusteringCoefficient	Degree	Eccentricity	NeighborhoodConnectivity	NumberOfUndirectedEdges	ONCOGENE	TSG	Radiality	Stress	TopologicalCoefficient			ID	Matching.Attribute.all	AverageShortestPathLength.all	BetweennessCentrality.all	ClosenessCentrality.all	ClusteringCoefficient.all	Degree.all	Eccentricity.all	NeighborhoodConnectivity.all	NumberOfUndirectedEdges.all	ONCOGENE.all	TSG.all	Radiality.all	Stress.all	TopologicalCoefficient.all
PTCH1	PTCH1	2.52591	0.000529978	0.395896	0.0626781	29	4	79.7407	28	NO	YES	0.998939	92092	0.0592925			KIF20A	KIF20A	1.73983	0.065115	0.57477	0.0286015	960	3	51.5363	959	NA	NA	0.999486	10405822	0.0193629
OIT3	OIT3	2.92104	8.82311e-06	0.342343	0.305556	9	4	91.4444	9			0.998664	3166	0.214397			CAV1	CAV1	2.11652	0.00635423	0.472473	0.0681115	172	4	87.4444	171	NA	NA	0.999224	1086958	0.0367166
RPA3	RPA3	2.192	0.000558302	0.456204	0.133701	187	4	97.1477	186			0.999171	185548	0.045206			OTX1	OTX1	2.59722	0.00281902	0.385027	0.124887	150	4	44.698	150	NA	NA	0.998889	620948	0.0429078
MET	MET	2.23165	0.000498902	0.448099	0.202885	71	4	117.246	70	YES	NO	0.999143	135606	0.0546093			CMTM5	CMTM5	2.49809	0.00747828	0.400306	0.0227273	121	4	30.1488	121	NA	NA	0.998958	1542194	0.0229752
TCEAL4	TCEAL4	2.4	2.98821e-05	0.416667	0.32967	17	4	203.714	17			0.999026	7076	0.117686			MYBL2	MYBL2	2.50052	0.000448	0.399917	0.317405	90	4	74.225	89	NA	NA	0.998957	103214	0.0535882
ATP5F1B	ATP5F1B	2.20696	0.000562852	0.453113	0.20068	49	4	266.878	49			0.999161	235354	0.119177			SCN2B	SCN2B	2.71061	0.00123023	0.368921	0.0149168	86	4	18.1429	85	NA	NA	0.99881	164962	0.0236651
RALYL	RALYL	2.29739	0.000115163	0.435276	0.367965	25	4	284	24			0.999098	35800	0.14085			PLP1	PLP1	2.64104	0.00385686	0.378638	0.0588235	85	4	31.6824	85	NA	NA	0.998859	959534	0.0329905
PIK3CG	PIK3CG	2.5833	3.71704e-06	0.387101	0.333333	10	4	217.286	9	YES	NO	0.998899	1900	0.174693			CTNNA3	CTNNA3	2.49774	0.00220918	0.400362	0.0231858	85	4	37.2073	85	NA	NA	0.998958	358432	0.026976
NECAB2	NECAB2	2.57148	0.000229723	0.388881	0.125138	47	4	75	46			0.998907	54524	0.0619386			CRYAB	CRYAB	2.5033	0.0021735	0.399472	0.0311168	77	4	42.2319	76	NA	NA	0.998955	464002	0.031167
TBC1D31	TBC1D31	2.46435	5.77517e-06	0.405787	0.641026	13	4	169.846	13			0.998982	2484	0.109016			DES	DES	2.20835	0.00116979	0.452827	0.126984	69	4	164.562	68	NA	NA	0.99916	361570	0.0742858
DYRK1A	DYRK1A	2.23374	0.000253571	0.44768	0.181818	66	4	163.955	65			0.999142	71142	0.0756282			NRG1	NRG1	2.66261	0.00286085	0.375572	0.00769231	65	4	23.2308	65	NO	YES	0.998844	572992	0.0253638
SGTB	SGTB	2.34122	0.00108815	0.427128	0.0567376	49	4	64.0417	49			0.999067	192302	0.0346394			FHL1	FHL1	2.2873	0.000797	0.437196	0.0875706	65	4	107.483	65	NA	NA	0.999105	153560	0.0538468
ATG9B	ATG9B	2.93739	7.99892e-06	0.340438	0	4	5	128.25	4			0.998653	1508	0.314975			SERPINB5	SERPINB5	2.53183	0.000882	0.394972	0.0732002	61	4	45.2241	60	NA	NA	0.998935	131928	0.0344828
MGAT1	MGAT1	2.76174	9.23841e-06	0.362091	0	4	4	210	4			0.998775	4916	0.266242			VWC2	VWC2	2.71757	0.000407	0.367976	0.167293	57	4	60.386	57	NA	NA	0.998806	83754	0.0743021
PPGB	PPGB	2.82296	8.54273e-05	0.354239	0.0434783	23	5	51.3478	23			0.998732	23180	0.0944583			EFEMP1	EFEMP1	2.40139	0.000572	0.416425	0.0746606	55	4	77.2692	55	NA	NA	0.999025	133002	0.0458387
ZC3HAV1	ZC3HAV1	2.2073	8.90081e-05	0.453041	0.394558	56	4	312.143	55			0.99916	77846	0.139777			MSRB3	MSRB3	2.34539	0.000717	0.426368	0.064482	47	4	147.386	46	NA	NA	0.999064	187984	0.0795148
TPM1	TPM1	2.29357	0.000251789	0.436002	0.271693	46	4	205.947	45			0.9991	91436	0.102499			MYH11	MYH11	2.25878	0.000564	0.442716	0.18744	47	4	210.848	47	NA	NA	0.999125	124092	0.100736
TMEM120A	TMEM120A	2.69913	4.79359e-05	0.37049	0.230769	14	4	96.4286	14			0.998818	18610	0.106707			TMEM132A	TMEM132A	2.3687	0.00105507	0.422173	0.0328502	46	4	58.6522	46	NA	NA	0.999048	151420	0.0330647
ATP5PB	ATP5PB	2.28904	9.19655e-05	0.436864	0.296443	23	4	250.957	23			0.999104	35822	0.123563			P2RY12	P2RY12	2.80765	0.000612	0.356169	0.0121212	45	5	19.8	45	NA	NA	0.998743	85818	0.0355225
LGALS3	LGALS3	2.49009	0.000213381	0.401592	0.0689655	34	4	87.1667	33			0.998964	44118	0.0602404			RXRG	RXRG	2.68209	0.000666	0.372844	0.0780781	45	4	44.5946	44	NA	NA	0.99883	106902	0.0474564
GNAS	GNAS	2.2873	0.000373083	0.437196	0.315873	41	4	279.25	40	YES	NO	0.999105	80254	0.138092			HJURP	HJURP	2.3367	0.000325	0.427955	0.467949	44	4	123.8	44	NA	NA	0.99907	85904	0.0657979
JPH3	JPH3	2.45426	0.000515568	0.407455	0.0623377	56	4	65.1607	56			0.998989	106696	0.0429161			TPX2	TPX2	2.3113	0.00025	0.432656	0.14305	43	4	212.205	42	NA	NA	0.999088	92746	0.108258
COPB2	COPB2	2.2793	5.32275e-05	0.43873	0.296296	31	4	333.893	30			0.99911	20050	0.161927			FAM107A	FAM107A	2.66261	0.000238	0.375572	0.0397436	40	4	60.575	40	NA	NA	0.998844	61150	0.0623834
BPIFA1	BPIFA1	2.62261	7.00068e-05	0.3813	0.116667	18	4	96.125	17			0.998872	15674	0.0873974			H1-4	H1-4	2.35583	0.000142	0.42448	0.178138	39	4	234.179	39	YES	NO	0.999057	63896	0.127036
FKBPL	FKBPL	2.77635	2.01576e-05	0.360185	0.169118	20	4	78.8824	20			0.998765	5104	0.109525			SKA3	SKA3	2.38817	0.000277	0.41873	0.092437	38	4	89	37	NA	NA	0.999035	57154	0.051198
SEC16A	SEC16A	2.23165	0.000470983	0.448099	0.150762	97	4	132.241	97			0.999143	136738	0.0622312			PPARGC1A	PPARGC1A	2.32487	0.000424	0.430132	0.185383	38	4	126.176	38	NA	NA	0.999079	98224	0.0655685
SPTBN2	SPTBN2	2.38017	2.90893e-05	0.420137	0.444444	29	4	283.179	29			0.99904	19328	0.159787			ENPP6	ENPP6	2.86191	0.000365	0.349417	0.027027	38	4	19.0263	38	NA	NA	0.998705	98402	0.0413956
SNRNP70	SNRNP70	2.17287	0.000425131	0.460221	0.294127	133	4	162.852	132			0.999184	148382	0.0718043			FAXDC2	FAXDC2	2.61739	0.000357	0.38206	0.125	33	4	66.8182	33	NA	NA	0.998875	81138	0.0606887
ANTKMT	ANTKMT	2.7273	2.82428e-05	0.366662	0.106061	12	4	95.8333	12			0.998799	7552	0.114098			SORBS1	SORBS1	2.46191	0.000495	0.406188	0.124731	33	4	108.032	33	NA	NA	0.998983	73004	0.0693735
ZBTB9	ZBTB9	2.36661	0.000102973	0.422546	0.160173	23	4	142.545	23			0.99905	34364	0.0785557			CRYBA2	CRYBA2	2.6407	0.000154	0.378688	0.0907258	33	4	66.6875	33	NA	NA	0.998859	34178	0.0634533
PKP4	PKP4	2.24174	0.00013242	0.446082	0.209677	32	4	231.344	32			0.999136	53438	0.107188			SIM2	SIM2	2.72939	8.26e-05	0.366382	0.197849	32	4	60.6774	32	NA	NA	0.998797	17388	0.0747259
KRTAP22-1	KRTAP22-1	2.93843	4.51738e-06	0.340317	0.222222	9	5	68.4444	9			0.998652	1618	0.172996			TROAP	TROAP	2.49774	0.000121	0.400362	0.0923077	32	4	103.231	32	NA	NA	0.998958	36754	0.0706227
PPP2R3C	PPP2R3C	2.37878	7.96094e-05	0.420383	0.176471	17	4	151.824	17			0.999041	26056	0.0851141			PYGM	PYGM	2.6567	0.000285	0.376407	0.0344828	31	4	50.0333	31	NA	NA	0.998848	45372	0.0499664
PDZD2	PDZD2	2.57078	4.92278e-05	0.388987	0.238095	7	4	428.571	7			0.998908	13938	0.328298			TMEM35A	TMEM35A	2.87826	0.000125	0.347432	0.0206897	30	4	35.0333	30	NA	NA	0.998694	27296	0.0829719
SEC13	SEC13	2.24348	0.000132192	0.445736	0.206774	39	4	188.353	38			0.999135	40364	0.0878785			IQGAP3	IQGAP3	2.30261	0.000222	0.43429	0.125616	30	4	188.759	30	NA	NA	0.999094	69832	0.0948623
SEC24B	SEC24B	2.36765	3.17554e-05	0.422359	0.292398	20	4	265.684	20			0.999049	27292	0.145176			RRM2	RRM2	2.40939	0.00011	0.415043	0.177536	30	4	124.917	29	NA	NA	0.99902	26800	0.0740219
HNRNPD	HNRNPD	2.13391	0.00126051	0.468623	0.245988	162	4	159.985	161			0.999211	332676	0.067899			UBE2C	UBE2C	2.44104	0.000333	0.409661	0.126482	28	4	116.174	27	NA	NA	0.998998	47286	0.0723101
Q6ZN96	Q6ZN96	2.9353	9.06292e-06	0.34068	0.178571	8	5	55.875	8			0.998654	1818	0.156162			TMIE	TMIE	2.768	0.000596	0.361272	0.116809	27	4	52.5185	27	NA	NA	0.998771	102280	0.0757917
PPP1R18	PPP1R18	2.24313	0.000640129	0.445806	0.124804	76	4	140.944	76			0.999136	289268	0.0669558			GPM6A	GPM6A	2.8087	0.000273	0.356037	0.0215385	26	5	30.1154	26	NA	NA	0.998742	35606	0.0534692
PLEKHF2	PLEKHF2	2.6647	0.000502004	0.375277	0.0283401	39	4	45.4359	39			0.998842	86922	0.0479435			TNS4	TNS4	2.34261	0.000278	0.426875	0.134058	25	4	140.208	25	NA	NA	0.999066	52488	0.0744506
LGALS9	LGALS9	2.83791	5.75528e-05	0.352372	0.114286	23	4	40.2857	22			0.998722	8922	0.0773465			SPDEF	SPDEF	2.54504	0.000225	0.392921	0.0632411	24	4	142.478	24	NA	NA	0.998926	53738	0.10696
TUBGCP3	TUBGCP3	2.2953	0.000280267	0.435672	0.193964	73	4	119.31	73			0.999099	76006	0.0608747			LYVE1	LYVE1	2.89391	0.000619	0.345553	0.0905797	24	5	54.125	24	NA	NA	0.998683	118328	0.116594
USO1	USO1	2.49878	6.90624e-05	0.400195	0.183333	18	4	147.25	17			0.998958	19272	0.101649			RHPN1	RHPN1	2.70365	6.68e-05	0.36987	0.0649351	23	4	80.9545	23	NA	NA	0.998815	15642	0.0927921
CDK11A	CDK11A	2.42191	6.19602e-05	0.412897	0.280423	32	4	186.679	32			0.999011	14162	0.111674			MYL9	MYL9	2.32835	0.000257	0.429489	0.347368	22	4	404.25	22	NA	NA	0.999076	70830	0.209487
RALGAPA1	RALGAPA1	2.50191	3.44875e-06	0.399694	0.25	8	4	290.25	8			0.998956	2000	0.195766			ABCG2	ABCG2	2.45704	2.27e-05	0.406993	0.327485	21	4	329.211	20	NA	NA	0.998987	10770	0.207835
DNAJB4	DNAJB4	2.54922	2.06274e-05	0.392277	0.264822	26	4	131.957	26			0.998923	6514	0.09975			SYNM	SYNM	2.46713	7.06e-05	0.405329	0.156863	21	4	150.833	21	NA	NA	0.99898	22326	0.0974287
ANXA6	ANXA6	2.36383	7.50975e-07	0.423043	0.535714	8	4	485.875	8			0.999052	534	0.26349			MASP1	MASP1	2.74748	0.000459	0.36397	0.0220588	19	4	67.6471	18	NA	NA	0.998785	82198	0.0834371
UBQLN3	UBQLN3	3.33739	2.45688e-06	0.299635	0	3	5	34.3333	3			0.998375	450	0.358423			NECAB1	NECAB1	2.86991	0.000103	0.348443	0.0514706	18	4	42.4706	18	NA	NA	0.9987	15684	0.0885462
CCHCR1	CCHCR1	2.25878	0.00104552	0.442716	0.130836	95	4	70.7556	95			0.999125	251376	0.0344645			VGLL1	VGLL1	2.88243	3.79e-05	0.346929	0.104762	18	4	50.6667	18	NA	NA	0.998691	6512	0.105358
PTPRK	PTPRK	2.57287	0.000176232	0.388671	0.155797	24	4	87.5833	24	NO	YES	0.998906	31806	0.0705206			KIF18B	KIF18B	2.6873	1.83e-05	0.37212	0.161765	18	4	122.294	18	NA	NA	0.998827	4928	0.121996
CGRRF1	CGRRF1	2.87409	0.000118658	0.347937	0.0942029	24	4	36.9583	24			0.998697	22908	0.0830499			COL17A1	COL17A1	2.92417	2.73e-05	0.341977	0.032967	18	4	36.5	17	NA	NA	0.998662	3380	0.10384
UBQLNL	UBQLNL	2.9593	9.74757e-06	0.337917	0	5	5	71.4	5			0.998637	2088	0.231579			MYLK	MYLK	2.48209	1.41e-05	0.402887	0.285714	18	4	217	17	NA	NA	0.998969	7284	0.143096
LAMA4	LAMA4	2.69565	0.00010599	0.370968	0.0659341	15	4	92.3571	15			0.998821	16136	0.102519			HOGA1	HOGA1	3.05496	3.18e-05	0.327337	0.258333	18	5	18.125	17	NA	NA	0.998571	5992	0.106879
SKA1	SKA1	2.83757	9.31053e-05	0.352415	0.126667	27	4	35.72	26			0.998722	13260	0.0682308			SLC7A11	SLC7A11	2.4167	0.000193	0.413788	0.180952	17	4	156.867	17	NA	NA	0.999015	39578	0.0930721
CTCFL	CTCFL	2.54365	4.87781e-05	0.393136	0.116667	17	4	122.062	17			0.998927	15856	0.090211			CNTFR	CNTFR	2.82643	9.02e-05	0.353803	0.10989	15	4	66.2857	15	NA	NA	0.99873	12614	0.113402
DAG1	DAG1	2.57774	6.14669e-05	0.387937	0.19883	24	4	124.158	24			0.998903	18290	0.0997208			SCARA5	SCARA5	2.74122	0.000163	0.364801	0.0190476	15	4	71.5333	15	NA	NA	0.998789	26902	0.089507
GLI1	GLI1	2.66748	3.11074e-05	0.374886	0.117647	19	4	98.4118	18	YES	YES	0.99884	9822	0.0987691			FOLR1	FOLR1	2.38191	7.99e-05	0.419831	0.423077	15	4	399.615	14	NA	NA	0.999039	21208	0.224291
CDCA8	CDCA8	2.28904	0.000268894	0.436864	0.219212	32	4	296.345	31			0.999104	88214	0.145915			DAAM2	DAAM2	2.86957	0.000124	0.348485	0.131868	14	5	65.7857	14	NA	NA	0.9987	16740	0.130127
LDOC1	LDOC1	2.49322	0.000206783	0.401088	0.103673	51	4	78.02	51			0.998962	70152	0.0542519			TNS1	TNS1	2.63026	2.46e-05	0.38019	0.166667	12	4	130.083	12	NA	NA	0.998866	6072	0.11871
ANAPC15	ANAPC15	2.94296	2.34141e-05	0.339794	0.426471	19	5	33.8824	19			0.998649	3532	0.0993735			TCEAL2	TCEAL2	2.83861	4.6e-06	0.352285	0.177778	12	4	81.8	12	NA	NA	0.998721	916	0.141986
CD109	CD109	2.45043	9.25083e-05	0.408091	0.375	18	4	355.882	18			0.998991	35556	0.221146			BCHE	BCHE	2.90574	9.21e-06	0.344147	0.0444444	12	4	62.4	11	NA	NA	0.998675	2108	0.15297
RUSF1	RUSF1	2.3367	0.00108931	0.427955	0.121795	40	4	88.575	40			0.99907	207054	0.0472519			CES1	CES1	2.8953	2.92e-05	0.345387	0.0666667	12	5	60.4	11	NA	NA	0.998682	7082	0.147654
MAGED1	MAGED1	2.21913	0.000559699	0.450627	0.0949796	68	4	102.776	68			0.999152	162150	0.0470156			PCDH9	PCDH9	2.91374	0.000149	0.343202	0.0151515	12	4	36.9167	12	NA	NA	0.998669	21282	0.093967
RTN4R	RTN4R	3.184	2.25846e-08	0.31407	0.666667	3	5	125.333	3			0.998481	30	0.537911			CCBE1	CCBE1	2.80765	2.49e-05	0.356169	0.0606061	12	4	67.6667	12	NA	NA	0.998743	5076	0.110836
ZNRF1	ZNRF1	2.47722	3.50123e-05	0.403679	0.333333	13	4	200.444	13			0.998973	7786	0.131525			NOS1	NOS1	2.94539	2.61e-05	0.339513	0.0714286	11	5	51	10	NA	NA	0.998647	4152	0.139543
NINJ2	NINJ2	2.88696	0.00017739	0.346386	0.1266	38	5	43.3947	38			0.998688	62766	0.104249			NKAPL	NKAPL	2.65322	2.18e-05	0.376901	0.127273	11	4	171.182	11	NA	NA	0.99885	9490	0.160197
VARS2	VARS2	2.95513	8.14462e-06	0.338395	0.2	5	4	71.4	5			0.99864	2116	0.234211			ATP1A2	ATP1A2	2.76348	4.44e-05	0.361863	0.127273	11	4	123.727	11	NA	NA	0.998774	8380	0.162014
RGS17	RGS17	2.76661	0.00011574	0.361453	0.251232	31	4	66.0345	30			0.998771	29434	0.0925998			NRXN1	NRXN1	3.09148	7.55e-05	0.32347	0.0666667	11	5	17.1	11	NA	NA	0.998546	26680	0.122222
CREB3L3	CREB3L3	2.82574	7.76233e-05	0.35389	0.043956	16	4	53.7857	15			0.99873	15456	0.0979517			GSTM5	GSTM5	2.48661	3.97e-06	0.402154	0.357143	10	4	200	10	NA	NA	0.998966	520	0.13369
RBM17	RBM17	2.37287	9.59424e-05	0.421431	0.304762	43	4	199.361	42			0.999045	38976	0.111671			COMP	COMP	2.87478	2.93e-05	0.347852	0.178571	10	4	93.875	9	NA	NA	0.998696	4610	0.190682
PGM2	PGM2	2.31826	1.97568e-07	0.431358	0.75	8	4	612.75	8			0.999083	272	0.31041			ODAM	ODAM	2.90817	5.38e-06	0.343858	0.111111	10	4	60.4	10	NA	NA	0.998673	1798	0.146341
KLF10	KLF10	2.44139	2.39447e-05	0.409603	0.141026	14	4	171.385	14			0.998998	7484	0.105912			ADH1B	ADH1B	2.93983	0.000709	0.340156	0.0357143	10	4	46.75	9	NA	NA	0.998651	104288	0.144654
CAVIN1	CAVIN1	2.25287	0.000241023	0.443878	0.228049	41	4	216.366	41			0.999129	87856	0.102289			EPHA10	EPHA10	2.92835	7.43e-06	0.341489	0.133333	10	4	47.8	10	NA	NA	0.998659	1386	0.137283
PKP1	PKP1	2.57357	8.7686e-05	0.388566	0.257143	22	4	117.429	22			0.998906	26444	0.0934154			SYNPO2	SYNPO2	2.87165	8.58e-06	0.348232	0.138889	9	4	87.2222	9	NA	NA	0.998698	1842	0.169488
ALCAM	ALCAM	2.49948	0.00024641	0.400083	0.2	6	4	255.5	6			0.998957	35810	0.174175			ASPA	ASPA	3.05391	3.31e-05	0.327449	0	9	5	31	8	NA	NA	0.998572	10298	0.165746
BOD1L1	BOD1L1	2.328	1.48741e-05	0.429553	0.358974	14	4	389.077	14			0.999076	6424	0.200349			FGF10	FGF10	3.01878	1.39e-05	0.331259	0.0357143	9	4	33.375	9	NA	NA	0.998596	1604	0.142467
STX17	STX17	2.39026	7.188e-06	0.418364	0.4	7	4	534.4	6			0.999033	1264	0.30107			LDB3	LDB3	2.80348	4.26e-05	0.3567	0.190476	9	4	118.429	8	NA	NA	0.998746	5486	0.179822
NOS1	NOS1	2.94539	2.60549e-05	0.339513	0.0714286	11	5	51	10			0.998647	4152	0.139543			CNN1	CNN1	2.91583	6.76e-06	0.342956	0.194444	9	4	58.1111	9	NA	NA	0.998668	1380	0.136853
PTPN11	PTPN11	2.38817	0.00029321	0.41873	0.141844	56	4	99.1667	55	YES	YES	0.999035	64760	0.0576159			COL10A1	COL10A1	3.00835	2.21e-05	0.332408	0.0833333	9	4	41	9	NA	NA	0.998603	3124	0.150764
ESRRB	ESRRB	2.9447	2.15018e-06	0.339594	0.333333	8	4	95.5	7			0.998648	792	0.270066			PENK	PENK	3.12348	1.47e-06	0.320156	0.75	8	5	26.25	8	NA	NA	0.998523	112	0.231195
DCK	DCK	3.30922	1.41218e-06	0.302186	0	4	5	33.5	3			0.998394	136	0.5			TNNT3	TNNT3	3.06122	2.53e-05	0.326667	0.0357143	8	4	25.375	8	NA	NA	0.998567	7854	0.140714
BEGAIN	BEGAIN	2.75791	7.472e-05	0.362593	0.12	27	4	66.04	26			0.998778	18918	0.0895109			HIF3A	HIF3A	3.05217	0	0.327635	1	7	5	88.6667	6	NA	NA	0.998573	0	0.397608
TMEM35A	TMEM35A	2.87826	0.000125167	0.347432	0.0206897	30	4	35.0333	30			0.998694	27296	0.0829719			PEG3	PEG3	2.95757	2.32e-06	0.338116	0.2	7	4	75.8	6	YES	NO	0.998639	484	0.234056
DNM1	DNM1	2.67757	5.27735e-05	0.373474	0.163743	27	4	84.5789	26			0.998833	13922	0.0871218			LY6D	LY6D	2.84557	2.35e-05	0.351424	0.047619	7	4	93.5714	7	NA	NA	0.998717	7216	0.178571
YIPF5	YIPF5	2.432	3.14021e-05	0.411184	0.328063	23	4	113.261	23			0.999004	8504	0.069699			KCNAB1	KCNAB1	2.89948	1.92e-06	0.34489	0.266667	7	4	86.6667	7	NA	NA	0.998679	538	0.21201
HIF3A	HIF3A	3.05217	0	0.327635	1	7	5	88.6667	6			0.998573	0	0.397608			CD300LG	CD300LG	3.06122	2.6e-05	0.326667	0.238095	7	5	73.1429	7	NA	NA	0.998567	3950	0.263022
HPCA	HPCA	2.86157	1.1346e-05	0.349459	0.0952381	9	4	84	8			0.998705	2656	0.164229			CCDC85A	CCDC85A	3.11652	5.66e-06	0.320871	0	7	4	30.4	7	NA	NA	0.998528	598	0.221053
CAVIN3	CAVIN3	2.29774	0.000102247	0.43521	0.284585	23	4	246.348	23			0.999098	41226	0.122863			ADRB1	ADRB1	3.13043	9.33e-06	0.319444	0	7	5	21.6	7	NA	NA	0.998518	814	0.206
RBM24	RBM24	2.88	6.8424e-05	0.347222	0.0808824	17	4	40.5882	17			0.998693	9254	0.0888222			PI16	PI16	3.23652	3.2e-06	0.308974	0	6	5	41.1667	6	NA	NA	0.998445	1242	0.278935
KLF16	KLF16	2.89113	1.3166e-05	0.345885	0.0128205	14	4	63.8462	14			0.998685	2200	0.125498			CCN5	CCN5	3.09843	4.41e-05	0.322744	0	6	5	33.5	6	NA	NA	0.998541	3922	0.172872
CCND1	CCND1	2.328	0.000306681	0.429553	0.265152	39	4	180.364	39	YES	NO	0.999076	61536	0.0942673			KCNK3	KCNK3	3.00313	2.72e-07	0.332986	0.333333	6	5	98.25	5	NA	NA	0.998607	80	0.348754
ARHGAP23	ARHGAP23	2.57843	0.000133955	0.387832	0.0428571	21	4	94.4286	21			0.998902	32280	0.0768602			AOX1	AOX1	3.00417	2.42e-06	0.33287	0	6	4	38	6	NA	NA	0.998606	330	0.192708
RPAIN	RPAIN	3.02957	2.65556e-07	0.33008	0.333333	3	5	147.333	3			0.998589	58	0.546468			MYOCD	MYOCD	2.96174	3.9e-06	0.337639	0.2	6	4	61.3333	6	NA	NA	0.998636	754	0.206081
ANK2	ANK2	2.35722	2.40979e-05	0.424229	0.288889	12	4	312.4	11			0.999056	11420	0.167543			MAMDC2	MAMDC2	2.72174	1.05e-05	0.367412	0.133333	6	4	163	6	NA	NA	0.998803	2398	0.181971
SEC22A	SEC22A	2.75513	0.000998568	0.362959	0.047619	43	4	35.9535	43			0.998779	267058	0.0515936			ACTG2	ACTG2	2.46365	2.46e-05	0.405901	0.6	6	4	355.333	6	NA	NA	0.998982	4750	0.227341
VSNL1	VSNL1	2.90643	3.20158e-05	0.344064	0	11	4	48.7273	11			0.998674	6098	0.119918			CRTAC1	CRTAC1	3.12243	5.33e-06	0.320263	0.166667	5	5	34.5	5	NA	NA	0.998524	1092	0.278689
CLTCL1	CLTCL1	2.2633	1.80036e-05	0.441832	0.391129	33	4	359.156	33	NO	YES	0.999121	18658	0.170702			LRRC3B	LRRC3B	3.71722	3.36e-06	0.269018	0.1	5	5	32.2	5	NA	NA	0.99811	802	0.33617
KIR3DS1	KIR3DS1	3.08626	2.47454e-06	0.324017	0.52381	7	5	30.8571	7			0.998549	492	0.239955			ADCYAP1R1	ADCYAP1R1	2.9207	6.22e-06	0.342384	0.2	5	4	76.4	5	NA	NA	0.998664	1162	0.228144
NOS2	NOS2	2.45809	1.2513e-06	0.40682	0.466667	10	4	342	9			0.998986	852	0.216319			PLAC9	PLAC9	3.1287	3.04e-06	0.319622	0	5	5	26.2	5	NA	NA	0.99852	340	0.211765
CPSF1	CPSF1	2.26504	4.00858e-05	0.441493	0.340463	36	4	277.882	36			0.99912	26706	0.132437			PDK4	PDK4	3.13357	1.28e-06	0.319125	0.333333	5	5	37.6667	4	NA	NA	0.998516	134	0.352201
CRMP1	CRMP1	2.57078	0.000157294	0.388987	0.0511364	37	4	73.0909	36			0.998908	32216	0.0592971			ADGRB3	ADGRB3	3.12522	4.21e-06	0.319978	0	5	5	29	5	NA	NA	0.998522	668	0.227642
KRT81	KRT81	2.7273	3.55883e-05	0.366662	0.169591	20	4	91.2632	20			0.998799	13116	0.109829			CRABP1	CRABP1	3.19791	3.44e-06	0.312704	0	4	5	24.25	4	NA	NA	0.998472	300	0.255495
CAMK2B	CAMK2B	2.27861	0.000547545	0.438864	0.10628	49	4	110.413	48			0.999111	125086	0.0542197			ADGRL3	ADGRL3	3.57357	1.67e-06	0.279833	0	4	5	18.5	3	NA	NA	0.99821	78	0.5
FBXW5	FBXW5	2.33913	0.000338501	0.427509	0.144385	37	4	133.971	37			0.999069	106082	0.0711449			IL11	IL11	3.13287	3.46e-06	0.319196	0.166667	4	5	37.75	4	NA	NA	0.998517	436	0.264184
NAAA	NAAA	3.1527	5.07632e-05	0.317189	0.142857	9	5	18.2857	8			0.998503	12066	0.165344			AFF2	AFF2	3.00661	1.81e-07	0.332601	0.333333	4	5	113.75	4	NA	NA	0.998605	150	0.36262
BIRC3	BIRC3	1.90922	0.0116466	0.523775	0.0545818	584	3	70.2096	583	YES	YES	0.999368	2744520	0.027297			SLC16A12	SLC16A12	3.56661	3.99e-07	0.280378	0.333333	4	5	55.5	4	NA	NA	0.998215	154	0.389085
KIFC3	KIFC3	2.20313	0.00166925	0.4539	0.13945	110	4	101.227	110			0.999163	510022	0.0461551			ANGPT1	ANGPT1	3.53252	3.18e-07	0.283084	0	4	5	18.5	3	NA	NA	0.998239	28	0.514706
LENG1	LENG1	2.58713	0.000211549	0.386529	0.133473	56	4	71.6481	56			0.998896	66168	0.0623247			GPX3	GPX3	3.18748	7.64e-06	0.313728	0	4	5	42.5	3	NA	NA	0.998479	510	0.5
PEG3	PEG3	2.95757	2.32088e-06	0.338116	0.2	7	4	75.8	6	YES	NO	0.998639	484	0.234056			TMEM252	TMEM252	3.1607	1.12e-05	0.316386	0	4	5	33.75	4	NA	NA	0.998497	1140	0.270661
MYO18A	MYO18A	2.2633	0.000328686	0.441832	0.238095	109	4	110.415	109			0.999121	100622	0.0544629			CHST9	CHST9	3.09635	1.24e-06	0.322961	0	4	5	37.25	4	NA	NA	0.998542	182	0.270522
LARP1	LARP1	2.21704	0.000189172	0.451051	0.400682	75	4	248.609	74			0.999154	87812	0.113565			PRR36	PRR36	3.20835	3.4e-07	0.311687	0	3	5	40	3	NA	NA	0.998464	62	0.351351
HPCAL1	HPCAL1	2.30504	0.000380342	0.433831	0.174603	28	4	154.286	28			0.999092	100570	0.0777682			MEX3A	MEX3A	2.89252	9.66e-08	0.345719	0.333333	3	4	188.333	3	NA	NA	0.998684	48	0.390041
ZNRF2	ZNRF2	2.98504	4.28805e-06	0.335003	0.214286	11	4	49.875	11			0.99862	860	0.170962			CTHRC1	CTHRC1	2.62817	2.79e-06	0.380492	0.333333	3	4	626	3	NA	NA	0.998868	1628	0.539368
TRIM15	TRIM15	2.81704	1.4037e-05	0.354982	0.109091	13	4	76.4545	12			0.998736	3298	0.126515			AKR1B15	AKR1B15	3.09774	1.76e-05	0.322816	0	3	5	58.3333	3	NA	NA	0.998541	2460	0.33925
SNUPN	SNUPN	2.45391	8.60617e-05	0.407512	0.186813	14	4	161.714	14			0.998989	15006	0.102112			SOSTDC1	SOSTDC1	3.38713	1.13e-06	0.295235	0	3	5	7.66667	3	NA	NA	0.99834	52	0.350877
PPL	PPL	2.25009	0.000854507	0.444427	0.14245	32	4	212.37	31			0.999131	124302	0.0993668			SLC13A2	SLC13A2	3.06087	3.36e-06	0.326705	0	3	5	73	3	NA	NA	0.998567	670	0.36
STX1B	STX1B	2.53009	0.000182838	0.395243	0.122807	21	4	102.947	21			0.998936	50306	0.0754257			PRRG3	PRRG3	3.17287	6.29e-07	0.315172	0.333333	3	5	24.6667	3	NA	NA	0.998489	34	0.352657
STMN2	STMN2	2.38991	0.000175523	0.418425	0.115385	14	4	173.154	14			0.999033	31298	0.0986689			PLAAT5	PLAAT5	3.04243	1.07e-06	0.328684	0	3	4	69.3333	3	NA	NA	0.99858	228	0.365419
TRIM37	TRIM37	2.20626	0.000289933	0.453256	0.147755	55	4	164.2	54			0.999161	117646	0.0731966			PAPPA2	PAPPA2	3.11374	2.38e-07	0.321157	0.333333	3	5	50.6667	3	NA	NA	0.99853	58	0.356974
SERPINB3	SERPINB3	2.616	0.000242944	0.382263	0.367589	25	4	104.696	24	YES	YES	0.998876	47220	0.0925691
SIM2	SIM2	2.72939	8.25545e-05	0.366382	0.197849	32	4	60.6774	32			0.998797	17388	0.0747259
FAM209A	FAM209A	2.72765	0.000812018	0.366616	0.0810811	74	4	36.5811	74			0.998799	211964	0.0486306
GPM6A	GPM6A	2.8087	0.000272776	0.356037	0.0215385	26	5	30.1154	26			0.998742	35606	0.0534692
HMGCS1	HMGCS1	2.47304	3.53667e-06	0.40436	0.3	7	4	442.8	6			0.998976	1746	0.287403
EMG1	EMG1	2.30365	0.000137922	0.434093	0.367965	22	4	348.636	22			0.999093	30376	0.174885
ACAD9	ACAD9	2.472	4.25709e-05	0.404531	0.338235	19	4	202.824	19			0.998976	18560	0.131448
AIP	AIP	2.39965	4.92186e-05	0.416727	0.333333	21	4	192.056	20	NO	YES	0.999027	17912	0.111208
DUX4	DUX4	2.70922	7.82649e-06	0.36911	0.337634	31	4	117.645	31			0.998811	3634	0.127666
ROGDI	ROGDI	2.54783	4.19767e-05	0.392491	0.30303	14	4	386.667	13			0.998924	10632	0.28413
TMEM14B	TMEM14B	2.67096	0.00116321	0.374398	0.146853	66	4	42.3485	66			0.998838	282096	0.046538
TEAD1	TEAD1	2.54052	0.000101045	0.39362	0.0578947	22	4	111.75	21			0.998929	25430	0.083797
CAMK2A	CAMK2A	2.42226	0.000795261	0.412837	0.0895141	74	4	76.8261	73			0.999011	177868	0.0479501
SCNM1	SCNM1	2.46852	0.000812147	0.405101	0.112929	101	4	71.3	101			0.998979	260172	0.0496655
NTM	NTM	2.87757	9.27983e-05	0.347516	0.257143	17	5	72.2	16			0.998694	13164	0.156863
VPS33A	VPS33A	2.41217	6.66749e-05	0.414564	0.166667	15	4	171	14			0.999018	17564	0.101559
SETD3	SETD3	2.93217	1.53227e-06	0.341044	0.3	7	4	94	6			0.998656	294	0.255041
CRABP1	CRABP1	3.19791	3.43634e-06	0.312704	0	4	5	24.25	4			0.998472	300	0.255495
NDRG4	NDRG4	2.83826	9.12062e-05	0.352328	0.0857143	15	4	48.7333	15			0.998722	14828	0.0913674
HSFY1|HSFY2	HSFY1|HSFY2	2.77461	1.26106e-05	0.360411	0.0888889	10	4	102	10			0.998766	3516	0.142757
PTGES3	PTGES3	2.27757	0.000503454	0.439065	0.211538	47	4	195.675	46			0.999112	87532	0.09552
KRT75	KRT75	2.25983	0.000703722	0.442512	0.158596	76	4	104.158	76			0.999124	218932	0.0505003
CEP43	CEP43	2.66817	9.67958e-05	0.374788	0.157143	38	4	56.5556	37			0.99884	20204	0.0583104
CDK9	CDK9	2.19896	0.000426071	0.454761	0.180202	125	4	129.77	124			0.999166	142874	0.0587591
SLC22A18	SLC22A18	2.46922	7.29568e-05	0.404987	0.0666667	6	4	271.167	6			0.998978	19786	0.176797
MCCD1	MCCD1	2.89496	1.44715e-05	0.345428	0.153846	13	4	58.4615	13			0.998682	4232	0.134482
HSP90AB1	HSP90AB1	2.06852	0.00347863	0.483437	0.124673	218	4	140.565	217			0.999257	1142746	0.0563837
PACC1	PACC1	3.12835	6.17875e-06	0.319658	0	6	5	40.25	5			0.99852	842	0.265203
DPYSL5	DPYSL5	2.44104	8.71552e-05	0.409661	0.0833333	26	4	171.125	25			0.998998	36482	0.106545
ZNF408	ZNF408	2.3367	0.000516974	0.427955	0.124884	52	4	141.511	51			0.99907	192472	0.0753693
FERMT2	FERMT2	2.35687	4.05182e-05	0.424292	0.216667	17	4	252.5	17			0.999056	26246	0.136829
RPS6KA3	RPS6KA3	2.3033	0.000359667	0.434159	0.152157	56	4	132.608	55			0.999094	80368	0.0678247
H2BC13	H2BC13	2.27061	7.2342e-05	0.440411	0.307359	22	4	377.273	22			0.999116	37712	0.180276
CRY2	CRY2	2.3447	0.000233651	0.426495	0.155172	33	4	130.138	32			0.999065	69312	0.0696304
CLK3	CLK3	2.43165	0.000199568	0.411243	0.177778	62	4	103.889	61			0.999004	54208	0.0646729
NCAPD2	NCAPD2	2.32174	7.25415e-05	0.430712	0.285714	14	4	369.143	14			0.999081	21078	0.189
CPSF2	CPSF2	2.29948	7.04437e-06	0.434881	0.450292	21	4	391.526	21			0.999096	5074	0.194209
CYP1A1	CYP1A1	2.75061	4.97219e-05	0.363556	0.025	18	4	61.625	17			0.998783	8104	0.0807361
JPT2	JPT2	3.01496	2.41389e-06	0.33168	0	4	4	64.75	4			0.998599	604	0.272436
FLRT3	FLRT3	2.89635	0.00019143	0.345262	0.166667	6	4	112.75	5			0.998681	31802	0.279925
RANBP3	RANBP3	2.3607	0.000305805	0.423604	0.152381	24	4	136.476	23			0.999054	55290	0.0744584
AGTPBP1	AGTPBP1	2.97391	1.62059e-05	0.336257	0	7	5	50	7			0.998627	1942	0.160131
FUBP1	FUBP1	2.25843	6.132e-05	0.442785	0.475369	32	4	295.207	31	YES	NO	0.999125	24692	0.139232
SCIN	SCIN	2.68278	6.15438e-07	0.372747	0.3	7	4	242.2	6			0.99883	458	0.230038
TGS1	TGS1	2.36696	1.96343e-05	0.422483	0.238095	18	4	224	17			0.999049	7022	0.122636
PPP3CA	PPP3CA	2.30783	5.18022e-05	0.433308	0.273684	24	4	297.05	23	NO	YES	0.999091	20860	0.149672
ACSL4	ACSL4	2.32035	6.5044e-05	0.43097	0.304094	19	4	372.158	19			0.999082	14020	0.190823
APOA1	APOA1	2.73704	6.0444e-05	0.365358	0.0769231	16	4	81.6154	15			0.998792	10446	0.10485
INSM1	INSM1	3.14504	1.94747e-06	0.317961	0	4	5	28.25	4			0.998508	246	0.278061
COMMD4	COMMD4	2.34574	0.000120823	0.426305	0.409524	17	4	438.6	17			0.999064	31706	0.232309
TRIM4	TRIM4	2.30991	1.52588e-06	0.432917	0.538462	15	4	618.538	14			0.999089	2242	0.310511
AQP10	AQP10	2.98783	1.61531e-05	0.334692	0.205128	15	5	46.3846	14			0.998618	3880	0.161673
S100P	S100P	2.81113	9.70113e-05	0.355729	0.218182	13	4	79.1818	12			0.998741	18108	0.128247
STX11	STX11	2.37843	0.000406886	0.420445	0.124093	55	4	85.3019	54			0.999041	112952	0.0487439
TTYH3	TTYH3	2.47722	1.94978e-05	0.403679	0.2	5	4	334.6	5			0.998973	6508	0.220594
STX1A	STX1A	2.51583	0.00105328	0.397484	0.067451	55	4	58.7843	54			0.998946	207902	0.0435746
BRI3BP	BRI3BP	2.432	2.93415e-05	0.411184	0.142857	8	4	319.143	8			0.999004	10516	0.193395
STX3	STX3	2.36765	0.000538161	0.422359	0.141463	43	4	90.439	43			0.999049	143172	0.0506094
GFI1B	GFI1B	2.66052	0.000104477	0.375866	0.0714286	28	4	73.8929	28			0.998845	24268	0.0749964
SYNE2	SYNE2	2.26365	0.000137857	0.441764	0.233333	23	4	272.714	22			0.999121	42032	0.129751
TMPPE	TMPPE	3.01043	4.38209e-05	0.332178	0.12381	15	5	38.3333	15			0.998602	7452	0.127536
MRTO4	MRTO4	2.31617	1.16463e-05	0.431747	0.466667	26	4	356.8	26			0.999085	8828	0.182113
VAMP3	VAMP3	2.34052	0.000947509	0.427255	0.124026	58	4	82.3571	58			0.999068	234906	0.0445174
MPRIP	MPRIP	2.24383	0.000159365	0.445667	0.399034	48	4	274.804	48			0.999135	72736	0.128164
STX4	STX4	2.39374	0.000119779	0.417756	0.242424	24	4	113.136	24			0.999031	42616	0.0653967
RRS1	RRS1	2.38922	5.12429e-05	0.418547	0.560354	48	4	224.977	48			0.999034	25266	0.129209
RBPJ	RBPJ	2.55583	0.000138158	0.391263	0.113821	46	4	86.3095	45			0.998918	31780	0.0686397
PPP1R12A	PPP1R12A	2.31165	0.000125744	0.432591	0.358844	56	4	246.918	55			0.999088	57116	0.12642
ASGR2	ASGR2	2.65391	0.00112419	0.376802	0.0227273	33	4	46.6061	33			0.99885	180050	0.0467928
PALLD	PALLD	2.3207	8.82019e-05	0.430905	0.346405	18	4	299.111	18			0.999082	23240	0.153019
DBI	DBI	2.46783	1.25693e-05	0.405215	0.190476	9	4	269.571	8			0.998979	4470	0.174408
LONRF3	LONRF3	2.61357	1.55087e-05	0.382619	0.142857	8	4	182.25	8			0.998878	6188	0.157032
MYO1C	MYO1C	2.16974	0.000584691	0.460885	0.22929	117	4	159.594	117			0.999187	205108	0.0698402
PPP1R3B	PPP1R3B	2.94191	6.41378e-06	0.339915	0.194444	12	5	65.7778	12			0.99865	1326	0.167091
MCM3	MCM3	2.22678	0.000110831	0.449078	0.264734	53	4	299.63	53			0.999147	49146	0.136818
FBLN2	FBLN2	2.9367	3.3454e-06	0.340519	0.0833333	9	4	80.8889	9	NO	YES	0.998653	1724	0.213086
ZEB2	ZEB2	2.28974	1.30645e-05	0.436731	0.5	16	4	292.688	16			0.999103	7528	0.143725
LRSAM1	LRSAM1	2.37948	0.000126273	0.42026	0.161765	19	4	169.647	18			0.999041	27500	0.095081
INCENP	INCENP	2.40035	7.54224e-06	0.416606	0.438095	27	4	435.048	26			0.999026	6840	0.249454
ACOT7	ACOT7	2.34261	0.000156004	0.426875	0.125	19	4	172.235	18			0.999066	34104	0.0911811
F2R	F2R	2.99861	3.17464e-06	0.333488	0	3	4	75	3			0.99861	496	0.3379
ACTN3	ACTN3	2.368	0.000250705	0.422297	0.179435	35	4	213.438	34			0.999049	85802	0.118113
OPA1	OPA1	2.2873	2.65957e-05	0.437196	0.359477	19	4	403.667	19			0.999105	16676	0.198237
MRPL11	MRPL11	2.61496	0.000118903	0.382416	0.0960591	29	4	98.3793	29			0.998877	33014	0.0869552
REEP2	REEP2	3.02504	1.09699e-05	0.330574	0.222222	9	5	46.4444	9			0.998592	2648	0.170562
PYCR2	PYCR2	2.36139	6.59506e-05	0.423479	0.199134	25	4	198.727	24			0.999053	22958	0.108485
TPX2	TPX2	2.3113	0.000250158	0.432656	0.14305	43	4	212.205	42			0.999088	92746	0.108258
CENPB	CENPB	2.53496	4.15386e-05	0.394484	0.114286	17	4	177.467	16			0.998933	14608	0.128589
MYO1F	MYO1F	2.34122	1.50437e-05	0.427128	0.469697	13	4	538.583	13			0.999067	9312	0.282677
FAM83H	FAM83H	2.3927	6.79847e-05	0.417939	0.227513	32	4	241.107	32			0.999032	24326	0.138524
BAZ1B	BAZ1B	2.26157	3.96795e-05	0.442172	0.449206	38	4	290.028	38			0.999123	18158	0.13765
ATP5F1D	ATP5F1D	2.46574	3.97844e-05	0.405558	0.136364	12	4	221.333	12			0.998981	20574	0.140817
NEFL	NEFL	2.17774	0.00070713	0.459192	0.170809	65	4	170.339	65			0.999181	268782	0.0739177
CALCOCO1	CALCOCO1	2.73704	1.65237e-05	0.365358	0.0659341	16	4	89.2143	16			0.998792	5244	0.108099
SLC35B4	SLC35B4	2.93635	3.79224e-05	0.340559	0.0666667	21	5	50.7143	21			0.998653	12824	0.14099
BYSL	BYSL	2.14817	0.00152772	0.465512	0.170252	119	4	139.809	119			0.999202	524166	0.0597436
DDX39B	DDX39B	2.19096	0.000223956	0.456422	0.222396	106	4	147.884	105			0.999172	81262	0.0659314
NEFM	NEFM	2.45843	7.20055e-06	0.406763	0.4	17	4	271.25	17			0.998986	4270	0.171028
KRT27	KRT27	2.68626	0.000258689	0.372265	0.0718816	45	4	49.5909	45			0.998827	54706	0.05492
MAPT	MAPT	2.16939	0.00121748	0.460959	0.135742	149	4	110.12	148			0.999187	303940	0.0485966
CCDC183	CCDC183	2.90678	5.43042e-05	0.344023	0.0857143	15	5	42.0667	15			0.998674	6790	0.0966744
CLRN1	CLRN1	3.09774	3.9599e-06	0.322816	0.107143	8	5	32.625	8			0.998541	1050	0.187139
GNAO1	GNAO1	2.38852	0.000140919	0.418669	0.216524	29	4	199.704	29			0.999034	45324	0.114185
S100A10	S100A10	2.28243	0.000189476	0.438129	0.32	29	4	347.52	28			0.999108	47394	0.16909
LARP4B	LARP4B	2.25183	9.20663e-05	0.444084	0.322581	33	4	271.031	33	NO	YES	0.999129	44310	0.12723
COQ4	COQ4	3.12939	2.54891e-06	0.319551	0.4	7	5	36.2	6			0.998519	598	0.2896
TMEM229B	TMEM229B	2.90226	7.52824e-05	0.344559	0.108466	28	5	47.2143	28			0.998677	22982	0.118807
IVL	IVL	2.9207	4.80532e-05	0.342384	0.447368	20	4	31.85	20			0.998664	8044	0.0892157
PABPC4	PABPC4	2.18922	0.000356639	0.456784	0.342722	84	4	222.613	84			0.999173	158036	0.098316
TMPRSS13	TMPRSS13	2.672	0	0.374251	1	4	4	576	3			0.998837	0	0.535814
COQ5	COQ5	2.98435	8.13006e-05	0.335082	0.0833333	11	5	33.5556	10			0.99862	13020	0.125
DIK	DIK	2.60626	5.57412e-05	0.383691	0.25	9	4	183.556	9			0.998883	10264	0.155801
FZD6	FZD6	2.47826	2.00139e-05	0.403509	0.1	5	4	338	5			0.998972	10696	0.223148
GP1BB	GP1BB	2.98713	1.37888e-05	0.334769	0.166667	6	5	72.5	5			0.998618	2442	0.261818
HNRNPDL	HNRNPDL	2.24487	7.66708e-05	0.44546	0.473684	65	4	250.845	65			0.999134	44058	0.117878
DMWD	DMWD	2.33774	0.000492175	0.427764	0.0610577	66	4	81.5538	66			0.99907	142234	0.0439537
COX1	COX1	2.9367	1.07295e-05	0.340519	0.047619	7	5	60.2857	7			0.998653	2174	0.173678
KLRC1	KLRC1	2.95722	0.000128855	0.338156	0.0588235	18	5	28.8333	18			0.998639	35416	0.0936927
HMG20A	HMG20A	2.28974	0.000395659	0.436731	0.14026	61	4	102.429	60			0.999103	107494	0.0514368
SERTAD3	SERTAD3	2.70122	7.37747e-05	0.370203	0.0978261	25	4	72.9583	25			0.998817	18928	0.0803835
ADGRL3	ADGRL3	3.57357	1.666e-06	0.279833	0	4	5	18.5	3			0.99821	78	0.5
HAX1	HAX1	2.20104	0.000885277	0.45433	0.109713	55	4	145.074	55			0.999165	178194	0.0646538
CNTFR	CNTFR	2.82643	9.01877e-05	0.353803	0.10989	15	4	66.2857	15			0.99873	12614	0.113402
THSD7B	THSD7B	2.98887	4.01824e-05	0.334575	0.0952381	15	5	44.9333	15			0.998617	11832	0.156808
CRELD1	CRELD1	2.75583	2.35716e-05	0.362868	0.0545455	11	4	96.4545	11			0.998779	6480	0.123594
CRYGC	CRYGC	3.248	2.18033e-06	0.307882	0.5	8	5	26	7			0.998437	190	0.295977
FLOT2	FLOT2	2.26226	8.898e-05	0.442036	0.339339	41	4	270.622	41			0.999122	53254	0.129422
AZIN1	AZIN1	2.49635	1.74133e-06	0.400585	0.333333	5	4	517	4			0.998959	742	0.350282
SCARA5	SCARA5	2.74122	0.000163117	0.364801	0.0190476	15	4	71.5333	15			0.998789	26902	0.089507
SCAMP1	SCAMP1	2.34852	0.000496194	0.4258	0.105263	38	4	95.8947	38			0.999062	100876	0.0521024
LY6D	LY6D	2.84557	2.34654e-05	0.351424	0.047619	7	4	93.5714	7			0.998717	7216	0.178571
H1-5	H1-5	2.33739	4.70613e-05	0.427827	0.4	20	4	409.55	20	NO	YES	0.99907	25934	0.214484
FARS2	FARS2	2.50296	0.000310994	0.399528	0.0979798	47	4	86.8444	47			0.998955	96994	0.0621744
KIF2A	KIF2A	2.25287	0.000117116	0.443878	0.241379	31	4	272.833	31			0.999129	46704	0.127911
LRRK2	LRRK2	2.18643	0.000582711	0.457366	0.135719	163	4	108.2	162			0.999175	162838	0.0489115
PNKP	PNKP	2.3847	0.000153878	0.419341	0.0980392	35	4	116.676	35			0.999037	45244	0.0670311
MIIP	MIIP	2.64974	9.78623e-05	0.377396	0.147692	28	4	93.2308	28			0.998853	27812	0.0907932
AURKA	AURKA	2.20209	0.000800165	0.454115	0.172161	116	4	124.381	115	YES	NO	0.999164	202124	0.0567516
PTPN23	PTPN23	2.26991	7.03736e-05	0.440546	0.285714	28	4	248.81	27			0.999117	22136	0.118934
ABHD11	ABHD11	2.38643	0.000211063	0.419035	0.131579	22	4	122.85	21			0.999036	47752	0.0696763
ZNF319	ZNF319	2.59965	4.33313e-05	0.384667	0.152381	15	4	130.467	15			0.998888	20076	0.110076
PAX3	PAX3	2.51096	5.05519e-05	0.398255	0.151515	12	4	164.167	12	YES	NO	0.998949	14688	0.114949
ABHD4	ABHD4	2.46226	1.82429e-05	0.406131	0.266667	6	4	282.833	6			0.998983	9400	0.180965
ATG2A	ATG2A	2.5033	8.53099e-05	0.399472	0.106719	25	4	114.565	24			0.998955	21842	0.0803051
CCDC57	CCDC57	2.32348	0.000546548	0.430389	0.0802005	58	4	83.807	58			0.99908	134570	0.0441605
GSK3B	GSK3B	2.17843	0.00140961	0.459045	0.0978192	128	4	100.496	127	YES	YES	0.999181	318474	0.0447086
RPS28	RPS28	2.24835	0.00049323	0.444771	0.437296	69	4	220.288	69			0.999132	219438	0.104593
NEDD4	NEDD4	2.16939	0.00167511	0.460959	0.0961355	122	4	96.9515	121			0.999187	329676	0.0424497
RALGAPA2	RALGAPA2	2.48278	1.38544e-06	0.402774	0.642857	8	4	602.625	8			0.998969	1214	0.391315
RPL37A	RPL37A	2.24974	7.87642e-05	0.444496	0.635351	83	4	189.805	83			0.999131	31836	0.0908534
FKBP5	FKBP5	2.29357	0.000372268	0.436002	0.187451	67	4	124.157	66			0.9991	75902	0.062402
RPL35	RPL35	2.26052	5.36387e-05	0.442376	0.564591	104	4	202.165	104			0.999123	35572	0.0984249
URB1	URB1	2.27061	1.45985e-05	0.440411	0.529644	25	4	428	25			0.999116	11274	0.204491
COQ8A	COQ8A	2.37287	0.000370942	0.421431	0.105413	29	4	101.407	28			0.999045	65760	0.056822
RPS5	RPS5	2.21913	7.00414e-05	0.450627	0.591837	103	4	207.102	103			0.999152	45148	0.095925
ENO2	ENO2	2.42017	3.90415e-05	0.413193	0.24183	22	4	208.889	21			0.999012	12552	0.125283
GIMAP1	GIMAP1	2.86365	0.000164574	0.349204	0.091954	32	4	47.1	31			0.998704	40470	0.102784
GNB1	GNB1	2.20243	0.000454476	0.454043	0.205674	60	4	231.021	59	YES	NO	0.999164	142072	0.102267
SERTAD2	SERTAD2	3	1.70733e-06	0.333333	0	5	5	77.4	5			0.998609	760	0.254667
SLC30A7	SLC30A7	2.432	2.09654e-05	0.411184	0.1	5	4	447.4	5			0.999004	8552	0.270952
BAP18	BAP18	2.53426	0.00013742	0.394592	0.546448	61	4	80.8361	61			0.998933	46212	0.0615066
ARRB1	ARRB1	2.25635	0.000646179	0.443194	0.184989	51	4	164.432	51			0.999126	114532	0.0781676
PLSCR4	PLSCR4	2.35548	0.000527563	0.424542	0.186585	41	4	91.5366	41			0.999057	108104	0.0501029
PDZD8	PDZD8	2.3127	0.000133643	0.432396	0.5	17	4	240.706	17			0.999087	42186	0.122218
PPP1R9A	PPP1R9A	2.39687	7.07504e-05	0.417211	0.450216	23	4	324.773	23			0.999029	24138	0.185771
ADAMTS12	ADAMTS12	2.92243	1.44099e-05	0.34218	0.0357143	8	5	50.5	8			0.998663	1954	0.143372
DAXX	DAXX	2.21322	0.000633445	0.451831	0.153333	83	4	119.487	82	YES	YES	0.999156	162100	0.054611
B3GNT2	B3GNT2	2.46122	0.00040383	0.406303	0.194444	11	4	206.778	10			0.998984	46862	0.132734
NCAPH2	NCAPH2	2.74261	0.000113172	0.364616	0.0333333	16	4	64.8125	16			0.998788	20784	0.0849041
TNS1	TNS1	2.63026	2.46409e-05	0.38019	0.166667	12	4	130.083	12			0.998866	6072	0.11871
NUDT3	NUDT3	2.78435	9.19175e-05	0.359151	0.0147059	17	4	58.7059	17			0.998759	16722	0.088325
SMAD4	SMAD4	2.23583	0.000725681	0.447262	0.151515	67	4	117.582	66	NO	YES	0.999141	130716	0.0547657
SF1	SF1	2.21461	0.000267938	0.451547	0.289116	54	4	211.592	53			0.999155	95414	0.0953792
GPRC5A	GPRC5A	2.33113	1.11628e-05	0.428976	0.478947	21	4	381.2	21			0.999074	19694	0.198232
SNX1	SNX1	2.3127	0.000244492	0.432396	0.171429	24	4	204.238	23			0.999087	50974	0.104319
NUP37	NUP37	2.32313	6.69715e-05	0.430454	0.419048	23	4	300.571	23			0.99908	23048	0.154456
NR4A3	NR4A3	2.60313	0.000222365	0.384153	0.350806	32	4	85.8438	32	YES	YES	0.998885	42738	0.0746845
CCDC136	CCDC136	2.62887	0.000269515	0.380392	0.0563265	52	4	57.86	52			0.998867	73544	0.0549761
SH3GL1	SH3GL1	2.68383	9.88679e-05	0.372602	0.0769231	16	4	94.7143	15	YES	NO	0.998829	16110	0.102041
FBXW7	FBXW7	2.34017	0.000458897	0.427319	0.176343	64	4	137.113	63	NO	YES	0.999068	109300	0.0742247
KLHL36	KLHL36	2.50783	6.42963e-05	0.398752	0.171429	16	4	163.867	16			0.998951	23500	0.115502
ESR2	ESR2	2.1193	0.00236876	0.471853	0.0694169	199	3	84	198			0.999222	581232	0.0357857
ALYREF	ALYREF	2.22748	0.000141544	0.448938	0.42902	56	4	284	56			0.999146	64478	0.130377
SNRPB	SNRPB	2.12278	0.00186569	0.47108	0.191375	117	4	161.047	116			0.999219	529424	0.0664308
KIR3DL3	KIR3DL3	3.34157	9.2515e-06	0.299261	0.142857	7	5	42.1429	7			0.998372	2108	0.207214
USP47	USP47	2.35652	8.86941e-05	0.424354	0.216667	17	4	254.062	17			0.999057	22264	0.136746
PHLDB3	PHLDB3	2.54574	3.42506e-05	0.392813	0.379085	18	4	122.5	18			0.998925	12096	0.092327
ACTN1	ACTN1	2.18296	0.000541837	0.458094	0.199693	70	4	225.238	69			0.999177	203458	0.0981291
ACTN2	ACTN2	2.24904	0.000776478	0.444633	0.139535	50	4	191.023	49			0.999131	212892	0.0899342
ARHGEF4	ARHGEF4	2.61183	2.77444e-05	0.382874	0.0797721	32	4	92.5556	31			0.998879	9180	0.0816781
BAG4	BAG4	2.40278	0.000589291	0.416184	0.100251	61	4	99.2281	61			0.999024	150118	0.0591034
TCEAL2	TCEAL2	2.83861	4.5986e-06	0.352285	0.177778	12	4	81.8	12			0.998721	916	0.141986
ACTN4	ACTN4	2.18052	0.000332846	0.458606	0.264881	72	4	228.094	71			0.999179	145290	0.0993007
SVIL	SVIL	2.33809	2.45337e-05	0.4277	0.429587	43	4	251.868	43			0.999069	18000	0.133688
TM2D3	TM2D3	3.33043	1.18108e-05	0.300261	0	4	5	23.5	4			0.998379	744	0.255682
RHBDD1	RHBDD1	2.4233	0.00011691	0.41266	0.102564	14	4	163.923	14			0.99901	33046	0.0991474
RDH11	RDH11	2.392	0.000111545	0.41806	0.133333	6	4	500.333	6			0.999032	29560	0.284643
HJURP	HJURP	2.3367	0.000324767	0.427955	0.467949	44	4	123.8	44			0.99907	85904	0.0657979
CPT2	CPT2	2.93913	8.80595e-06	0.340237	0.2	5	5	95	5			0.998652	2290	0.261878
ZNF490	ZNF490	2.52452	7.86668e-05	0.396115	0.0714286	21	4	118	21			0.99894	34368	0.0864846
KIF1B	KIF1B	2.28348	0.00104542	0.437928	0.0511228	94	4	74.5109	94			0.999107	279338	0.0378748
MAPK6	MAPK6	2.27374	0.000875105	0.439804	0.0537084	78	4	78.1449	77			0.999114	156420	0.0387049
WNK1	WNK1	2.30783	0.000156384	0.433308	0.235736	43	4	154.919	42			0.999091	37886	0.0789057
NEDD4L	NEDD4L	2.2073	0.00144623	0.453041	0.144796	67	4	141.096	66			0.99916	230144	0.0634018
SLC35B2	SLC35B2	2.42504	0.000105193	0.412364	0.0641026	13	4	162.154	13			0.999009	36072	0.098353
ALMS1	ALMS1	2.31061	0.000175478	0.432786	0.196078	18	4	322.556	18			0.999089	50338	0.162959
AURKB	AURKB	2.03443	0.00404774	0.491537	0.111461	356	4	95.6697	355	YES	NO	0.999281	1081414	0.0389535
RANBP2	RANBP2	2.21252	0.000207417	0.451973	0.3395	53	4	271.383	52	NO	YES	0.999157	58344	0.12208
CARD19	CARD19	2.69009	0	0.371735	1	4	4	782.5	3			0.998825	0	0.748088
ADGRG3	ADGRG3	3.50574	8.66608e-07	0.285247	0.5	4	5	49.25	4			0.998257	226	0.339655
TEDC1	TEDC1	3.0087	7.37169e-06	0.33237	0	5	4	53.4	5			0.998603	1682	0.213878
ARFGAP1	ARFGAP1	2.36661	0.000113691	0.422546	0.103896	23	4	140.227	23			0.99905	30766	0.0775194
PRPF38A	PRPF38A	2.25148	7.9577e-05	0.444153	0.421922	38	4	265.054	38			0.99913	36986	0.12466
RPS13	RPS13	2.2233	3.45593e-05	0.449781	0.629975	106	4	210.618	106			0.999149	30168	0.0981443
UQCRQ	UQCRQ	2.85287	1.88664e-05	0.350524	0.166667	12	4	65.5	12			0.998711	3782	0.126953
RMDN2	RMDN2	2.95722	5.13382e-06	0.338156	0.285714	9	4	60.2857	9			0.998639	1190	0.189578
BCHE	BCHE	2.90574	9.21063e-06	0.344147	0.0444444	12	4	62.4	11			0.998675	2108	0.15297
ECSIT	ECSIT	2.49983	0.00028175	0.400028	0.116402	30	4	78.8214	30			0.998957	48716	0.0553546
RPS14	RPS14	2.18365	8.17576e-05	0.457948	0.548687	105	4	222.5	105			0.999177	60574	0.0986259
C1QBP	C1QBP	2.17635	0.00211554	0.459485	0.189575	101	4	184.871	100			0.999182	574900	0.0810033
RPS15	RPS15	2.2393	3.30277e-05	0.446567	0.647887	77	4	234.042	77			0.999138	21250	0.110086
N4BP3	N4BP3	2.38087	5.61184e-05	0.420015	0.217391	23	4	244.652	23			0.99904	35094	0.137218
TMEM42	TMEM42	2.83722	0.000329403	0.352458	0.104839	32	5	46.375	32			0.998722	63378	0.0879762
PRDX1	PRDX1	2.23374	0.00015455	0.44768	0.262745	56	4	290.431	55			0.999142	68128	0.134139
ACTA2	ACTA2	2.35374	0.000445913	0.424856	0.229064	29	4	192.621	29			0.999059	82728	0.104364
EIF3A	EIF3A	2.23791	6.14576e-05	0.446845	0.301974	44	4	276.571	44			0.999139	29518	0.127806
RMDN3	RMDN3	2.3593	0.000701308	0.423854	0.145161	36	4	154.062	36			0.999055	171652	0.0846863
SSX3	SSX3	2.8713	3.51124e-05	0.348274	0.0555556	9	4	63.6667	9			0.998699	5026	0.134904
NECAB1	NECAB1	2.86991	0.000103274	0.348443	0.0514706	18	4	42.4706	18			0.9987	15684	0.0885462
MYL12B	MYL12B	2.32417	0.000134789	0.43026	0.418972	25	4	400.217	25			0.999079	59000	0.206063
TTC1	TTC1	2.37739	3.92338e-05	0.420629	0.239766	22	4	178	22			0.999042	15128	0.0998022
ARNT	ARNT	2.45322	0.000240022	0.407628	0.250356	48	4	119.316	47	YES	YES	0.998989	55876	0.0765167
TBR1	TBR1	2.3687	1.4445e-05	0.422173	0.290909	11	4	331	11			0.999048	9300	0.181569
CTU2	CTU2	3.18261	8.57354e-06	0.314208	0	3	5	30.6667	3			0.998482	1040	0.340996
TUFM	TUFM	2.18226	0.000622434	0.45824	0.263784	58	4	282.895	58			0.999178	230392	0.123158
ADAM15	ADAM15	2.37948	6.92081e-05	0.42026	0.141667	19	4	173.375	19			0.999041	18812	0.0975155
FASN	FASN	2.18748	0.00054467	0.457147	0.248163	55	4	310.84	54			0.999174	192642	0.135789
RPS16	RPS16	2.17043	0.000113595	0.460737	0.52203	132	4	192.75	132			0.999186	73192	0.0851369
NDUFS3	NDUFS3	2.1927	0.00141902	0.45606	0.191781	85	4	159.149	84			0.999171	311992	0.0707013
RPS8	RPS8	2.18052	0.000660374	0.458606	0.4689	141	4	183.729	141			0.999179	180282	0.0821654
ADIPOQ	ADIPOQ	2.78435	0.00025504	0.359151	0.0580645	33	4	44.9677	32			0.998759	51532	0.0706921
PRR13	PRR13	2.74504	9.92125e-05	0.364293	0.133903	27	4	65.4815	27			0.998786	22754	0.0855633
PLD2	PLD2	2.34957	3.53044e-05	0.425611	0.274725	16	4	267.357	15			0.999061	12550	0.143278
RPS20	RPS20	2.19061	0.000117603	0.456494	0.499918	117	4	198.55	117			0.999172	59832	0.0893965
NDUFB5	NDUFB5	2.98713	1.15476e-05	0.334769	0.418182	11	5	34.8182	11			0.998618	2090	0.132547
UBE2N	UBE2N	2.25635	0.000291965	0.443194	0.134007	69	4	123.309	68			0.999126	74806	0.058915
SREK1IP1	SREK1IP1	2.80696	7.11808e-05	0.356258	0.116667	16	4	54.0625	16			0.998743	10334	0.0881332
PNMA1	PNMA1	2.27896	0.000719673	0.438797	0.0575397	65	4	79.3438	65			0.999111	184166	0.0394516
PYGM	PYGM	2.6567	0.000284549	0.376407	0.0344828	31	4	50.0333	31			0.998848	45372	0.0499664
CHCHD3	CHCHD3	2.14052	0.000727495	0.467176	0.147012	63	4	215.645	63			0.999207	343676	0.0894355
NOL6	NOL6	2.40278	1.34132e-05	0.416184	0.549407	24	4	394.609	24			0.999024	10738	0.228072
FOXM1	FOXM1	2.51652	5.9778e-05	0.397374	0.17803	39	4	115.242	38			0.998945	19008	0.0807585
PPP1R9B	PPP1R9B	2.46609	3.40311e-05	0.405501	0.424615	27	4	233.808	27			0.99898	19528	0.150649
CGAS	CGAS	2.48765	2.6669e-07	0.401985	0.722222	11	4	496.111	10			0.998965	494	0.32468
PICK1	PICK1	2.18957	0.00188186	0.456712	0.0691076	117	4	75.3826	116			0.999173	422130	0.0340285
VCPIP1	VCPIP1	2.41635	0.00012513	0.413848	0.333333	13	4	256.2	13			0.999015	14462	0.151479
CDKN1C	CDKN1C	2.44313	1.15534e-05	0.409311	0.444444	14	4	222.9	13			0.998996	4150	0.138903
CLMN	CLMN	2.71583	2.96194e-06	0.368212	0.333333	4	4	261.75	4			0.998807	702	0.286105
K7EK94	K7EK94	3.12278	2.9461e-07	0.320227	0.333333	3	5	68.6667	3			0.998524	126	0.39961
VDAC3	VDAC3	2.23687	5.06134e-05	0.447053	0.356061	33	3	282.788	33			0.99914	27310	0.130906
APOA4	APOA4	3.048	1.18158e-06	0.328084	0.333333	5	5	78.6667	4			0.998576	336	0.383987
UBE2J1	UBE2J1	2.36139	0.00107077	0.423479	0.105376	32	4	120.548	32			0.999053	245642	0.06653
CACYBP	CACYBP	2.28	7.03746e-05	0.438596	0.258824	40	4	240.943	39			0.99911	33616	0.117304
LCE3D	LCE3D	2.76557	0.000144908	0.36159	0.33551	50	4	67.12	50			0.998772	40696	0.096241
STOML2	STOML2	2.2487	0.000231679	0.444702	0.189916	36	4	239.943	36			0.999132	85392	0.112689
IGF2BP1	IGF2BP1	2.25078	8.71724e-05	0.44429	0.345902	65	4	254.148	64			0.99913	62178	0.120506
ATAD3B	ATAD3B	2.29809	0.000149789	0.435145	0.276353	28	4	334.222	28			0.999097	46522	0.166427
ERBB3	ERBB3	2.28209	0.000445621	0.438195	0.173377	71	4	101.054	70	YES	NO	0.999108	110156	0.0502988
RPS4Y2	RPS4Y2	2.54435	1.03819e-07	0.393028	0.80303	12	4	510.833	12			0.998926	592	0.371786
MUC1	MUC1	2.40591	0.00148597	0.415643	0.0638298	54	4	80.375	53			0.999022	282610	0.0484933
SLC6A15	SLC6A15	2.42643	0.000149459	0.412127	0.225	16	4	158.688	16			0.999008	37784	0.0962356
TXNDC5	TXNDC5	2.25461	0.000274319	0.443536	0.157197	35	4	207.788	34			0.999128	124008	0.097956
SGO2	SGO2	2.80417	5.64532e-06	0.356611	0.107143	8	4	102.375	8			0.998745	1386	0.142682
UBE2V1	UBE2V1	2.35061	8.18212e-05	0.425422	0.170115	35	4	156.967	34			0.999061	27544	0.0849666
PRUNE2	PRUNE2	2.5447	9.3099e-06	0.392974	0.345455	11	4	196.909	11			0.998926	5808	0.147941
PDIA6	PDIA6	2.23583	0.000203302	0.447262	0.269512	43	4	286.78	42			0.999141	88426	0.132707
FAXDC2	FAXDC2	2.61739	0.000357321	0.38206	0.125	33	4	66.8182	33			0.998875	81138	0.0606887
VCP	VCP	2.03687	0.0032653	0.490949	0.133284	234	3	128	233			0.999279	885014	0.0498442
H2AC1	H2AC1	2.31548	1.02575e-06	0.431876	0.690909	13	4	505.909	12			0.999085	1334	0.25551
MRPS18B	MRPS18B	2.41252	0.000174461	0.414504	0.233333	16	4	296.312	16			0.999018	31210	0.175015
TEX35	TEX35	2.78783	9.84922e-05	0.358702	0.0571429	15	4	63.2	15			0.998757	15724	0.0976116
DDX51	DDX51	2.48383	1.19873e-06	0.402605	0.575758	12	4	464.333	12			0.998968	1112	0.3023
BLOC1S2	BLOC1S2	2.90783	3.00163e-05	0.3439	0.106061	13	5	45.0833	13			0.998673	4540	0.119973
ERBIN	ERBIN	2.28348	4.55558e-05	0.437928	0.355731	25	4	337.565	24			0.999107	35186	0.164725
BRF1	BRF1	2.3513	8.29085e-06	0.425296	0.444444	10	4	558	10			0.99906	4280	0.296749
CTNNB1	CTNNB1	2.05774	0.00309726	0.48597	0.131277	228	4	128.084	227	YES	NO	0.999264	792402	0.050584
FAM98A	FAM98A	2.27513	2.15921e-05	0.439535	0.490028	28	4	324.222	28			0.999113	16594	0.155951
RHOT2	RHOT2	2.28522	9.52331e-05	0.437595	0.285714	18	4	450.133	17			0.999106	49846	0.220124
PIWIL2	PIWIL2	2.59861	1.76774e-05	0.384821	0.30303	14	4	188.667	13			0.998888	8648	0.151539
ARFIP2	ARFIP2	2.59757	0.000298573	0.384976	0.0987903	37	4	63.1875	36			0.998889	49700	0.0550556
RPLP1	RPLP1	2.20313	0.000315023	0.4539	0.454747	85	4	228.887	85			0.999163	130112	0.103458
ALB	ALB	2.24383	0.000122556	0.445667	0.218462	28	4	297.769	27			0.999135	44338	0.138286
RPLP2	RPLP2	2.22157	5.98573e-05	0.450133	0.591597	94	4	229.318	93			0.999151	40354	0.105676
RGS19	RGS19	2.34748	0.000124576	0.425989	0.181287	22	4	171.105	22			0.999063	36464	0.0911589
PCLO	PCLO	2.49565	7.74371e-08	0.400697	0.733333	6	4	700.333	6			0.99896	194	0.463797
ASB7	ASB7	2.57565	1.93429e-05	0.388251	0.0666667	6	4	315.667	6			0.998904	5068	0.243808
FAM134C	FAM134C	3.04765	4.3911e-06	0.328121	0.3	5	4	45.6	5			0.998576	908	0.244324
BAG2	BAG2	2.16765	0.000861328	0.461329	0.170431	99	4	193.317	98			0.999188	325554	0.0834702
TUBB	TUBB	2.14713	0.000703	0.465738	0.199957	113	4	167.876	112			0.999202	244758	0.0712763
ASB13	ASB13	2.70852	9.90623e-05	0.369205	0.0869565	23	4	69.087	23			0.998812	20684	0.0791604
Q9H8J7	Q9H8J7	3.03096	6.68662e-07	0.329929	0.533333	6	5	84.1667	6			0.998588	264	0.284746
NR5A1	NR5A1	2.6087	4.38398e-05	0.383333	0.15	18	4	123.062	18			0.998881	11668	0.106461
LGALS13	LGALS13	3.01322	1.57456e-06	0.331871	0	5	5	102.8	5			0.9986	732	0.357193
VKORC1L1	VKORC1L1	2.42191	0.000213884	0.412897	0.0514706	17	4	131.941	17			0.999011	57526	0.0797886
VIM	VIM	2.08383	0.00267772	0.479886	0.127942	168	4	151.224	167			0.999246	852424	0.0606809
P4HB	P4HB	2.12939	0.00224933	0.469618	0.136546	88	4	193.964	87			0.999215	687514	0.0800134
TNS4	TNS4	2.34261	0.000278051	0.426875	0.134058	25	4	140.208	25			0.999066	52488	0.0744506
UFSP1	UFSP1	2.58435	8.05588e-05	0.386945	0.122807	19	4	92.0526	19			0.998898	21312	0.0759703
SARS1	SARS1	2.39861	6.17487e-05	0.416908	0.142857	16	4	276.071	15			0.999027	19564	0.159691
NEB	NEB	2.76278	1.99526e-05	0.361954	0.0897436	14	4	75.3077	14			0.998774	4350	0.101215
RPLP0	RPLP0	2.18678	9.16324e-05	0.457293	0.53513	123	4	210.398	123			0.999175	67058	0.0941379
TPM3	TPM3	2.17426	0.000663179	0.459926	0.174648	79	4	200.69	78	NO	YES	0.999183	239182	0.0867601
PPP1R12C	PPP1R12C	2.40348	0.000164768	0.416064	0.277056	23	4	219.909	23			0.999024	29562	0.127998
ENO1	ENO1	2.18261	0.000745617	0.458167	0.221049	79	4	193.292	78			0.999178	176256	0.0847649
PRPS1	PRPS1	2.24174	0.000482978	0.446082	0.115207	67	4	116.175	66			0.999136	156082	0.0548177
H2AC11|H2AC13|H2AC15|H2AC16|H2AC17	H2AC11|H2AC13|H2AC15|H2AC16|H2AC17	2.33357	9.31642e-05	0.428529	0.363415	43	4	242.78	42			0.999073	48660	0.127485
C1QL4	C1QL4	3.00313	3.4131e-05	0.332986	0.0833333	9	4	44.5556	9			0.998607	5006	0.15587
GEMIN8	GEMIN8	2.91513	4.32071e-06	0.343038	0.638889	11	4	63.8889	11			0.998668	1208	0.168724
PRPSAP1	PRPSAP1	2.36626	4.95038e-05	0.422608	0.339921	25	4	180.261	24			0.99905	21404	0.0990205
PRPS2	PRPS2	2.27896	8.06833e-05	0.438797	0.245014	28	4	183.815	28			0.999111	43302	0.0894116
BLZF1	BLZF1	2.54157	0.000213208	0.393458	0.117647	55	4	75.1765	55			0.998928	67978	0.0581108
PRPSAP2	PRPSAP2	2.39548	1.52169e-05	0.417453	0.444444	20	4	186.056	20			0.99903	10920	0.106806
ALPP	ALPP	2.42365	0.000467839	0.4126	0.320565	33	4	198.219	33			0.99901	171202	0.119842
GEMIN6	GEMIN6	2.44626	4.30645e-05	0.408787	0.461538	16	4	161.929	15			0.998994	15266	0.101224
DNAJC10	DNAJC10	2.25774	5.20345e-05	0.442921	0.270968	31	4	326.355	31			0.999125	36274	0.154217
PCDH7	PCDH7	2.58609	0.000133775	0.386685	0.108333	16	4	132.312	16			0.998897	23554	0.107894
POU2AF1	POU2AF1	2.86643	3.01097e-05	0.348865	0.141667	16	4	55.8125	16	YES	NO	0.998702	6872	0.110903
DDX4	DDX4	2.56278	1.38778e-07	0.390201	0.4	6	4	623	6	YES	NO	0.998913	680	0.465844
HSP90AA1	HSP90AA1	2.05009	0.0042204	0.487784	0.106357	251	4	108.324	250			0.99927	1165076	0.0429667
TXNRD3	TXNRD3	2.73704	2.49244e-06	0.365358	0	4	4	439	3			0.998792	1528	0.506358
KLF11	KLF11	2.49322	0.00107678	0.401088	0.0468927	62	4	57.25	61			0.998962	291308	0.0407964
TFPT	TFPT	2.57878	0.000177675	0.38778	0.204433	34	4	72.8276	33			0.998902	32906	0.0596665
TSC1	TSC1	2.16174	0.00116186	0.462591	0.107448	97	4	105.549	96	NO	YES	0.999192	343460	0.0454664
DDX20	DDX20	2.23861	0.000246442	0.446706	0.28223	46	4	230.119	45			0.999139	102434	0.106833
SKP2	SKP2	2.31652	0.00016903	0.431682	0.221092	61	4	145.213	60			0.999084	52720	0.0749292
FAM83A	FAM83A	2.46296	8.2268e-05	0.406016	0.105263	22	4	121.55	21			0.998983	27154	0.0782721
PRKCB	PRKCB	2.35861	0.000125899	0.423979	0.0889796	52	4	89.84	51	NO	YES	0.999055	34586	0.0499499
PLAA	PLAA	2.38574	1.4651e-05	0.419157	0.321429	12	4	410.375	11			0.999036	9620	0.230407
SIRT1	SIRT1	2.26713	0.000350515	0.441086	0.243194	71	4	155.017	70			0.999119	98406	0.0752427
ATP5F1C	ATP5F1C	2.21739	0.000583206	0.45098	0.249462	31	4	350.065	31			0.999153	144994	0.157516
PIGU	PIGU	2.43896	9.52257e-05	0.410011	0.145455	11	4	175.545	11			0.998999	31104	0.108809
TMEM208	TMEM208	2.93809	4.06802e-05	0.340358	0.12381	15	4	47.3333	15			0.998652	10208	0.143731
MTUS2	MTUS2	2.34017	0.0010923	0.427319	0.0558419	101	4	67.701	100			0.999068	313172	0.0375221
SLC16A2	SLC16A2	2.97322	3.4779e-05	0.336336	0.133333	15	5	40.8667	15			0.998628	6842	0.144484
ATP5F1A	ATP5F1A	2.1753	0.000498186	0.459706	0.230179	71	4	235.551	70			0.999183	204650	0.102103
HNRNPA2B1	HNRNPA2B1	2.14643	0.000231267	0.465889	0.368223	128	4	210.748	127	YES	NO	0.999203	128810	0.0896799
SFPQ	SFPQ	2.1913	0.000272054	0.456349	0.323103	82	4	234.174	81	NO	YES	0.999172	124610	0.103199
CPM	CPM	2.5287	2.31527e-06	0.395461	0.638095	16	4	291.2	16			0.998937	2348	0.210509
VDAC2	VDAC2	2.1607	0.000715145	0.462814	0.210145	75	4	214.145	75			0.999193	249306	0.0913198
MDH2	MDH2	2.28696	5.54658e-05	0.437262	0.292339	34	4	237.656	33			0.999105	33142	0.116727
SLC35E3	SLC35E3	2.95061	2.23518e-05	0.338913	0.230769	13	4	47.3846	13			0.998644	5332	0.139097
KCNK5	KCNK5	2.32939	0.000300522	0.429297	0.0879121	14	4	216	14			0.999076	89904	0.11265
LRPPRC	LRPPRC	2.1833	0.000274313	0.458021	0.220715	70	4	237.448	70			0.999177	138180	0.10387
CISD2	CISD2	2.38087	0.000833259	0.420015	0.0584677	34	4	90.4062	33			0.99904	166532	0.0515589
RPS19	RPS19	2.13983	0.000321911	0.467328	0.404797	135	4	182.333	135			0.999207	162538	0.0776217
GNAI3	GNAI3	2.29913	0.000225188	0.434947	0.300493	39	4	241.172	38			0.999097	54304	0.120672
BZW2	BZW2	2.46574	1.049e-05	0.405558	0.190476	7	4	324.429	7			0.998981	5692	0.208452
MAPRE3	MAPRE3	2.63896	0.000183497	0.378938	0.166667	29	4	78.5	29			0.99886	34568	0.0740173
MAP3K14	MAP3K14	2.30678	0.000133967	0.433504	0.29802	108	4	114.752	107	YES	NO	0.999091	50614	0.0602007
KRT18	KRT18	2.21878	0.000369689	0.450698	0.150635	64	4	137.724	64			0.999152	111994	0.0626147
FOXD3	FOXD3	3.13843	1.52444e-06	0.31863	0.133333	8	5	32.1667	7			0.998513	132	0.269774
RGS12	RGS12	2.47548	2.15547e-06	0.403962	0.533333	11	4	388.1	11			0.998974	928	0.248942
LMBR1	LMBR1	2.47235	3.95981e-05	0.404474	0	6	4	273.5	6			0.998976	12698	0.179041
CTBP2	CTBP2	2.23339	0.000437568	0.44775	0.142007	62	4	166.429	61			0.999142	129670	0.0768796
XRCC6	XRCC6	2.104	0.00236016	0.475285	0.184416	178	4	150.845	177			0.999232	580434	0.062322
LIN28B	LIN28B	2.69078	1.60868e-07	0.371639	0.75	9	4	211.75	9			0.998824	210	0.201859
H2BU1	H2BU1	2.30922	4.61755e-06	0.433047	0.435897	13	4	519.385	13			0.99909	3746	0.260435
PKM	PKM	2.14504	0.000244665	0.466191	0.214701	68	4	242.903	67			0.999204	126234	0.100999
MTHFD1	MTHFD1	2.30052	1.98775e-05	0.434684	0.2849	31	4	330.778	30			0.999096	12432	0.165389
SLC30A8	SLC30A8	2.82852	0.000250266	0.353542	0.134615	42	4	39.95	41			0.998728	51028	0.074812
MPP6	MPP6	2.45009	1.09427e-05	0.408149	0.133333	6	4	364.167	6			0.998992	5040	0.226725
SPICE1	SPICE1	2.272	0.000358687	0.440141	0.138607	60	4	109.528	60			0.999115	90540	0.0532633
TXN	TXN	2.20487	0.000248095	0.453542	0.16844	53	4	214.354	52			0.999162	99036	0.095514
ABHD15	ABHD15	2.69217	5.7232e-06	0.371447	0.166667	4	4	258	4			0.998823	2342	0.270483
CDC37	CDC37	2.13183	0.00223686	0.469081	0.0909558	162	4	100.293	161			0.999213	586944	0.0425661
RFT1	RFT1	2.78574	0.000113398	0.358971	0.0333333	16	4	63.375	16			0.998758	23432	0.0979492
VDAC1	VDAC1	2.19096	0.000214084	0.456422	0.270756	71	3	211.661	70			0.999172	86984	0.09349
SLC35F6	SLC35F6	2.39026	0.000278204	0.418364	0.0916667	16	4	162.812	16			0.999033	67290	0.0931232
MYL12A	MYL12A	2.2967	1.54424e-05	0.435408	0.35	26	4	290.84	26			0.999098	12652	0.144194
ATM	ATM	2.26191	0.000479237	0.442104	0.174118	58	4	126	57	NO	YES	0.999122	104812	0.0608023
TBRG4	TBRG4	2.27026	0.000253139	0.440478	0.161905	21	4	253	21			0.999117	80966	0.121624
TSPAN4	TSPAN4	2.80835	0.000113653	0.356081	0.425806	31	5	77.5484	31			0.998742	21120	0.128285
C19ORF25	C19ORF25	2.85704	7.71818e-05	0.350012	0.0380952	15	4	49.2	15			0.998709	11972	0.0928254
TARDBP	TARDBP	2.09322	0.00140846	0.477733	0.228153	141	4	171.033	140			0.99924	474616	0.0688195
HNRNPM	HNRNPM	2.15339	0.000271692	0.464384	0.307875	115	4	208.867	115			0.999198	146038	0.089523
NIT1	NIT1	2.47235	6.54819e-05	0.404474	0.333333	11	4	216.222	10			0.998976	14906	0.140861
PDS5B	PDS5B	2.29983	7.68987e-05	0.434815	0.352381	18	4	458.933	17	NO	YES	0.999096	34570	0.227646
HNRNPK	HNRNPK	2.10017	0.00134307	0.476151	0.265774	139	4	196.882	138			0.999235	506708	0.0796416
RBMX	RBMX	2.20696	0.000500476	0.453113	0.375926	93	4	209.235	92			0.999161	188240	0.0946707
CCDC25	CCDC25	2.55304	1.15831e-05	0.391689	0.285714	8	4	465.375	8			0.99892	8642	0.344955
PDS5A	PDS5A	2.22122	0.000178196	0.450204	0.278409	36	4	272.727	35			0.999151	75916	0.123183
HOXD4	HOXD4	3.09461	7.80401e-07	0.323143	0	3	5	64.3333	3			0.998543	222	0.366089
RBM25	RBM25	2.21287	0.000157481	0.451902	0.349503	65	4	217.78	64			0.999157	64230	0.0983648
CCN4	CCN4	3.02157	5.31029e-07	0.330954	0	3	5	132	3			0.998594	330	0.462898
GALNT11	GALNT11	3.17878	1.38738e-05	0.314586	0	5	5	34	5			0.998485	1648	0.226027
MACIR	MACIR	2.58817	1.66097e-05	0.386373	0.0714286	8	4	182.75	8			0.998896	5890	0.1458
KHSRP	KHSRP	2.24661	2.80444e-05	0.445115	0.358464	40	4	371.026	40			0.999133	20912	0.173215
SPDEF	SPDEF	2.54504	0.000224739	0.392921	0.0632411	24	4	142.478	24			0.998926	53738	0.10696
LUC7L3	LUC7L3	2.29043	8.57975e-06	0.436598	0.485507	25	4	477.583	25			0.999103	6826	0.234109
DTX1	DTX1	2.47026	3.01127e-06	0.404816	0.222222	12	4	230.444	11	NO	YES	0.998978	698	0.148962
RAB6A	RAB6A	2.30678	0.000242573	0.433504	0.202899	28	4	207.708	27			0.999091	42016	0.10518
PNPLA5	PNPLA5	2.57983	3.92778e-06	0.387623	0.666667	7	4	570	7			0.998901	1538	0.441408
LPIN1	LPIN1	2.44	1.25969e-05	0.409836	0.2	15	4	234.733	15			0.998999	9344	0.143926
SAFB	SAFB	2.26957	5.77254e-05	0.440613	0.414773	38	4	341.879	38			0.999117	33778	0.163971
CEP57	CEP57	2.2887	0.000403658	0.43693	0.110956	69	4	101.379	68			0.999104	115462	0.0509137
POMP	POMP	2.3993	0.000137279	0.416787	0.186813	16	4	187.357	16			0.999027	22208	0.108175
ZRANB2	ZRANB2	2.45113	1.28757e-05	0.407975	0.389706	22	4	279.647	21			0.998991	5620	0.173765
NKAPD1	NKAPD1	2.63617	9.43649e-05	0.379338	0.139601	27	4	70.2963	27			0.998862	18132	0.0665613
PEX1	PEX1	2.37774	7.95258e-05	0.420568	0.0980392	18	4	173.167	18			0.999042	21416	0.096671
AMZ2	AMZ2	2.50817	9.97951e-05	0.398696	0	3	4	483.667	3			0.998951	16282	0.334953
PYGB	PYGB	2.35687	7.5996e-05	0.424292	0.32381	16	4	276.8	16			0.999056	23412	0.149829
LACC1	LACC1	2.72383	4.37749e-05	0.367131	0.106061	12	4	94.5	12			0.998801	8158	0.106095
CPLX1	CPLX1	3.04626	2.6036e-06	0.328271	0	5	5	84.3333	4			0.998577	560	0.34153
GYS2	GYS2	2.55826	1.40977e-05	0.390891	0.4	6	4	386.5	6			0.998916	5000	0.287361
NKAPL	NKAPL	2.65322	2.17579e-05	0.376901	0.127273	11	4	171.182	11			0.99885	9490	0.160197
CAND1	CAND1	2.06957	0.00249596	0.483193	0.137928	329	4	94.5597	329			0.999256	703172	0.0401174
RPL36	RPL36	2.23026	5.32067e-05	0.448378	0.586991	90	4	221.125	90			0.999144	36496	0.10362
ESRP1	ESRP1	2.38365	0.000167751	0.419524	0.150794	29	4	186.071	29			0.999038	57098	0.105363
PABPC1	PABPC1	2.13843	0.000724599	0.467632	0.282135	164	4	183.493	163	YES	YES	0.999208	254504	0.0782485
PRPF40A	PRPF40A	2.13809	0.00142899	0.467708	0.172344	115	4	157.181	114			0.999209	423344	0.0660702
CALML5	CALML5	2.38261	0.000722363	0.419708	0.297348	33	4	128.182	33			0.999039	117666	0.0728306
HNRNPL	HNRNPL	2.19061	0.000197681	0.456494	0.364423	108	4	205.785	107			0.999172	93546	0.0915006
HNRNPC	HNRNPC	2.11026	0.000724653	0.473875	0.273778	148	4	185.413	147			0.999228	322770	0.0759266
SLC30A4	SLC30A4	2.85983	0.000129228	0.349672	0.0196078	18	4	40.5556	18			0.998707	20874	0.0863396
PPFIBP1	PPFIBP1	2.26643	2.50009e-05	0.441222	0.366667	26	4	311.2	26			0.999119	22620	0.148332
CUL1	CUL1	2.0793	0.00248532	0.48093	0.134203	312	4	95.6955	311			0.999249	650116	0.0405475
APOB	APOB	2.40974	0.000156206	0.414983	0.203463	25	4	211.864	25			0.99902	40324	0.125648
ATAD3C	ATAD3C	2.48835	1.10447e-05	0.401873	0.422222	10	4	510.4	10			0.998965	3578	0.335724
ELOVL4	ELOVL4	2.82609	0.000181961	0.353846	0.0904184	39	4	39.9231	39			0.99873	43484	0.0735169
GPR18	GPR18	3.24522	0	0.308146	1	4	5	34.5	4			0.998439	0	0.420732
CAMLG	CAMLG	2.40139	7.52664e-05	0.416425	0.186813	17	4	178.643	16			0.999025	26400	0.104302
HS6ST1	HS6ST1	2.65704	1.9948e-05	0.376358	0	4	4	281.75	4			0.998848	8394	0.272045
GEMIN4	GEMIN4	2.18991	0.000683711	0.456639	0.188537	54	4	226.462	54			0.999173	233296	0.0991079
FAM114A1	FAM114A1	2.43409	2.37268e-05	0.410832	0.2	6	4	303	6			0.999003	10594	0.185231
BRPF3	BRPF3	2.26435	0.000492713	0.441628	0.0669643	70	4	94.2812	69			0.999121	127160	0.0456108
RAB11B	RAB11B	2.29113	0.000141752	0.436466	0.131183	35	4	139.839	34			0.999102	42280	0.0693508
SSH2	SSH2	2.45774	1.30497e-06	0.406878	0.761905	17	4	311.8	16			0.998986	1882	0.195731
RAB11A	RAB11A	2.29739	0.000579004	0.435276	0.0857658	80	4	80.36	79			0.999098	130598	0.0412532
TMOD3	TMOD3	2.24243	7.44954e-05	0.445944	0.414103	41	4	286.725	41			0.999136	42900	0.13336
SMAD3	SMAD3	2.17148	0.00144489	0.460516	0.128509	117	4	113.167	116	NO	YES	0.999185	347630	0.0494564
PRR36	PRR36	3.20835	3.40444e-07	0.311687	0	3	5	40	3			0.998464	62	0.351351
KRTAP19-5	KRTAP19-5	2.54887	0.000278637	0.392331	0.149388	50	4	71.54	50			0.998923	74674	0.0559187
WDR75	WDR75	2.32487	3.40741e-06	0.430132	0.685714	17	4	525.667	17			0.999079	2130	0.269573
MGST3	MGST3	2.24278	0.00133323	0.445875	0.147561	43	4	135.049	42			0.999136	313998	0.0631136
SKA3	SKA3	2.38817	0.000276577	0.41873	0.092437	38	4	89	37			0.999035	57154	0.051198
P4HA3	P4HA3	2.82191	8.78534e-05	0.35437	0.119048	22	4	50.7619	22			0.998733	14120	0.0804519
HNF4A	HNF4A	2.74261	1.95272e-05	0.364616	0.228571	27	4	74.8571	26			0.998788	5310	0.0942185
SNRPD1	SNRPD1	2.22052	4.21263e-05	0.450345	0.495646	55	4	256.981	55			0.999151	24684	0.116757
ATR	ATR	2.30087	0.000158557	0.434618	0.34	33	4	240.96	32	NO	YES	0.999095	40990	0.12014
CRTAC1	CRTAC1	3.12243	5.32936e-06	0.320263	0.166667	5	5	34.5	5			0.998524	1092	0.278689
H4C7	H4C7	2.58887	0.000136423	0.386269	0.416667	9	4	490.111	9			0.998895	22826	0.390973
NRG1	NRG1	2.66261	0.00286085	0.375572	0.00769231	65	4	23.2308	65	NO	YES	0.998844	572992	0.0253638
SNRPE	SNRPE	2.2233	0.00018781	0.449781	0.396952	62	4	241.906	61			0.999149	69432	0.110208
LIMD2	LIMD2	2.5767	8.65877e-08	0.388094	0.619048	7	4	647.714	7			0.998904	500	0.499009
DSE	DSE	2.66574	3.87913e-05	0.37513	0	7	4	153.286	7			0.998842	12050	0.154135
ZNRD2	ZNRD2	2.29357	0.000293036	0.436002	0.152381	23	4	201.667	22			0.9991	53162	0.0995906
YPEL3	YPEL3	2.62296	0.000441532	0.381249	0.125926	55	4	59.4	55			0.998871	89070	0.056128
FAM83D	FAM83D	2.31583	2.77069e-05	0.431811	0.341667	17	4	298.938	17			0.999085	14794	0.15179
GPKOW	GPKOW	2.31443	0.000141602	0.432071	0.140152	36	4	125.061	36			0.999086	46728	0.0641355
MBD4	MBD4	2.29357	2.54502e-05	0.436002	0.285714	14	4	303.143	14			0.9991	12096	0.149149
PARK2	PARK2	1.91339	0.0126736	0.522632	0.0621904	555	3	75.1685	554			0.999365	2860410	0.0291789
SLC38A10	SLC38A10	3.44835	2.88772e-05	0.289994	0	4	5	43.5	4			0.998297	2844	0.277778
PRDM16	PRDM16	2.79096	6.54321e-05	0.3583	0.0653595	19	4	63.2778	19	YES	NO	0.998755	12138	0.0942282
ANKRD35	ANKRD35	2.56313	2.50221e-05	0.390148	0.305556	9	4	311.667	9			0.998913	8128	0.234698
CPNE8	CPNE8	2.41078	5.09491e-05	0.414803	0.181818	12	4	255.583	12			0.999019	15556	0.149493
GAD1	GAD1	2.62226	1.9354e-05	0.38135	0.190476	9	4	242.571	8			0.998872	10536	0.213593
DHX16	DHX16	2.32174	8.54999e-05	0.430712	0.339181	21	4	323.421	21			0.999081	25244	0.165973
F5H357	F5H357	2.8567	9.6654e-06	0.350055	0.121212	12	4	72.1667	12			0.998709	3678	0.128194
S100B	S100B	2.58817	0.000273646	0.386373	0.0942029	26	4	88.375	25			0.998896	53094	0.0751349
JADE1	JADE1	2.52696	0.000109732	0.395733	0.232258	32	4	89.0323	32			0.998938	26614	0.0654893
TOP1MT	TOP1MT	2.53217	2.17608e-06	0.394918	0.436364	11	4	504.818	11			0.998935	2036	0.359236
DYNC2H1	DYNC2H1	2.31687	9.48413e-06	0.431617	0.436364	11	4	614	11			0.999084	3492	0.310886
KAT7	KAT7	2.2473	0.000283054	0.444978	0.217054	46	4	191.86	46	YES	NO	0.999133	100026	0.0899377
BNIP3	BNIP3	2.32035	0.000975402	0.43097	0.131907	36	4	114.765	35			0.999082	197034	0.0595875
PIH1D2	PIH1D2	2.46748	0.000287653	0.405272	0.0967283	38	4	80.4211	38			0.99898	61256	0.0527872
C10ORF55	C10ORF55	2.77565	3.79265e-05	0.360276	0.257895	20	4	69.7	20			0.998765	9114	0.0960055
FAM200A	FAM200A	2.61217	0	0.382823	1	4	4	778.75	4			0.998879	0	0.639893
PRKDC	PRKDC	2.15617	0.000686629	0.463784	0.250439	111	4	215.073	110			0.999196	269746	0.0921828
MYO5C	MYO5C	2.31861	0.000168656	0.431293	0.333938	63	4	123.621	62			0.999083	50644	0.064689
TNPO2	TNPO2	2.32313	0.0002115	0.430454	0.0869565	24	4	163.652	24			0.99908	60778	0.0848571
PLEKHG2	PLEKHG2	2.64209	3.97129e-06	0.378489	0.107143	10	4	176.5	10			0.998858	1706	0.164948
RAI14	RAI14	2.35652	4.68499e-05	0.424354	0.396051	42	4	251.738	42			0.999057	38866	0.137562
NUFIP2	NUFIP2	2.14504	0.00385853	0.466191	0.168917	112	4	131.75	112			0.999204	961676	0.0559014
PPARGC1A	PPARGC1A	2.32487	0.000424168	0.430132	0.185383	38	4	126.176	38			0.999079	98224	0.0655685
KRTAP4-1	KRTAP4-1	2.92904	5.29654e-06	0.341408	0.360294	17	5	72.2941	17			0.998659	2976	0.183338
ADCK5	ADCK5	2.8633	0.000120061	0.349247	0.0571429	17	4	52.9333	16			0.998704	20688	0.111631
INPP5K	INPP5K	2.59235	3.26012e-05	0.385751	0.0454545	12	4	120.083	12			0.998893	9016	0.1
TSPYL1	TSPYL1	2.29843	3.64533e-05	0.435079	0.24359	14	4	298.692	14			0.999097	16440	0.148453
FAM161B	FAM161B	2.37878	0.000463759	0.420383	0.0863787	43	4	119.093	43			0.999041	134740	0.0675752
KCTD4	KCTD4	2.9687	2.22967e-06	0.336848	0	7	4	66.6	6			0.998631	604	0.228571
TGFBR1	TGFBR1	2.24591	0.000363233	0.445253	0.104822	62	4	104.87	61	NO	YES	0.999134	78658	0.049511
HMGN1	HMGN1	2.48522	9.1019e-05	0.402379	0.258065	32	4	129.935	32			0.998967	27240	0.0866384
RBMXL2	RBMXL2	2.48348	2.61149e-06	0.402661	0.264706	18	4	430.118	18			0.998968	6466	0.282044
GORAB	GORAB	2.64313	0.0001536	0.378339	0.0428571	23	4	72.4762	22			0.998857	36822	0.0697427
GBA3	GBA3	2.57113	3.27766e-06	0.388934	0.166667	4	4	618	4			0.998907	3052	0.472095
ILF3	ILF3	2.09843	0.000712137	0.476546	0.309551	175	4	167.748	174			0.999236	329726	0.0689755
AGO4	AGO4	2.53878	3.93842e-06	0.39389	0.333333	11	4	270.778	11			0.99893	1874	0.199689
HDX	HDX	2.89183	2.1051e-05	0.345802	0.0833333	9	4	63.4444	9			0.998684	3710	0.150452
SEC31B	SEC31B	2.62296	0	0.381249	1	3	4	847.667	3			0.998871	0	0.709939
NCOA1	NCOA1	2.40174	0.000392972	0.416365	0.184146	48	4	105.049	48			0.999025	105350	0.061432
NLN	NLN	2.344	2.01895e-06	0.426621	0.535714	10	4	548.5	9			0.999065	1594	0.290365
NR1H4	NR1H4	2.68035	1.07152e-05	0.373086	0.345455	15	4	136	14			0.998831	3428	0.135503
ANKRD2	ANKRD2	2.84765	4.64966e-06	0.351166	0.2	6	4	115	6			0.998715	1036	0.205496
NCOA2	NCOA2	2.46817	0.000235911	0.405158	0.249462	39	4	108.613	38	YES	NO	0.998979	64748	0.0707406
TTC23	TTC23	2.504	0.000487301	0.399361	0.123016	64	4	74.2031	64			0.998954	131674	0.0541682
PRICKLE4	PRICKLE4	3.00696	6.30511e-07	0.332562	0.4	6	4	103.667	6			0.998604	444	0.317485
GIPC1	GIPC1	2.46817	0.000236334	0.405158	0.1	27	4	139.333	26			0.998979	41414	0.0905537
PPOX	PPOX	2.4953	2.97498e-05	0.400753	0.333333	7	4	363.286	7			0.99896	7770	0.240333
PPARG	PPARG	2.49148	0.000137372	0.401368	0.200443	56	4	86.3488	55	NO	YES	0.998963	36612	0.0601153
PCED1A	PCED1A	2.82017	1.37645e-05	0.354588	0.25	9	4	109	9			0.998734	5192	0.177633
KIFAP3	KIFAP3	2.34713	2.41677e-05	0.426052	0.202614	18	4	211.778	18			0.999063	9206	0.112709
NFU1	NFU1	2.87548	1.72931e-05	0.347768	0.111111	9	4	70	9			0.998696	4910	0.152961
NRIP1	NRIP1	2.22817	0.000645375	0.448798	0.117949	48	4	213.725	47			0.999146	192394	0.0975571
MAP4K3	MAP4K3	2.95096	3.45776e-06	0.338873	0	6	5	88	6			0.998643	826	0.248571
NR2A1	NR2A1	2.92209	2.69656e-06	0.342221	0.2	10	4	59.4	10			0.998663	780	0.155526
NEMP1	NEMP1	2.94017	3.89939e-05	0.340116	0.032967	14	4	39.2143	14			0.998651	7610	0.121835
CSNK2A2	CSNK2A2	2.20104	0.000428594	0.45433	0.169937	92	4	140.525	91			0.999165	132992	0.063044
SREBF2	SREBF2	2.31826	0.000244298	0.431358	0.153846	30	4	141.115	29			0.999083	62498	0.0726254
MBOAT1	MBOAT1	2.87965	2.29922e-05	0.347264	0.10989	14	4	50.5	14			0.998693	3378	0.115007
TRIM26	TRIM26	2.29843	0.000113973	0.435079	0.121693	32	4	181.929	31			0.999097	34938	0.0913037
VEGFA	VEGFA	2.856	7.93337e-05	0.35014	0.0888889	13	4	62.2	12	YES	YES	0.998709	12054	0.129895
FAM110A	FAM110A	2.44626	0.000283932	0.408787	0.0676768	45	4	84.6667	45			0.998994	82990	0.0537284
JOSD2	JOSD2	2.448	0.000288771	0.408497	0.25	10	4	234.125	10			0.998993	32418	0.146708
NCOA3	NCOA3	2.29704	0.000700511	0.435342	0.202429	45	4	148.564	45	YES	NO	0.999098	140496	0.0744798
KLHL2	KLHL2	2.66087	1.84426e-05	0.375817	0.0659341	17	4	109.143	16			0.998845	5388	0.108426
TEKT2	TEKT2	2.696	3.3249e-06	0.37092	0.166667	5	4	271.25	5			0.998821	736	0.260337
KANK2	KANK2	2.28139	0.000997371	0.438329	0.121343	86	4	83.2381	85			0.999109	259394	0.0418043
ITIH4	ITIH4	2.53948	1.5565e-05	0.393782	0.285714	7	4	486.857	7			0.998929	8436	0.355317
PILRA	PILRA	3.06643	1.10018e-05	0.326112	0	8	5	26.3333	7			0.998563	908	0.174713
KTN1	KTN1	2.20626	0.000683263	0.453256	0.13705	43	4	208.405	43			0.999161	224788	0.0929124
NOL7	NOL7	2.53287	2.05497e-05	0.394809	0.212121	12	4	272.667	12			0.998934	11106	0.19922
POLR1C	POLR1C	2.17287	0.00110244	0.460221	0.101923	71	4	179.031	71			0.999184	329274	0.0771884
NANOS3	NANOS3	2.53739	1.66742e-05	0.394106	0.288889	10	4	408.7	10			0.998931	8182	0.295728
ZFAT	ZFAT	2.5593	2.66341e-06	0.390731	0.333333	3	4	593	3			0.998916	994	0.438363
TMX2	TMX2	2.30122	0.00166217	0.434553	0.104429	66	4	67.4091	66			0.999095	332210	0.0345965
H2BS1	H2BS1	2.52591	4.61455e-06	0.395896	0.166667	9	4	447.556	9			0.998939	6062	0.315901
CD72	CD72	3.176	1.41e-05	0.314861	0.107143	8	5	45.375	8			0.998487	2360	0.208721
IQGAP3	IQGAP3	2.30261	0.000222244	0.43429	0.125616	30	4	188.759	30			0.999094	69832	0.0948623
RUVBL2	RUVBL2	2.14852	0.000475041	0.465436	0.238847	109	4	203.511	108			0.999201	227332	0.0861603
VPS36	VPS36	2.37217	5.23574e-06	0.421554	0.533333	7	4	648	7			0.999046	1694	0.354874
EXOC7	EXOC7	2.37809	0.00022368	0.420506	0.205128	28	4	107.704	28			0.999042	46766	0.0606706
PIH1D1	PIH1D1	2.32	0.000141951	0.431034	0.14367	47	4	122.395	46			0.999082	40404	0.0633432
RASL12	RASL12	2.55791	7.91142e-06	0.390944	0.388889	11	4	311	10			0.998917	4392	0.234363
ARNT2	ARNT2	2.5367	0.000164025	0.394214	0.125436	45	4	87.5	45			0.998931	46300	0.066605
CDH9	CDH9	2.58748	2.29642e-06	0.386477	0.333333	3	4	662.333	3			0.998896	3498	0.5296
GPNMB	GPNMB	2.65948	1.06893e-06	0.376014	0.333333	3	4	574	3			0.998846	578	0.516817
CNTRL	CNTRL	2.23478	0.000304847	0.447471	0.126427	69	4	104.75	69			0.999141	79108	0.0490173
POTEJ	POTEJ	2.55791	2.92946e-07	0.390944	0.722222	9	4	541.667	9			0.998917	516	0.404531
MTOR	MTOR	2.24661	0.000553278	0.445115	0.16492	60	4	154.944	59	YES	NO	0.999133	130062	0.0730094
ND1	ND1	2.91026	4.30175e-05	0.343612	0.141026	14	5	43.0769	14			0.998672	6132	0.113242
PRSS56	PRSS56	2.59548	2.10793e-08	0.385285	0.9	5	4	719.4	5			0.99889	98	0.571406
HOMER3	HOMER3	2.44696	0.000309497	0.408671	0.0780781	41	4	92.5135	40			0.998994	65760	0.0594282
ORC5	ORC5	2.3673	7.02646e-05	0.422421	0.330882	18	4	268.412	18			0.999049	18234	0.14722
EXTL3	EXTL3	2.592	4.54159e-05	0.385802	0.272727	11	4	164.545	11			0.998893	15088	0.13847
SPRED1	SPRED1	2.16313	0.00266539	0.462293	0.0596175	127	4	70.5669	127	NO	YES	0.999191	591558	0.0309942
YIPF6	YIPF6	2.8793	0.000404497	0.347306	0.0898551	46	4	37.5	46			0.998693	130550	0.0869565
SLC18A2	SLC18A2	3.12487	1.04782e-06	0.320013	0	3	5	57.3333	3			0.998522	208	0.373068
TMOD2	TMOD2	2.47548	4.79911e-05	0.403962	0.35	16	4	317.562	16			0.998974	15500	0.210544
STAB1	STAB1	2.69635	1.9925e-06	0.370872	0.333333	3	4	358.667	3			0.99882	450	0.347896
NAB2	NAB2	2.552	0.000151854	0.39185	0.192929	45	4	85.0222	45	NO	YES	0.998921	53642	0.0668064
RTN4IP1	RTN4IP1	3.01357	1.06118e-05	0.331833	0.047619	9	5	43.1429	8			0.9986	1268	0.170396
RRP9	RRP9	2.31722	1.38291e-05	0.431552	0.521053	21	4	407.9	21			0.999084	12582	0.207372
RPL3L	RPL3L	2.49391	1.01945e-06	0.400976	0.604396	14	4	415.714	14			0.998961	2094	0.282415
APPBP2	APPBP2	2.35965	0.000439284	0.423791	0.0473485	35	4	95.4848	35			0.999054	78810	0.0528702
AGBL3	AGBL3	2.67896	1.05653e-08	0.37328	0.666667	3	4	700.333	3			0.998832	56	0.65759
PTGIS	PTGIS	3.11617	0	0.320906	0	3	5	153	2			0.998528	0	0
NR1H3	NR1H3	2.68417	7.24612e-05	0.372554	0.142292	28	4	79.6957	27			0.998829	16726	0.0851895
RPSA	RPSA	2.15965	0.000313018	0.463038	0.413047	127	4	181.143	127			0.999194	127428	0.0785833
ZRANB1	ZRANB1	2.20243	0.00151475	0.454043	0.0547619	131	4	73.9143	131			0.999164	353656	0.0337488
MEX3B	MEX3B	2.4007	4.10539e-05	0.416546	0.257576	15	4	247	15			0.999026	13878	0.142431
THAP4	THAP4	2.6807	0.000364139	0.373037	0.0502646	30	4	61.0357	29			0.998831	75654	0.0667924
VTN	VTN	2.4313	0.0001455	0.411302	0.308333	18	4	355.938	17			0.999005	36396	0.217584
TMEM254	TMEM254	2.55096	0.000535241	0.39201	0.150538	31	4	77.2903	31			0.998921	104834	0.0593628
PRKN	PRKN	2.12035	0.00145956	0.471621	0.10488	158	3	98.7179	157	NO	YES	0.999221	418980	0.0416153
TMTC3	TMTC3	2.40626	0.000109955	0.415583	0.107143	8	4	300	8			0.999022	35436	0.175351
SYNPO2	SYNPO2	2.87165	8.57992e-06	0.348232	0.138889	9	4	87.2222	9			0.998698	1842	0.169488
ZNF622	ZNF622	2.36487	7.70573e-06	0.422856	0.308824	20	4	269.824	19			0.999051	4060	0.148222
UTP4	UTP4	2.29391	2.01794e-05	0.435936	0.498024	23	4	431.739	23			0.9991	16142	0.214135
PBX3	PBX3	2.78922	0.000138557	0.358524	0.0952381	21	4	45.9524	21			0.998756	23654	0.0714658
APOBEC3F	APOBEC3F	2.54191	8.95146e-05	0.393404	0.266667	8	4	335.333	7			0.998928	12332	0.240488
MEX3A	MEX3A	2.89252	9.65914e-08	0.345719	0.333333	3	4	188.333	3			0.998684	48	0.390041
HAGH	HAGH	2.54609	5.36086e-06	0.39276	0.333333	9	4	407.714	8			0.998925	3124	0.303146
CEP128	CEP128	2.21252	0.000696846	0.451973	0.123346	95	4	85.1333	95			0.999157	155316	0.0390111
SNX11	SNX11	3.02504	4.32509e-06	0.330574	0.2	7	4	51	6			0.998592	634	0.218103
GOLGA2	GOLGA2	2.07478	0.00390035	0.481978	0.0638199	171	4	83.118	170			0.999253	952804	0.033288
CLSTN1	CLSTN1	2.66922	0.000207303	0.374642	0.2	5	4	231.8	5			0.998839	31760	0.231169
ADGRF3	ADGRF3	2.63687	1.05653e-08	0.379238	0.666667	3	4	787.667	3			0.998862	56	0.684928
POF1B	POF1B	2.64209	0.000218833	0.378489	0.336957	24	4	66.1667	24			0.998858	43296	0.0626382
TCEAL1	TCEAL1	2.424	4.15425e-05	0.412541	0.2	17	4	160.75	17			0.99901	13428	0.0967038
PEX19	PEX19	2.39339	0.000738714	0.417817	0.0676923	31	4	97.8846	30			0.999031	92642	0.0567861
NAV2	NAV2	2.49913	3.6815e-06	0.400139	0.25	8	4	332.875	8			0.998957	2148	0.222343
LAPTM4B	LAPTM4B	2.85704	6.53304e-05	0.350012	0.0909091	13	4	53.5	13			0.998709	11138	0.105955
CDK5RAP2	CDK5RAP2	2.26783	0.000110077	0.440951	0.230769	28	4	268.577	28			0.999118	50816	0.128389
GALNT6	GALNT6	2.66296	6.17704e-06	0.375522	0	5	4	238.2	5			0.998844	1726	0.222097
CERS6	CERS6	2.4807	2.65757e-05	0.403113	0.333333	6	4	266.167	6			0.99897	7782	0.176627
CEP135	CEP135	2.25043	0.000265872	0.444359	0.186364	79	4	133.464	78			0.99913	86282	0.0631335
SLC15A2	SLC15A2	2.82122	1.82311e-05	0.354457	0.187135	19	4	69.2105	19			0.998734	7686	0.116143
CKAP4	CKAP4	2.21009	0.000290212	0.452471	0.239478	60	4	241.151	59			0.999158	147732	0.108618
SRSF8	SRSF8	2.47896	3.2016e-05	0.403396	0.437908	19	4	284.389	19			0.998972	14564	0.188425
NDC80	NDC80	2.54017	0.000182253	0.393674	0.142995	54	4	75.3696	53			0.998929	42484	0.0569789
CBWD1	CBWD1	2.87443	2.31539e-05	0.347894	0	10	4	51.5	10			0.998696	3328	0.115561
AARSD1	AARSD1	2.72104	4.26978e-05	0.367506	0.198413	30	4	61.25	30			0.998803	10230	0.0721445
SF3B2	SF3B2	2.19339	0.000141346	0.455915	0.359834	74	4	226.386	74			0.99917	77508	0.100348
TENT5B	TENT5B	2.37009	0.000336277	0.421925	0.0963455	43	4	92.5116	43			0.999047	87282	0.051411
TP53I3	TP53I3	3.1033	1.15475e-05	0.322237	0	5	5	37.6667	4			0.998537	2144	0.336391
LRCH3	LRCH3	2.42157	3.63876e-05	0.412956	0.338235	18	4	244.235	18			0.999011	13002	0.144414
SF3A1	SF3A1	2.19548	0.000330959	0.455482	0.291238	101	4	173.191	101			0.999169	124560	0.0775948
SF3A3	SF3A3	2.20765	0.000165343	0.45297	0.358442	59	4	213.304	59			0.99916	68854	0.0956009
KIF2C	KIF2C	2.26852	0.000119099	0.440816	0.240741	31	4	239.893	30			0.999118	40446	0.115167
RTN4RL2	RTN4RL2	2.608	4.12148e-06	0.383436	0.6	5	4	604.4	5			0.998882	1448	0.495246
MMTAG2	MMTAG2	2.18922	0.000474523	0.456784	0.238312	56	4	171.875	56			0.999173	145642	0.0755084
CTHRC1	CTHRC1	2.62817	2.79168e-06	0.380492	0.333333	3	4	626	3			0.998868	1628	0.539368
ADGRL1	ADGRL1	2.49983	5.56576e-05	0.400028	0.107143	8	4	258.75	8			0.998957	18712	0.175322
P2RY8	P2RY8	2.94713	2.55757e-05	0.339313	0	10	4	30.4	10	YES	NO	0.998646	3652	0.108889
NFKBID	NFKBID	2.57078	0.000192867	0.388987	0.125436	42	4	71.8095	42			0.998908	47060	0.0587822
RARA	RARA	2.31304	0.000463834	0.432331	0.202658	49	4	110.744	48	YES	NO	0.999087	101050	0.0569899
THRB	THRB	2.81704	1.36587e-05	0.354982	0.228571	20	4	68.0667	19			0.998736	3632	0.108002
BUB1	BUB1	2.54261	1.75002e-05	0.393297	0.12381	20	4	131.6	19			0.998927	6782	0.0940783
THSD7A	THSD7A	2.66748	5.50367e-05	0.374886	0	5	4	220.8	5			0.99884	11424	0.217409
MAEA	MAEA	2.36974	2.38556e-05	0.421987	0.466667	11	4	498.6	11			0.999047	4330	0.272608
RNF130	RNF130	2.44591	0.000164938	0.408845	0.179487	15	4	153.769	15			0.998994	31074	0.096202
SLC41A3	SLC41A3	2.85078	1.53284e-05	0.350781	0.0952381	7	4	83.2857	7			0.998713	3860	0.16638
LMO2	LMO2	2.43548	0.000862268	0.410597	0.103538	82	4	67	81	YES	NO	0.999002	181322	0.0430901
USP54	USP54	2.16939	0.000384131	0.460959	0.143707	51	4	149.49	51			0.999187	139960	0.063794
FADD	FADD	2.37391	8.95336e-05	0.421245	0.137566	33	4	107.786	32			0.999045	21090	0.0603104
AKAP8	AKAP8	2.384	9.23065e-06	0.419463	0.485294	23	4	388.118	23			0.999038	5156	0.216101
HMCES	HMCES	2.44104	1.84225e-06	0.409661	0.428571	10	4	315	9			0.998998	646	0.195167
KCNA3	KCNA3	3.02922	3.96577e-06	0.330118	0.3	7	5	44.8	6			0.998589	556	0.215459
HUS1	HUS1	2.41774	8.96196e-06	0.41361	0.285714	9	4	307.857	8			0.999014	6192	0.183406
U2AF2	U2AF2	2.18678	0.000320285	0.457293	0.322061	143	4	175.558	142			0.999175	133576	0.0784089
SF3B1	SF3B1	2.15687	0.000269738	0.463635	0.321721	116	4	203.738	116	YES	NO	0.999196	124626	0.0874787
MYO3B	MYO3B	2.55548	2.69883e-07	0.391316	0.533333	7	4	503.333	7			0.998918	506	0.374226
IL11	IL11	3.13287	3.46485e-06	0.319196	0.166667	4	5	37.75	4			0.998517	436	0.264184
PDE4DIP	PDE4DIP	2.37878	0.000530565	0.420383	0.0776772	57	4	75.4808	56			0.999041	117394	0.0430387
AP1B1	AP1B1	2.26365	0.000454293	0.441764	0.217204	33	4	252.742	33			0.999121	107116	0.120437
GAR1	GAR1	2.30957	0.000151315	0.432982	0.263547	30	4	279.621	30			0.999089	52422	0.141743
CLINT1	CLINT1	2.27304	0.000132694	0.439939	0.325641	46	4	246.425	45			0.999115	86314	0.119471
TRAF4	TRAF4	2.23652	0.000783099	0.447123	0.0973987	64	4	101.086	63			0.99914	173280	0.0472124
ZNF662	ZNF662	2.95896	2.83551e-06	0.337957	0	4	5	93.5	4			0.998638	714	0.282875
ZNF587	ZNF587	2.52	0.000904123	0.396825	0.14321	81	4	70.6543	81			0.998943	254392	0.0538336
NF2	NF2	2.1753	0.00038035	0.459706	0.181181	65	4	166.458	64	NO	YES	0.999183	126400	0.0718893
GTF3C1	GTF3C1	2.30261	0.000105202	0.43429	0.246154	27	4	260.038	27			0.999094	49944	0.130897
PKN3	PKN3	2.27826	0.000234484	0.438931	0.179924	35	4	127.424	35			0.999111	57770	0.0620076
HSPA8	HSPA8	2.01983	0.00325252	0.495092	0.136972	318	4	116.487	317			0.999291	915538	0.0456453
RAF1	RAF1	2.13043	0.00163735	0.469388	0.111884	148	4	99.2463	147	YES	NO	0.999214	372218	0.041926
EZR	EZR	2.22991	0.00032656	0.448448	0.157802	65	4	183.78	64			0.999145	99492	0.0847692
MAGEA11	MAGEA11	2.34609	0.000474389	0.426242	0.0621849	39	4	92.7143	39			0.999064	93686	0.0499498
SLC9A3R1	SLC9A3R1	2.44383	0.000520903	0.409194	0.180952	20	4	157.6	19			0.998996	81378	0.0983552
HIST1H2BG	HIST1H2BG	2.48313	8.96032e-05	0.402717	0.129555	39	4	114.769	39			0.998969	28260	0.0762246
RABEP1	RABEP1	2.34087	0.000268269	0.427192	0.0935897	42	4	97.225	41			0.999068	67660	0.0520655
ZNF438	ZNF438	2.3833	0.00019329	0.419586	0.14795	34	4	114.206	34			0.999038	61158	0.0647259
RBFOX2	RBFOX2	2.25217	0.000462882	0.444015	0.160714	58	4	121.449	57	YES	NO	0.999129	109782	0.0575297
EBP	EBP	2.26504	0.00256721	0.441493	0.140823	83	4	68.975	82			0.99912	532124	0.0338926
KCNAB1	KCNAB1	2.89948	1.92254e-06	0.34489	0.266667	7	4	86.6667	7			0.998679	538	0.21201
NFIL3	NFIL3	2.62748	2.09801e-05	0.380593	0.0666667	12	4	149.2	11			0.998868	7014	0.131738
CNTNAP4	CNTNAP4	2.55548	2.27163e-06	0.391316	0.672727	11	4	508.636	11			0.998918	844	0.377607
SLC25A24	SLC25A24	2.35304	3.03694e-05	0.424982	0.285714	10	4	571.5	9			0.999059	16352	0.305645
PRKAB2	PRKAB2	2.39687	0.00156805	0.417211	0.0912281	105	4	70.5104	104			0.999029	364852	0.0428705
BLMH	BLMH	2.27687	0.000275204	0.4392	0.207317	44	4	167.683	43			0.999112	84806	0.0820649
CDIPT	CDIPT	2.34261	0.000689588	0.426875	0.128023	38	4	97.1579	38			0.999066	177658	0.0522915
NUDCD3	NUDCD3	2.30957	0.000152877	0.432982	0.175403	36	4	144.75	36			0.999089	45784	0.0737016
SGCG	SGCG	3.00661	3.31832e-06	0.332601	0.392857	10	4	42.875	10			0.998605	676	0.180147
PGPEP1	PGPEP1	3.248	1.10786e-05	0.307882	0	3	5	68.3333	3			0.998437	1272	0.362007
GSTM5	GSTM5	2.48661	3.971e-06	0.402154	0.357143	10	4	200	10			0.998966	520	0.13369
PRKAB1	PRKAB1	2.30435	0.000193995	0.433962	0.0634921	66	4	87.6349	65			0.999093	50534	0.0450634
NCL	NCL	2.16765	0.000189759	0.461329	0.394864	144	4	197.023	144			0.999188	96594	0.086718
SNCB	SNCB	2.56661	0.000101739	0.389619	0.145455	12	4	151.273	12			0.998911	12066	0.118246
CCDC171	CCDC171	2.544	0	0.393082	1	3	4	787	3			0.998926	0	0.563754
FCGR2A	FCGR2A	2.41217	0.000262366	0.414564	0.0769231	13	4	159.923	13			0.999018	50660	0.0948047
H3-5	H3-5	2.26713	0.000133817	0.441086	0.206723	37	4	269.886	36			0.999119	72494	0.129504
TRPV5	TRPV5	2.53565	1.67046e-05	0.394376	0.30303	14	4	292.5	13			0.998932	5094	0.211929
SYNE1	SYNE1	2.37183	7.48732e-06	0.421616	0.35	20	4	392.125	19			0.999046	5984	0.21569
SLC25A16	SLC25A16	3.10296	3.79982e-06	0.322273	0	4	5	40	4			0.998538	584	0.278571
NXPH2	NXPH2	3.12974	5.67419e-06	0.319515	0	4	5	39.75	4			0.998519	836	0.256623
NAV3	NAV3	2.62643	2.26611e-07	0.380744	0.5	4	4	608	4			0.998869	212	0.518329
CAPRIN1	CAPRIN1	2.21843	2.86927e-05	0.450768	0.449412	59	4	310.059	58			0.999153	21828	0.140616
AFF2	AFF2	3.00661	1.81461e-07	0.332601	0.333333	4	5	113.75	4			0.998605	150	0.36262
BRD2	BRD2	2.37809	0.000267781	0.420506	0.183683	74	4	109.348	73			0.999042	74276	0.0621479
SIPA1	SIPA1	2.59548	2.0594e-06	0.385285	0.654545	11	4	272.091	11			0.99889	2500	0.220779
SMG6	SMG6	2.51965	6.3125e-06	0.39688	0.142857	9	4	299.429	8			0.998943	5036	0.21022
FBXO21	FBXO21	2.31826	3.27214e-05	0.431358	0.307692	13	4	397.308	13			0.999083	19630	0.201948
OCRL	OCRL	2.51687	8.81104e-05	0.397319	0.104615	31	4	111	30			0.998945	26666	0.0786999
MCF2L2	MCF2L2	2.6553	2.29437e-05	0.376605	0.0909091	11	4	118.273	11			0.998849	4540	0.107107
CLDN20	CLDN20	3.39617	8.09885e-07	0.294449	0	3	5	52	3			0.998334	342	0.421488
CCDC33	CCDC33	2.44487	0.000409388	0.40902	0.129474	78	4	72.7368	78			0.998995	119228	0.0476026
OPA3	OPA3	2.77809	0.000177581	0.35996	0.0826613	34	4	45.4062	33			0.998764	38368	0.0707649
TMEM205	TMEM205	2.3753	0.00015174	0.420999	0.163636	11	4	242.273	11			0.999044	36372	0.134845
MYO1B	MYO1B	2.30748	6.0065e-05	0.433374	0.394292	48	4	268.636	48			0.999091	40826	0.13692
TCEANC	TCEANC	2.272	0.000640867	0.440141	0.091486	62	4	104.258	62			0.999115	219348	0.051267
JAGN1	JAGN1	2.69878	0.000782663	0.370537	0.185876	61	4	46.2	61			0.998819	175860	0.0543973
VGLL1	VGLL1	2.88243	3.78654e-05	0.346929	0.104762	18	4	50.6667	18			0.998691	6512	0.105358
POTEE	POTEE	2.30748	7.50747e-06	0.433374	0.515152	12	4	592.833	12			0.999091	5130	0.296565
TCEA2	TCEA2	2.34783	0.000706654	0.425926	0.0722611	68	4	89.1667	68			0.999063	197978	0.0492152
CLIP4	CLIP4	2.7273	9.06116e-05	0.366662	0.0526316	19	4	65.2632	19			0.998799	17398	0.0818345
WDR47	WDR47	2.70122	5.85939e-06	0.370203	0.1	5	4	199.6	5			0.998817	2622	0.215368
SGTA	SGTA	2.31965	0.0013432	0.431099	0.0878431	54	4	79.0196	53			0.999082	241520	0.0414275
SOCS6	SOCS6	2.29461	0.000206547	0.435804	0.100483	47	4	104.196	47			0.9991	53598	0.0523686
MPP3	MPP3	2.78087	0.000141615	0.3596	0.0222222	10	4	95.5	10			0.998762	26090	0.130982
E9KL35	E9KL35	2.43583	7.99132e-05	0.410538	0.218182	11	4	217.818	11			0.999002	12038	0.133248
ZNF19	ZNF19	2.80974	1.12463e-05	0.355905	0.115385	13	4	80.8462	13			0.998741	4070	0.130957
SIAH1	SIAH1	2.25322	0.000744075	0.44381	0.0936139	62	4	101.736	61			0.999128	149742	0.048609
CDK14	CDK14	2.41809	4.31537e-06	0.41355	0.45	19	4	305.25	18			0.999014	3024	0.179243
NARS1	NARS1	2.3367	1.82881e-05	0.427955	0.307692	15	4	364.692	14			0.99907	9628	0.190142
AKT1	AKT1	2.1353	0.00171386	0.468317	0.132983	153	4	105.346	152	YES	NO	0.99921	406778	0.044635
AFAP1	AFAP1	2.38852	5.2636e-06	0.418669	0.656126	24	4	337.696	24			0.999034	5816	0.190789
HAUS5	HAUS5	2.34504	1.23944e-05	0.426431	0.408333	17	4	286.125	17			0.999065	5244	0.151149
ELOA	ELOA	2.45913	0.000192999	0.406648	0.083871	33	4	99.8387	32			0.998985	51294	0.0641222
BHLHB9	BHLHB9	2.33878	9.18656e-05	0.427573	0.0740741	27	4	129.111	27			0.999069	45166	0.0683791
XRCC5	XRCC5	2.16591	0.000892148	0.461699	0.219737	115	4	196.635	114			0.999189	278984	0.0851883
HIF1A	HIF1A	2.18504	0.00118728	0.457657	0.167989	108	4	129.174	107	YES	YES	0.999176	277164	0.0571517
MISP	MISP	2.32591	0.000476853	0.429939	0.174902	54	4	178.471	54			0.999078	192942	0.0940102
SNCA	SNCA	2.14017	0.0015099	0.467252	0.105322	137	3	97.925	136			0.999207	381610	0.0416489
DKC1	DKC1	2.26643	4.97882e-05	0.441222	0.426974	60	4	263.111	59			0.999119	31200	0.126801
NRSN1	NRSN1	3.336	7.42602e-07	0.29976	0	3	5	17.6667	3			0.998376	94	0.378788
COPS3	COPS3	2.27026	0.000334004	0.440478	0.184146	50	4	178.39	49			0.999117	83760	0.0863403
GFAP	GFAP	2.19652	0.0013426	0.455265	0.120395	104	4	119.312	103			0.999168	398330	0.0538367
CTDP1	CTDP1	2.43791	2.83639e-05	0.410187	0.326797	18	4	364.889	18			0.999	8826	0.221413
RELL2	RELL2	3.02017	5.25511e-06	0.331107	0.0666667	6	4	54	6			0.998595	1304	0.22409
BST2	BST2	2.58609	1.39857e-06	0.386685	0.722222	12	4	465.222	11			0.998897	436	0.366605
HLA-B	HLA-B	2.18191	0.00132624	0.458313	0.0696418	133	4	83.5802	132	NO	YES	0.999178	278324	0.0376689
NDUFB3	NDUFB3	2.76696	2.15381e-05	0.361408	0.535714	8	4	109.875	8			0.998771	6528	0.141409
CLU	CLU	2.2553	0.000381353	0.443399	0.153846	48	4	146.675	47			0.999127	94362	0.0696887
C1GALT1C1	C1GALT1C1	3.27339	2.99758e-06	0.305494	0.333333	3	5	28.3333	3			0.998419	326	0.35443
SUSD3	SUSD3	2.84209	0.000177213	0.351854	0.0285714	15	4	44.8667	15			0.998719	51188	0.0898374
SPECC1L	SPECC1L	2.25774	6.58971e-05	0.442921	0.372043	32	4	340.774	32			0.999125	37748	0.160803
DDX19B	DDX19B	2.41217	0.000859535	0.414564	0.0597701	32	4	79.2667	31			0.999018	118122	0.0474444
TOX4	TOX4	2.68696	3.96194e-05	0.372168	0.34188	29	4	77.0741	28			0.998827	8072	0.080292
NDUFB9	NDUFB9	2.37843	0.000141379	0.420445	0.316017	22	4	136.909	22			0.999041	32132	0.0766568
MYO1D	MYO1D	2.29252	7.36043e-05	0.436201	0.184211	22	4	310.3	22			0.999101	29976	0.153564
ND5	ND5	2.73635	3.29805e-05	0.365451	0.484848	12	4	81.75	12			0.998793	8886	0.0990909
NDUFB10	NDUFB10	2.28243	0.000149981	0.438129	0.333333	19	4	225.722	19			0.999108	30540	0.109415
SFSWAP	SFSWAP	2.51235	1.56683e-07	0.398034	0.666667	7	4	554.5	7			0.998948	418	0.37824
PMP22	PMP22	2.51722	0.00151434	0.397264	0.0402597	56	4	52.3929	56			0.998945	296304	0.0392481
SPRYD7	SPRYD7	2.38017	5.70459e-05	0.420137	0.0916667	18	4	157.688	17			0.99904	26504	0.0885974
PTBP3	PTBP3	2.34261	2.85995e-07	0.426875	0.8	11	4	584.8	11			0.999066	400	0.306982
YY1	YY1	2.18991	0.00162165	0.456639	0.12813	107	4	105.378	106	YES	NO	0.999173	433488	0.0469761
IGFBP5	IGFBP5	2.58713	0.00104791	0.386529	0.0461538	40	4	54.025	40			0.998896	205664	0.0464162
PRPF19	PRPF19	2.2087	0.000103699	0.452756	0.407192	67	4	257.081	66			0.999159	49040	0.115386
PRC1	PRC1	1.91443	0.011622	0.522347	0.0610327	582	3	70.4283	581			0.999364	2863908	0.0276298
IRX4	IRX4	2.69948	5.08858e-06	0.370442	0	3	4	345	3			0.998818	2142	0.338916
MRPL3	MRPL3	2.34504	2.44922e-05	0.426431	0.304762	16	4	250.467	16			0.999065	9866	0.133333
P2RY12	P2RY12	2.80765	0.000611975	0.356169	0.0121212	45	5	19.8	45			0.998743	85818	0.0355225
STEAP3	STEAP3	2.46365	2.34205e-05	0.405901	0.19697	14	4	185.667	13			0.998982	14302	0.119109
TMEM216	TMEM216	2.63026	0.000672493	0.38019	0.0533654	65	4	39.3231	65			0.998866	297140	0.03896
GPR89A	GPR89A	3.01078	1.40428e-05	0.33214	0.0666667	6	5	57.6667	6			0.998602	2172	0.220077
ZC3H18	ZC3H18	2.29461	0.000102898	0.435804	0.304447	100	4	154.342	100			0.9991	43372	0.0780687
TSPAN15	TSPAN15	3.22226	1.51475e-05	0.310341	0	6	5	30.6667	6			0.998455	1836	0.199105
TMEM86B	TMEM86B	2.8313	0.000366564	0.353194	0.143673	50	4	39.36	50			0.998726	139988	0.0714909
NOL4	NOL4	2.89183	6.29263e-06	0.345802	0	9	4	71.1429	9			0.998684	1656	0.164655
HNRNPCL3	HNRNPCL3	2.62296	0	0.381249	1	3	4	847.667	3			0.998871	0	0.709939
CHGB	CHGB	2.77009	8.22744e-05	0.360999	0.0666667	11	4	93.9	11			0.998769	13160	0.123904
EZH1	EZH1	2.928	1.1714e-06	0.34153	0.730769	19	4	74.1538	19	YES	YES	0.998659	686	0.199876
KIF23	KIF23	1.9193	0.00983525	0.521022	0.0727801	568	4	77.0581	567			0.999361	2654182	0.0301126
C17ORF50	C17ORF50	2.97809	7.65102e-06	0.335786	0.194444	9	5	73	9			0.998624	2066	0.194817
SMIM3	SMIM3	2.85704	0.000247669	0.350012	0.188406	24	4	41.7917	24			0.998709	63118	0.0841751
CENPE	CENPE	2.32139	1.29609e-05	0.430776	0.333333	18	4	297.333	17			0.999081	5186	0.151701
BRWD3	BRWD3	2.6313	1.62329e-05	0.38004	0.230769	17	4	134.643	17			0.998866	2970	0.119598
WWOX	WWOX	2.22087	0.00104621	0.450274	0.0743265	95	4	91.0886	95			0.999151	249760	0.0420286
RAB12	RAB12	2.38852	1.03478e-07	0.418669	0.6	5	4	730.6	5			0.999034	518	0.410219
CYBRD1	CYBRD1	2.45948	0.000266788	0.40659	0.153846	27	4	138.852	27			0.998985	61724	0.090057
MGAT5B	MGAT5B	2.42609	0.0011532	0.412186	0.17377	61	4	68.0984	61			0.999008	197422	0.042156
RPS11	RPS11	2.2087	0.000100628	0.452756	0.589505	106	4	207.079	106			0.999159	55038	0.0950341
CDC42	CDC42	2.19861	0.00100651	0.454833	0.104095	108	4	110.851	107	YES	NO	0.999166	230266	0.0500764
PRELID1	PRELID1	2.48661	9.82729e-05	0.402154	0.2	7	4	328.4	6			0.998966	16050	0.218375
RPL37	RPL37	2.48557	6.21996e-06	0.402323	0.294872	13	4	292.846	13			0.998967	5074	0.196358
AHCTF1	AHCTF1	2.38817	1.30638e-05	0.41873	0.525	18	4	388.812	18			0.999035	6904	0.219544
CLEC2D	CLEC2D	2.89948	6.78081e-05	0.34489	0.164835	17	4	41	16			0.998679	13470	0.102041
AKR1B15	AKR1B15	3.09774	1.76243e-05	0.322816	0	3	5	58.3333	3			0.998541	2460	0.33925
SRSF1	SRSF1	2.20383	0.000136409	0.453756	0.381622	84	4	224.08	83			0.999163	67730	0.100755
PDZK1IP1	PDZK1IP1	2.61252	0.000653761	0.382772	0.097561	41	4	59.7561	41			0.998879	137208	0.0553192
AKR1B1	AKR1B1	2.43374	0.000171264	0.41089	0.230769	15	4	250.538	14			0.999003	25708	0.15272
PTPRN	PTPRN	2.8393	6.55083e-05	0.352199	0.102564	15	5	61.4615	14			0.998721	13730	0.114591
UFD1	UFD1	2.42609	0.000101441	0.412186	0.227273	12	4	201.583	12			0.999008	20056	0.121997
FAP	FAP	2.78191	5.77899e-07	0.359465	0.6	7	4	177.2	6			0.998761	358	0.235952
VAC14	VAC14	2.56243	0.000550786	0.390254	0.0695652	51	4	54.8913	50			0.998913	96530	0.0450541
MAPK8IP2	MAPK8IP2	2.59026	0.000642225	0.386062	0.0911681	30	4	79.2593	29			0.998894	174088	0.0678641
IRAG2	IRAG2	2.66435	7.95157e-07	0.375326	0.5	4	4	336	4			0.998843	492	0.303846
VASN	VASN	2.27722	0.000564397	0.439132	0.342995	46	4	120.326	46			0.999112	167396	0.0588104
CDC27	CDC27	2.47513	0.000308219	0.404019	0.183333	51	4	91.025	50			0.998974	67592	0.0604485
ENKD1	ENKD1	2.4727	0.00129614	0.404417	0.0706931	102	4	59.5248	102			0.998976	313766	0.0417147
ATP5PO	ATP5PO	2.19687	0.00054941	0.455193	0.153153	37	4	235.919	37			0.999168	138706	0.10378
FOXD4	FOXD4	2.94748	5.94887e-06	0.339273	0	8	4	67.5	7			0.998646	1194	0.193314
COPS6	COPS6	2.22504	0.000880327	0.449429	0.17033	122	4	109.057	121			0.999148	192032	0.0513756
MSRB3	MSRB3	2.34539	0.00071693	0.426368	0.064482	47	4	147.386	46			0.999064	187984	0.0795148
RPS10	RPS10	2.208	7.61261e-05	0.452899	0.593314	82	4	236.177	82			0.99916	51218	0.107207
MLF1	MLF1	2.34713	0.000179719	0.426052	0.170732	43	4	100.195	43	NO	YES	0.999063	45446	0.0540936
UBE2M	UBE2M	2.33148	9.04257e-05	0.428912	0.312698	42	4	209.167	41			0.999074	28744	0.11048
CYCS	CYCS	2.27652	0.000200044	0.439267	0.177011	32	4	190.867	31			0.999112	64800	0.0929825
RAB10	RAB10	2.27617	0.000443677	0.439334	0.326316	20	4	413.7	20			0.999113	73194	0.199807
H2AC21	H2AC21	2.27235	1.5523e-05	0.440073	0.466667	25	4	404.36	25			0.999115	10080	0.194778
RING1	RING1	2.31583	7.9738e-05	0.431811	0.226667	33	4	205.64	32			0.999085	30830	0.104911
PCGF2	PCGF2	2.42817	2.69828e-05	0.411832	0.307692	15	4	190.615	14			0.999007	8204	0.115268
PLPPR2	PLPPR2	3.11478	1.66625e-05	0.32105	0.0952381	7	5	41.4286	7			0.998529	1850	0.225275
SMYD5	SMYD5	2.44765	8.97975e-06	0.408555	0.285714	7	4	267.143	7			0.998993	4224	0.166652
ISG15	ISG15	2.33287	4.78084e-05	0.428657	0.151691	54	4	123.304	53			0.999073	18858	0.0653326
RGPD8	RGPD8	2.64417	1.87068e-07	0.37819	0.5	4	4	376.5	4			0.998857	154	0.32401
MINK1	MINK1	2.43757	3.41098e-05	0.410245	0.171429	22	4	177.619	22			0.999	12552	0.108777
PLBD2	PLBD2	2.74609	2.40968e-06	0.364155	0	3	4	285	3			0.998786	536	0.342169
EIF2A	EIF2A	2.37948	2.34497e-05	0.42026	0.358974	13	4	314.692	13			0.999041	8566	0.175861
B7Z2P9	B7Z2P9	2.41183	7.86986e-05	0.414624	0.125	18	4	151.438	17			0.999018	18534	0.0893385
ABLIM1	ABLIM1	2.27583	0.0002275	0.439401	0.210196	56	4	203.784	56			0.999113	109500	0.0992426
ABI1	ABI1	2.42435	0.000275907	0.412482	0.0858844	58	4	83.7143	57	NO	YES	0.999009	54790	0.0517529
INTS11	INTS11	2.31548	0.000280386	0.431876	0.14245	29	4	140.889	28			0.999085	68676	0.0720649
UBAP2	UBAP2	2.3193	0.000281548	0.431164	0.16129	31	4	138.968	31			0.999083	83930	0.0715793
GJA1	GJA1	2.37009	0.000490739	0.421925	0.12987	24	4	135.682	23			0.999047	87258	0.0757322
HGS	HGS	2.1833	0.00297465	0.458021	0.0645109	134	4	74.3393	134			0.999177	599146	0.0332089
AP2A2	AP2A2	2.288	6.17785e-05	0.437063	0.407407	31	4	295.963	31			0.999104	26902	0.145579
SRP72	SRP72	2.27165	7.15939e-05	0.440208	0.478513	46	4	289.262	45			0.999116	39992	0.139943
MCM4	MCM4	2.2553	6.6318e-05	0.443399	0.376523	53	4	271.14	52			0.999127	32854	0.128138
LCN2	LCN2	2.66922	0.000378574	0.374642	0.0688172	33	4	53.2903	32			0.998839	55570	0.0570853
APC	APC	2.22157	0.000516281	0.450133	0.117221	77	4	121.522	76	NO	YES	0.999151	115558	0.0557306
BRK1	BRK1	2.32939	0.000239776	0.429297	0.129412	36	4	110.114	36			0.999076	59146	0.0580626
LZTR1	LZTR1	2.39513	7.90305e-05	0.417514	0.112554	28	4	137.773	27	NO	YES	0.99903	19228	0.0796705
NAA50	NAA50	2.45252	1.8705e-05	0.407744	0.238095	9	4	335.571	8			0.99899	6698	0.210342
MRPL53	MRPL53	2.53287	2.95891e-05	0.394809	0.192308	14	4	208.077	14			0.998934	10502	0.14964
THRAP3	THRAP3	2.22713	0.00011342	0.449008	0.41844	50	4	261.979	50			0.999147	49430	0.1201
GNB2	GNB2	2.21009	0.000381562	0.452471	0.172924	65	4	177.758	65			0.999158	131862	0.0800279
HIVEP3	HIVEP3	2.40522	9.86292e-07	0.415763	0.5	4	4	613	4			0.999023	716	0.354335
ASTE1	ASTE1	2.95548	2.5624e-06	0.338355	0.0666667	6	4	65.8333	6			0.99864	458	0.193373
UCHL1	UCHL1	2.23339	0.000115017	0.44775	0.196341	48	4	196.756	47			0.999142	45576	0.0907547
ETFB	ETFB	2.51548	1.83554e-05	0.397539	0.360294	19	4	201.647	19			0.998946	13154	0.141805
SOD1	SOD1	2.32939	0.000146542	0.429297	0.164898	55	4	99.96	54			0.999076	39860	0.0531772
PI16	PI16	3.23652	3.20328e-06	0.308974	0	6	5	41.1667	6			0.998445	1242	0.278935
CERCAM	CERCAM	2.36313	0.000381571	0.423168	0.175385	26	4	114.346	26			0.999052	80460	0.0629506
CCN5	CCN5	3.09843	4.40686e-05	0.322744	0	6	5	33.5	6			0.998541	3922	0.172872
HIST1H4A	HIST1H4A	2.20765	0.000664617	0.45297	0.163731	147	4	115.177	147			0.99916	233690	0.0538461
SLC14A1	SLC14A1	3.2167	1.87941e-06	0.310878	0	6	5	29	6			0.998458	672	0.282828
HIST1H3A	HIST1H3A	2.34574	0.000350055	0.426305	0.148168	107	4	90.5048	106			0.999064	102120	0.0506639
PRKD1	PRKD1	2.4073	0.000551798	0.415402	0.0620253	87	4	74.2875	86			0.999021	111420	0.0457048
FIG4	FIG4	2.57496	7.07565e-06	0.388356	0.133333	6	4	374	6			0.998905	3412	0.287529
CHD5	CHD5	2.48348	5.1035e-05	0.402661	0.785285	47	4	124.432	46			0.998968	30180	0.0836239
ID1	ID1	2.64765	6.30146e-05	0.377693	0.1	16	4	94.1875	16			0.998854	10886	0.0880735
PPP5C	PPP5C	2.32487	7.38917e-05	0.430132	0.278409	40	4	171.515	39			0.999079	26464	0.0890988
OTUD1	OTUD1	2.4407	5.10223e-06	0.409719	0.311111	16	4	216.8	15			0.998998	2368	0.133848
GOSR2	GOSR2	2.85043	9.64238e-05	0.350824	0.1875	33	4	47.7188	33			0.998713	23296	0.0944307
ORC2	ORC2	2.49913	3.08939e-05	0.400139	0.357895	25	4	206.65	24			0.998957	11644	0.139905
ZNF318	ZNF318	2.27617	1.39221e-05	0.439334	0.362637	14	4	447.071	14			0.999113	8412	0.214732
RIC8A	RIC8A	2.304	5.30076e-05	0.434028	0.285714	24	4	327.286	24			0.999093	24758	0.164441
ALDH2	ALDH2	2.56243	5.59085e-05	0.390254	0.169591	21	4	164.158	20			0.998913	17668	0.129664
MCC	MCC	2.28522	0.000709611	0.437595	0.0555232	105	4	73.3431	104			0.999106	167254	0.037534
MYBPC1	MYBPC1	2.64626	3.69022e-05	0.377892	0.236364	12	4	143.455	12			0.998855	11466	0.135761
ECPAS	ECPAS	2.42504	0.000105043	0.412364	0.141026	13	4	162.231	13			0.999009	22408	0.0980502
SLC16A12	SLC16A12	3.56661	3.98654e-07	0.280378	0.333333	4	5	55.5	4			0.998215	154	0.389085
ALPG	ALPG	2.59757	1.05653e-08	0.384976	0.933333	6	4	642.5	6			0.998889	56	0.514824
MESD	MESD	2.72209	6.70335e-05	0.367365	0.0588235	18	4	68.3889	18			0.998802	15138	0.0832993
GDNF	GDNF	2.68	5.13176e-06	0.373134	0.3	7	4	216.4	6			0.998832	1890	0.209699
PLRG1	PLRG1	2.30852	9.11872e-05	0.433178	0.52381	32	4	309	31			0.99909	27116	0.156817
TASOR2	TASOR2	2.22191	0.000221195	0.450063	0.145894	46	4	134.13	46			0.99915	102518	0.0609407
PWWP2A	PWWP2A	2.60939	6.19209e-05	0.383231	0.71045	55	4	79.1887	55			0.998881	24424	0.0703899
IGBP1	IGBP1	2.40487	2.77658e-05	0.415823	0.136364	14	4	199.75	14			0.999023	8436	0.116191
HNRNPCL2	HNRNPCL2	2.52765	3.27656e-06	0.395624	0.615385	14	4	410.786	14			0.998938	1890	0.292582
CDC42BPA	CDC42BPA	2.34296	1.63601e-05	0.426811	0.35	19	4	267.938	18			0.999066	7718	0.141317
TRIM29	TRIM29	2.34539	0.000341919	0.426368	0.107692	46	4	124.225	45			0.999064	82796	0.0671131
LRRC3B	LRRC3B	3.71722	3.35516e-06	0.269018	0.1	5	5	32.2	5			0.99811	802	0.33617
SEMA6A	SEMA6A	2.82226	6.81673e-06	0.354326	0	8	5	122.5	7			0.998733	3568	0.192247
SQSTM1	SQSTM1	2.072	0.00153718	0.482625	0.145795	162	4	152.021	161			0.999255	483698	0.0601322
CCNA1	CCNA1	2.59583	3.18367e-05	0.385234	0.169312	35	4	89.9643	35			0.99889	9064	0.0768667
SCP2	SCP2	2.42887	2.80321e-05	0.411714	0.153846	13	4	170.923	13			0.999006	8046	0.103841
ZBTB42	ZBTB42	2.50157	7.44969e-05	0.39975	0.141304	24	4	103.417	24			0.998956	26196	0.0720886
GADD45A	GADD45A	2.35757	0.000160749	0.424166	0.0873016	33	4	126.786	32			0.999056	43434	0.0695437
GINS3	GINS3	2.40487	6.44032e-05	0.415823	0.192308	16	4	198.308	15			0.999023	19524	0.115497
KCNK3	KCNK3	3.00313	2.72424e-07	0.332986	0.333333	6	5	98.25	5			0.998607	80	0.348754
CHD1	CHD1	2.35687	3.64035e-05	0.424292	0.402597	24	4	349.909	23			0.999056	17182	0.188529
WDR13	WDR13	2.38574	8.121e-06	0.419157	0.333333	4	4	635.75	4			0.999036	2690	0.355028
CHD2	CHD2	2.4793	3.3262e-05	0.403339	0.155556	10	4	284.6	10	NO	YES	0.998971	12428	0.187105
GNB3	GNB3	2.54957	3.20853e-05	0.392224	0.327273	12	4	350.455	12			0.998922	8498	0.260552
LCA5L	LCA5L	2.44452	6.95414e-05	0.409078	0.0994152	19	4	177.368	19			0.998995	22270	0.111453
DNAAF5	DNAAF5	2.35652	0.000116531	0.424354	0.161905	15	4	244.667	15			0.999057	31760	0.132826
GORASP2	GORASP2	2.31478	0.000517218	0.432006	0.0718816	52	4	103.25	51			0.999086	123314	0.0533674
P4HA1	P4HA1	2.39374	6.18425e-05	0.417756	0.231579	23	4	337.7	22			0.999031	34800	0.194694
HR	HR	2.71583	0.000111566	0.368212	0.16	27	4	65.8846	27			0.998807	25258	0.0761218
CDC25A	CDC25A	2.28765	8.4973e-05	0.437129	0.193457	45	4	174.658	45			0.999105	31082	0.0864513
DYNC1H1	DYNC1H1	2.192	0.0003114	0.456204	0.227393	67	4	226.065	66			0.999171	106876	0.0996686
RGS20	RGS20	2.71861	0.00015458	0.367835	0.271693	39	4	66.9737	39			0.998805	41058	0.0817784
POMT1	POMT1	3.12487	2.07592e-05	0.320013	0	4	5	65.5	4			0.998522	3566	0.261134
PTPN12	PTPN12	2.4967	0.000146345	0.400529	0.155412	55	4	83.9574	54			0.998959	33422	0.0594719
OXER1	OXER1	2.8873	1.53578e-05	0.346344	0.2	16	4	62.875	16			0.998688	3916	0.131828
SLC25A23	SLC25A23	2.87026	4.90827e-06	0.3484	0	3	4	191.333	3			0.998699	2494	0.339881
DNM2	DNM2	2.23374	0.000817047	0.44768	0.0901754	80	4	103.395	80	NO	YES	0.999142	219758	0.048665
ALG10	ALG10	2.45878	0.000115568	0.406705	0.0277778	9	4	192.222	9			0.998986	32792	0.123115
COPE	COPE	2.28	0.000350479	0.438596	0.276667	28	4	326	28			0.99911	74352	0.158444
DLC1	DLC1	2.97426	1.25339e-06	0.336218	0.333333	4	4	103	4			0.998627	386	0.357724
CLPP	CLPP	2.53565	0.000836719	0.394376	0.0605769	69	4	46.7385	68			0.998932	144788	0.0366473
FNDC4	FNDC4	2.93148	6.75792e-05	0.341125	0.0454545	12	4	39.8333	12			0.998657	13616	0.105795
COPB1	COPB1	2.22539	0.000568681	0.449359	0.234708	41	4	264.632	40			0.999148	146820	0.120769
LGALS4	LGALS4	2.58226	2.4245e-05	0.387258	0.138889	11	4	171	10			0.9989	11058	0.132764
ZDHHC17	ZDHHC17	2.46087	0.000669355	0.40636	0.052549	59	4	59.6667	58			0.998984	111510	0.0396869
ELAVL1	ELAVL1	2.16487	0.000674929	0.461922	0.261978	129	4	171.367	128			0.99919	209990	0.0747348
PPP1R13L	PPP1R13L	2.32139	8.56226e-06	0.430776	0.375	19	4	316.75	18			0.999081	7154	0.161906
ATF7IP	ATF7IP	2.36139	0.000231443	0.423479	0.164502	24	4	164.909	24			0.999053	33694	0.0899911
SPRY4	SPRY4	2.54783	0.000252767	0.392491	0.0682927	41	4	82.439	41			0.998924	75848	0.0650535
RSL1D1	RSL1D1	2.24522	3.81819e-05	0.445391	0.520748	67	4	279.678	67			0.999134	33052	0.131924
SYT16	SYT16	2.8393	2.45036e-05	0.352199	0.0277778	9	4	91.7778	9			0.998721	7150	0.17433
PLS1	PLS1	2.34261	0.00010402	0.426875	0.242647	17	4	340.765	17			0.999066	25164	0.180619
CIT	CIT	1.83826	0.0211121	0.543992	0.0505919	721	3	66.5168	720			0.999417	4849096	0.0253585
WFS1	WFS1	2.12522	0.00370853	0.47054	0.0413223	121	4	75.3058	121			0.999218	758436	0.0315401
PCNX2	PCNX2	2.54191	5.04462e-05	0.393404	0.166667	4	4	451	4			0.998928	7732	0.327875
PIAS1	PIAS1	2.22887	0.000678542	0.448658	0.143369	71	4	129.063	70			0.999145	160698	0.0596614
SPRY2	SPRY2	2.23791	0.00123868	0.446845	0.213555	73	4	93.2899	73			0.999139	283002	0.0438805
ANGPT1	ANGPT1	3.53252	3.1793e-07	0.283084	0	4	5	18.5	3			0.998239	28	0.514706
PCSK5	PCSK5	2.4727	0.000635893	0.404417	0.25641	52	4	86.6731	52			0.998976	140356	0.0584185
LYRM4	LYRM4	2.9847	2.71701e-05	0.335043	0.194444	12	4	48.5556	11			0.99862	6754	0.177452
PRKAR1A	PRKAR1A	2.24383	0.000379367	0.445667	0.127322	70	4	128.246	69	YES	YES	0.999135	91034	0.0606782
ATAD3A	ATAD3A	2.29878	9.42062e-05	0.435013	0.298718	41	4	287	41			0.999097	42990	0.143273
FZR1	FZR1	2.2807	0.00058565	0.438463	0.208145	71	4	143.288	71			0.999109	137554	0.0705412
RPS24	RPS24	2.23548	5.35057e-05	0.447332	0.554856	96	4	216.744	96			0.999141	28364	0.101806
ESCO2	ESCO2	2.31896	6.27277e-06	0.431228	0.450549	14	4	393.357	14	NO	YES	0.999083	3744	0.199978
ANAPC2	ANAPC2	2.43826	8.89317e-05	0.410128	0.447368	30	4	121.8	29			0.999	21038	0.0753247
LMO7	LMO7	2.37809	1.20492e-05	0.420506	0.381609	31	4	283.233	31			0.999042	10508	0.158674
CALN1	CALN1	3.40452	9.8291e-06	0.293727	0	4	5	42.75	4			0.998328	986	0.321154
PAN3	PAN3	2.37078	8.38682e-07	0.421802	0.644444	12	4	468.9	12			0.999047	276	0.25651
TALDO1	TALDO1	2.39235	7.60995e-06	0.417999	0.294872	16	4	291.077	15			0.999032	4006	0.165385
ANAPC5	ANAPC5	2.36557	0.000234384	0.422732	0.355072	27	4	156.042	27			0.99905	53448	0.0857372
CASP14	CASP14	2.41078	0.000116377	0.414803	0.28836	28	4	161.893	28			0.999019	37290	0.0959649
LYVE1	LYVE1	2.89391	0.000618952	0.345553	0.0905797	24	5	54.125	24			0.998683	118328	0.116594
ATPAF2	ATPAF2	2.65461	0.00017667	0.376703	0.0587302	36	4	64	36			0.998849	40562	0.0641994
OOEP	OOEP	2.6	8.4636e-06	0.384615	0.142857	7	4	207.143	7			0.998887	5144	0.169001
ANAPC4	ANAPC4	2.45635	0.000132866	0.407108	0.51462	31	4	114.842	30			0.998987	32060	0.0732411
LYRM7	LYRM7	2.93357	2.0837e-05	0.340882	0.138889	13	4	53.6667	12			0.998655	3872	0.155945
CDC23	CDC23	2.23165	0.00107025	0.448099	0.0885781	75	4	93.7424	74			0.999143	242488	0.0435456
RPL26	RPL26	2.26435	1.86003e-05	0.441628	0.614035	62	4	267.386	62			0.999121	18022	0.12911
CDC14A	CDC14A	2.44522	2.37102e-05	0.408962	0.197628	25	4	148.783	25			0.998995	8202	0.0917011
RPL19	RPL19	2.18539	6.1347e-05	0.457584	0.60119	117	4	208.929	117			0.999176	48886	0.0933968
CDK5R1	CDK5R1	2.2967	0.00027874	0.435408	0.0942029	26	4	156.167	26			0.999098	66034	0.077961
RWDD2B	RWDD2B	2.87165	2.10724e-05	0.348232	0	10	4	65.8889	10			0.998698	3838	0.14137
RPL31	RPL31	2.17148	0.000261046	0.460516	0.449908	130	4	188.621	130			0.999185	139230	0.0832764
MYO5B	MYO5B	2.45461	6.4034e-05	0.407397	0.216092	32	4	165.867	32			0.998988	26690	0.106035
TMPO	TMPO	2.17183	0.000299347	0.460442	0.259877	93	4	216.864	92			0.999185	141410	0.0942069
ASPH	ASPH	2.30122	0.001302	0.434553	0.118293	45	4	155.756	44			0.999095	215490	0.079138
TMEM60	TMEM60	2.83791	0.00091357	0.352372	0.062987	56	5	35.4107	56			0.998722	322756	0.0669134
WHRN	WHRN	2.83583	1.51493e-05	0.352631	0.0666667	10	4	71.2	10			0.998723	3388	0.122318
TMEM201	TMEM201	2.40348	0.000162505	0.416064	0.2	16	4	192.375	16			0.999024	50874	0.112259
TXNIP	TXNIP	2.37739	1.82263e-05	0.420629	0.27619	28	4	184.19	27			0.999042	7506	0.102847
MGAT5	MGAT5	2.74817	1.45797e-05	0.363878	0.166667	6	4	215	5			0.998784	3702	0.257503
MAP7	MAP7	2.40278	3.13802e-05	0.416184	0.4	17	4	442.688	17			0.999024	15512	0.253944
COX20	COX20	2.42504	0.00035305	0.412364	0.0714286	21	4	107.857	21			0.999009	85328	0.0657125
LIMS1	LIMS1	2.36417	0.000231073	0.422981	0.0733333	27	4	118.36	26			0.999051	49608	0.0651214
ATP23	ATP23	2.80904	3.10432e-05	0.355993	0.0735294	17	4	63.2941	17			0.998742	8102	0.0995619
EMD	EMD	2.14226	0.00177764	0.466797	0.110572	96	4	133.562	96			0.999206	504080	0.0562224
CTDSP1	CTDSP1	2.80487	2.39878e-05	0.356523	0.043956	17	4	58.2857	16			0.998745	5448	0.0965542
CHEK2	CHEK2	2.55513	5.44456e-05	0.391369	0.146237	41	4	94.0968	40	NO	YES	0.998919	13040	0.072749
TRAPPC2	TRAPPC2	2.86504	5.0538e-05	0.349035	0.043956	18	4	44.3571	17			0.998703	7120	0.0877469
SACM1L	SACM1L	2.32696	0.000576544	0.429746	0.197044	30	4	166.69	30			0.999077	173942	0.0870262
LEUTX	LEUTX	2.99896	3.20888e-05	0.333449	0.043956	14	4	39.7143	14			0.99861	8190	0.142857
TRAPPC6A	TRAPPC6A	2.81113	7.8101e-05	0.355729	0.0692641	22	4	46.2273	22			0.998741	12534	0.073955
RCHY1	RCHY1	2.30435	0.000325003	0.433962	0.0946237	39	4	136.871	38			0.999093	77590	0.069234
SPRY1	SPRY1	2.44243	0.000449241	0.409428	0.341827	66	4	87.8769	66			0.998997	135080	0.0564663
ECT2	ECT2	1.93217	0.0103157	0.517552	0.057365	567	4	69.2201	566			0.999352	2713070	0.0272843
TIMM44	TIMM44	2.30678	6.61906e-05	0.433504	0.266667	17	4	328.5	17			0.999091	37308	0.165325
COPA	COPA	2.25739	0.000128333	0.442989	0.268556	44	4	309.154	43			0.999126	75728	0.146449
RAD51	RAD51	2.31791	0.000209717	0.431423	0.123034	61	4	114.66	60	NO	YES	0.999084	51726	0.0595944
LIFR	LIFR	2.69357	3.2083e-05	0.371255	0.142857	9	4	152	9	NO	YES	0.998822	4634	0.161056
KRTAP10-1	KRTAP10-1	2.70365	0.000271844	0.36987	0.351981	67	4	64.7273	67			0.998815	68522	0.0783256
RAVER1	RAVER1	2.31339	4.60938e-05	0.432266	0.263158	20	4	314.947	20			0.999087	15320	0.159521
CREB3L1	CREB3L1	2.74783	0.000730694	0.363924	0.08125	67	4	35.2769	66	NO	YES	0.998785	161438	0.0506032
NDN	NDN	2.34226	9.70152e-05	0.426938	0.158103	31	4	169.696	30			0.999067	31592	0.0902423
SPECC1	SPECC1	2.26539	1.2861e-05	0.441425	0.568783	29	4	368.893	29			0.99912	13158	0.175496
TRAPPC9	TRAPPC9	2.35304	6.3148e-05	0.424982	0.321429	9	4	429.5	9			0.999059	15524	0.228945
VRK1	VRK1	2.3673	3.43728e-05	0.422421	0.37619	26	4	261.286	25			0.999049	14482	0.143354
POMGNT2	POMGNT2	3.14678	9.52599e-06	0.317785	0	5	5	73	4			0.998507	1926	0.341232
SRPK1	SRPK1	2.18783	0.00145694	0.457075	0.186034	120	4	134.729	119			0.999174	332116	0.0603331
RAC1	RAC1	2.18748	0.0010119	0.457147	0.109007	98	4	111.548	97	YES	NO	0.999174	233590	0.0495221
HEL-S-72	HEL-S-72	2.37287	0.000112751	0.421431	0.125356	27	4	133.852	27			0.999045	28808	0.0747784
LBX1	LBX1	2.86122	9.74332e-05	0.349502	0.0909091	11	4	71.5455	11			0.998706	18076	0.136977
FYN	FYN	2.112	0.00208518	0.473485	0.109361	134	4	115.504	133	YES	NO	0.999227	536146	0.0476207
RIN1	RIN1	2.29704	0.000213029	0.435342	0.136134	43	4	135.114	42			0.999098	58140	0.0677908
ANXA3	ANXA3	2.8233	3.10509e-06	0.354195	0.1	5	4	152.8	5			0.998732	1036	0.241204
MAPK7	MAPK7	2.53322	0.000141813	0.394755	0.10404	52	4	82.4222	51			0.998934	34032	0.0624042
KRTAP4-12	KRTAP4-12	2.6167	0.000459177	0.382161	0.271605	84	4	64.7407	83			0.998876	142432	0.061941
REL	REL	2.24661	0.00132299	0.445115	0.0655695	92	4	85.7273	91	YES	NO	0.999133	320082	0.0411986
KCNA5	KCNA5	2.81113	3.22739e-05	0.355729	0.177778	14	4	98.1	14			0.998741	5588	0.152255
COMP	COMP	2.87478	2.9344e-05	0.347852	0.178571	10	4	93.875	9			0.998696	4610	0.190682
CACNA1C	CACNA1C	2.76383	9.72447e-06	0.361817	0.0606061	16	4	109.417	15			0.998773	2626	0.142561
PTRF	PTRF	2.6087	4.02271e-06	0.383333	0.194444	9	4	218	9			0.998881	1696	0.183685
NOS3	NOS3	2.54052	0.000499939	0.39362	0.0619048	41	4	76.9722	40			0.998929	188388	0.0596164
NADK2	NADK2	2.37217	4.04604e-06	0.421554	0.4	5	4	775.2	5			0.999046	4066	0.423729
H2AC6	H2AC6	2.43617	2.17099e-05	0.41048	0.304762	17	4	251.133	16			0.999001	16266	0.152294
BAX	BAX	2.33009	0.000190554	0.429169	0.301471	24	4	243.294	23	NO	YES	0.999075	38634	0.126654
DDX5	DDX5	2.128	0.000578374	0.469925	0.294149	143	4	200.081	142	YES	NO	0.999216	247492	0.083853
VCL	VCL	2.18817	0.000713118	0.457002	0.153267	84	4	136.854	83			0.999174	154622	0.0607644
TTPA	TTPA	2.77635	0.000331416	0.360185	0.112319	26	4	56.125	25			0.998765	51806	0.0823529
KRAS	KRAS	2.16209	0.0027396	0.462516	0.0511819	147	4	59.3643	146	YES	NO	0.999192	493116	0.0261768
CCDC14	CCDC14	2.34087	0.00024586	0.427192	0.262108	31	4	140.111	31			0.999068	46680	0.0740545
CDK4	CDK4	2.25461	0.000353725	0.443536	0.174519	70	4	134.231	70	YES	NO	0.999128	97658	0.0643719
ASPA	ASPA	3.05391	3.31389e-05	0.327449	0	9	5	31	8			0.998572	10298	0.165746
MDN1	MDN1	2.35339	2.13527e-05	0.424919	0.25641	13	4	426.769	13			0.999059	17034	0.228381
TUBA3C	TUBA3C	2.61357	6.97843e-05	0.382619	0.141667	17	4	127	17			0.998878	13734	0.112201
CAPZA1	CAPZA1	2.23339	0.00013804	0.44775	0.298824	59	4	275.235	59			0.999142	73314	0.127003
HMGN3	HMGN3	2.53983	7.53309e-05	0.393728	0.311111	10	4	352.6	10			0.998929	16388	0.25389
C19ORF54	C19ORF54	2.76243	3.13311e-05	0.361999	0.221538	26	4	72.1538	26			0.998774	10534	0.0956437
IL6ST	IL6ST	2.41565	0.000282282	0.413967	0.131868	17	4	163.643	16	YES	NO	0.999016	32326	0.0972057
SSC4D	SSC4D	2.83478	1.60417e-05	0.352761	0.280632	23	4	74.8261	23			0.998724	6184	0.130968
LARGE2	LARGE2	3.49983	4.61962e-06	0.285728	0.333333	3	5	31.3333	3			0.998262	498	0.356322
DLG4	DLG4	2.56209	0.0010493	0.390307	0.062069	39	4	78.4667	38			0.998914	220314	0.0616273
ZNF320	ZNF320	2.6807	8.61479e-06	0.373037	0.333333	3	4	370	3			0.998831	2670	0.349732
ABL1	ABL1	2.18122	0.0011028	0.45846	0.160582	119	4	117.6	118	YES	NO	0.999179	281172	0.0520538
ALDH1A3	ALDH1A3	2.81774	9.04498e-07	0.354894	0.1	7	4	166.8	6			0.998736	544	0.24769
INSR	INSR	2.29217	0.000165702	0.436267	0.193651	45	4	134.389	44	YES	NO	0.999101	49364	0.0668658
LAMTOR1	LAMTOR1	2.32278	0.000138284	0.430518	0.123333	27	4	148.16	26			0.99908	35964	0.0769023
MAD2L1	MAD2L1	2.31304	0.000161355	0.432331	0.181538	35	4	166.5	34			0.999087	36042	0.0846702
HSPB1	HSPB1	2.07861	0.00328036	0.481091	0.117761	166	4	147.426	165			0.99925	988262	0.0588915
ATP5PD	ATP5PD	2.4313	3.11543e-05	0.411302	0.320513	13	4	273.077	13			0.999005	15672	0.165455
CD37	CD37	3.69287	1.61089e-06	0.270792	0.333333	4	5	25.75	4			0.998127	666	0.303571
RPS3	RPS3	2.14052	0.000200854	0.467176	0.472089	141	4	195.496	141			0.999207	125688	0.0833673
CATSPER1	CATSPER1	2.65009	0.000467568	0.377346	0.215123	81	4	62.642	81			0.998853	127564	0.0651842
CDC20	CDC20	2.27617	0.000466422	0.439334	0.192308	70	4	128.792	69			0.999113	115132	0.0633417
TJP2	TJP2	2.376	3.29134e-05	0.420875	0.326613	38	4	250.562	37			0.999043	20232	0.139962
KASH5	KASH5	2.70783	0.000610965	0.3693	0.0371795	40	4	44.05	40			0.998812	117636	0.0538889
NQO1	NQO1	2.39791	1.53508e-06	0.417029	0.555556	13	4	330.5	12			0.999028	1008	0.189943
ANAPC11	ANAPC11	2.35409	0.000330547	0.424793	0.191288	41	4	99.697	40			0.999058	77058	0.0541243
CREBBP	CREBBP	2.2	0.000605806	0.454545	0.196213	98	4	124.619	97	YES	YES	0.999166	185568	0.0560842
CDK7	CDK7	2.33322	5.36849e-05	0.428593	0.290598	36	4	194.37	35			0.999073	16588	0.101905
ANAPC1	ANAPC1	2.31096	0.000364858	0.432721	0.302956	35	4	178.034	35			0.999088	79282	0.0902354
FLOT1	FLOT1	2.2087	0.000205691	0.452756	0.250196	55	4	227.627	55			0.999159	94146	0.102296
RPS27	RPS27	2.25043	0.000137439	0.444359	0.544522	70	4	227.106	70			0.99913	46560	0.107882
RBFOX3	RBFOX3	2.69704	3.80875e-07	0.370776	0.666667	3	4	353.667	3			0.99882	230	0.347755
CDC26	CDC26	2.94365	1.60452e-05	0.339714	0.736264	16	4	40.0714	16			0.998648	3982	0.116826
PTGS2	PTGS2	2.6407	5.10114e-06	0.378688	0.305556	13	4	199.778	12			0.998859	2356	0.182511
MAP1B	MAP1B	2.31896	6.26353e-05	0.431228	0.285057	35	4	197.533	35			0.999083	25032	0.101542
MDC1	MDC1	2.25252	8.99724e-05	0.443947	0.336232	56	4	260.413	55	NO	YES	0.999129	42686	0.122836
KRTAP3-1	KRTAP3-1	2.70713	0.000105652	0.369395	0.252564	40	4	69.225	40			0.998813	31184	0.0815743
PIAS2	PIAS2	2.26713	0.000403475	0.441086	0.157956	49	4	144.905	48			0.999119	78558	0.0699786
MBD1	MBD1	2.40487	5.75344e-05	0.415823	0.109524	25	4	158.048	24			0.999023	21372	0.091539
PAN2	PAN2	2.352	3.07737e-05	0.42517	0.417582	17	4	276.143	17			0.99906	11220	0.147433
KRTAP1-5	KRTAP1-5	2.79791	1.98276e-05	0.357409	0.495385	26	4	82.3462	26			0.99875	10032	0.128867
CAPNS2	CAPNS2	2.94574	1.44451e-05	0.339473	0.0666667	6	4	56.6667	6			0.998647	1910	0.184818
DNMT3A	DNMT3A	2.53948	4.5873e-05	0.393782	0.173684	27	4	128.1	26	NO	YES	0.998929	16118	0.0955564
PEDS1	PEDS1	2.83165	9.47e-05	0.353151	0.0233918	19	4	53.3684	19			0.998726	20366	0.102396
FRS2	FRS2	2.52104	1.53261e-05	0.396661	0.258333	21	4	183.312	21			0.998942	9196	0.130986
NR1H2	NR1H2	2.67443	9.55087e-05	0.373911	0.156923	31	4	72.3846	30			0.998836	23540	0.0757149
TRA2A	TRA2A	2.27652	0.000588022	0.439267	0.3125	73	4	177.169	73			0.999112	129406	0.0872249
KIDINS220	KIDINS220	2.24939	0.000625816	0.444565	0.183468	32	4	239.875	32			0.999131	166008	0.112333
AOX1	AOX1	3.00417	2.42454e-06	0.33287	0	6	4	38	6			0.998606	330	0.192708
KRTAP4-2	KRTAP4-2	2.65461	0.000185712	0.376703	0.387264	77	4	70.1081	77			0.998849	67626	0.0731817
DYSF	DYSF	2.74748	0.000112089	0.36397	0.0760234	24	4	60.5789	23			0.998785	17746	0.0801404
KRTAP4-4	KRTAP4-4	2.78748	4.40285e-05	0.358747	0.544218	49	4	72.6735	49			0.998757	18176	0.113199
THAP1	THAP1	2.38017	0.000432215	0.420137	0.0661224	52	4	77.02	51			0.99904	95060	0.0440298
TRIM42	TRIM42	2.5353	0.000638879	0.39443	0.239775	87	4	74.7011	87			0.998932	174258	0.0591745
CCDC198	CCDC198	2.74191	2.33189e-05	0.364709	0.0947368	20	4	87.85	20			0.998789	9698	0.114379
TPT1	TPT1	2.35583	1.35883e-05	0.42448	0.238095	26	4	199.381	25			0.999057	5210	0.107832
NUSAP1	NUSAP1	2.288	9.03476e-05	0.437063	0.281385	23	4	303.455	23			0.999104	29104	0.149367
SRSF2	SRSF2	2.3127	0.000106416	0.432396	0.260163	44	4	253.381	44	YES	NO	0.999087	69220	0.129993
APC2	APC2	2.49739	2.71432e-05	0.400418	0.333333	7	4	317.286	7			0.998959	4022	0.211852
CEP55	CEP55	2.16522	0.000769996	0.461847	0.14881	70	4	170.25	69			0.99919	265002	0.0726499
CXCL16	CXCL16	2.73774	0.000962111	0.365265	0.0819491	43	4	61.4651	43			0.998792	204476	0.0814263
NPTX1	NPTX1	3.0153	7.86904e-06	0.331641	0.2	7	5	51	6			0.998599	1662	0.214346
RPS17	RPS17	2.21878	5.2524e-05	0.450698	0.621057	73	4	267.464	73			0.999152	40480	0.122018
MYH6	MYH6	2.83722	1.12127e-05	0.352458	0.0222222	10	4	68.8	10			0.998722	2136	0.114671
HSD3B7	HSD3B7	2.71757	0.000398616	0.367976	0.205575	42	4	68.381	42			0.998806	75416	0.0856784
GPX8	GPX8	2.30922	0.000907672	0.433047	0.102564	42	4	94.825	41			0.99909	207874	0.0485038
LCE2D	LCE2D	2.78226	5.08207e-05	0.35942	0.466235	50	4	72.4681	49			0.998761	20556	0.1098
TNIP1	TNIP1	2.23548	0.000347858	0.447332	0.105263	66	4	111.759	65			0.999141	107430	0.0519969
ARID1B	ARID1B	2.34087	3.74089e-05	0.427192	0.434783	29	4	201.833	29	NO	YES	0.999068	14688	0.106746
OIP5	OIP5	2.22852	0.00127662	0.448728	0.0912509	80	4	83.6104	79			0.999146	299966	0.0389671
PGAP1	PGAP1	2.62539	9.66647e-06	0.380896	0.333333	3	4	500.333	3			0.99887	6572	0.438212
RFWD2	RFWD2	2.61704	6.81884e-05	0.382111	0.208333	18	4	134.438	17			0.998875	10582	0.118436
TRIM68	TRIM68	2.34191	0.000409281	0.427001	0.0666667	16	4	190.062	16			0.999067	64134	0.100556
LCE2A	LCE2A	2.76035	0.000102865	0.362273	0.481383	49	5	74.3542	49			0.998776	30376	0.105558
SMARCC2	SMARCC2	2.18817	0.000216076	0.457002	0.288578	70	4	179.924	69			0.999174	92006	0.0787759
GAB1	GAB1	2.46052	0.000129465	0.406418	0.210221	49	4	92.5476	48	YES	NO	0.998984	32286	0.0608309
STK11	STK11	2.45948	0.000118602	0.40659	0.207087	53	4	95.9302	52	NO	YES	0.998985	31284	0.0625569
SLC1A5	SLC1A5	2.29565	0.000224857	0.435606	0.1133	31	4	224.621	30			0.999099	110214	0.112203
SMAD2	SMAD2	2.24313	0.000590175	0.445806	0.163194	81	4	118.031	80	NO	YES	0.999136	132576	0.055792
HERC1	HERC1	2.31478	1.74445e-05	0.432006	0.5	15	4	494.538	14			0.999086	8112	0.249515
ZNF417	ZNF417	2.35513	0.00121859	0.424605	0.133553	97	4	79.4583	97			0.999058	354694	0.0448858
SOSTDC1	SOSTDC1	3.38713	1.12589e-06	0.295235	0	3	5	7.66667	3			0.99834	52	0.350877
LCE4A	LCE4A	2.74817	7.91535e-05	0.363878	0.442831	59	4	70.1379	59			0.998784	30772	0.0970096
PABPC3	PABPC3	2.40139	2.18199e-05	0.416425	0.342857	23	4	376.143	22			0.999025	18414	0.217118
STARD7	STARD7	3.16104	4.42584e-06	0.316351	0.0952381	7	5	19.4286	7			0.998497	802	0.202765
NONO	NONO	2.18643	0.000358093	0.457366	0.339503	69	4	251.855	68			0.999175	143740	0.110103
TMEM39B	TMEM39B	2.48452	1.29756e-05	0.402492	0	3	4	514.667	3			0.998968	8050	0.34382
KRTAP5-4	KRTAP5-4	2.77913	4.56971e-05	0.359825	0.52381	28	4	89.4643	28			0.998763	15396	0.130553
COL8A1	COL8A1	2.58713	0.000398563	0.386529	0.192857	56	4	72.3036	56			0.998896	102386	0.0625774
SMARCD1	SMARCD1	2.22226	0.00164879	0.449992	0.0943434	104	4	94.42	104	NO	YES	0.99915	394520	0.0440635
ESRRG	ESRRG	2.67617	0.00020308	0.373668	0.0553846	30	4	57.6154	29			0.998834	36006	0.061423
MIS18A	MIS18A	2.37704	6.33659e-05	0.420691	0.219048	25	4	125.952	24			0.999042	22470	0.0705616
ANAPC16	ANAPC16	3.00313	1.05984e-05	0.332986	0.782051	15	5	34.7692	15			0.998607	2210	0.133432
SMARCC1	SMARCC1	2.17113	0.00143	0.46059	0.21347	80	4	165.493	79			0.999186	367664	0.0713333
KRTAP5-3	KRTAP5-3	2.83687	1.5377e-05	0.352501	0.580645	32	5	80.9375	32			0.998723	7590	0.148237
DPF2	DPF2	2.25113	9.98543e-05	0.444221	0.309524	31	4	222	31			0.99913	45586	0.103722
KRTAP5-11	KRTAP5-11	2.81635	4.3271e-05	0.35507	0.487265	43	5	71.814	43			0.998737	15456	0.12251
MIS18BP1	MIS18BP1	2.32174	2.2024e-05	0.430712	0.333333	15	4	343.385	15			0.999081	7938	0.175286
USF2	USF2	2.44591	5.42996e-05	0.408845	0.151515	14	4	187.167	13			0.998994	10728	0.116604
KRTAP5-6	KRTAP5-6	2.73426	0.000137574	0.36573	0.425701	65	4	69.0968	65			0.998794	44118	0.0922305
SETX	SETX	2.27374	3.83069e-05	0.439804	0.419118	20	4	428.941	20			0.999114	15352	0.205699
HDAC2	HDAC2	2.14609	0.00102397	0.465964	0.23641	158	4	138.659	157			0.999203	413502	0.0594816
NKX3-1	NKX3-1	2.90852	6.79782e-06	0.343817	0.0952381	9	4	69.4286	9	NO	YES	0.998673	1162	0.171714
KRTAP5-7	KRTAP5-7	2.88765	2.40686e-05	0.346302	0.404762	28	4	63.1071	28			0.998687	8852	0.140238
LCE3E	LCE3E	2.81426	4.48898e-05	0.355333	0.396406	44	4	74.7045	44			0.998738	21676	0.124924
DUSP29	DUSP29	2.864	2.84126e-05	0.349162	0.0444444	12	4	61.2	11			0.998704	5184	0.131453
ATP6V0C	ATP6V0C	2.78713	0.000470306	0.358792	0.0383065	34	4	40.6875	33			0.998757	88198	0.0653409
PDLIM3	PDLIM3	2.97635	1.14719e-06	0.335982	0.1	6	4	63.6	6			0.998626	284	0.235075
LCE1C	LCE1C	2.816	4.45302e-05	0.355114	0.491135	48	5	66.9583	48			0.998737	15200	0.116856
EHHADH	EHHADH	2.56696	0.000602869	0.389566	0.0549683	45	4	61.1818	45			0.99891	116058	0.0506645
KRT34	KRT34	2.44243	0.0011465	0.409428	0.073773	82	4	63.0488	82			0.998997	258972	0.0412906
KCNAB2	KCNAB2	2.4087	0.000133891	0.415162	0.208791	17	4	179.429	16			0.99902	21586	0.105671
KRTAP13-2	KRTAP13-2	2.69913	0.000334188	0.37049	0.227567	47	4	64.4894	47			0.998818	104952	0.0739069
RHOBTB3	RHOBTB3	2.41009	7.09648e-05	0.414923	0.111111	13	4	247.2	12			0.999019	22884	0.145605
SRF	SRF	2.89009	2.38763e-05	0.34601	0.19697	14	4	59	13			0.998686	3822	0.133712
RCN1	RCN1	2.23652	0.000248042	0.447123	0.13964	37	4	187.649	37			0.99914	93638	0.0865813
KRT37	KRT37	2.73009	3.27432e-05	0.366289	0.136842	20	4	79.95	20			0.998797	14400	0.0980935
ACTB	ACTB	2.12765	0.00112345	0.470002	0.176853	146	4	139.646	145			0.999216	337562	0.0586254
TRIP11	TRIP11	2.29565	6.76608e-05	0.435606	0.171429	17	4	283.667	17			0.999099	24692	0.140016
LATS1	LATS1	2.28278	0.000156885	0.438062	0.161905	40	4	141.889	39	NO	YES	0.999108	46938	0.0696149
LCE1A	LCE1A	2.80313	9.30998e-05	0.356744	0.447368	57	4	65.5263	57			0.998746	28198	0.11047
MAPRE2	MAPRE2	2.33322	0.000402344	0.428593	0.185714	25	4	182.714	25			0.999073	54782	0.095487
LCE3A	LCE3A	2.80626	0.000116179	0.356346	0.348008	54	5	61.5	54			0.998744	35554	0.10333
MECOM	MECOM	2.43861	0.000103541	0.41007	0.168687	50	4	108.311	49	YES	NO	0.999	32094	0.0681071
SMARCA2	SMARCA2	2.17843	0.000777263	0.459045	0.205128	73	4	162.061	72	NO	YES	0.999181	180536	0.0704961
KIAA2013	KIAA2013	2.66783	5.20954e-05	0.374837	0.111111	9	4	128.444	9			0.99884	15556	0.128257
LCE1B	LCE1B	2.65009	0.000201353	0.377346	0.43006	71	4	74.9375	71			0.998853	71764	0.0767802
BRCA1	BRCA1	2.11687	0.00144551	0.472396	0.15228	200	4	121.287	199	NO	YES	0.999223	440094	0.0509345
KRT36	KRT36	2.664	3.2134e-05	0.375375	0.0994152	19	4	88.5789	19			0.998843	10034	0.0870445
FBXO32	FBXO32	2.76939	1.14944e-05	0.36109	0.0666667	7	4	174.333	7			0.99877	3332	0.219831
MRRF	MRRF	2.54852	0.00013225	0.392384	0.104762	16	4	109.667	16			0.998923	29856	0.0833714
CNKSR1	CNKSR1	2.93357	3.36572e-06	0.340882	0.0666667	7	4	63.8333	7			0.998655	858	0.189122
LCE1F	LCE1F	2.74017	9.74038e-05	0.36494	0.486364	56	4	72.8571	56			0.99879	32694	0.0970135
PHB	PHB	2.13704	0.00078459	0.467936	0.247633	118	4	186.327	118			0.999209	285016	0.0781528
RANBP9	RANBP9	2.296	0.000335201	0.43554	0.129433	52	4	117.562	51			0.999099	72150	0.0593734
NEK4	NEK4	2.53113	0.000109062	0.39508	0.134387	24	4	117.13	24			0.998935	27054	0.0868919
MBD3L1	MBD3L1	2.7273	0.000165373	0.366662	0.266129	38	4	72.0625	38			0.998799	33220	0.087219
CDH1	CDH1	2.29461	0.000135622	0.435804	0.182828	52	4	149.844	51	NO	YES	0.9991	44964	0.0752497
POP1	POP1	2.23235	8.45704e-05	0.447959	0.390588	52	4	236.627	52			0.999143	50534	0.108744
INTS5	INTS5	2.5673	1.89458e-05	0.389514	0.266667	10	4	183.8	10			0.99891	5506	0.143136
HLA-DPB1	HLA-DPB1	2.86017	7.15784e-05	0.349629	0.0222222	12	4	56.3	11			0.998706	12270	0.118844
CDK2AP1	CDK2AP1	2.34574	0.000307192	0.426305	0.494172	71	4	98.7879	70			0.999064	110044	0.0538858
CD79A	CD79A	2.77461	0.000678583	0.360411	0.0777323	59	4	36.2712	59	YES	NO	0.998766	215228	0.0551364
B3KXA2	B3KXA2	2.47409	3.82639e-06	0.40419	0.4	6	4	303.5	6			0.998975	1698	0.19772
EDA2R	EDA2R	2.9353	3.45707e-05	0.34068	0.047619	7	4	66	7			0.998654	7082	0.172258
MYOCD	MYOCD	2.96174	3.8971e-06	0.337639	0.2	6	4	61.3333	6			0.998636	754	0.206081
CXCR1	CXCR1	3.10157	2.75461e-06	0.322418	0	4	5	35.6667	4			0.998539	370	0.339869
RAB14	RAB14	2.29843	5.98131e-05	0.435079	0.184211	21	4	328.9	21			0.999097	27882	0.163363
AMBRA1	AMBRA1	2.26609	0.000407821	0.441289	0.270833	48	4	237.818	47			0.99912	68332	0.113557
MAMDC2	MAMDC2	2.72174	1.04699e-05	0.367412	0.133333	6	4	163	6			0.998803	2398	0.181971
MYOG	MYOG	2.77217	0.000102083	0.360728	0.105263	21	4	56.2	21			0.998768	14794	0.0809696
ARL6IP4	ARL6IP4	2.39548	0.000117275	0.417453	0.140394	32	4	177.034	31			0.99903	40418	0.101997
GOPC	GOPC	2.47583	0.000272048	0.403906	0.0566502	32	4	103.172	31			0.998974	56006	0.0692209
PRR22	PRR22	2.74887	2.97455e-05	0.363786	0.0857143	15	4	87.5333	15			0.998784	8992	0.110435
AQP8	AQP8	2.55757	4.97419e-05	0.390997	0.127273	11	4	157.545	11			0.998917	12334	0.120816
S100A1	S100A1	3.07722	1.45651e-05	0.324969	0.0666667	8	4	27.8333	7			0.998555	1638	0.175269
AP1M1	AP1M1	2.29739	0.000318384	0.435276	0.115385	41	4	135.9	41			0.999098	100950	0.0682446
POLK	POLK	2.78609	1.39822e-05	0.358926	0.2	13	4	101.1	12			0.998758	3762	0.145101
ALDH1L1	ALDH1L1	2.88383	0.000102685	0.346762	0.0809524	21	4	32.7619	21			0.99869	18694	0.076324
ALG2	ALG2	2.59513	1.91381e-06	0.385337	0.2	9	4	256.833	8			0.998891	1144	0.207357
SORBS1	SORBS1	2.46191	0.000495226	0.406188	0.124731	33	4	108.032	33			0.998983	73004	0.0693735
KIAA0753	KIAA0753	2.36487	0.000310626	0.422856	0.207317	45	4	86.7317	45			0.999051	62874	0.0480373
ZNF219	ZNF219	2.77391	3.59759e-05	0.360502	0.669841	40	4	72.0278	40			0.998766	8868	0.104459
PXN	PXN	2.19722	0.000852874	0.455121	0.103462	131	4	94.0484	130			0.999167	208900	0.0430317
TMEM132A	TMEM132A	2.3687	0.00105507	0.422173	0.0328502	46	4	58.6522	46			0.999048	151420	0.0330647
INTS4	INTS4	2.3847	7.09619e-05	0.419341	0.219048	15	4	197	15			0.999037	18880	0.111199
SGCB	SGCB	2.44626	7.64002e-05	0.408787	0.142857	7	4	249.857	7			0.998994	21606	0.155982
RNASEH2A	RNASEH2A	2.48417	6.03059e-05	0.402548	0.111111	12	4	170.4	11			0.998968	10532	0.113485
SNTA1	SNTA1	2.99165	9.1541e-06	0.334263	0.1	6	5	55	6			0.998615	1190	0.206844
CD300LG	CD300LG	3.06122	2.60252e-05	0.326667	0.238095	7	5	73.1429	7			0.998567	3950	0.263022
SPATA8	SPATA8	2.69183	0.000100514	0.371495	0.156923	26	4	89.9615	26			0.998823	32460	0.100751
SIN3A	SIN3A	2.18713	0.000780147	0.45722	0.372779	100	4	143.951	100	YES	NO	0.999174	242160	0.0637583
BCAR3	BCAR3	2.40626	4.99552e-05	0.415583	0.142045	36	4	125.303	35			0.999022	15412	0.0742137
TK1	TK1	2.30052	0.000511232	0.434684	0.0641026	54	4	90.4615	53			0.999096	102504	0.0461971
CDKN2D	CDKN2D	2.64696	7.78951e-05	0.377792	0.0892308	27	4	76.6538	27			0.998855	21894	0.0744888
TMEM17	TMEM17	2.46643	0.00218919	0.405444	0.021968	115	4	36.5565	115			0.99898	691416	0.0260059
RNF126	RNF126	2.39443	0.000195824	0.417635	0.148551	29	4	125.958	28			0.99903	33656	0.0727601
AGO1	AGO1	2.27757	3.88598e-05	0.439065	0.396923	30	4	267.962	30	YES	NO	0.999112	15598	0.129388
RXRA	RXRA	2.58539	0.000157314	0.386789	0.196639	50	4	67.3714	49			0.998898	37806	0.0563293
LTN1	LTN1	2.34191	5.87199e-05	0.427001	0.169935	20	4	245.667	19			0.999067	19924	0.130061
PRNP	PRNP	2.56348	4.65414e-05	0.390095	0.0966667	27	4	94.56	26			0.998913	14664	0.0757912
SLC18A1	SLC18A1	2.90052	0.000114914	0.344766	0.0861538	26	4	34.9231	26			0.998678	29150	0.0905449
EMC8	EMC8	2.42017	0.000136122	0.413193	0.32967	17	4	210.5	17			0.999012	38930	0.126384
VWC2L	VWC2L	2.87617	4.52158e-05	0.347684	0.294118	18	4	77.6111	18			0.998695	8458	0.152259
PELP1	PELP1	2.26922	4.1167e-05	0.440681	0.344029	37	4	281.853	37			0.999117	22452	0.135052
KRTAP9-2	KRTAP9-2	2.43443	0.00119149	0.410773	0.280069	98	4	72.4433	98			0.999002	294818	0.0473351
LCE2B	LCE2B	2.80661	4.11519e-05	0.356302	0.509804	51	4	70.549	51			0.998744	17246	0.11661
ADAMTSL4	ADAMTSL4	2.21948	0.0026053	0.450556	0.188292	122	4	84.7107	122			0.999152	645800	0.0398561
RBM23	RBM23	2.2953	2.28757e-05	0.435672	0.37619	22	4	349.762	22			0.999099	10020	0.173064
NME4	NME4	2.60661	0.000408384	0.38364	0.0634146	43	4	59.7317	42			0.998883	78602	0.0533523
EMC7	EMC7	2.38191	0.000152761	0.419831	0.242647	20	4	156.824	20			0.999039	47754	0.0885009
RPL36AL	RPL36AL	2.44487	2.0801e-05	0.40902	0.390476	22	4	273.143	22			0.998995	10762	0.170017
SHPRH	SHPRH	2.3447	0.000107832	0.426495	0.68883	50	4	117.521	50			0.999065	56652	0.063628
RNF7	RNF7	2.76313	9.06968e-05	0.361908	0.104762	17	4	88.8	17			0.998774	15158	0.11955
SKAP1	SKAP1	2.74365	0.000131866	0.364478	0.0266667	27	4	42.04	26			0.998787	18520	0.0568219
KCNK16	KCNK16	2.97461	0.000160385	0.336179	0	11	5	28.4545	11			0.998627	32758	0.0984034
KRTAP3-3	KRTAP3-3	2.67548	0.000101844	0.373765	0.297561	41	4	72.5122	41			0.998835	35074	0.0760883
MYC	MYC	1.85635	0.017283	0.538692	0.06473	686	3	77.7594	685	YES	NO	0.999404	3990460	0.0293758
KRTAP2-3	KRTAP2-3	2.73043	7.13558e-05	0.366242	0.397463	44	4	72.75	44			0.998797	28870	0.093871
GLMN	GLMN	2.39061	0.000140886	0.418304	0.20915	18	4	239.333	18			0.999033	57094	0.137216
ZNF638	ZNF638	2.21739	0.000181836	0.45098	0.248062	43	4	236.674	43			0.999153	82120	0.10661
MMGT1	MMGT1	2.27583	0.00167313	0.439401	0.0937626	84	4	78.1268	84			0.999113	337728	0.0388657
UBE2C	UBE2C	2.44104	0.000332803	0.409661	0.126482	28	4	116.174	27			0.998998	47286	0.0723101
PPP2R2B	PPP2R2B	2.63687	0.000108977	0.379238	0.152632	23	4	94.9	23			0.998862	26752	0.0897351
KIF18B	KIF18B	2.6873	1.82559e-05	0.37212	0.161765	18	4	122.294	18			0.998827	4928	0.121996
DBN1	DBN1	2.15583	0.000899864	0.463859	0.199842	157	4	123.727	156			0.999196	267912	0.0540766
RBM19	RBM19	2.40696	1.40175e-05	0.415462	0.492647	19	4	311.588	19			0.999022	7096	0.179971
MPPED2	MPPED2	3.03409	7.34702e-06	0.329588	0	6	4	38.8333	6			0.998585	1146	0.189167
MAPK9	MAPK9	2.296	0.000296352	0.43554	0.0952381	42	4	130.833	41			0.999099	76390	0.0655767
OTX1	OTX1	2.59722	0.00281902	0.385027	0.124887	150	4	44.698	150			0.998889	620948	0.0429078
NCOR2	NCOR2	2.37878	0.000618385	0.420383	0.181818	50	4	130.977	49	NO	YES	0.999041	149654	0.0740403
HLTF	HLTF	2.29148	3.78192e-05	0.4364	0.329231	30	4	304.962	29			0.999102	15640	0.150524
KRTAP9-4	KRTAP9-4	2.69148	3.18261e-05	0.371543	0.576087	24	4	100.917	24			0.998824	14820	0.110051
SRSF6	SRSF6	2.27583	1.16991e-05	0.439401	0.547038	47	4	309.405	47			0.999113	10920	0.149978
TRIOBP	TRIOBP	2.44974	1.73708e-05	0.408207	0.329004	23	4	184.955	23			0.998992	6980	0.116736
SCN5A	SCN5A	2.43722	8.56687e-05	0.410304	0.106061	17	4	171.917	16			0.999001	18016	0.105474
FHL1	FHL1	2.2873	0.000796613	0.437196	0.0875706	65	4	107.483	65			0.999105	153560	0.0538468
RBBP6	RBBP6	2.22296	0.000107213	0.449851	0.221034	41	4	242.559	40			0.99915	41870	0.109991
USP4	USP4	2.26609	7.09246e-05	0.441289	0.217391	32	4	205	31			0.99912	23224	0.0976724
MYH14	MYH14	2.38191	4.09726e-05	0.419831	0.381538	26	4	325.923	26			0.999039	25582	0.182445
MAP1LC3B	MAP1LC3B	2.14887	0.00115342	0.465361	0.0921741	200	4	89.2032	199			0.999201	335606	0.0394355
SUPT6H	SUPT6H	2.25009	0.000487154	0.444427	0.207977	30	4	262.741	29			0.999131	70580	0.122914
CTSA	CTSA	2.41252	0.000945191	0.414504	0.0825397	38	4	146	37			0.999018	228266	0.0879071
BCL11B	BCL11B	2.8647	2.70655e-06	0.349077	0.854497	34	4	75.5357	34	YES	YES	0.998703	968	0.151071
HNRNPR	HNRNPR	2.26365	7.64979e-05	0.441764	0.438898	94	4	225.429	94			0.999121	53912	0.109858
KRTAP26-1	KRTAP26-1	2.73704	0.000209933	0.365358	0.232787	61	4	60.0656	61			0.998792	56324	0.0784957
NUP155	NUP155	2.22052	0.000126908	0.450345	0.237179	46	4	280.55	45			0.999151	88912	0.127061
CORO1C	CORO1C	2.23965	0.000236561	0.446498	0.354136	53	4	273.377	53			0.999138	88554	0.127559
POU4F2	POU4F2	2.57704	0.000432663	0.388042	0.241228	57	4	68.1579	57			0.998903	101018	0.0568164
SMARCB1	SMARCB1	2.24765	0.000404114	0.444909	0.180282	76	4	132.352	75	NO	YES	0.999132	141672	0.0629648
KPRP	KPRP	2.3833	0.000920997	0.419586	0.165414	77	4	83.7922	77			0.999038	247730	0.0489365
SP1	SP1	2.22643	0.000384505	0.449149	0.231647	77	4	142.922	76			0.999147	117862	0.0659162
PWP2	PWP2	2.29391	5.15058e-06	0.435936	0.538462	29	4	437.308	29			0.9991	5134	0.215848
NRF1	NRF1	2.89357	3.4937e-05	0.345594	0.0384615	14	4	45.6154	14			0.998683	6772	0.102975
VDR	VDR	2.36174	0.00011943	0.423417	0.202299	35	4	140.933	34			0.999053	38464	0.0773568
KRTAP19-2	KRTAP19-2	2.7833	4.13923e-05	0.359285	0.270936	29	5	67.2759	29			0.99876	13086	0.100459
KRTAP13-3	KRTAP13-3	2.61009	0.000199218	0.383129	0.191327	49	4	77.5714	49			0.99888	63836	0.0706108
POC1A	POC1A	2.70261	0.00014241	0.370013	0.0396825	29	4	53.6786	29			0.998816	24694	0.0606899
XRCC3	XRCC3	2.34365	0.000267042	0.426684	0.0609579	54	4	79.1132	54			0.999066	56254	0.0430283
HECTD4	HECTD4	2.53774	3.45629e-07	0.394052	0.5	4	4	501.25	4			0.998931	306	0.356762
RTCB	RTCB	2.27339	7.59789e-06	0.439871	0.495238	38	4	361.083	38			0.999114	10132	0.1741
NR3C1	NR3C1	2.21635	0.000426998	0.451193	0.160778	70	4	131.762	69			0.999154	114836	0.0599864
PKP3	PKP3	2.46261	0.000113208	0.406073	0.247368	20	4	259.9	20			0.998983	33406	0.165551
STK38	STK38	2.34087	0.000146805	0.427192	0.22381	24	4	188.714	23			0.999068	30564	0.0997457
RORA	RORA	2.62713	2.59049e-06	0.380643	0.285714	9	4	207.571	8			0.998868	1024	0.175462
VWC2	VWC2	2.71757	0.00040716	0.367976	0.167293	57	4	60.386	57			0.998806	83754	0.0743021
ESR1	ESR1	1.82191	0.0350765	0.548874	0.0461072	739	3	67.5007	738	YES	YES	0.999428	6462548	0.0249698
RARB	RARB	2.94852	1.48265e-05	0.339153	0.333333	12	4	51.5	11			0.998645	3322	0.147701
SIAE	SIAE	2.9847	4.18684e-05	0.335043	0.138889	9	4	34.2222	9			0.99862	6226	0.123277
DYNLL2	DYNLL2	2.27861	0.000175742	0.438864	0.179487	32	4	154.741	31			0.999111	44988	0.075245
KRTAP12-1	KRTAP12-1	2.74052	9.74305e-05	0.364894	0.454787	48	4	77.0208	48			0.99879	29320	0.101183
NAP1L4	NAP1L4	2.28522	2.18259e-05	0.437595	0.378151	37	4	302.171	37			0.999106	14422	0.148196
DYNLL1	DYNLL1	2.2313	0.000672071	0.448168	0.13244	72	4	150.062	71			0.999144	160336	0.0696669
KRTAP12-3	KRTAP12-3	2.65878	0.000341914	0.376112	0.28973	75	4	65.6267	75			0.998846	97158	0.0699502
EMC3	EMC3	2.44974	2.81103e-05	0.408207	0.296703	17	4	159.5	17			0.998992	13752	0.100251
CRYBA2	CRYBA2	2.6407	0.000154421	0.378688	0.0907258	33	4	66.6875	33			0.998859	34178	0.0634533
SMARCA4	SMARCA4	2.23026	0.000703369	0.448378	0.252252	98	4	165.173	97	NO	YES	0.999144	190464	0.0768901
FBLN7	FBLN7	2.62261	1.24881e-06	0.3813	0.5	4	4	477.25	4			0.998872	618	0.402403
WDR43	WDR43	2.31339	5.53481e-06	0.432266	0.571429	23	4	467.238	23			0.999087	5604	0.236457
PML	PML	2.16626	0.00161695	0.461625	0.143574	114	4	141.033	113	NO	YES	0.999189	372892	0.0610654
EFEMP1	EFEMP1	2.40139	0.000571824	0.416425	0.0746606	55	4	77.2692	55			0.999025	133002	0.0458387
GNB4	GNB4	2.29148	0.000576783	0.4364	0.216667	28	4	295.52	28			0.999102	120378	0.146053
FIMP	FIMP	3.1593	1.9529e-06	0.316525	0.2	5	5	34.2	5			0.998498	254	0.248529
NAT10	NAT10	2.22261	0.000126816	0.449922	0.3902	62	4	289.466	62			0.99915	67102	0.131935
SH2B2	SH2B2	2.81739	8.51275e-06	0.354938	0.244444	12	4	96.3	11			0.998736	2712	0.15392
KRTAP12-4	KRTAP12-4	2.76835	7.82378e-05	0.361226	0.284495	38	4	68.8421	38			0.99877	23904	0.0980657
KRTAP3-2	KRTAP3-2	2.66574	0.000119264	0.37513	0.338266	45	4	73.75	45			0.998842	40484	0.0760859
KRTAP10-11	KRTAP10-11	2.79652	1.05882e-05	0.357587	0.553333	25	4	96.56	25			0.998751	5104	0.153758
HERC3	HERC3	2.31826	0.00072366	0.431358	0.24359	13	4	285.154	13			0.999083	63668	0.145369
THAP12	THAP12	2.408	0.000156293	0.415282	0.321429	8	4	384.5	8			0.999021	22194	0.223995
LRRTM2	LRRTM2	3.17774	5.99072e-06	0.314689	0	6	5	20.25	5			0.998486	712	0.253289
GPX3	GPX3	3.18748	7.63826e-06	0.313728	0	4	5	42.5	3			0.998479	510	0.5
PTPRD	PTPRD	2.93774	3.33294e-05	0.340398	0	7	4	88.2	6	NO	YES	0.998652	4480	0.226494
PLEKHM2	PLEKHM2	2.69983	5.70363e-05	0.370394	0	3	4	352	3			0.998818	4394	0.344794
FN3KRP	FN3KRP	2.34365	3.44303e-07	0.426684	0.577778	10	4	657.6	10			0.999066	1146	0.34556
ZNF384	ZNF384	2.52243	1.92717e-05	0.396442	0.111111	10	4	284.1	10			0.998941	8872	0.199088
CBX5	CBX5	2.23339	0.000299568	0.44775	0.227609	69	4	192.818	68			0.999142	114492	0.0892424
TEAD4	TEAD4	2.7047	6.80246e-05	0.369727	0.0733333	30	4	78.68	29			0.998815	20146	0.0876425
IMPDH2	IMPDH2	2.19165	0.00014354	0.456277	0.250694	52	4	299.617	51			0.999171	68816	0.131172
CCL22	CCL22	3.04939	9.44966e-06	0.327934	0	3	5	59.3333	3			0.998575	1438	0.333333
PARP1	PARP1	2.14365	0.000886572	0.466494	0.170504	152	4	132.793	151	NO	YES	0.999205	256584	0.0570661
KRT13	KRT13	2.44904	6.75279e-05	0.408323	0.13369	35	4	135.176	35			0.998992	30036	0.085482
DDA1	DDA1	2.52278	7.34887e-05	0.396388	0.217391	30	4	130	29			0.998941	20520	0.0935973
ESRRA	ESRRA	2.61635	9.55118e-05	0.382212	0.183824	22	4	103.824	21	YES	NO	0.998876	16496	0.0907828
HAT1	HAT1	2.26957	0.000161805	0.440613	0.470707	58	4	163.218	57			0.999117	90062	0.0795023
NOP58	NOP58	2.26087	7.64337e-05	0.442308	0.421176	56	4	287.196	56			0.999123	55750	0.137152
CAV1	CAV1	2.11652	0.00635423	0.472473	0.0681115	172	4	87.4444	171			0.999224	1086958	0.0367166
MTAP	MTAP	2.41878	1.57892e-05	0.413431	0.181818	14	4	267.417	13	NO	YES	0.999013	5540	0.158843
LYAR	LYAR	2.22435	0.000314273	0.44957	0.376637	94	4	191.586	94			0.999149	104050	0.0887331
CAPN3	CAPN3	2.73148	6.39057e-05	0.366102	0.0619048	23	4	68.2857	22			0.998796	14412	0.0857503
TRIM32	TRIM32	2.20383	0.000228155	0.453756	0.231729	44	4	253.735	43			0.999163	100594	0.112445
CEP170	CEP170	2.18157	0.000812792	0.458386	0.148881	95	4	150.143	94			0.999178	231748	0.0659047
TFRC	TFRC	2.21983	0.00171872	0.450486	0.141049	85	4	140.21	84			0.999152	508380	0.0647208
DDX21	DDX21	2.20174	0.000132401	0.454186	0.383827	110	4	199.434	109			0.999164	73832	0.0905284
AR	AR	2.1527	0.00111778	0.464534	0.116521	158	4	97.8992	157	YES	NO	0.999198	268402	0.0423806
CHAF1B	CHAF1B	2.28765	0.000116128	0.437129	0.452431	47	4	186.909	47			0.999105	69254	0.0927128
CTAG2	CTAG2	2.63165	5.3692e-06	0.379989	0.166667	4	4	296.25	4			0.998865	4026	0.262889
PPAN	PPAN	2.43339	1.75042e-06	0.410949	0.6	16	4	362.188	16			0.999003	2200	0.220577
MLLT4	MLLT4	2.64348	9.14542e-06	0.378289	0.361905	15	4	136.533	15			0.998857	3522	0.129108
RPS6KA5	RPS6KA5	2.57878	3.46939e-05	0.38778	0.171429	18	4	139.667	17			0.998902	10672	0.111005
BIK	BIK	2.38017	0.0011164	0.420137	0.156098	42	4	74.0976	42			0.99904	205826	0.0423966
FUS	FUS	2.11617	0.00085947	0.472551	0.264903	182	4	156.038	181	NO	YES	0.999224	302622	0.0653153
NCBP1	NCBP1	2.13843	0.000531318	0.467632	0.210773	185	4	125.13	184			0.999208	193130	0.0542628
SRSF5	SRSF5	2.28383	4.47887e-05	0.437862	0.46806	45	4	290.571	45			0.999107	20694	0.142787
JUN	JUN	1.86609	0.0169839	0.535881	0.0562836	655	3	72.4013	654	YES	NO	0.999398	3894038	0.0276329
TP53BP2	TP53BP2	2.20904	0.00121181	0.452685	0.104406	81	4	102.986	80			0.999159	268628	0.0467238
STRIT1	STRIT1	3.00591	0.000154008	0.332678	0.0652174	24	5	30.4583	24			0.998605	45434	0.112672
DEK	DEK	2.28	4.6074e-05	0.438596	0.352823	32	4	322.406	32	YES	NO	0.99911	25386	0.156889
MYLK2	MYLK2	2.45357	8.38852e-05	0.40757	0.134902	56	4	101.765	55			0.998989	26738	0.0653049
ATP2A1	ATP2A1	2.47443	0.000155823	0.404133	0.274725	15	4	334.857	15			0.998975	22426	0.218339
HOMEZ	HOMEZ	2.56383	0.000208361	0.390042	0.0917679	39	4	79.5385	39			0.998912	50230	0.0635889
H2AX	H2AX	2.24904	0.00015707	0.444633	0.312971	54	4	211.577	53			0.999131	48138	0.0998385
RPS26	RPS26	2.22087	9.63944e-05	0.450274	0.654008	81	4	212.582	81			0.999151	43756	0.0980487
MAP3K3	MAP3K3	2.22052	0.00050031	0.450345	0.129182	103	4	104.939	102			0.999151	135208	0.0487218
PCM1	PCM1	2.19583	0.00101725	0.455409	0.127681	106	4	108.157	106			0.999168	260442	0.048501
SMARCA5	SMARCA5	2.19965	0.000383001	0.454617	0.310559	112	4	176.337	111			0.999166	220772	0.0794311
DSG2	DSG2	2.25496	9.17457e-05	0.443468	0.327169	42	4	316	41			0.999127	79526	0.14948
RPS18	RPS18	2.21322	2.13321e-05	0.451831	0.661698	73	4	277.886	73			0.999156	27220	0.126312
INF2	INF2	2.49948	3.63289e-06	0.400083	0.66	26	4	250.8	26			0.998957	2938	0.173444
NUP50	NUP50	2.29391	7.17039e-05	0.435936	0.31339	29	4	256.333	29			0.9991	25690	0.126754
KRTAP9-8	KRTAP9-8	2.59026	0.000248318	0.386062	0.41694	61	4	75.2623	61			0.998894	82518	0.0657887
RBBP4	RBBP4	2.13565	0.00207291	0.468241	0.27321	152	4	151.513	151			0.99921	663016	0.0638989
RBL1	RBL1	2.50678	0.000127684	0.398918	0.129231	31	4	106.346	31			0.998952	30680	0.0744165
TOP2B	TOP2B	2.22678	0.000209492	0.449078	0.447146	47	4	315.682	46			0.999147	88166	0.143753
EP300	EP300	2.08209	0.00265948	0.480287	0.139526	208	4	117.494	207	NO	YES	0.999248	666614	0.0476001
SUMO1	SUMO1	2.17983	0.000634289	0.458752	0.169248	99	4	134.988	98			0.99918	169760	0.0592261
H1-4	H1-4	2.35583	0.000141605	0.42448	0.178138	39	4	234.179	39	YES	NO	0.999057	63896	0.127036
HDLBP	HDLBP	2.28417	7.87638e-05	0.437795	0.352941	35	4	243.629	35			0.999107	26578	0.119646
YWHAE	YWHAE	2.10574	0.00182751	0.474893	0.135649	187	4	125.278	186	NO	YES	0.999231	559150	0.0518508
EIF4A2	EIF4A2	2.2313	0.000210224	0.448168	0.219512	44	4	235.951	44			0.999144	87934	0.108151
ARHGEF9	ARHGEF9	2.656	7.26821e-05	0.376506	0.109091	11	4	119.273	11			0.998848	12050	0.114226
CBX3	CBX3	2.23617	0.000176713	0.447192	0.320784	60	4	244	59			0.99914	66702	0.11312
PAX6	PAX6	2.59026	0.000244569	0.386062	0.0469417	41	4	64.7105	40			0.998894	50242	0.0555102
LIN52	LIN52	2.88487	1.80591e-05	0.346636	0.708046	34	4	61.7	33			0.998689	4090	0.139593
SSRP1	SSRP1	2.23687	0.000148349	0.447053	0.345917	76	4	221.765	76			0.99914	73038	0.103628
CES1	CES1	2.8953	2.92087e-05	0.345387	0.0666667	12	5	60.4	11			0.998682	7082	0.147654
DKFZP686L18142	DKFZP686L18142	2.96209	6.82656e-07	0.3376	0.8	6	4	98.8333	6			0.998636	424	0.277622
BPTF	BPTF	2.30574	0.000176164	0.4337	0.632203	66	4	120.9	65			0.999092	93474	0.062
PAX7	PAX7	2.84209	1.77234e-05	0.351854	0.109091	11	4	71	11			0.998719	3806	0.127667
RPS12	RPS12	2.22957	1.7124e-05	0.448518	0.733333	77	4	243.373	77			0.999145	17494	0.113039
COL1A2	COL1A2	2.72487	2.15522e-05	0.36699	0.0666667	12	4	109.8	11			0.998801	4972	0.126535
MYBL2	MYBL2	2.50052	0.000447811	0.399917	0.317405	90	4	74.225	89			0.998957	103214	0.0535882
CCNF	CCNF	2.06643	0.00253446	0.483925	0.0761321	311	4	82.0195	310			0.999258	716958	0.0344765
STOM	STOM	2.19339	0.00314087	0.455915	0.0857717	89	4	98.4167	88			0.99917	650910	0.044013
GSTM3	GSTM3	2.34435	4.43346e-05	0.426558	0.274725	17	4	291.643	16			0.999065	8296	0.153901
LIN37	LIN37	2.50226	0.000311883	0.399639	0.444143	69	4	81.3582	69			0.998955	85110	0.0583417
EIF6	EIF6	2.17704	0.000629233	0.459339	0.192404	98	4	158.457	98			0.999181	193748	0.0695552
OFD1	OFD1	2.22957	0.000979531	0.448518	0.107813	108	4	90.0707	108			0.999145	211072	0.0424166
MYL6	MYL6	2.21461	0.00032188	0.451547	0.266328	59	4	283.226	59			0.999155	111948	0.127908
FAM210B	FAM210B	2.93113	6.18256e-05	0.341165	0.0676923	26	4	35.6154	26			0.998657	14774	0.101348
HNRNPH2	HNRNPH2	2.18226	0.000109577	0.45824	0.41121	67	4	255.797	67			0.999178	59484	0.111313
SUPT16H	SUPT16H	2.19791	0.000270375	0.454977	0.30898	80	4	238.822	79			0.999167	129746	0.106754
RARG	RARG	3.00243	1.82141e-05	0.333063	0.244444	10	4	36	10			0.998607	2606	0.15
SMIM40	SMIM40	2.44383	3.36193e-06	0.409194	0.444444	10	4	242.1	10			0.998996	1604	0.149938
NAP1L1	NAP1L1	2.1993	0.000279854	0.454689	0.288782	81	4	245.405	80			0.999166	113828	0.109648
HSPD1	HSPD1	2.09635	0.0020161	0.47702	0.151239	132	4	180.153	131			0.999238	738764	0.0726646
HAPLN2	HAPLN2	2.74574	0.000144552	0.364201	0.0688259	39	4	62.7179	39			0.998786	42586	0.0833846
TRIM54	TRIM54	2.27861	0.000595497	0.438864	0.0810127	84	4	80.5125	83			0.999111	196806	0.0402451
RPL7	RPL7	2.20904	6.38215e-05	0.452685	0.573585	113	4	210.491	113			0.999159	52078	0.0965553
ZNF599	ZNF599	2.928	1.41361e-05	0.34153	0	7	4	87.8571	7			0.998659	4300	0.207792
KHDRBS3	KHDRBS3	2.40313	8.32403e-05	0.416124	0.238095	35	4	166.357	34			0.999024	34974	0.0975855
RPS2	RPS2	2.17913	0.000372013	0.458899	0.44842	144	4	177.669	144			0.99918	118082	0.0793132
ECH1	ECH1	2.26991	0.000703203	0.440546	0.111498	47	4	139.452	46			0.999117	152196	0.0676838
NOP56	NOP56	2.22017	0.000170477	0.450415	0.382424	126	4	167.16	126			0.999151	66176	0.0784419
MPHOSPH10	MPHOSPH10	2.45843	1.96753e-05	0.406763	0.528571	23	4	289.333	23			0.998986	9326	0.181826
MBD2	MBD2	2.58783	7.69936e-05	0.386425	0.630952	59	4	78.5614	58			0.998896	27428	0.066789
CTDSPL2	CTDSPL2	2.33391	3.6807e-05	0.428465	0.371429	15	4	304.933	15			0.999072	13824	0.158667
BCL11A	BCL11A	2.69426	9.95704e-05	0.371159	0.597744	71	4	68.8421	70	YES	NO	0.998822	22220	0.077553
LSR	LSR	2.35757	0.000274466	0.424166	0.228571	21	4	188.571	21			0.999056	77698	0.102971
RPL5	RPL5	2.2007	0.00010133	0.454402	0.534225	130	4	184.782	130	NO	YES	0.999165	53694	0.0846073
FOXR2	FOXR2	2.77113	5.98467e-06	0.360864	0.25	11	4	110.556	11			0.998768	1588	0.136382
RPL13A	RPL13A	2.24417	0.000163918	0.445598	0.626369	76	4	246.569	76			0.999135	62222	0.116906
RPL4	RPL4	2.19583	0.000124076	0.455409	0.510436	133	4	182.858	133			0.999168	73892	0.0832688
TLE5	TLE5	2.14191	0.00362018	0.466872	0.100543	163	4	77.5093	162			0.999206	909476	0.0335103
ZNF552	ZNF552	2.80313	2.43299e-05	0.356744	0.205882	17	4	74.3529	17			0.998746	7436	0.113253
RPL3	RPL3	2.19409	0.000198336	0.45577	0.504482	125	4	194.308	125			0.99917	97126	0.0879982
RPL12	RPL12	2.20522	3.81338e-05	0.45347	0.672503	88	4	238.64	88			0.999162	34048	0.107787
TRIM55	TRIM55	2.61739	0.000102501	0.38206	0.156863	21	4	103.389	20			0.998875	18260	0.0911543
KHDRBS2	KHDRBS2	2.41426	0.000159631	0.414205	0.239203	49	4	106.395	49			0.999017	49780	0.0642344
MORC2	MORC2	2.30365	1.30733e-05	0.434093	0.461538	16	4	360.357	15			0.999093	7618	0.179282
RBBP7	RBBP7	2.21391	0.000487553	0.451689	0.36766	104	4	163.354	103			0.999156	231576	0.0746248
HDAC1	HDAC1	2.10852	0.00187992	0.474266	0.174098	219	4	126.488	218	YES	YES	0.999229	627394	0.0526156
CDK2	CDK2	2.18504	0.00123413	0.457657	0.115313	156	4	103.492	155			0.999176	300122	0.0467765
PRDM4	PRDM4	3.01426	1.98901e-06	0.331756	0	5	5	44	5			0.998599	386	0.217172
NYNRIN	NYNRIN	3.04835	1.00521e-05	0.328047	0	4	5	52.25	4			0.998576	1064	0.26148
CHD4	CHD4	2.16557	0.000674268	0.461773	0.262595	159	4	143.504	158	YES	NO	0.999189	311644	0.0629679
IARS1	IARS1	2.25009	4.43974e-05	0.444427	0.204301	31	4	329.742	31			0.999131	32492	0.154214
LENG8	LENG8	2.41043	0.000240578	0.414863	0.110924	35	4	119.114	35			0.999019	63834	0.0704559
MTA1	MTA1	2.27235	0.000786091	0.440073	0.314622	106	4	104.494	105			0.999115	248818	0.0518926
BHLHA9	BHLHA9	2.99652	4.6106e-06	0.33372	0	6	4	61	6			0.998612	1218	0.226415
NUDT16L1	NUDT16L1	2.30922	6.39443e-05	0.433047	0.224615	28	4	220.231	27			0.99909	32762	0.111603
GSTM4	GSTM4	2.43965	1.56733e-05	0.409894	0.357143	10	4	274	9			0.998999	3786	0.169477
SEH1L	SEH1L	2.30957	5.53879e-05	0.432982	0.32	27	4	212.64	27			0.999089	22848	0.10732
CHD3	CHD3	2.19896	0.000703036	0.454761	0.267649	137	4	117.477	136			0.999166	256800	0.0533746
SRSF10	SRSF10	2.35548	4.73127e-05	0.424542	0.43285	56	4	240.87	56			0.999057	23248	0.130896
TNNC2	TNNC2	2.58678	5.00476e-06	0.386581	0.666667	7	4	562.667	7			0.998897	3602	0.440486
MTA3	MTA3	2.27617	0.000305761	0.439334	0.484228	85	4	119.551	85			0.999113	132534	0.0589501
NOP9	NOP9	2.592	4.66816e-05	0.385802	0.210526	20	4	140.1	20			0.998893	13514	0.115633
WRAP73	WRAP73	2.34539	0.000105922	0.426368	0.106312	45	4	97.8837	44			0.999064	27692	0.052885
PFKFB1	PFKFB1	2.6793	2.00258e-05	0.373231	0	7	4	212.2	6			0.998832	5400	0.210149
AIMP2	AIMP2	2.16	0.000503911	0.462963	0.173982	69	4	183.032	68			0.999193	193366	0.0776809
SRRM2	SRRM2	2.20313	0.000217395	0.4539	0.372549	71	4	235.029	71			0.999163	95912	0.1053
GATAD2B	GATAD2B	2.25009	0.000383558	0.444427	0.413192	91	4	115.416	91			0.999131	160670	0.0552228
COL17A1	COL17A1	2.92417	2.72501e-05	0.341977	0.032967	18	4	36.5	17			0.998662	3380	0.10384
M1AP	M1AP	2.9127	8.69262e-06	0.343325	0.107143	8	4	66.875	8			0.99867	2116	0.154429
CALR3	CALR3	2.8407	2.61771e-05	0.352026	0.152632	20	5	48.75	20			0.99872	4516	0.0914934
GATAD2A	GATAD2A	2.30748	0.000237876	0.433374	0.514247	80	4	120.104	80			0.999091	117534	0.0620618
LMNB1	LMNB1	2.25774	0.000379292	0.442921	0.243506	65	4	220.857	64			0.999125	115258	0.1058
LIN9	LIN9	2.34922	0.000220898	0.425674	0.613092	62	4	107.661	62			0.999062	89044	0.0588633
LIN54	LIN54	2.7433	5.83836e-06	0.364524	0.488889	15	4	136.2	14			0.998788	2856	0.159485
CHMP4B	CHMP4B	1.97322	0.00756741	0.506787	0.0677262	456	4	75.5182	455			0.999323	1968896	0.0300722
DOCK9	DOCK9	2.62052	2.62855e-05	0.381603	0.0641026	14	4	128.769	14			0.998873	7128	0.112582
BRIX1	BRIX1	2.3687	7.43293e-05	0.422173	0.520773	49	4	278.478	49			0.999048	44018	0.155031
RYR2	RYR2	3.1353	3.19201e-07	0.318948	0	5	5	58	4			0.998515	42	0.504425
CHAF1A	CHAF1A	2.32104	0.000378521	0.430841	0.263427	75	4	124.797	74			0.999081	135874	0.0658796
MYLK	MYLK	2.48209	1.41392e-05	0.402887	0.285714	18	4	217	17			0.998969	7284	0.143096
TWF1	TWF1	2.32348	4.40733e-06	0.430389	0.694737	23	4	303.05	23			0.99908	5176	0.156292
NOLC1	NOLC1	2.21878	0.000135345	0.450698	0.342199	52	4	293.354	52			0.999152	60390	0.133091
NGEF	NGEF	2.61183	6.41491e-05	0.382874	0.0435606	33	4	74.1818	33			0.998879	18584	0.0657916
RPL18	RPL18	2.21113	6.69534e-05	0.452257	0.626465	107	4	217.74	107			0.999158	44222	0.0999266
GDI2	GDI2	2.37287	1.22869e-05	0.421431	0.274854	19	4	263	19			0.999045	5092	0.145384
NUP160	NUP160	2.28974	7.93198e-05	0.436731	0.268966	34	4	239.767	34			0.999103	35828	0.118195
GNL3	GNL3	2.26609	5.84515e-05	0.441289	0.531915	50	4	300.458	50			0.99912	40168	0.144789
MYO1E	MYO1E	2.2793	1.48478e-05	0.43873	0.504032	34	4	336.562	34			0.99911	12460	0.163539
MYBBP1A	MYBBP1A	2.24765	0.000116737	0.444909	0.531268	63	4	278.678	63			0.999132	53182	0.131942
RBM12B	RBM12B	2.52035	5.02002e-06	0.396771	0.628571	16	4	393.533	16			0.998943	2766	0.275923
PIGS	PIGS	2.32835	0.000267728	0.429489	0.137681	25	4	152.625	25			0.999076	77746	0.0794665
ICAM5	ICAM5	2.79583	2.42363e-05	0.357676	0.102564	15	4	65.7692	14			0.998751	4428	0.106316
KRTAP11-1	KRTAP11-1	2.56383	0.000659528	0.390042	0.233999	63	4	70.3651	63			0.998912	184460	0.0574279
C22ORF39	C22ORF39	2.6727	0.000144456	0.374154	0.16934	34	4	79.1176	34			0.998837	38954	0.0827784
PIGK	PIGK	2.31896	2.73062e-05	0.431228	0.290909	12	4	367.364	12			0.999083	8350	0.18791
EBNA1BP2	EBNA1BP2	2.29113	0.000126731	0.436466	0.438418	63	4	207.983	63			0.999102	64092	0.104148
CALM2	CALM2	2.6073	5.27703e-05	0.383538	0.0718954	19	4	126	19			0.998882	13684	0.111803
TP53	TP53	1.98296	0.0101714	0.504297	0.0794509	469	3	85.5522	468	YES	YES	0.999316	2110854	0.0334428
LEPROTL1	LEPROTL1	2.76626	0.000468314	0.361499	0.111849	43	4	40.6977	43	NO	YES	0.998772	89666	0.059625
ZNF696	ZNF696	2.73809	6.80286e-05	0.365218	0.174603	28	4	84.9286	28			0.998791	26732	0.108979
RPL10A	RPL10A	2.2153	0.000165909	0.451405	0.609899	107	4	213.54	107			0.999155	69242	0.0984463
CD59	CD59	2.416	3.67181e-05	0.413907	0.383333	18	4	363.688	17			0.999015	19378	0.216701
RPL23	RPL23	2.16174	0.000725077	0.462591	0.510492	113	4	202.421	113			0.999192	236196	0.0878099
SNAPC4	SNAPC4	2.64278	5.35235e-07	0.378389	0.7	5	4	410.6	5			0.998858	468	0.359545
ADCYAP1R1	ADCYAP1R1	2.9207	6.22206e-06	0.342384	0.2	5	4	76.4	5			0.998664	1162	0.228144
RPL9|RPL9P7|RPL9P8|RPL9P9	RPL9|RPL9P7|RPL9P8|RPL9P9	2.2233	0.000167014	0.449781	0.313415	41	4	335.854	41			0.999149	82276	0.152097
TUBGCP2	TUBGCP2	2.27409	6.29049e-05	0.439737	0.255462	37	4	199.429	37			0.999114	21696	0.0966085
RPS6	RPS6	2.16035	0.00053301	0.462888	0.356381	182	4	150.854	181			0.999193	192626	0.0669272
NOP2	NOP2	2.23443	6.75695e-05	0.44754	0.480392	76	4	252.333	76			0.999142	47172	0.117474
LONRF1	LONRF1	2.53078	0.000227752	0.395135	0.131401	47	4	80.7826	47			0.998935	68508	0.0607225
RPS4X	RPS4X	2.16	0.000247294	0.462963	0.489378	131	4	196.911	131			0.999193	132312	0.0856508
SMARCA1	SMARCA1	2.25426	0.000226678	0.443604	0.549971	64	4	170.153	64			0.999128	132300	0.081025
RPL23A	RPL23A	2.1847	0.00026289	0.45773	0.466452	131	4	183.648	131			0.999176	125578	0.0824643
FERD3L	FERD3L	3.04835	1.38532e-05	0.328047	0.1	6	5	47	6			0.998576	2090	0.216822
EGFL7	EGFL7	2.43235	0.000157403	0.411125	0.154412	17	4	182.118	17	YES	NO	0.999004	41204	0.111347
ARHGEF19	ARHGEF19	2.87235	9.94734e-06	0.348147	0.0166667	16	4	52	16			0.998698	2810	0.10049
RPL6	RPL6	2.17809	0.000551478	0.459118	0.40885	151	4	173.796	151			0.999181	217506	0.0779322
IGFBP6	IGFBP6	2.768	0.000103103	0.361272	0.152632	20	4	68.6	20			0.998771	21560	0.097234
YBX1	YBX1	2.16243	0.000475977	0.462442	0.318473	138	4	190.353	137			0.999192	172724	0.083051
TSPAN17	TSPAN17	3.03304	8.38998e-05	0.329702	0.0606061	12	5	18.5833	12			0.998586	13716	0.0972222
TNNI1	TNNI1	2.73287	3.69964e-05	0.365916	0.140351	19	4	76.5789	19			0.998795	9610	0.095235
HNRNPU	HNRNPU	2.09635	0.000961805	0.47702	0.258447	260	4	140.286	260			0.999238	324590	0.0589686
RPL8	RPL8	2.20209	0.000195121	0.454115	0.52956	115	4	203.519	115			0.999164	100654	0.0926771
KRTAP17-1	KRTAP17-1	2.82887	2.63453e-05	0.353498	0.325397	28	4	67.0714	28			0.998728	12380	0.118438
GSN	GSN	2.18261	0.00143385	0.458167	0.114198	88	4	156.185	87			0.999178	401804	0.0689623
BANF1	BANF1	2.29704	4.34228e-05	0.435342	0.410256	30	4	348.852	29			0.999098	20334	0.173367
DNASE2B	DNASE2B	2.93113	1.55697e-05	0.341165	0	8	4	46.375	8			0.998657	2122	0.137085
CHD8	CHD8	2.27826	1.6285e-05	0.438931	0.419118	18	4	381.529	18			0.999111	8082	0.183604
RPL11	RPL11	2.16557	0.000276399	0.461773	0.467737	142	4	177.604	142			0.999189	131294	0.0782054
MSGN1	MSGN1	2.97948	2.57386e-05	0.335629	0.0454545	12	5	30.4167	12			0.998623	4144	0.113868
EVA1C	EVA1C	3.13043	7.65939e-06	0.319444	0	7	5	16.2857	7			0.998518	874	0.177741
LCE2C	LCE2C	2.73252	0.000145241	0.365962	0.480169	62	4	69.3387	62			0.998795	43786	0.0902638
ZNF330	ZNF330	2.35757	0.000150047	0.424166	0.339031	28	4	135.481	28			0.999056	49270	0.0737917
BBS4	BBS4	2.73287	6.16349e-05	0.365916	0.111111	10	4	110.444	10			0.998795	14010	0.136245
TMEM14C	TMEM14C	2.81391	0.000143711	0.355377	0.104839	32	4	47.0625	32			0.998739	32640	0.0819493
PAPSS1	PAPSS1	2.46017	1.36397e-05	0.406475	0.190476	9	4	309.714	8			0.998985	4498	0.197088
LACTB	LACTB	2.30609	9.6351e-05	0.433635	0.424837	21	4	433.5	20			0.999092	35946	0.217076
BPNT2	BPNT2	2.42504	1.53261e-05	0.412364	0.333333	4	4	574.75	4			0.999009	8024	0.34319
GOLT1B	GOLT1B	2.21565	0.00105547	0.451334	0.0972222	81	4	78.5556	81			0.999155	222506	0.0361503
SIAH2	SIAH2	2.66296	7.62609e-05	0.375522	0.121053	22	4	78.65	21			0.998844	14332	0.0776954
RNF185	RNF185	2.41252	0.000195258	0.414504	0.0980392	25	4	127.722	24			0.999018	44848	0.0757576
PTPRF	PTPRF	2.55861	5.95767e-05	0.390837	0.2	19	4	131.562	18			0.998916	13334	0.101683
TMEM252	TMEM252	3.1607	1.11565e-05	0.316386	0	4	5	33.75	4			0.998497	1140	0.270661
ARID5A	ARID5A	2.42261	0.00058973	0.412778	0.154762	57	4	80.2982	57			0.999011	148856	0.0497402
H2AZ1	H2AZ1	2.30887	1.34672e-05	0.433112	0.507123	29	4	339.519	28			0.99909	11152	0.171215
CDC73	CDC73	2.22643	0.000394113	0.449149	0.113946	55	4	180.367	54	NO	YES	0.999147	136236	0.0828138
CDSN	CDSN	2.57009	0.000101658	0.389092	0.133333	25	4	83.28	25			0.998908	25604	0.0669027
SLC30A9	SLC30A9	2.93426	1.18098e-05	0.340801	0	5	4	72.6	5			0.998655	2316	0.211209
PLAC9	PLAC9	3.1287	3.03839e-06	0.319622	0	5	5	26.2	5			0.99852	340	0.211765
LGALS1	LGALS1	2.28174	0.000123823	0.438262	0.290323	36	4	308.968	35			0.999109	41496	0.150847
RBM4B	RBM4B	2.4153	5.13692e-05	0.414026	0.316532	32	4	196.906	32			0.999016	24062	0.116545
KRTAP13-1	KRTAP13-1	2.82504	4.49828e-05	0.353977	0.186147	22	5	65.2727	22			0.998731	10558	0.103227
MAP4K4	MAP4K4	2.28104	6.11358e-05	0.438396	0.247368	26	4	331.25	25			0.999109	34918	0.16031
NR1I2	NR1I2	2.77426	1.61518e-05	0.360456	0.228571	17	4	93.8	16			0.998766	5216	0.123421
SIK1	SIK1	2.464	1.37134e-06	0.405844	0.581818	11	4	304	11			0.998982	1412	0.192162
PLSCR2	PLSCR2	2.90191	9.70038e-06	0.3446	0.107143	8	4	98	8			0.998677	3926	0.229953
USP9Y	USP9Y	2.37113	1.76222e-06	0.42174	0.571429	8	4	589	8			0.999047	2446	0.322318
EFNB1	EFNB1	2.37357	9.06522e-05	0.421307	0.108333	18	4	227.062	17			0.999045	34906	0.126112
SH3GLB1	SH3GLB1	2.24383	0.00157074	0.445667	0.0668831	59	4	99.1786	58			0.999135	251338	0.046798
CENPS	CENPS	2.88835	3.3376e-06	0.346219	0.1	7	5	106.6	6			0.998687	1048	0.232456
CEP70	CEP70	2.41496	0.0011986	0.414086	0.0487004	86	4	64.1977	86			0.999016	263822	0.0401977
SNX20	SNX20	2.95235	4.09361e-06	0.338713	0	7	4	59.7143	7			0.998642	902	0.179007
UBE2D4	UBE2D4	2.32209	0.000218154	0.430647	0.107527	39	4	130.29	39			0.999081	52406	0.0675628
CDYL2	CDYL2	2.57843	5.56719e-06	0.387832	0.266667	8	4	288.167	7			0.998902	2440	0.226284
CD74	CD74	2.44035	0.00027081	0.409778	0.0761905	17	4	135.533	16	YES	NO	0.998998	60594	0.0842477
GNAI1	GNAI1	2.31617	0.000134388	0.431747	0.353276	32	4	291.111	31			0.999085	43594	0.148754
CNTNAP3	CNTNAP3	2.72348	9.8166e-05	0.367178	0.190476	7	4	135.143	7			0.998801	17766	0.153596
PPIL1	PPIL1	2.33635	8.94582e-05	0.428018	0.24183	18	4	255.389	18			0.999071	33764	0.133917
GNAT3	GNAT3	2.59443	3.36926e-08	0.38544	0.857143	7	4	570.714	7			0.998891	162	0.456571
SEL1L	SEL1L	2.41391	4.14587e-05	0.414265	0.290909	12	4	372.636	12			0.999017	15616	0.219166
ACADM	ACADM	2.50226	7.3764e-06	0.399639	0.527273	13	4	478.182	12			0.998955	6490	0.321575
FGFR1OP2	FGFR1OP2	2.8567	6.07284e-06	0.350055	0.218182	14	4	67.5455	14			0.998709	1512	0.136548
DCD	DCD	2.29113	0.000128537	0.436466	0.153298	36	4	221.765	35			0.999102	42270	0.109716
NETO2	NETO2	2.83583	3.64822e-05	0.352631	0.0444444	10	4	69.7	10			0.998723	7440	0.132438
A8MTJ1	A8MTJ1	2.91722	6.54937e-06	0.342792	0.107143	10	4	61	9			0.998667	1378	0.155848
CRYBA1	CRYBA1	2.92452	3.96379e-05	0.341936	0.24359	15	4	62.0769	14			0.998662	7104	0.142202
CRYGD	CRYGD	3.472	0	0.288018	1	5	5	41.5	4			0.998281	0	0.576389
CRYAA	CRYAA	2.85078	0.000199224	0.350781	0.208791	18	4	49.1429	17			0.998713	55000	0.0986804
FAM189B	FAM189B	2.84035	7.99229e-05	0.35207	0.030303	12	4	54.8333	12			0.99872	14294	0.104367
NDUFB8	NDUFB8	2.41252	0.000103733	0.414504	0.309524	22	4	132.952	22			0.999018	25482	0.0786419
NDFIP1	NDFIP1	2.4887	9.46057e-05	0.401817	0.285714	9	4	245.857	9			0.998965	12496	0.164578
SSX5	SSX5	3.02296	3.96409e-06	0.330802	0	3	5	79	3			0.998593	858	0.348214
COQ2	COQ2	3.05774	1.0613e-05	0.327039	0.214286	8	5	35.25	8			0.998569	2056	0.208333
NOC3L	NOC3L	2.31722	1.34707e-06	0.431552	0.683794	24	4	398.696	24			0.999084	2242	0.203002
NDUFB4	NDUFB4	2.40522	3.43956e-05	0.415763	0.461538	14	4	196.071	14			0.999023	11640	0.114128
DDX27	DDX27	2.29287	3.25808e-05	0.436135	0.502134	41	4	270.789	41			0.999101	16166	0.134254
IER3IP1	IER3IP1	2.3433	0.000647691	0.426748	0.13834	23	4	134.87	23			0.999066	134688	0.072053
SMCR8	SMCR8	2.41391	1.0148e-05	0.414265	0.3	5	4	493	5			0.999017	9060	0.289085
SOX2	SOX2	2.43304	0.000439073	0.411008	0.0781441	98	4	73.956	97	YES	NO	0.999003	100414	0.0476947
MAGI2	MAGI2	3.02226	2.35479e-05	0.330878	0	7	5	47.2	6			0.998594	3136	0.21
HSPB2	HSPB2	2.7193	3.67721e-05	0.367741	0.131868	18	4	84.4286	17			0.998804	9228	0.101183
ZNF497	ZNF497	2.61322	0.00011307	0.38267	0.131746	38	4	91.25	37			0.998878	50754	0.0822794
MBD3	MBD3	2.19583	0.00112005	0.455409	0.288596	116	4	114.177	115			0.999168	365464	0.051408
RPL18A	RPL18A	2.20974	6.05611e-05	0.452542	0.619538	96	4	219.734	96			0.999159	41008	0.100198
HNRNPUL2	HNRNPUL2	2.30574	3.8224e-05	0.4337	0.430769	27	4	332.808	27			0.999092	26104	0.167053
CCDC85B	CCDC85B	2.48696	0.000255275	0.402098	0.111111	46	4	76.3261	46			0.998966	68128	0.05232
SHMT2	SHMT2	2.20417	0.00109339	0.453685	0.185185	59	4	211.667	58			0.999163	315804	0.0946382
MTA2	MTA2	2.19096	0.000600675	0.456422	0.319873	122	4	150.505	121			0.999172	286682	0.0675818
CDC42BPB	CDC42BPB	2.30957	3.24829e-05	0.432982	0.266667	19	4	298.312	18			0.999089	11664	0.149874
KIF14	KIF14	1.74957	0.0422569	0.571571	0.0404253	902	3	61.6187	901			0.999479	8616088	0.022686
MAD2L2	MAD2L2	2.28765	0.000464307	0.437129	0.0510922	84	4	77.7432	83	YES	YES	0.999105	113600	0.0392233
ANKRD28	ANKRD28	2.29043	0.000308681	0.436598	0.0963995	43	4	114.524	43			0.999103	69348	0.0570954
CRYBB2	CRYBB2	2.98435	1.91563e-05	0.335082	0.466667	10	5	51.5	9			0.99862	5856	0.19226
NDUFB7	NDUFB7	2.34957	0.000233572	0.425611	0.157635	30	4	112.207	30			0.999061	54338	0.060517
HBD	HBD	2.6567	7.27905e-05	0.376407	0.0888889	12	4	143.4	11			0.998848	15700	0.141907
SPTBN1	SPTBN1	2.19235	0.000200726	0.456132	0.26295	74	4	250.353	73			0.999171	121612	0.110671
REEP5	REEP5	2.33635	0.000664225	0.428018	0.125541	23	4	141.864	23			0.999071	65526	0.0748847
SORD	SORD	2.41913	4.62114e-06	0.413372	0.416667	11	4	360.444	10			0.999013	2206	0.213341
KNTC1	KNTC1	2.40139	2.12205e-05	0.416425	0.285714	8	4	436.714	8			0.999025	10728	0.251771
RNF170	RNF170	2.73739	0.000101244	0.365311	0.047619	18	4	71.4	18			0.998792	18120	0.0883354
MYO19	MYO19	2.38957	0.000718942	0.418486	0.140953	119	4	61.8305	119			0.999034	153312	0.037635
IFITM3	IFITM3	2.272	0.000848261	0.440141	0.112011	42	4	124.641	41			0.999115	205378	0.0606106
RNF4	RNF4	2.22157	0.000948626	0.450133	0.114311	108	4	99.7711	107			0.999151	221750	0.0462275
RPL7L1	RPL7L1	2.29252	1.21379e-05	0.436201	0.511364	37	4	329.879	37			0.999101	11786	0.162984
NDUFA3	NDUFA3	2.90713	0.00014975	0.343982	0.0980392	19	5	38.3889	19			0.998674	22684	0.097613
TNNI2	TNNI2	3.08209	8.31491e-06	0.324455	0.0666667	7	5	36.5	7			0.998552	992	0.203598
RNF149	RNF149	2.42574	0.000232447	0.412245	0.219048	15	4	153.533	15			0.999009	35374	0.0931634
IFI16	IFI16	2.23861	0.000173332	0.446706	0.185654	113	4	130.696	112			0.999139	52132	0.061562
BOP1	BOP1	2.31304	4.95635e-05	0.432331	0.460145	26	4	358.5	26			0.999087	19390	0.181611
SAP130	SAP130	2.39443	0.000102817	0.417635	0.637755	51	4	119.286	51			0.99903	54834	0.0688319
CHRD	CHRD	2.64348	0.000346951	0.378289	0.343529	52	4	81.5294	52			0.998857	80568	0.0805433
LCOR	LCOR	2.49183	5.00337e-05	0.401312	0.242105	26	4	142.7	26			0.998963	16882	0.096678
EMILIN1	EMILIN1	2.84591	4.19759e-05	0.351381	0	13	4	67.1	12			0.998716	7396	0.123551
UBE3C	UBE3C	2.33843	4.02644e-05	0.427636	0.363636	16	4	341.083	15			0.999069	15160	0.178865
CUL4B	CUL4B	2.18609	0.00106682	0.457438	0.144635	208	4	98.9128	207			0.999175	310578	0.0455163
PSMD2	PSMD2	2.17426	0.000492044	0.459926	0.217593	86	4	191.062	85			0.999183	196626	0.0830649
TNRC6B	TNRC6B	2.26852	0.000129889	0.440816	0.262763	44	4	229.108	44			0.999118	48472	0.110029
PNN	PNN	2.24383	0.00017812	0.445667	0.352008	45	4	252.136	45			0.999135	78200	0.1177
ARID4B	ARID4B	2.49357	0.000148833	0.401032	0.565339	58	4	88.9444	58	NO	YES	0.998961	50542	0.061883
ZNF34	ZNF34	2.80696	2.23688e-05	0.356258	0.268421	20	4	72.75	20			0.998743	7046	0.114567
MKRN3	MKRN3	2.35583	0.00117719	0.42448	0.100613	92	4	70.8315	91			0.999057	258638	0.0399888
DDX46	DDX46	2.25704	2.42318e-05	0.443057	0.505291	28	4	401.929	28			0.999126	15520	0.189054
HPSE	HPSE	2.61496	3.39558e-07	0.382416	0.333333	5	4	649.667	4			0.998877	360	0.542014
SAP30	SAP30	2.58713	0.000218698	0.386529	0.536753	68	4	73.2742	68			0.998896	50030	0.0635921
BAG3	BAG3	2.13043	0.00195435	0.469388	0.0991914	115	4	120.17	114			0.999214	488362	0.0501098
KRTAP15-1	KRTAP15-1	2.75061	0.000154127	0.363556	0.219192	45	4	58.0222	45			0.998783	37222	0.0766182
ATN1	ATN1	2.48522	0.000976189	0.402379	0.0680702	79	4	58.4079	78			0.998967	186338	0.0413601
IRAK3	IRAK3	2.96522	1.54732e-05	0.337243	0.0666667	8	4	86.1667	7			0.998633	2100	0.27057
GNE	GNE	2.3353	0.000595655	0.42821	0.27138	57	4	97.6364	56			0.999071	152384	0.0521841
RNF24	RNF24	2.456	0.000570471	0.407166	0.194444	9	4	190.667	9			0.998987	60158	0.12138
ALG9	ALG9	3.33217	5.44366e-06	0.300104	0	4	5	57.25	4			0.998378	1174	0.342988
RCC1L	RCC1L	2.38296	0.000387564	0.419647	0.24359	15	4	222.538	14			0.999038	61124	0.124602
NIP7	NIP7	2.30017	5.28785e-05	0.43475	0.541538	26	4	368.654	26			0.999096	31968	0.184104
STUB1	STUB1	2.15409	0.00192795	0.464234	0.139552	152	4	111.402	151			0.999197	428204	0.0480557
NME6	NME6	3.144	3.42944e-06	0.318066	0.3	5	5	19	5			0.998509	600	0.241558
SLC7A11	SLC7A11	2.4167	0.000193104	0.413788	0.180952	17	4	156.867	17			0.999015	39578	0.0930721
CMC2	CMC2	3.31026	9.35717e-06	0.302091	0	3	5	45	3			0.998393	618	0.34375
ZMYND12	ZMYND12	2.70609	7.98918e-05	0.369537	0.137634	31	4	66.9355	31			0.998814	22856	0.0758303
SSR3	SSR3	2.29391	4.52593e-05	0.435936	0.273684	20	4	351.8	20			0.9991	21538	0.173508
TJP1	TJP1	2.27687	0.000234548	0.4392	0.292473	38	4	289.581	37			0.999112	77050	0.14109
NDUFV2	NDUFV2	2.29217	0.00051001	0.436267	0.0957447	49	4	107.375	49			0.999101	113234	0.0539863
RPS6KA6	RPS6KA6	2.82226	3.02883e-05	0.354326	0.0512821	15	4	72.3077	14			0.998733	8076	0.126978
PHGDH	PHGDH	2.22957	2.35967e-05	0.448518	0.327986	40	4	403.382	39			0.999145	22128	0.184446
EPPK1	EPPK1	2.2393	0.000145499	0.446567	0.352273	35	4	380.909	35			0.999138	53482	0.175763
PSMA3	PSMA3	2.18191	0.000757611	0.458313	0.175192	83	4	145.159	82			0.999178	213494	0.0635979
STAG3	STAG3	2.56278	9.82113e-08	0.390201	0.666667	9	4	628.556	9			0.998913	574	0.472243
PSMA1	PSMA1	2.13739	0.00164271	0.46786	0.0868185	111	4	123.529	110			0.999209	568798	0.0519482
KRTAP6-2	KRTAP6-2	2.5913	0.000436391	0.385906	0.170472	73	4	60.7397	73			0.998893	115022	0.053409
MRPL50	MRPL50	2.29948	0.000209387	0.434881	0.233846	30	4	215.615	30			0.999096	43890	0.107554
RAB2A	RAB2A	2.21843	0.000549795	0.450768	0.155191	66	4	140.984	65			0.999153	139760	0.0644494
ABCG2	ABCG2	2.45704	2.26662e-05	0.406993	0.327485	21	4	329.211	20			0.998987	10770	0.207835
ETFDH	ETFDH	3.39791	0	0.294298	1	3	5	86.3333	3			0.998332	0	0.461676
PSMC2	PSMC2	2.24557	0.000114772	0.445322	0.25042	42	4	252.057	41			0.999134	58538	0.117386
CS	CS	2.25148	0.00138526	0.444153	0.152404	68	4	128.323	67			0.99913	262150	0.0612374
WDR3	WDR3	2.30157	5.54468e-06	0.434487	0.63	25	4	411.92	25			0.999095	5328	0.205344
BAG6	BAG6	2.12243	0.00212452	0.471157	0.0768189	135	4	91.2787	134			0.999219	477914	0.0379751
RAC3	RAC3	2.4247	8.76021e-06	0.412423	0.533333	8	4	381.667	7			0.999009	3140	0.228954
PSMB5	PSMB5	2.3033	0.000130453	0.434159	0.304615	29	4	256.577	29			0.999094	36506	0.12894
FLNC	FLNC	2.24452	0.000361102	0.445529	0.213705	46	4	273.476	45			0.999135	120478	0.127912
KIF20A	KIF20A	1.73983	0.065115	0.57477	0.0286015	960	3	51.5363	959			0.999486	10405822	0.0193629
STK25	STK25	2.31374	5.46254e-05	0.432201	0.142857	16	4	259.786	15			0.999086	21928	0.132134
TNNC1	TNNC1	2.49113	9.90737e-05	0.401424	0.2	8	4	259	7			0.998963	10748	0.174304
SEC11A	SEC11A	2.40974	4.09189e-05	0.414983	0.166667	9	4	383	9			0.99902	20072	0.223782
TMSB10	TMSB10	2.41565	9.10769e-06	0.413967	0.428571	8	4	279.5	8			0.999016	4158	0.165213
HELZ	HELZ	2.2807	0.000126535	0.438463	0.277056	24	4	260.682	24			0.999109	36702	0.126216
KPNB1	KPNB1	2.16348	0.000803418	0.462219	0.211704	98	4	207.036	97			0.999191	226114	0.0892626
RPL36A	RPL36A	2.46539	1.94065e-05	0.405615	0.397059	17	4	312.059	17			0.998981	11194	0.197719
IGHA1	IGHA1	2.42852	6.56313e-06	0.411773	0.222222	11	4	290.889	10			0.999007	2338	0.175417
AMOTL2	AMOTL2	2.22365	0.000703984	0.449711	0.134354	52	4	124.327	51			0.999149	137550	0.0567163
MSI2	MSI2	2.31339	7.50045e-06	0.432266	0.416667	11	4	482.111	10	YES	NO	0.999087	8998	0.24301
BRMS1L	BRMS1L	2.65948	0.000133655	0.376014	0.552893	65	4	71.8983	65			0.998846	31962	0.0735389
USP5	USP5	2.35583	2.83403e-05	0.42448	0.222222	22	4	246.111	21			0.999057	10988	0.133003
SLC7A14	SLC7A14	2.9927	1.67011e-05	0.334147	0.269231	13	5	47.1538	13			0.998614	4062	0.143325
APP	APP	1.99965	0.00932188	0.500087	0.0657702	256	3	86.1491	255			0.999305	1887004	0.0325549
PCMT1	PCMT1	2.19374	0.000298377	0.455843	0.164662	49	4	289.766	48			0.99917	131458	0.127519
RBPMS	RBPMS	2.38713	0.00139623	0.418913	0.104722	96	4	63.7312	95			0.999035	296380	0.0380747
ARL13B	ARL13B	2.328	0.0017584	0.429553	0.0753968	64	4	63.6094	64			0.999076	342348	0.0340133
FOXG1	FOXG1	2.52417	3.94414e-05	0.396169	0.108262	29	4	99.1111	28			0.99894	11250	0.0708396
IMMT	IMMT	2.16243	0.000841057	0.462442	0.17614	82	4	192.447	81			0.999192	301564	0.0823777
CFL2	CFL2	2.29635	5.48453e-05	0.435474	0.508065	33	4	286.562	33			0.999099	28812	0.143123
RHOB	RHOB	2.20383	0.00109868	0.453756	0.0647299	111	4	77.3486	110			0.999163	242450	0.0354642
POLH	POLH	2.33739	2.03927e-05	0.427827	0.230769	18	4	237.5	18			0.99907	7188	0.124634
TMSB4X	TMSB4X	2.32452	0.000171208	0.430196	0.0687831	29	4	135	29			0.999079	52560	0.0704941
AMPH	AMPH	2.80452	3.08124e-05	0.356567	0.137255	23	4	55.0556	22			0.998745	5996	0.0890696
SYNM	SYNM	2.46713	7.06433e-05	0.405329	0.156863	21	4	150.833	21			0.99898	22326	0.0974287
MAPK14	MAPK14	2.25878	0.000290236	0.442716	0.14026	66	4	122.161	65			0.999125	77432	0.0587987
RPS29	RPS29	2.27513	7.51334e-05	0.439535	0.58037	43	4	309.447	43			0.999113	37852	0.149828
NINL	NINL	2.23826	0.000590124	0.446775	0.0929825	106	4	88.5	105			0.999139	152566	0.0416213
BIN1	BIN1	2.61496	2.85901e-05	0.382416	0.117647	22	4	116.647	21			0.998877	9382	0.100233
RPA2	RPA2	2.15791	0.00147134	0.463411	0.133102	218	4	97.0493	217			0.999195	394054	0.043694
RPS23	RPS23	2.24209	1.97365e-05	0.446013	0.709363	92	4	218.111	92			0.999136	21754	0.103665
RBMY1F|RBMY1J	RBMY1F|RBMY1J	2.8713	1.41846e-05	0.348274	0.333333	13	4	73.8462	13			0.998699	5524	0.151324
IGKC	IGKC	2.69461	7.5639e-07	0.371111	0.1	7	4	245.4	6			0.998822	372	0.254735
ACTG2	ACTG2	2.46365	2.45721e-05	0.405901	0.6	6	4	355.333	6			0.998982	4750	0.227341
BRPF1	BRPF1	2.53113	4.68052e-05	0.39508	0.245614	22	4	134.105	21			0.998935	11530	0.0964407
RPL38	RPL38	2.22887	3.32545e-05	0.448658	0.609745	70	4	248.25	70			0.999145	28272	0.114665
ACTG1	ACTG1	2.21043	0.000443529	0.4524	0.203481	89	4	140.338	88	NO	YES	0.999158	138362	0.0639351
SAMM50	SAMM50	2.28974	4.4638e-05	0.436731	0.452632	23	4	362	23			0.999103	27796	0.178501
CXCR4	CXCR4	2.45009	5.11062e-06	0.408149	0.238095	10	4	346.857	9	YES	NO	0.998992	3024	0.217014
CHCHD6	CHCHD6	2.52939	2.78767e-06	0.395352	0.606061	13	4	338.5	13			0.998936	2246	0.245468
RPL32	RPL32	2.26783	1.23953e-05	0.440951	0.674775	64	4	249.581	64			0.999118	12386	0.121097
IKBKE	IKBKE	2.16487	0.00107663	0.461922	0.0667402	154	3	82.8851	153	YES	NO	0.99919	264112	0.0368288
CALCOCO2	CALCOCO2	2.2553	0.000811712	0.443399	0.086011	87	4	94.9494	86			0.999127	223366	0.0458448
TMEM45B	TMEM45B	3.02887	1.11794e-05	0.330156	0.0833333	9	5	47.3333	9			0.998589	4918	0.210711
FLNA	FLNA	2.06783	0.00192291	0.4836	0.179704	187	4	141.474	186	NO	YES	0.999257	635476	0.0562967
KRTAP10-9	KRTAP10-9	2.5993	0.000443638	0.384718	0.288296	88	4	66.0119	87			0.998888	140326	0.0608856
TMEM51	TMEM51	2.80348	0.000215539	0.3567	0.126154	27	4	47.5385	27			0.998746	34196	0.078651
NUP98	NUP98	2.25426	6.1032e-05	0.443604	0.376344	35	4	282.032	34	YES	YES	0.999128	25634	0.132893
TMEM182	TMEM182	3.36035	1.02614e-05	0.297588	0.244444	10	5	33.2	10			0.998359	2006	0.15942
CYBC1	CYBC1	2.90817	9.15325e-05	0.343858	0.203629	32	5	42.9062	32			0.998673	19958	0.10784
FLNB	FLNB	2.22157	7.94152e-05	0.450133	0.362119	60	4	294.887	59			0.999151	52346	0.1341
TBKBP1	TBKBP1	2.36522	3.10413e-05	0.422794	0.333333	11	4	355.222	11			0.999051	6780	0.192741
ARFIP1	ARFIP1	2.34713	7.61212e-05	0.426052	0.128205	14	4	249.077	14			0.999063	37882	0.132577
KRTAP10-8	KRTAP10-8	2.47304	0.00199563	0.40436	0.177092	151	4	56.62	151			0.998976	481856	0.0411087
RUVBL1	RUVBL1	2.17009	0.000417314	0.460811	0.233363	95	4	205.488	94			0.999186	168528	0.0887636
MSRA	MSRA	2.48313	2.12573e-05	0.402717	0	3	4	513.667	3			0.998969	5892	0.33929
CRK	CRK	2.18643	0.00110389	0.457366	0.123168	117	4	96.5825	116			0.999175	269460	0.0430552
HACL1	HACL1	2.38574	6.41717e-07	0.419157	0.5	7	4	721.6	6			0.999036	720	0.403805
ILF2	ILF2	2.20835	0.000322197	0.452827	0.346703	112	4	189.714	112			0.99916	148734	0.0866671
EXOC6	EXOC6	2.40591	3.73574e-05	0.415643	0.375	19	4	145.75	19			0.999022	13314	0.0856849
TMEM106C	TMEM106C	2.89809	0.000202607	0.345055	0.0526316	20	4	41.7	20			0.99868	37354	0.10061
PPARA	PPARA	2.37322	0.00033097	0.421369	0.0985155	45	4	101.615	44			0.999045	87242	0.0572727
GPR61	GPR61	3.13774	9.65028e-06	0.318701	0.166667	9	5	39.3333	9			0.998513	2510	0.180236
NDST1	NDST1	2.73565	6.82629e-05	0.365544	0.3	5	4	192.6	5			0.998793	12570	0.219362
NUF2	NUF2	2.36904	5.47242e-05	0.422111	0.290476	23	4	159.714	23	YES	NO	0.999048	18176	0.0880191
SCN2B	SCN2B	2.71061	0.00123023	0.368921	0.0149168	86	4	18.1429	85			0.99881	164962	0.0236651
RADIL	RADIL	2.77078	1.18609e-05	0.360909	0.133333	10	4	101.8	10			0.998769	3084	0.141307
EXOC8	EXOC8	2.31583	0.000753218	0.431811	0.119497	61	4	79.5556	61			0.999085	164558	0.0414085
MS4A3	MS4A3	3.00487	5.98109e-05	0.332793	0.075	16	4	33.1875	16			0.998606	23574	0.122201
EXOC5	EXOC5	2.63896	0.000101353	0.378938	0.150769	29	4	69.7692	29			0.99886	21726	0.0669379
HIST1H2AB	HIST1H2AB	2.49843	2.37469e-05	0.400251	0.285205	36	4	126.265	35			0.998958	8476	0.085816
PSCA	PSCA	2.97565	1.99092e-05	0.336061	0.0666667	16	4	41.3125	16			0.998626	5562	0.142639
ZMYM5	ZMYM5	2.83235	1.04326e-05	0.353064	0.0909091	12	4	68.5833	12			0.998726	2904	0.119444
NEK2	NEK2	2.34922	0.000356867	0.425674	0.232184	40	4	142.567	39			0.999062	71392	0.0766308
TH	TH	2.93948	3.68715e-05	0.340196	0.142857	9	4	52.5714	8			0.998651	7514	0.168203
CNNM3	CNNM3	2.27617	0.000747999	0.439334	0.124378	69	4	97.5224	68			0.999113	249154	0.0481682
MFHAS1	MFHAS1	2.7433	1.38049e-06	0.364524	0.333333	3	4	290.333	3			0.998788	432	0.343195
CUL3	CUL3	1.94678	0.0100762	0.513668	0.075471	673	4	79.1891	672	NO	YES	0.999342	2289004	0.0310294
TMEM139	TMEM139	2.92939	3.88747e-05	0.341368	0.0128205	13	4	44.6923	13			0.998658	8842	0.134497
PLCD1	PLCD1	2.32522	8.61543e-05	0.430067	0.127273	11	4	389.636	11			0.999078	30912	0.200816
PENK	PENK	3.12348	1.47195e-06	0.320156	0.75	8	5	26.25	8			0.998523	112	0.231195
SRC	SRC	2.15026	0.0017721	0.46506	0.12395	153	4	103.667	152	YES	NO	0.9992	437806	0.0446804
MACROH2A2	MACROH2A2	2.31513	6.42499e-05	0.431941	0.315789	22	4	384.35	21			0.999085	34758	0.19515
LRRC4C	LRRC4C	3.12348	5.03142e-06	0.320156	0.0666667	6	5	54.5	6			0.998523	1576	0.246942
MEIS2	MEIS2	2.84591	0.000111584	0.351381	0.0592885	25	4	43.1304	24			0.998716	18476	0.0832274
PCDH9	PCDH9	2.91374	0.000148692	0.343202	0.0151515	12	4	36.9167	12			0.998669	21282	0.093967
TTI1	TTI1	2.37391	5.93485e-05	0.421245	0.295238	15	4	199.4	15			0.999045	18822	0.110987
CLDN2	CLDN2	2.94783	9.74241e-05	0.339233	0.212121	12	4	81.8333	12			0.998645	22836	0.165152
CENPA	CENPA	2.70365	2.66683e-05	0.36987	0.206522	29	4	87.75	28			0.998815	6264	0.0965033
PUF60	PUF60	2.18643	0.000449342	0.457366	0.330553	74	4	215.721	73			0.999175	112826	0.0947741
TMEM31	TMEM31	2.7833	0.000640205	0.359285	0.0886525	48	4	35.4792	48			0.99876	148890	0.0566907
HMGN2	HMGN2	2.32348	1.59857e-05	0.430389	0.411765	18	4	343.294	18			0.99908	8200	0.175868
PLEKHA5	PLEKHA5	2.43687	0.000172406	0.410363	0.133713	38	4	103.553	38			0.999001	43136	0.0645664
ATXN3	ATXN3	2.23826	0.00049159	0.446775	0.15	68	4	129.607	67			0.999139	113416	0.0606608
UGT1A10	UGT1A10	3.09983	1.69409e-06	0.322599	0.3	5	5	33.8	5			0.99854	356	0.278333
NPEPPS	NPEPPS	2.37809	2.11317e-05	0.420506	0.233918	21	4	301.316	21			0.999042	10240	0.168274
GK	GK	2.45635	7.8791e-05	0.407108	0.166667	9	4	220.444	9			0.998987	17086	0.140556
NR5A2	NR5A2	2.87791	4.29354e-06	0.347474	0.111111	14	4	69.5	13			0.998694	1402	0.152308
CAPNS1	CAPNS1	2.4087	6.31246e-05	0.415162	0.220588	19	4	168.529	18			0.99902	10472	0.0992517
TNFAIP3	TNFAIP3	2.27548	4.81891e-05	0.439468	0.327586	40	4	199.138	39	NO	YES	0.999113	18884	0.0963882
PRPF6	PRPF6	2.23757	7.20443e-05	0.446914	0.439668	64	4	271.942	63			0.999139	42134	0.126074
CASP6	CASP6	2.25043	0.000795005	0.444359	0.0771479	63	4	94.3898	62			0.99913	174884	0.04491
CMTM6	CMTM6	2.77983	0.000267838	0.359735	0.00735294	18	4	52.3529	18			0.998762	76420	0.0793075
HSPA1A	HSPA1A	2.13252	0.00167272	0.468928	0.114713	209	4	101.524	208			0.999212	444578	0.0439687
CBL	CBL	2.20035	0.000590312	0.454474	0.169279	117	4	114.682	116	YES	YES	0.999165	166720	0.0517051
Q96BE0	Q96BE0	2.58783	8.44637e-05	0.386425	0.184146	41	4	74.0976	41			0.998896	22474	0.0627414
PSMB1	PSMB1	2.16591	0.0010792	0.461699	0.111228	80	4	134.605	79			0.999189	321416	0.057828
SNRNP40	SNRNP40	2.28	9.54522e-05	0.438596	0.342745	58	4	195.667	58			0.99911	42862	0.0960842
PLCG2	PLCG2	2.39757	2.45815e-05	0.41709	0.359477	23	4	199.389	22	YES	NO	0.999028	9464	0.114265
Q9HAV2	Q9HAV2	2.93704	4.16177e-06	0.340478	0.311111	10	4	55.4	10			0.998653	976	0.154749
RBMY1A1	RBMY1A1	2.92209	8.28496e-06	0.342221	0.5	8	4	68.375	8			0.998663	2560	0.178992
KIT	KIT	2.40243	4.2365e-05	0.416244	0.320158	27	4	131.304	26	YES	NO	0.999025	15784	0.0766711
PRPF31	PRPF31	2.1113	0.00224757	0.473641	0.129384	130	4	139.59	129			0.999227	801922	0.0571586
TMF1	TMF1	2.49009	6.71333e-05	0.401592	0.163636	11	4	210.091	11			0.998964	26634	0.142188
FGFR3	FGFR3	2.35583	0.000983529	0.42448	0.0499849	88	4	78.1951	87	YES	NO	0.999057	247814	0.0441676
YARS1	YARS1	2.32174	5.2787e-05	0.430712	0.233333	18	4	363.062	17			0.999081	19390	0.186122
AFF1	AFF1	2.50122	1.38278e-05	0.399805	0.142857	11	4	273.375	10			0.998956	4206	0.184335
SIPA1L1	SIPA1L1	2.30887	0.000205718	0.433112	0.318182	38	4	159.333	38			0.99909	61652	0.0809878
JPT1	JPT1	2.47026	3.66298e-06	0.404816	0.285714	7	4	273.857	7			0.998978	1580	0.177484
LZTS2	LZTS2	2.15861	0.00186554	0.463261	0.0765638	116	4	83.8545	116			0.999194	474036	0.0363361
ATXN1	ATXN1	2.09009	0.00402475	0.478449	0.0554392	179	3	78.0732	178			0.999242	842510	0.0318932
EXOC1	EXOC1	2.34991	5.37397e-05	0.425548	0.32381	30	4	180	30			0.999061	21766	0.096463
EXOC4	EXOC4	2.38365	0.00016055	0.419524	0.152381	41	4	147.111	41			0.999038	54270	0.0840317
GLP1R	GLP1R	2.78678	0.000156662	0.358837	0.13834	25	4	69.6957	24			0.998757	32076	0.10775
KRTAP21-2	KRTAP21-2	2.90748	6.59877e-06	0.343941	0.252747	14	5	63.5	14			0.998674	2412	0.147508
NUDT5	NUDT5	2.42922	4.65375e-05	0.411655	0.150327	20	4	158.944	19			0.999006	12778	0.0968496
MYO6	MYO6	2.21148	0.000254727	0.452186	0.263784	63	4	212.754	62			0.999158	85594	0.0960516
PCID2	PCID2	2.10052	0.00169854	0.476072	0.133858	251	4	98.2771	250			0.999235	498744	0.0420167
PRPF4	PRPF4	2.26678	0.000167387	0.441154	0.291919	53	4	198.6	53			0.999119	54196	0.0954242
BOLA3	BOLA3	2.90713	2.08717e-05	0.343982	0.277778	11	4	57.7778	10			0.998674	3684	0.14882
SART1	SART1	2.20939	0.000101254	0.452613	0.398907	68	4	213.344	68			0.999159	57696	0.0961443
TMBIM6	TMBIM6	2.43896	0.000907694	0.410011	0.0952381	24	4	101.318	24			0.998999	119310	0.063204
PDK4	PDK4	3.13357	1.28234e-06	0.319125	0.333333	5	5	37.6667	4			0.998516	134	0.352201
PTBP2	PTBP2	2.31583	1.25506e-05	0.431811	0.403509	21	4	240.737	20			0.999085	6298	0.122139
CYB5B	CYB5B	2.33496	0.000670908	0.428273	0.0888889	38	4	109.139	37			0.999072	161652	0.05798
SLC13A2	SLC13A2	3.06087	3.35534e-06	0.326705	0	3	5	73	3			0.998567	670	0.36
CHIC2	CHIC2	2.3033	0.000440501	0.434159	0.282805	52	4	108.269	52			0.999094	146976	0.0551171
TGFBR2	TGFBR2	2.38574	0.000271205	0.419157	0.107692	44	4	99.5	43	NO	YES	0.999036	57332	0.0575696
CCDC85C	CCDC85C	2.57078	2.48508e-05	0.388987	0.30719	23	4	130.222	23			0.998908	10144	0.102369
GNG12	GNG12	2.31409	9.50314e-06	0.432136	0.639706	20	4	456.235	20			0.999086	3510	0.230655
PER1	PER1	2.61391	0.000143294	0.382568	0.0735632	32	4	75.6	32	NO	YES	0.998878	37972	0.0686703
SUCLA2	SUCLA2	2.42504	1.94015e-05	0.412364	0.321429	8	4	362.75	8			0.999009	14282	0.218186
ERBB2	ERBB2	2.14643	0.00192884	0.465889	0.115838	142	4	90.4672	141	YES	NO	0.999203	418354	0.0387833
PNO1	PNO1	2.33217	5.29927e-05	0.428784	0.489474	20	4	275.25	20			0.999074	19852	0.143509
RERE	RERE	2.31791	0.000103645	0.431423	0.210145	26	4	165.875	26			0.999084	33806	0.0849334
FANCI	FANCI	2.26157	5.73247e-05	0.442172	0.184211	22	4	328.5	21			0.999123	27066	0.155345
RPL34	RPL34	2.30504	5.95989e-06	0.433831	0.5625	33	4	382.031	33			0.999092	12414	0.192072
DCT	DCT	3.03235	2.41902e-06	0.329777	0.333333	5	4	70.3333	4			0.998587	550	0.35
CALR	CALR	2.22122	0.000691187	0.450204	0.200242	64	4	158.155	63	YES	NO	0.999151	185432	0.0725166
METTL15	METTL15	2.688	4.31741e-05	0.372024	0.0666667	16	4	88.125	16			0.998826	8828	0.0941524
JPH1	JPH1	2.54226	0.000299986	0.393351	0.0809524	22	4	96.5238	22			0.998927	71968	0.0734445
PLP1	PLP1	2.64104	0.00385686	0.378638	0.0588235	85	4	31.6824	85			0.998859	959534	0.0329905
PDIA3	PDIA3	2.23304	0.000187589	0.447819	0.288824	61	4	217.057	60			0.999143	83252	0.100714
ERBB4	ERBB4	2.36383	7.92694e-05	0.423043	0.333333	33	4	152.333	32	YES	YES	0.999052	28534	0.0839302
ZNF281	ZNF281	2.2807	6.9996e-05	0.438463	0.269006	20	4	330.316	20			0.999109	31602	0.160661
PNMA5	PNMA5	2.632	7.24957e-05	0.379939	0.129032	32	4	75.0323	32			0.998865	20820	0.0707301
PIK3R3	PIK3R3	2.49948	0.000596861	0.400083	0.0946115	60	4	64.9298	60	NO	YES	0.998957	122160	0.0464234
CRKL	CRKL	2.2167	0.000372548	0.451122	0.202091	48	4	236.714	47	YES	NO	0.999154	105480	0.106992
PPP1CC	PPP1CC	2.18678	0.000615387	0.457293	0.234783	138	4	161.948	137			0.999175	231182	0.0726225
PDCD6	PDCD6	2.24139	5.28742e-05	0.446151	0.28836	33	4	417.179	32			0.999137	34496	0.192498
KRTAP9-3	KRTAP9-3	2.56452	0.000392776	0.389936	0.37284	81	4	69.3951	81			0.998912	112382	0.057733
GNAI2	GNAI2	2.2633	0.000680578	0.441832	0.205074	49	4	217.682	49			0.999121	180830	0.104349
NIPSNAP2	NIPSNAP2	2.58748	4.23215e-05	0.386477	0.248366	20	4	150.167	19			0.998896	16080	0.122941
CRYAB	CRYAB	2.5033	0.0021735	0.399472	0.0311168	77	4	42.2319	76			0.998955	464002	0.031167
C1ORF216	C1ORF216	2.61983	0.000508371	0.381705	0.0655391	44	4	62.1136	44			0.998874	136744	0.0582827
CSNK1D	CSNK1D	2.16522	0.000975696	0.461847	0.147355	91	4	135	90			0.99919	231400	0.0581482
AKAP8L	AKAP8L	2.20626	0.000501275	0.453256	0.177187	43	4	245.442	43			0.999161	166334	0.108968
SYTL5	SYTL5	2.97148	1.8822e-05	0.336533	0	5	4	58.4	5			0.998629	2704	0.213383
ZBTB40	ZBTB40	2.71513	5.84241e-07	0.368306	0	3	4	332	3			0.998807	320	0.359392
EMP3	EMP3	2.97078	0.000106034	0.336612	0.0733333	25	5	33.72	25			0.998629	39574	0.116655
STIL	STIL	2.65009	5.57411e-05	0.377346	0.07	29	4	68.72	28	YES	NO	0.998853	11788	0.0682917
C4BPA	C4BPA	2.55652	2.70991e-05	0.391156	0.428571	10	4	397.625	9			0.998918	8140	0.302186
PLK4	PLK4	2.54122	8.06135e-05	0.393512	0.0769231	29	4	83.5769	28			0.998928	17558	0.0627134
KATNAL1	KATNAL1	2.9113	5.51301e-05	0.343489	0.0952381	7	4	74.2857	7			0.998671	7176	0.17635
RTP2	RTP2	2.88243	0.000231594	0.346929	0.0823212	39	5	40.3333	39			0.998691	53900	0.0944193
CHST9	CHST9	3.09635	1.24286e-06	0.322961	0	4	5	37.25	4			0.998542	182	0.270522
COMMD1	COMMD1	2.4087	6.26634e-05	0.415162	0.191176	25	4	203.118	25			0.99902	16484	0.119517
SLPI	SLPI	2.848	0.000168874	0.351124	0.151515	12	4	67.5	12			0.998715	36450	0.123547
CCNJL	CCNJL	2.80174	1.5729e-05	0.356921	0.145455	12	4	88.1818	12			0.998747	3842	0.132857
ATP1A2	ATP1A2	2.76348	4.44321e-05	0.361863	0.127273	11	4	123.727	11			0.998774	8380	0.162014
ANLN	ANLN	1.89043	0.0147018	0.528979	0.0558528	972	3	68.0831	971			0.999381	3604930	0.026449
TRIP6	TRIP6	2.27617	0.00101334	0.439334	0.0612721	81	4	84	80			0.999113	254064	0.0419907
CGN	CGN	2.30678	3.2266e-05	0.433504	0.423387	37	4	200.188	37			0.999091	15220	0.101207
ARGLU1	ARGLU1	2.44209	1.44321e-05	0.409486	0.48366	18	4	372.167	18			0.998997	6286	0.22787
FUCA2	FUCA2	2.70922	4.27678e-05	0.36911	0.410256	13	4	111.308	13			0.998811	11492	0.126831
KRTAP10-5	KRTAP10-5	2.66922	0.000224839	0.374642	0.344712	71	4	71.3846	71			0.998839	67840	0.0761842
HEATR1	HEATR1	2.25496	4.3468e-05	0.443468	0.376812	25	4	461.5	25			0.999127	31230	0.216851
LONP1	LONP1	2.24104	0.000103001	0.446221	0.297683	36	4	316	35			0.999137	51080	0.146813
KRT83	KRT83	2.73913	8.9359e-05	0.365079	0.245977	30	4	86.3667	30			0.998791	27426	0.105413
NDUFA7	NDUFA7	2.59513	0.000140643	0.385337	0.147186	23	4	79.8182	23			0.998891	27790	0.0686321
ERMP1	ERMP1	2.69113	0.000193202	0.371591	0.0583333	17	4	81.375	17			0.998824	40090	0.087338
BANP	BANP	2.3993	0.000914661	0.416787	0.0669643	73	4	66.6719	72			0.999027	186624	0.0396341
ZGPAT	ZGPAT	2.4553	0.000225343	0.407281	0.179463	53	4	92.8936	52			0.998988	62810	0.0600338
CD40	CD40	2.7287	0.000157948	0.366475	0.0233918	22	4	59	21			0.998798	28164	0.0741657
CHERP	CHERP	2.22609	0.000136467	0.449219	0.295626	56	4	218.538	56			0.999147	56348	0.0997805
IKBIP	IKBIP	2.44487	0.00018767	0.40902	0.166667	17	4	186.75	17			0.998995	33594	0.115911
TBCA	TBCA	2.36313	1.62023e-05	0.423168	0.247619	15	4	236.533	15			0.999052	8480	0.128865
FIP1L1	FIP1L1	2.33009	0.000145799	0.429169	0.29078	55	4	173.854	54			0.999075	46858	0.0914321
SF3B4	SF3B4	2.20348	0.000130651	0.453828	0.332821	68	4	206.54	68			0.999163	59200	0.0922052
MAP2K1	MAP2K1	2.304	0.000129658	0.434028	0.170196	66	4	131.373	65	YES	NO	0.999093	39870	0.0667204
SERP2	SERP2	2.88348	0.000115338	0.346803	0.0795699	31	5	41.871	31			0.99869	27972	0.0994752
SF3B3	SF3B3	2.16974	0.000518185	0.460885	0.298316	95	4	208.287	95			0.999187	187128	0.0903925
CEACAM5	CEACAM5	2.81983	0.00010238	0.354632	0	4	4	341	3			0.998734	12462	0.5
TRAF2	TRAF2	2.11652	0.00519266	0.472473	0.0725631	179	4	86.2595	178			0.999224	1117558	0.0362985
UBQLN2	UBQLN2	2.23757	0.0029067	0.446914	0.0756173	93	4	78.9753	92			0.999139	547696	0.0374294
B4DYC6	B4DYC6	2.83409	2.90677e-05	0.352847	0.133333	15	4	64.8	15			0.998725	6758	0.10532
ENOPH1	ENOPH1	2.87548	5.58266e-06	0.347768	0	8	5	71.375	8			0.998696	1234	0.144805
FXR2	FXR2	2.14887	0.0011561	0.465361	0.146907	107	4	149.794	106			0.999201	356838	0.063544
TFIP11	TFIP11	2.17565	0.00158161	0.459632	0.0990953	99	4	107.786	99			0.999182	435538	0.0473396
RAB7A	RAB7A	2.16661	0.000784703	0.461551	0.143058	103	4	126.871	102			0.999189	236874	0.0550655
WDR33	WDR33	2.31235	1.3764e-05	0.432461	0.390769	30	4	279.269	30			0.999087	7956	0.141402
FXR1	FXR1	2.10087	0.00225479	0.475993	0.117336	161	4	130.438	160			0.999234	680656	0.053368
SYNE4	SYNE4	2.8233	0.000414417	0.354195	0.0153846	28	4	31.4615	27			0.998732	106478	0.057801
HRAS	HRAS	2.25078	0.000634557	0.44429	0.0738739	82	4	80.8533	81	YES	NO	0.99913	155624	0.0388397
TXK	TXK	2.68243	1.34915e-05	0.372796	0.32381	15	4	102.267	15			0.99883	5474	0.106057
NRAS	NRAS	2.27374	0.000295634	0.439804	0.109293	63	4	87.4068	62	YES	NO	0.999114	78192	0.0429434
UQCR10	UQCR10	2.37878	3.51963e-05	0.420383	0.266667	10	4	318.6	10			0.999041	9234	0.177283
GPR42	GPR42	2.91896	0.00012627	0.342588	0.103175	36	4	34.25	36			0.998666	45826	0.0918231
BAG5	BAG5	2.43304	0.000165205	0.411008	0.188235	46	4	121.771	45			0.999003	43110	0.0760536
SQOR	SQOR	2.50191	3.39795e-06	0.399694	0.466667	12	4	350.3	11			0.998956	2518	0.235825
YLPM1	YLPM1	2.28591	6.20123e-05	0.437462	0.426316	23	4	335.05	23			0.999106	12940	0.16328
PPP1CA	PPP1CA	2.14609	0.000844937	0.465964	0.196781	127	4	174.824	126			0.999203	297632	0.0742944
IGF2BP2	IGF2BP2	2.25704	2.44347e-05	0.443057	0.449612	45	4	303.814	44	NO	YES	0.999126	18282	0.143851
PPP1CB	PPP1CB	2.13948	0.000994998	0.467404	0.184967	146	4	119.904	146			0.999208	299430	0.0512193
KLHL12	KLHL12	2.29809	0.000299861	0.435145	0.119488	42	4	134.763	41			0.999097	80494	0.0677827
TAZ	TAZ	2.88452	0.000211538	0.346678	0.0326797	18	4	33.3333	18			0.998689	77292	0.0771751
MS4A4A	MS4A4A	3.09635	9.33518e-06	0.322961	0.133333	6	5	55	6			0.998542	1398	0.228992
FAM90A1	FAM90A1	2.44174	0.000814131	0.409544	0.092437	86	4	71.2824	86			0.998997	232490	0.0467958
RGPD3	RGPD3	2.33287	1.04002e-07	0.428657	0.642857	8	4	782.875	8			0.999073	470	0.405005
CLDN7	CLDN7	2.94122	8.90085e-05	0.339995	0.0553846	26	5	37.8077	26			0.99865	24118	0.105715
CALM1	CALM1	2.15339	0.00168474	0.464384	0.179056	114	4	170.505	113			0.999198	385452	0.0728564
MBIP	MBIP	2.49078	0.00014021	0.40148	0.0870871	40	4	82.973	39			0.998963	35264	0.0571876
NOTCH2NLA	NOTCH2NLA	2.4647	0.0019832	0.40573	0.169729	127	4	57.4488	127			0.998981	519612	0.0404632
EMP1	EMP1	2.8473	0.000467845	0.351209	0.163077	26	4	42.6154	26			0.998715	111970	0.0849071
SDHAF1	SDHAF1	2.61252	2.64448e-05	0.382772	0.1	5	4	388.6	5			0.998879	8960	0.323333
SAP18	SAP18	2.26678	0.000119361	0.441154	0.257928	46	4	177.5	46			0.999119	48134	0.0855615
FNDC9	FNDC9	2.82157	0.000274524	0.354413	0.055914	31	4	40.9677	31			0.998733	85016	0.0742289
MKS1	MKS1	2.89078	2.33544e-05	0.345927	0.0571429	17	4	42.4667	17			0.998685	3764	0.0978295
VSIG4	VSIG4	2.84174	0.000151636	0.351897	0.0263158	20	4	33.7	20			0.998719	23894	0.0661323
ARHGEF17	ARHGEF17	2.39026	5.27699e-05	0.418364	0.367965	24	4	260.318	24			0.999033	24510	0.147322
SLC19A1	SLC19A1	2.46748	3.98447e-06	0.405272	0.357143	8	4	268.375	8			0.99898	6044	0.173034
DPP3	DPP3	2.47791	6.2395e-05	0.403565	0.4	7	4	458	6			0.998972	13046	0.299607
DLK1	DLK1	2.47583	0.000301031	0.403906	0.0714286	21	4	135.238	21			0.998974	42876	0.0896973
HMGCR	HMGCR	2.39478	8.77981e-05	0.417574	0.5	7	4	495.6	6			0.99903	12466	0.281317
PRPH	PRPH	2.21426	0.000434388	0.451618	0.182609	49	4	221.217	49			0.999156	162234	0.0997275
GJA8	GJA8	2.87443	0.000349686	0.347894	0.0340909	33	4	30.5758	33			0.998696	122368	0.0718883
FXYD6	FXYD6	2.7193	0.000402963	0.367741	0.103387	34	4	53.3529	34			0.998804	85516	0.0658038
ERLIN2	ERLIN2	2.31548	0.000167758	0.431876	0.185484	35	4	213.906	35			0.999085	47702	0.110147
PITPNC1	PITPNC1	3.11583	8.56814e-06	0.320942	0	3	5	50	3			0.998529	856	0.352518
CCDC85A	CCDC85A	3.11652	5.66217e-06	0.320871	0	7	4	30.4	7			0.998528	598	0.221053
PLEC	PLEC	2.19096	0.0004165	0.456422	0.229327	72	4	230.123	71			0.999172	168790	0.101318
TEKT4	TEKT4	2.64904	0.000430322	0.377495	0.0684836	54	4	50.7407	54			0.998853	78788	0.0511696
PRRG3	PRRG3	3.17287	6.29006e-07	0.315172	0.333333	3	5	24.6667	3			0.998489	34	0.352657
RNPS1	RNPS1	2.1847	0.000981956	0.45773	0.238614	120	4	151.406	120			0.999176	277932	0.067317
AIG1	AIG1	2.88104	0.000137768	0.347096	0.10084	36	4	40.8286	36			0.998692	37342	0.0936984
GAD2	GAD2	2.97809	2.09693e-05	0.335786	0.194444	9	4	46.4444	9			0.998624	3106	0.146851
ZNF426	ZNF426	2.74435	2.65981e-05	0.364385	0.186147	22	4	73.4545	22			0.998787	8818	0.0935148
GNAL	GNAL	2.36939	1.53117e-05	0.422049	0.444444	10	4	430.8	10			0.999048	10186	0.235153
GJB1	GJB1	2.93843	0.00017372	0.340317	0.114286	15	4	41.8	15			0.998652	45190	0.114733
RAN	RAN	2.17391	0.000863125	0.46	0.133866	87	4	171.91	86			0.999184	272808	0.0747482
APOA5	APOA5	2.97078	4.85318e-05	0.336612	0.107143	8	4	40.75	8			0.998629	6022	0.140734
SPAG9	SPAG9	2.29948	2.34957e-05	0.434881	0.398693	21	4	343.389	20			0.999096	11126	0.170304
POLRMT	POLRMT	2.39965	3.41951e-05	0.416727	0.267974	22	4	337.778	21			0.999027	19430	0.194029
HOXA1	HOXA1	2.43443	0.00364207	0.410773	0.149398	172	4	56.6867	171			0.999002	771240	0.0385862
SSBP1	SSBP1	2.2087	0.000315935	0.452756	0.236198	65	4	233.315	64			0.999159	146214	0.104515
CAMK2D	CAMK2D	2.34783	7.39765e-05	0.425926	0.264822	27	4	220.13	26			0.999063	22484	0.117466
PLAAT5	PLAAT5	3.04243	1.06629e-06	0.328684	0	3	4	69.3333	3			0.99858	228	0.365419
TMPRSS2	TMPRSS2	2.58296	0.000699873	0.387153	0.0343434	47	4	53.1778	46			0.998899	156064	0.0457132
RPL13	RPL13	2.18296	0.000188941	0.458094	0.492244	116	4	203	116			0.999177	92106	0.0903829
MACF1	MACF1	2.232	0.000352347	0.448029	0.285917	40	4	306.974	39			0.999143	105218	0.140608
TFAM	TFAM	2.25113	0.000177056	0.444221	0.270707	49	4	236.756	48			0.99913	71574	0.112026
FFAR2	FFAR2	2.87826	0.000105047	0.347432	0.119318	33	4	38.9091	33			0.998694	32776	0.0878309
STAU1	STAU1	2.05565	0.00266531	0.486464	0.114643	335	4	92.2821	334			0.999266	736374	0.0383869
ZDHHC15	ZDHHC15	2.87513	0.000185752	0.34781	0.14023	30	4	36.9	30			0.998696	29638	0.0854264
GDAP2	GDAP2	2.35687	0	0.424292	1	3	4	1061.67	3			0.999056	0	0.56713
TLCD4	TLCD4	2.89426	0.000120827	0.345511	0.0676923	26	4	35.2308	26			0.998683	23916	0.0851582
CPLX4	CPLX4	2.86574	0.000117285	0.34895	0.0530303	33	4	38.7879	33			0.998703	37486	0.083317
TMEM80	TMEM80	2.89113	7.05778e-05	0.345885	0.0857143	21	4	40.5238	21			0.998685	16176	0.0890361
COIL	COIL	2.21322	0.000558696	0.451831	0.198341	60	4	196.692	59			0.999156	171506	0.0886453
SERPINB5	SERPINB5	2.53183	0.000881579	0.394972	0.0732002	61	4	45.2241	60			0.998935	131928	0.0344828
HS6ST2	HS6ST2	2.6313	2.063e-05	0.38004	0.1	5	4	256.2	5			0.998866	4184	0.223427
EZH2	EZH2	2.22191	0.00126159	0.450063	0.135935	194	4	89.0696	193	YES	YES	0.99915	352788	0.0427192
SUDS3	SUDS3	2.57357	7.80014e-05	0.388566	0.640811	60	4	86	59			0.998906	31802	0.0700896
LZTS1	LZTS1	2.3993	0.000203103	0.416787	0.157488	46	4	90.8696	46			0.999027	68824	0.0533017
ODAM	ODAM	2.90817	5.37544e-06	0.343858	0.111111	10	4	60.4	10			0.998673	1798	0.146341
ORMDL1	ORMDL1	2.33913	0.000520928	0.427509	0.131034	30	4	116.433	30			0.999069	142522	0.0619936
IPO4	IPO4	2.25774	7.86767e-05	0.442921	0.224138	31	4	244.621	30			0.999125	41328	0.116066
MIEF1	MIEF1	2.58887	4.95446e-05	0.386269	0.145455	13	4	143.545	12			0.998895	16384	0.119073
PHF12	PHF12	2.64696	3.28593e-05	0.377792	0.670455	39	4	87.0303	39			0.998855	11112	0.083145
FAM168B	FAM168B	2.79339	3.14156e-05	0.357988	0.152381	21	4	67.7619	21			0.998753	10120	0.0955749
[truncated: 873 more rows]

## Sheet: Complex_info
Pathways	P-value	Adjusted P-value	Count	Genes	Pathway	Complex		Pathways	P-value	Adjusted P-value	Count	Genes	Pathway	Complex		Pathways	P-value	Adjusted P-value	Count	Genes	Pathway	Complex		Pathways	P-value	Adjusted P-value	Count	Genes	Pathway	Complex
Signal Transduction	4.31394e-22	2.336e-19	103	APP; ITSN1; PPP1CB; RPS6KA3; MYC; EP300; TNS4; PDGFRB; PDGFRA; FRS2; CDC25C; MYL9; SQSTM1; CFTR; VCL; VCP; CUL3; RHOBTB3; UBC; ABL1; ECT2; SMAD2; ZRANB1; JUN; SMAD4; YES1; SMAD3; BCL11B; MCAM; CAV1; PLK1; GFAP; CDK9; ANLN; FASN; ID1; FERMT2; EZH2; UBE2M; ZNF512B; YWHAE; YWHAB; DOCK9; LRRK2; CLTC; FAF2; CHD4; CHD3; CDC73; AKAP12; PPP3CA; YWHAQ; SIN3A; NUF2; FLOT1; NEFL; FLOT2; HRAS; YWHAG; YWHAH; …	REACTOME	COM-1		Activation Of Gene Expression By SREBF (SREBP)	0.000280371	0.000608806	2	NCOA2; PPARA	REACTOME	COM-2		M Phase	0.000225029	0.00381253	3	PPP2R2D; SKA1; SKA2	REACTOME	COM-3		RHO GTPases Activate Rhotekin And Rhophilins R-HSA-5666185	5.39847e-07	3.77893e-05	2	RHPN1; RHOA	REACTOME	COM-8
Epigenetic Regulation Of Gene Expression	1.9914e-20	7.18895e-18	24	SUZ12; HDAC2; EED; PHF1; SMARCA5; ARID4B; CHD4; CHD3; GATAD2B; SAP30; GATAD2A; CDK7; MTA1; SIN3B; RBBP4; SIN3A; SAP130; MTF2; EP300; SAP18; SUDS3; MTA2; MTA3; EZH2	REACTOME	COM-1		Activation Of HOX Genes During Differentiation	1.94596e-05	6.72242e-05	3	RARG; RARA; RARB	REACTOME	COM-2		Unattached Kinetochores Signal Amplification Via A MAD2 Inhibitory Signal	0.000442432	0.00381253	2	SKA1; SKA2	REACTOME	COM-3		Ras Signaling	7.91169e-06	0.000996873	2	CNKSR1; RHOA	EPC	COM-8
Cell Cycle	7.80784e-18	2.11397e-15	46	YWHAE; LIN54; LIN37; YWHAB; BRCA1; LIN9; FOXM1; AURKB; AURKA; PPP1CB; PCM1; YWHAQ; RBBP4; MYC; NUF2; LMNA; UBC; ABL1; EP300; MYBL2; SLC19A1; YWHAG; LIN52; YWHAH; OFD1; HSP90AA1; CEP135; UBE2I; RRM2; NCAPH2; NEK6; PLK1; NEK7; SMARCA5; KIF23; DYNLL1; CDC25C; CDC25A; TPX2; CDK7; RBL1; RPA3; UBE2N; KIF2C; MCM5; MAPRE1	REACTOME	COM-1		Adipocyte Hypertrophy and Hyperplasia	0.000132781	0.00104565	2	PPARG; PPARA	EPC	COM-2		EML4 And NUDC In Mitotic Spindle Formation	0.000481203	0.00381253	2	SKA1; SKA2	REACTOME	COM-3		RHOA GTPase Cycle R-HSA-8980692	0.000160189	0.00560662	2	RHPN1; RHOA	REACTOME	COM-8
Signaling By Rho GTPases, Miro GTPases And RHOBTB3	1.11313e-17	2.41104e-15	46	ZNF512B; YWHAE; VCP; YWHAB; DOCK9; CUL3; ITSN1; CLTC; FAF2; RHOBTB3; AURKB; AKAP12; PPP1CB; YWHAQ; NUF2; ABL1; FLOT1; FLNA; FLOT2; ECT2; YWHAG; YWHAH; HSP90AA1; KDM4C; MCAM; CAV1; PCDH7; PLK1; FRS2; DYNLL1; RHOC; CDC25C; VAV2; RHOB; ANLN; PRC1; ARHGEF4; CTNNB1; MYH9; KIF2C; VIM; MAPRE1; MYL9; CFTR; FERMT2; DBN1	REACTOME	COM-1		Androgens in Sebocyte Maturation	0.00067215	0.00379602	2	PPARG; PPARA	EPC	COM-2		mRNA surveillance pathway	0.000491147	0.00193286	2	PPP2R2B; PPP2R2D	KEGG	COM-3		RHO GTPase Effectors R-HSA-195258	0.00053589	0.0116612	2	RHPN1; RHOA	REACTOME	COM-8
Signaling By Rho GTPases	2.3747e-17	4.28633e-15	45	ZNF512B; YWHAE; VCP; YWHAB; DOCK9; CUL3; ITSN1; CLTC; FAF2; AURKB; AKAP12; PPP1CB; YWHAQ; NUF2; ABL1; FLOT1; FLNA; FLOT2; ECT2; YWHAG; YWHAH; HSP90AA1; KDM4C; MCAM; CAV1; PCDH7; PLK1; FRS2; DYNLL1; RHOC; CDC25C; VAV2; RHOB; ANLN; PRC1; ARHGEF4; CTNNB1; MYH9; KIF2C; VIM; MAPRE1; MYL9; CFTR; FERMT2; DBN1	REACTOME	COM-1		Bile Acid And Bile Salt Metabolism	0.000322056	0.00066152	2	NCOA2; NR1H4	REACTOME	COM-2		Chagas disease	0.000531918	0.00193286	2	PPP2R2B; PPP2R2D	KEGG	COM-3		RHO GTPase Cycle R-HSA-9012999	0.00143404	0.0116612	2	RHPN1; RHOA	REACTOME	COM-8
Polo-like Kinase Mediated Events	4.3899e-17	6.79181e-15	11	LIN54; LIN37; RBBP4; PLK1; EP300; MYBL2; LIN9; CDC25C; FOXM1; CDC25A; LIN52	REACTOME	COM-1		Bile Acid Metabolism	0.00197749	0.0257073	2	NR1H4; RXRG	MSigDB	COM-2		Resolution Of Sister Chromatid Cohesion	0.000574287	0.00381253	2	SKA1; SKA2	REACTOME	COM-3		Signal Transduction R-HSA-162582	0.0018702	0.0117549	3	CNKSR1; RHPN1; RHOA	REACTOME	COM-8
Cell Cycle, Mitotic	7.70237e-17	1.04271e-14	40	YWHAE; LIN54; LIN37; LIN9; FOXM1; AURKB; AURKA; PPP1CB; PCM1; RBBP4; MYC; NUF2; LMNA; UBC; ABL1; EP300; MYBL2; SLC19A1; YWHAG; LIN52; OFD1; HSP90AA1; CEP135; UBE2I; RRM2; NCAPH2; NEK6; PLK1; NEK7; KIF23; DYNLL1; CDC25C; CDC25A; TPX2; CDK7; RBL1; RPA3; KIF2C; MCM5; MAPRE1	REACTOME	COM-1		Biological Oxidations	0.00726365	0.0108243	2	NCOA2; NR1H4	REACTOME	COM-2		Cell Cycle, Mitotic	0.000575298	0.00381253	3	PPP2R2D; SKA1; SKA2	REACTOME	COM-3		Signaling By Rho GTPases R-HSA-194315	0.00303932	0.0117549	2	RHPN1; RHOA	REACTOME	COM-8
Infectious Disease	1.53626e-16	1.84863e-14	54	RPL4; YWHAE; YWHAB; CLTC; ARID4B; CHD4; ENO1; CHD3; MAP1LC3B; YWHAQ; YWHAG; YWHAH; HSP90AA1; PARP1; EED; HLA-B; HLA-A; DYNLL1; VAV2; SAP30; TXNIP; MYH9; MASP1; VCP; HDAC2; TSG101; CUL3; CBL; EGFR; MTA1; RBBP4; UBC; ABL1; SAP18; SUDS3; MTA2; MTA3; SUZ12; JUN; YES1; UBE2I; CAV1; GATAD2B; SRPK1; GATAD2A; CDK9; CDK7; BRMS1L; IMPDH2; UBE2N; CTNNB1; CALR; EZH2; HSPA1A	REACTOME	COM-1		BMAL1:CLOCK,NPAS2 Activates Circadian Gene Expression	0.00011487	0.000281616	2	NCOA2; PPARA	REACTOME	COM-2		Mitotic Spindle Checkpoint	0.000618248	0.00381253	2	SKA1; SKA2	REACTOME	COM-3		Signaling By Rho GTPases, Miro GTPases And RHOBTB3 R-HSA-9716542	0.0031906	0.0117549	2	RHPN1; RHOA	REACTOME	COM-8
G2/M Transition	1.0399e-15	1.12621e-13	24	YWHAE; OFD1; LIN54; HSP90AA1; CEP135; LIN37; PLK1; LIN9; CDC25C; FOXM1; DYNLL1; CDC25A; AURKA; PPP1CB; TPX2; CDK7; PCM1; RBBP4; UBC; EP300; MYBL2; MAPRE1; YWHAG; LIN52	REACTOME	COM-1		Cellular Response To Chemical Stress	0.00511912	0.00793987	2	NCOA2; PPARA	REACTOME	COM-2		RHO GTPases Activate Formins	0.00072297	0.00382141	2	SKA1; SKA2	REACTOME	COM-3
Mitotic G2-G2/M Phases	1.33856e-15	1.31788e-13	24	YWHAE; OFD1; LIN54; HSP90AA1; CEP135; LIN37; PLK1; LIN9; CDC25C; FOXM1; DYNLL1; CDC25A; AURKA; PPP1CB; TPX2; CDK7; PCM1; RBBP4; UBC; EP300; MYBL2; MAPRE1; YWHAG; LIN52	REACTOME	COM-1		Circadian Clock	0.000757098	0.00133813	2	NCOA2; PPARA	REACTOME	COM-2		Sphingolipid signaling pathway	0.00072297	0.00193286	2	PPP2R2B; PPP2R2D	KEGG	COM-3		Pathways	P-value	Adjusted P-value	Count	Genes	Pathway	Complex
SARS-CoV Infections	3.49834e-15	3.15725e-13	32	YWHAE; VCP; HDAC2; YWHAB; CUL3; ARID4B; CHD4; CHD3; MAP1LC3B; MTA1; YWHAQ; RBBP4; UBC; SAP18; SUDS3; MTA2; MTA3; YWHAG; YWHAH; HSP90AA1; UBE2I; CAV1; HLA-B; HLA-A; GATAD2B; SRPK1; GATAD2A; SAP30; BRMS1L; IMPDH2; UBE2N; MASP1	REACTOME	COM-1		Cytochrome P450 - Arranged By Substrate Type	0.00067215	0.00121627	2	NCOA2; NR1H4	REACTOME	COM-2		AMPK signaling pathway	0.000735101	0.00193286	2	PPP2R2B; PPP2R2D	KEGG	COM-3		Association Of TriC/CCT With Target Proteins During Biosynthesis R-HSA-390471	0.00568939	0.0334403	1	USP11	REACTOME	COM-9
Gene Expression (Transcription)	5.06169e-15	4.21677e-13	65	YWHAE; YWHAB; PHF1; DPY30; ARID4B; CHD4; BRCA1; CHD3; CDC73; YWHAQ; SIN3B; SIN3A; MYC; SAP130; EP300; MYBL2; YWHAG; YWHAH; HSP90AA1; PARP1; EED; CDC25C; SAP30; RBL1; MTF2; TXNIP; MYL9; HDAC2; EGFR; AURKB; AURKA; NRAS; MTA1; RBBP4; U2AF2; UBC; ABL1; SAP18; HIVEP3; SUDS3; MTA2; MTA3; SUZ12; SMAD2; JUN; SMAD4; YES1; SMAD3; UBE2I; RRM2; CAV1; SMARCA5; GATAD2B; GATAD2A; CDK9; TPX2; NUDT21; CDK7; FASN;…	REACTOME	COM-1		Cytoprotection By HMOX1	0.000517122	0.000958568	2	NCOA2; PPARA	REACTOME	COM-2		Dopaminergic synapse	0.000888371	0.00193286	2	PPP2R2B; PPP2R2D	KEGG	COM-3		Chaperonin-mediated Protein Folding R-HSA-390466	0.0134399	0.0334403	1	USP11	REACTOME	COM-9
NURD in Chromatin Remodeling	5.83859e-14	6.31736e-11	10	HDAC2; MTA1; RBBP4; SIN3A; HAT1; SUMO2; CHD4; CHD3; MTA2; MTA3	EPC	COM-1		Developmental Biology	1.64287e-05	5.94564e-05	6	NCOA2; RARG; RARA; RARB; PPARG; PPARA	REACTOME	COM-2		Cell Cycle	0.00110392	0.00510562	3	PPP2R2D; SKA1; SKA2	REACTOME	COM-3		Protein Folding R-HSA-391251	0.0143316	0.0334403	1	USP11	REACTOME	COM-9
G2-M Checkpoint	8.34478e-14	4.08894e-12	23	HSPA8; SMAD3; CUL3; CCNF; PLK1; RPA2; KIF23; CDC25A; AURKB; SAP30; AURKA; CUL4A; TPX2; RBL1; PRC1; MYC; MTF2; ABL1; KIF2C; MYBL2; MCM5; EZH2; MCM2	MSigDB	COM-1		Endogenous Sterols	0.00011487	0.000281616	2	NCOA2; NR1H4	REACTOME	COM-2		Adrenergic signaling in cardiomyocytes	0.00114478	0.00193286	2	PPP2R2B; PPP2R2D	KEGG	COM-3		Coagulation	0.0205584	0.0223326	1	USP11	MSigDB	COM-9
Potential Therapeutics For SARS	1.44536e-13	1.11809e-11	17	HSP90AA1; HDAC2; CUL3; ARID4B; CHD4; CHD3; GATAD2B; SAP30; GATAD2A; MTA1; RBBP4; BRMS1L; IMPDH2; SAP18; SUDS3; MTA2; MTA3	REACTOME	COM-1		Familial Partial Lipodystrophy Type 2 Progression (Hypothesis)	3.45001e-05	0.000354741	2	PPARG; PPARA	EPC	COM-2		Hepatitis C	0.00125303	0.00193286	2	PPP2R2B; PPP2R2D	KEGG	COM-3		DNA Repair	0.0223326	0.0223326	1	USP11	MSigDB	COM-9
Ovarian Cancer	1.61343e-13	8.72864e-11	19	PDGFRB; SMAD2; PDGFRA; JUN; SMAD4; SMAD3; GAB1; NRG1; BRCA1; ACTB; EGFR; LRP6; ERBB3; MYC; EP300; CYCS; CTNNB1; KRAS; HRAS	EPC	COM-1		Familial Partial Lipodystrophy Type 3 Progression (Hypothesis)	1.48103e-05	0.00018661	2	PPARG; PPARA	EPC	COM-2		Hippo signaling pathway	0.00134959	0.00193286	2	PPP2R2B; PPP2R2D	KEGG	COM-3		Ub-specific Processing Proteases R-HSA-5689880	0.0298493	0.0522363	1	USP11	REACTOME	COM-9
HDACs Deacetylate Histones	3.29123e-13	2.37627e-11	14	HDAC2; ARID4B; CHD4; CHD3; GATAD2B; SAP30; GATAD2A; MTA1; RBBP4; BRMS1L; SAP18; SUDS3; MTA2; MTA3	REACTOME	COM-1		Familial Partial Lipodystrophy Type 4 Progression (Hypothesis)	4.46562e-05	0.000375112	2	PPARG; PPARA	EPC	COM-2		Tight junction	0.00144964	0.00193286	2	PPP2R2B; PPP2R2D	KEGG	COM-3		Deubiquitination R-HSA-5688426	0.0412707	0.057779	1	USP11	REACTOME	COM-9
Hepatocellular Carcinoma	1.66643e-12	5.66424e-10	17	PDGFRB; SMAD2; PDGFRA; JUN; SMAD4; SMAD3; GAB1; NRG1; EGFR; LRP6; ERBB3; MYC; EP300; CYCS; CTNNB1; KRAS; HRAS	EPC	COM-1		Fatty Acid Synthase (FASN) Signaling	3.94156e-05	0.000354741	2	NR1H3; PPARG	EPC	COM-2		Separation Of Sister Chromatids	0.00146666	0.00602959	2	SKA1; SKA2	REACTOME	COM-3		Post-translational Protein Modification R-HSA-597592	0.193444	0.225685	1	USP11	REACTOME	COM-9
Growth Factor Signaling in Hepatocellular Carcinoma	2.09399e-12	5.66424e-10	15	PDGFRB; SMAD2; PDGFRA; JUN; SMAD4; SMAD3; GAB1; NRG1; EGFR; ERBB3; MYC; CTNNB1; CYCS; KRAS; HRAS	EPC	COM-1		Gene Expression (Transcription)	3.12248e-12	2.96636e-11	11	RARG; THRB; NR1H2; RARA; NR1H4; NR1H3; RARB; PPARG; PPARA; RXRG; PPARD	REACTOME	COM-2		Mitotic Prometaphase	0.00175193	0.00648213	2	SKA1; SKA2	REACTOME	COM-3		Metabolism Of Proteins R-HSA-392499	0.257564	0.257564	1	USP11	REACTOME	COM-9
Diseases Of Signal Transduction By Growth Factor Receptors And Second Messengers	5.17046e-12	3.49976e-10	30	VCP; HDAC2; YWHAB; CLTC; CBL; EGFR; LRP6; PPP1CB; NRAS; ATIC; ERBB3; MYC; LMNA; UBC; EP300; HRAS; PDGFRB; SMAD2; PDGFRA; SMAD4; HSP90AA1; YES1; SMAD3; BCL11A; FRS2; NRG1; CTNNB1; MYH9; SQSTM1; VCL	REACTOME	COM-1		Generic Transcription Pathway	3.59435e-13	4.55284e-12	11	RARG; THRB; NR1H2; RARA; NR1H4; NR1H3; RARB; PPARG; PPARA; RXRG; PPARD	REACTOME	COM-2		Mitotic Anaphase	0.00270764	0.00841943	2	SKA1; SKA2	REACTOME	COM-3
E2F Targets	6.10168e-12	1.49491e-10	21	RRM2; EED; PLK1; RPA1; RPA2; NAP1L1; BRCA1; CDC25A; AURKB; CIT; AURKA; NUDT21; KIF18B; MYC; RPA3; BRMS1L; KIF2C; MYBL2; MCM5; EZH2; MCM2	MSigDB	COM-1		Heme Signaling	0.000322056	0.00066152	2	NCOA2; PPARA	REACTOME	COM-2		Mitotic Metaphase And Anaphase	0.00273063	0.00841943	2	SKA1; SKA2	REACTOME	COM-3		Pathways	P-value	Adjusted P-value	Count	Genes	Pathway	Complex
DREAM Complex and FOXM1/MYBL2 Promote Cell Cycle Progression in Cancer	7.32839e-12	1.58586e-09	10	LIN54; RBL1; LIN37; RBBP4; PLK1; MYBL2; LIN9; FOXM1; AURKA; LIN52	EPC	COM-1		Hyperseborrhea in Acne Vulgaris	1.74964e-09	8.47631e-08	4	NR1H2; NR1H3; PPARG; PPARA	EPC	COM-2		RHO GTPase Effectors	0.00361984	0.00905941	2	SKA1; SKA2	REACTOME	COM-3		Neurogenic Transcription Factors Role in Hirschsprung Disease	2.84821e-06	7.5845e-06	2	ARNT2; SIM2	EPC	COM-10
Regulation Of PTEN Gene Transcription	8.13802e-12	5.1844e-10	13	SUZ12; HDAC2; JUN; EED; CHD4; CHD3; GATAD2B; GATAD2A; MTA1; RBBP4; MTA2; MTA3; EZH2	REACTOME	COM-1		Lipid Metabolism Impairement in non-Alcoholic Fatty Liver Disease	0.000162053	0.0012011	2	NR1H3; PPARG	EPC	COM-2		Cell Cycle Checkpoints	0.00367274	0.00905941	2	SKA1; SKA2	REACTOME	COM-3		Proteins Involved in Hirschsprung Disease	3.79225e-06	7.5845e-06	2	ARNT2; SIM2	EPC	COM-10
Signaling By TGF-beta Receptor Complex	1.01591e-11	6.11242e-10	15	SMAD2; USP15; SMAD4; SMAD3; PARP1; CBL; PPP1CA; PPP1CB; CDK9; RBL1; MYC; UBC; EP300; TRIM33; UBE2M	REACTOME	COM-1		Lipids Enhance Apoptotic Cell Engulfment and Reduce Inflammation	9.33055e-10	8.47631e-08	4	NR1H2; NR1H3; PPARG; PPARD	EPC	COM-2		Human papillomavirus infection	0.00542793	0.00651352	2	PPP2R2B; PPP2R2D	KEGG	COM-3
Transcriptional Regulation By TP53	1.13233e-11	6.3977e-10	27	YWHAE; HDAC2; YWHAB; CHD4; BRCA1; CHD3; AURKB; AURKA; YWHAQ; RBBP4; UBC; EP300; MTA2; YWHAG; YWHAH; JUN; CDC25C; GATAD2B; GATAD2A; CDK9; TPX2; CDK7; RBL1; FASN; RPA3; CYCS; CDK5R1	REACTOME	COM-1		Mast-Cell Activation in Asthma	0.000917606	0.00481743	2	NR1H3; PPARG	EPC	COM-2		PI3K-Akt signaling pathway	0.00618581	0.00674815	2	PPP2R2B; PPP2R2D	KEGG	COM-3
Deregulated CDK5 Triggers Neurodegenerative Pathways In Alzheimers Disease Models	1.18148e-11	6.3977e-10	9	YWHAE; APP; JUN; LMNA; CAPN2; CAPN1; CDC25C; CDC25A; CDK5R1	REACTOME	COM-1		Mast-Cell Activation via IgE Signaling	0.00117288	0.00591129	2	NR1H3; PPARG	EPC	COM-2		Signaling By Rho GTPases	0.0195233	0.0378344	2	SKA1; SKA2	REACTOME	COM-3		Pathways	P-value	Adjusted P-value	Count	Genes	Pathway	Complex
Genes with Mutations in Cancer-Associated Sustaining of Proliferative Signaling	1.97247e-11	3.55701e-09	16	PDGFRB; PDGFRA; SMAD4; SMAD3; GAB1; FRS2; BRCA1; EGFR; NRAS; ERBB3; MYC; CTNNB1; MYBL2; KRAS; HRAS; BIRC3	EPC	COM-1		Metabolism	5.82985e-05	0.000164099	7	NCOA2; NR1H2; NR1H4; NR1H3; PPARG; PPARA; PPARD	REACTOME	COM-2		Signaling By Rho GTPases, Miro GTPases And RHOBTB3	0.020451	0.0378344	2	SKA1; SKA2	REACTOME	COM-3		Insulin resistance	1.53122e-07	7.6561e-07	3	PYGB; PPP1R3B; PYGM	KEGG	COM-11
Chromatin Modifying Enzymes	2.4101e-11	1.24292e-09	22	SUZ12; HDAC2; KDM4C; EED; DPY30; ARID4B; CHD4; CHD3; GATAD2B; GATAD2A; SAP30; MTA1; RBBP4; BRMS1L; SAP130; HAT1; EP300; SAP18; SUDS3; MTA2; MTA3; EZH2	REACTOME	COM-1		Metabolism Of Lipids	5.76826e-08	3.65323e-07	7	NCOA2; NR1H2; NR1H4; NR1H3; PPARG; PPARA; PPARD	REACTOME	COM-2										Insulin signaling pathway	3.14429e-07	7.86071e-07	3	PYGB; PPP1R3B; PYGM	KEGG	COM-11
Proteins with Altered Expression in Cancer-Associated Sustaining of Proliferative Signaling	3.52668e-11	5.26211e-09	19	PDGFRB; PDGFRA; SMAD4; SMAD3; GAB1; NRG1; BRCA1; FOXM1; CDC25A; EGFR; LRP6; EFNB1; NRAS; ERBB3; MYC; CTNNB1; MYBL2; KRAS; HRAS	EPC	COM-1		Metabolism Of Proteins	2.19101e-06	1.11011e-05	8	NCOA2; THRB; NR1H2; RARA; NR1H4; NR1H3; PPARG; PPARA	REACTOME	COM-2		Pathways	P-value	Adjusted P-value	Count	Genes	Pathway	Complex		Glycogen Breakdown (Glycogenolysis) R-HSA-70221	1.3644e-06	9.55082e-06	2	PYGB; PYGM	REACTOME	COM-11
Generic Transcription Pathway	3.84303e-11	1.89182e-09	51	YWHAE; YWHAB; DPY30; CHD4; BRCA1; CHD3; YWHAQ; SIN3B; SIN3A; MYC; EP300; MYBL2; YWHAG; YWHAH; PARP1; EED; CDC25C; RBL1; TXNIP; MYL9; HDAC2; EGFR; AURKB; AURKA; NRAS; RBBP4; UBC; ABL1; HIVEP3; MTA2; SUZ12; SMAD2; JUN; SMAD4; YES1; SMAD3; UBE2I; RRM2; CAV1; GATAD2B; GATAD2A; CDK9; TPX2; CDK7; FASN; RPA3; CTNNB1; CYCS; TRIM33; EZH2; CDK5R1	REACTOME	COM-1		Metabolism Of Steroids	9.18058e-05	0.000240594	3	NCOA2; NR1H4; PPARA	REACTOME	COM-2		Cataract, Congenital	9.14638e-15	2.32055e-13	5	CRYGC; CRYGD; CRYBB2; CRYAA; CRYAB	EPC	COM-4		Glycogen Metabolism R-HSA-8982491	4.13687e-06	1.4479e-05	2	PYGB; PYGM	REACTOME	COM-11
Pancreatic Ductal Carcinoma	3.89066e-11	5.26211e-09	16	SMAD2; JUN; SMAD4; SMAD3; GAB1; NRG1; BRCA1; EGFR; LRP6; ERBB3; MYC; EP300; CYCS; CTNNB1; KRAS; HRAS	EPC	COM-1		Metastatic Colorectal Cancer	0.0023027	0.0100048	2	PPARG; PPARD	EPC	COM-2		Genes with Mutations Associated with Cataract	1.60038e-14	2.32055e-13	5	CRYGC; CRYGD; CRYBB2; CRYAA; CRYAB	EPC	COM-4		Starch and sucrose metabolism	9.43916e-06	1.57319e-05	2	PYGB; PYGM	KEGG	COM-11
RHO GTPase Effectors	4.11406e-11	1.92569e-09	23	YWHAE; KDM4C; YWHAB; PLK1; DYNLL1; RHOC; CDC25C; AURKB; RHOB; PPP1CB; YWHAQ; PRC1; NUF2; ABL1; FLNA; CTNNB1; MYH9; KIF2C; MAPRE1; MYL9; CFTR; YWHAG; YWHAH	REACTOME	COM-1		Mitochondrial Biogenesis	0.00125537	0.00212019	2	NCOA2; PPARA	REACTOME	COM-2		Proteins Involved in Cataract	6.38975e-14	6.17676e-13	6	CRYGC; CRYGD; CRYBB2; CRYBA1; CRYAA; CRYAB	EPC	COM-4		Glucagon signaling pathway	8.47679e-05	0.00010596	2	PYGB; PYGM	KEGG	COM-11
RNA Polymerase II Transcription	4.26746e-11	1.92569e-09	54	YWHAE; YWHAB; DPY30; CHD4; BRCA1; CHD3; CDC73; YWHAQ; SIN3B; SIN3A; MYC; EP300; MYBL2; YWHAG; YWHAH; PARP1; EED; CDC25C; RBL1; TXNIP; MYL9; HDAC2; EGFR; AURKB; AURKA; NRAS; RBBP4; U2AF2; UBC; ABL1; HIVEP3; MTA2; SUZ12; SMAD2; JUN; SMAD4; YES1; SMAD3; UBE2I; RRM2; CAV1; GATAD2B; GATAD2A; CDK9; TPX2; NUDT21; CDK7; FASN; RPA3; CTNNB1; CYCS; TRIM33; EZH2; CDK5R1	REACTOME	COM-1		Negative Acute Phase Proteins Synthesis	0.000366582	0.00243102	2	RARG; PPARA	EPC	COM-2		Diabetes Induced Cataract	1.60381e-11	1.16276e-10	4	CRYGC; CRYGD; CRYAA; CRYAB	EPC	COM-4		Necroptosis	0.000187432	0.000187432	2	PYGB; PYGM	KEGG	COM-11
Defective Intrinsic Pathway For Apoptosis	5.04459e-11	2.18532e-09	9	YWHAE; APP; JUN; LMNA; CAPN2; CAPN1; CDC25C; CDC25A; CDK5R1	REACTOME	COM-1		NR1H2 And NR1H3 Regulate Gene Expression Linked To Lipogenesis	1.18522e-05	4.74087e-05	2	NR1H2; NR1H3	REACTOME	COM-2		Age-Related Cataract	4.63842e-11	2.69028e-10	4	CRYGC; CRYGD; CRYAA; CRYAB	EPC	COM-4		Metabolism Of Carbohydrates R-HSA-71387	0.000601337	0.00140312	2	PYGB; PYGM	REACTOME	COM-11
Diseases Of Programmed Cell Death	6.26586e-11	2.60997e-09	13	YWHAE; SUZ12; APP; JUN; EED; CDC25C; CDC25A; RBBP4; LMNA; CAPN2; CAPN1; CDK5R1; EZH2	REACTOME	COM-1		NR1H2 And NR1H3 Regulate Gene Expression Linked To Triglyceride Lipolysis In Adipose	3.29661e-06	1.47378e-05	2	NR1H2; NR1H3	REACTOME	COM-2		Ca2+ Toxicity in Lens Cells	9.18875e-11	4.44123e-10	4	CRYGC; CRYGD; CRYAA; CRYAB	EPC	COM-4		Metabolism R-HSA-1430728	0.0293262	0.0513209	2	PYGB; PYGM	REACTOME	COM-11
Pancreatic Neuroendocrine Tumors	6.26586e-11	7.53295e-09	13	SMAD2; JUN; SMAD4; SMAD3; NRG1; BRCA1; EGFR; ERBB3; MYC; CTNNB1; CYCS; KRAS; HRAS	EPC	COM-1		NR1H2 And NR1H3 Regulate Gene Expression To Control Bile Acid Homeostasis	1.18522e-05	4.74087e-05	2	NR1H2; NR1H3	REACTOME	COM-2		Steroids Induced Cataract	2.37394e-09	9.83489e-09	4	CRYGD; CRYBB2; CRYAA; CRYAB	EPC	COM-4
Developmental Biology	1.21828e-10	4.88668e-09	47	RPL4; HDAC2; ITSN1; CLTC; LIN9; KRT20; PPL; MYL12A; EGFR; KRT33B; RPS6KA3; EFNB1; SDCBP; NRAS; RBBP4; MYC; UBC; DAG1; ABL1; EP300; CAPN1; HRAS; SUZ12; SMAD2; HSPA8; PRNP; JUN; SMAD4; HSP90AA1; YES1; SMAD3; EED; TRPC1; KRT13; FRS2; RHOC; KRT75; VAV2; RHOB; THRAP3; KRT15; CTNNB1; MYH9; MYL9; TRIM33; EZH2; CDK5R1	REACTOME	COM-1		NR1H2 And NR1H3 Regulate Gene Expression To Limit Cholesterol Uptake	3.29661e-06	1.47378e-05	2	NR1H2; NR1H3	REACTOME	COM-2		Proteins Involved in Age-Related Macular Degeneration	0.00111473	0.00404088	2	CRYAA; CRYAB	EPC	COM-4
Endometrioid Endometrial Cancer	1.53004e-10	1.65551e-08	14	JUN; GAB1; NRG1; BRCA1; ACTB; EGFR; LRP6; ERBB3; MYC; EP300; CTNNB1; CYCS; KRAS; EZH2	EPC	COM-1		NR1H2 And NR1H3-mediated Signaling	0.000336583	0.000673165	2	NR1H2; NR1H3	REACTOME	COM-2		Protein processing in endoplasmic reticulum	0.00148376	0.0207727	2	CRYAA; CRYAB	KEGG	COM-4
G0 And Early G1	1.73566e-10	6.51397e-09	9	LIN54; RBL1; LIN37; RBBP4; MYC; MYBL2; LIN9; CDC25A; LIN52	REACTOME	COM-1		NR1H3 And NR1H2 Regulate Gene Expression Linked To Cholesterol Transport And Efflux	0.00020556	0.000459487	2	NR1H2; NR1H3	REACTOME	COM-2
RHO GTPases Activate PKNs	1.74428e-10	6.51397e-09	12	YWHAE; PPP1CB; KDM4C; YWHAQ; YWHAB; MYH9; CDC25C; RHOC; MYL9; YWHAG; YWHAH; RHOB	REACTOME	COM-1		Nuclear Receptor Transcription Pathway	1.78078e-28	1.35339e-26	11	RARG; THRB; NR1H2; RARA; NR1H4; NR1H3; RARB; PPARG; PPARA; RXRG; PPARD	REACTOME	COM-2		Pathways	P-value	Adjusted P-value	Count	Genes	Pathway	Complex
Transcription Of E2F Targets Under Negative Control By DREAM Complex	2.03513e-10	7.34681e-09	8	LIN54; RBL1; LIN37; RBBP4; MYC; LIN9; CDC25A; LIN52	REACTOME	COM-1		Organelle Biogenesis And Maintenance	0.0113522	0.0162786	2	NCOA2; PPARA	REACTOME	COM-2		Deposition Of New CENPA-containing Nucleosomes At Centromere	1.07621e-13	2.0448e-12	5	MIS18A; MIS18BP1; HJURP; OIP5; CENPA	RECATOME	COM-5
Signaling By TGFB Family Members	5.18702e-10	1.81211e-08	15	SMAD2; SMAD4; USP15; SMAD3; PARP1; CBL; PPP1CA; PPP1CB; CDK9; RBL1; MYC; UBC; EP300; TRIM33; UBE2M	REACTOME	COM-1		Phase I - Functionalization Of Compounds	0.00170844	0.00282265	2	NCOA2; NR1H4	REACTOME	COM-2		Chromosome Maintenance	6.56234e-12	6.23422e-11	5	MIS18A; MIS18BP1; HJURP; OIP5; CENPA	RECATOME	COM-5
Proteins with Altered Expression in Cancer Metabolic Reprogramming	6.55715e-10	6.44985e-08	13	ENO1; SLC7A11; EGFR; MAP1LC3B; NRAS; MYC; FASN; CAPN2; TXNIP; CTNNB1; KRAS; HRAS; CD44	EPC	COM-1		Plasma Lipoprotein Assembly, Remodeling, And Clearance	0.000801422	0.00138427	2	NR1H2; NR1H3	REACTOME	COM-2		Cell Cycle	3.68332e-08	2.33277e-07	5	MIS18A; MIS18BP1; HJURP; OIP5; CENPA	RECATOME	COM-5
Cellular Responses To Stress	7.59494e-10	2.57041e-08	36	RPL4; YWHAE; VCP; CUL3; SLC7A11; LIN9; RPS6KA3; DNAJB1; MAP1LC3B; BAG5; BAG2; SIN3B; RBBP4; SIN3A; MYC; LMNA; UBC; SERPINH1; EP300; SUZ12; NQO1; HSPA8; JUN; HSP90AA1; ABCC1; EED; TALDO1; DYNLL1; RPA3; ID1; TXNIP; CYCS; CALR; SQSTM1; EZH2; HSPA1A	REACTOME	COM-1		Plasma Lipoprotein Clearance	0.000194204	0.000447259	2	NR1H2; NR1H3	REACTOME	COM-2		Kinetochore Assembly	3.8852e-05	0.000116556	2	OIP5; CENPA	EPC	COM-5
Endometrial Cancer	1.05614e-09	8.34605e-08	14	JUN; GAB1; NRG1; BRCA1; ACTB; EGFR; LRP6; ERBB3; MYC; EP300; CYCS; CTNNB1; KRAS; EZH2	EPC	COM-1		Post-translational Protein Modification	1.97349e-07	1.15373e-06	8	NCOA2; THRB; NR1H2; RARA; NR1H4; NR1H3; PPARG; PPARA	REACTOME	COM-2
Proteins Involved in Melanoma	1.0769e-09	8.34605e-08	20	APP; PDGFRA; HSP90AA1; NOS2; MCAM; RHOC; PTGS2; EGFR; SDCBP; NRAS; FAP; ERBB3; MYC; ID1; TXNIP; CTNNB1; KRAS; HRAS; CD44; EZH2	EPC	COM-1		PPARA Activates Gene Expression	2.99958e-11	2.27968e-10	6	NCOA2; NR1H2; NR1H4; NR1H3; PPARG; PPARA	REACTOME	COM-2		Pathways	P-value	Adjusted P-value	Count	Genes	Pathway	Complex
Glioma Stem Cell Program Activation	1.0799e-09	8.34605e-08	12	PDGFRB; SMAD2; PDGFRA; SMAD4; SMAD3; MYC; EP300; CTNNB1; FOXM1; CD44; LRP6; EZH2	EPC	COM-1		PPARGC1A Repression in Huntington Disease	1.59029e-07	4.00753e-06	3	PPARG; PPARA; PPARD	EPC	COM-2		Keratinization	1.09181e-05	3.27542e-05	3	LCE2A; KRTAP10-7; KRTAP4-2	RECATOME	COM-6
Cellular Responses To Stimuli	1.27098e-09	4.17113e-08	36	RPL4; YWHAE; VCP; CUL3; SLC7A11; LIN9; RPS6KA3; DNAJB1; MAP1LC3B; BAG5; BAG2; SIN3B; RBBP4; SIN3A; MYC; LMNA; UBC; SERPINH1; EP300; SUZ12; NQO1; HSPA8; JUN; HSP90AA1; ABCC1; EED; TALDO1; DYNLL1; RPA3; ID1; TXNIP; CYCS; CALR; SQSTM1; EZH2; HSPA1A	REACTOME	COM-1		Proteins Involved in Arterial Hypertension	0.00982339	0.0263351	2	PPARG; PPARA	EPC	COM-2		Developmental Biology	0.00141913	0.0021287	3	LCE2A; KRTAP10-7; KRTAP4-2	RECATOME	CPM-6
PIP3 Activates AKT Signaling	1.46052e-09	4.65217e-08	21	SUZ12; PDGFRB; PDGFRA; JUN; HDAC2; EED; FRS2; CHD4; NRG1; CHD3; EGFR; GATAD2B; GATAD2A; MTA1; ERBB3; RBBP4; VAPA; UBC; MTA2; MTA3; EZH2	REACTOME	COM-1		Proteins Involved in Atherosclerosis	0.00614788	0.0234737	2	THRB; PPARG	EPC	COM-2
RNA Polymerase I Transcription Initiation	1.77729e-09	5.49944e-08	10	HDAC2; CDK7; MTA1; RBBP4; CHD4; CHD3; MTA2; MTA3; GATAD2B; GATAD2A	REACTOME	COM-1		Proteins Involved in Colorectal Neoplasms	0.00154994	0.00723306	2	PPARG; PPARD	EPC	COM-2		Pathways	P-value	Adjusted P-value	Count	Genes	Pathway	Complex
Transcription Of E2F Targets Under Negative Control By P107 (RBL1) And P130 (RBL2) In Complex With HDAC1	2.08479e-09	6.27176e-08	7	LIN54; RBL1; LIN37; RBBP4; MYBL2; LIN9; LIN52	REACTOME	COM-1		Proteins Involved in Diabetes Mellitus Type 2	3.92301e-05	0.000354741	3	PPARG; PPARA; PPARD	EPC	COM-2		Fluid shear stress and atherosclerosis	1.30735e-06	7.24548e-05	3	RAC3; RAC1; CALM2	KEGG	COM-7
TGFBR Signaling in Pancreatic Neoplasms	2.22683e-09	1.59524e-07	10	SMAD2; JUN; SMAD4; SMAD3; MYC; EP300; CYCS; KRAS; BRCA1; HRAS	EPC	COM-1		Proteins Involved in Diabetic Nephropathy	2.65407e-06	4.18016e-05	4	NR1H4; PPARG; PPARA; PPARD	EPC	COM-2		Rap1 signaling pathway	4.52947e-06	7.24548e-05	3	RAC3; RAC1; CALM2	KEGG	COM-7
Mitotic Spindle	2.3194e-09	3.78835e-08	18	YWHAE; EPB41; ITSN1; PLK1; KIF23; AURKA; ANLN; TPX2; PCM1; PRC1; ABL1; FLNA; MYH9; KIF2C; SYNPO; MAPRE1; ECT2; VCL	MSigDB	COM-1		Proteins Involved in Diabetic Neuropathy	0.00067215	0.00379602	2	NR1H2; PPARG	EPC	COM-2		Human immunodeficiency virus 1 infection	4.66041e-06	7.24548e-05	3	RAC3; RAC1; CALM2	KEGG	COM-7
Proteins Involved in Pancreatic Cancer	2.35894e-09	1.59524e-07	13	SMAD2; SMAD4; PARP1; NOS2; CAV1; BRCA1; EGFR; ERBB3; MYC; CTNNB1; KRAS; CFTR; HSPA1A	EPC	COM-1		Proteins Involved in Inflammatory Bowel Diseases	0.000692924	0.00379602	2	PPARG; PPARA	EPC	COM-2		cAMP signaling pathway	4.92977e-06	7.24548e-05	3	RAC3; RAC1; CALM2	KEGG	COM-7
Proteins Involved in Glioblastoma	2.84469e-09	1.81056e-07	17	PDGFRA; CAV1; HLA-A; FOXM1; PTGS2; AURKB; EGFR; GFAP; RHOB; AURKA; MYC; CTNNB1; KRAS; HRAS; CD44; EZH2; HSPA1A	EPC	COM-1		Proteins Involved in Insulin Resistance	1.37129e-05	0.00018661	3	PPARG; PPARA; PPARD	EPC	COM-2		Regulation of actin cytoskeleton	5.06825e-06	7.24548e-05	3	RAC3; RAC1; IQGAP3	KEGG	COM-7
Clear Cell Ovarian Carcinoma	4.38811e-09	2.63774e-07	12	PDGFRB; PDGFRA; JUN; MYC; GAB1; EP300; CTNNB1; CYCS; KRAS; BRCA1; HRAS; ACTB	EPC	COM-1		Proteins Involved in Myocardial Ischemia	0.00960275	0.0263032	2	PPARA; PPARD	EPC	COM-2		Human cytomegalovirus infection	5.57326e-06	7.24548e-05	3	RAC3; RAC1; CALM2	KEGG	COM-7
FOXO-mediated Transcription	4.57002e-09	1.27164e-07	11	SMAD2; HDAC2; SMAD4; SMAD3; YWHAQ; YWHAB; SIN3A; CAV1; EP300; TXNIP; YWHAG	REACTOME	COM-1		Proteins Involved in Myocarditis	0.00657154	0.0238013	2	PPARG; PPARA	EPC	COM-2		Ras signaling pathway	6.11064e-06	7.24548e-05	3	RAC3; RAC1; CALM2	KEGG	COM-7
PTEN Regulation	4.62779e-09	1.27164e-07	15	SUZ12; JUN; HDAC2; EED; CHD4; CHD3; GATAD2B; GATAD2A; MTA1; RBBP4; VAPA; UBC; MTA2; MTA3; EZH2	REACTOME	COM-1		Proteins Involved in Neuroblastoma	0.00713543	0.0238013	2	RARB; PPARG	EPC	COM-2		VEGF signaling pathway	5.11353e-05	0.00048781	2	RAC3; RAC1	KEGG	COM-7
Signaling By Receptor Tyrosine Kinases	4.62866e-09	1.27164e-07	28	HDAC2; YWHAB; CLTC; CHD4; CBL; EGFR; RPS6KA3; NRAS; ERBB3; SIN3A; MYC; UBC; EP300; TNS4; HRAS; PDGFRB; PDGFRA; HSP90AA1; YES1; BCL11B; CAV1; FRS2; NRG1; VAV2; GFAP; ID1; CTNNB1; CDK5R1	REACTOME	COM-1		Proteins Involved in non-Alcoholic Fatty Liver Disease	4.95166e-08	1.55977e-06	5	NR1H4; NR1H3; PPARG; PPARA; PPARD	EPC	COM-2		Viral myocarditis	5.28951e-05	0.00048781	2	RAC3; RAC1	KEGG	COM-7
Programmed Cell Death	4.69674e-09	1.27164e-07	18	YWHAE; HSP90AA1; YWHAB; DYNLL1; SDCBP; YWHAQ; FASN; LMNA; UBC; FLOT1; CTNNB1; CYCS; FLOT2; MAPT; VIM; YWHAG; YWHAH; BIRC3	REACTOME	COM-1		Proteins Involved in Obesity	0.00177393	0.00798268	2	PPARG; PPARA	EPC	COM-2		Fc epsilon RI signaling pathway	6.804e-05	0.000513272	2	RAC3; RAC1	KEGG	COM-7
High-Grade Serous Ovarian Carcinoma	5.06961e-09	2.88701e-07	12	JUN; ERBB3; MYC; GAB1; EP300; CTNNB1; CYCS; NRG1; KRAS; BRCA1; HRAS; EGFR	EPC	COM-1		Proteins Involved in Polycystic Ovary Syndrome	0.00154994	0.00723306	2	NCOA2; PPARG	EPC	COM-2		Pathways in cancer	7.29719e-05	0.000513272	3	RAC3; RAC1; CALM2	KEGG	COM-7
Transcriptional Activity Of SMAD2/SMAD3:SMAD4 Heterotrimer	5.2012e-09	1.37388e-07	10	SMAD2; CDK9; SMAD4; RBL1; SMAD3; PARP1; MYC; UBC; EP300; TRIM33	REACTOME	COM-1		Proteins Involved in Stem Cell Exhaustion in Aging	0.000241536	0.00169075	2	PPARG; PPARD	EPC	COM-2		Adherens junction	7.4208e-05	0.000513272	2	RAC3; RAC1	KEGG	COM-7
Mitotic G1 Phase And G1/S Transition	1.00136e-08	2.43716e-07	15	LIN54; RRM2; LIN37; LIN9; CDC25A; CDK7; RBL1; RBBP4; MYC; RPA3; UBC; ABL1; MYBL2; MCM5; LIN52	REACTOME	COM-1		Recycling Of Bile Acids And Salts	5.02215e-05	0.000146801	2	NCOA2; NR1H4	REACTOME	COM-2		Pancreatic cancer	8.50794e-05	0.000543199	2	RAC3; RAC1	KEGG	COM-7
G1/S-Specific Transcription	1.00947e-08	2.43716e-07	8	LIN54; RRM2; RBL1; LIN37; RBBP4; LIN9; CDC25A; LIN52	REACTOME	COM-1		Regulation Of Cholesterol Biosynthesis By SREBP (SREBF)	0.000481478	0.000914807	2	NCOA2; PPARA	REACTOME	COM-2		B cell receptor signaling pathway	9.66897e-05	0.000573232	2	RAC3; RAC1	KEGG	COM-7
Regulation Of TP53 Activity Thru Acetylation	1.00947e-08	2.43716e-07	8	HDAC2; RBBP4; EP300; CHD4; CHD3; MTA2; GATAD2B; GATAD2A	REACTOME	COM-1		Regulation Of Lipid Metabolism By PPARalpha	3.32939e-11	2.3003e-10	6	NCOA2; NR1H2; NR1H4; NR1H3; PPARG; PPARA	REACTOME	COM-2		Colorectal cancer	0.000109038	0.000603343	2	RAC3; RAC1	KEGG	COM-7
Regulation Of PLK1 Activity At G2/M Transition	1.01267e-08	2.43716e-07	12	YWHAE; PPP1CB; OFD1; PCM1; HSP90AA1; CEP135; UBC; PLK1; DYNLL1; MAPRE1; YWHAG; AURKA	REACTOME	COM-1		Retinoic Acid Role in Endometriosis	2.56457e-05	0.00029376	2	RARA; PPARD	EPC	COM-2		Choline metabolism in cancer	0.000141681	0.000734969	2	RAC3; RAC1	KEGG	COM-7
Proteins with Altered Expression in Cancer Metastases	1.05475e-08	5.70622e-07	13	PDGFRB; DSP; PDGFRA; CAV1; RHOC; EGFR; LRP6; MYC; ID1; ABL1; CTNNB1; VIM; CD44	EPC	COM-1		RNA Polymerase II Transcription	1.05e-12	1.14e-11	11	RARG; THRB; NR1H2; RARA; NR1H4; NR1H3; RARB; PPARG; PPARA; RXRG; PPARD	REACTOME	COM-2		Sphingolipid signaling pathway	0.000208994	0.000963693	2	RAC3; RAC1	KEGG	COM-7
Cell Cycle Overiew	1.18405e-08	6.10069e-07	13	SMAD2; JUN; SMAD4; SMAD3; PLK1; BRCA1; CDC25C; CDC25A; AURKB; AURKA; CDK7; MYC; MAPRE1	EPC	COM-1		RORA Activates Gene Expression	5.02215e-05	0.000146801	2	NCOA2; PPARA	REACTOME	COM-2		Neurotrophin signaling pathway	0.000208994	0.000963693	2	RAC1; CALM2	KEGG	COM-7
Breast Cancer	1.3275e-08	6.29999e-07	13	SMAD2; JUN; SMAD4; SMAD3; PARP1; NRG1; BRCA1; EGFR; LRP6; MYC; EP300; CYCS; CTNNB1	EPC	COM-1		Sebocyte Proliferation in Acne Vulgaris	1.86954e-06	3.36517e-05	3	PPARG; PPARA; RXRG	EPC	COM-2		Natural killer cell mediated cytotoxicity	0.000253262	0.00110636	2	RAC3; RAC1	KEGG	COM-7
Histone Acetylation	1.33918e-08	6.29999e-07	7	HDAC2; RBBP4; SIN3A; EP300; SAP18; BRCA1; SAP30	EPC	COM-1		Signal Transduction	1.0033e-06	5.44647e-06	9	NCOA2; RARG; NR1H2; RARA; NR1H3; RARB; PPARG; RXRG; PPARD	REACTOME	COM-2		Yersinia infection	0.000276976	0.00114945	2	RAC3; RAC1	KEGG	COM-7
AURKA Activation By TPX2	1.40097e-08	3.29838e-07	11	YWHAE; OFD1; TPX2; PCM1; HSP90AA1; CEP135; PLK1; DYNLL1; MAPRE1; YWHAG; AURKA	REACTOME	COM-1		Signaling By Nuclear Receptors	3.4657e-13	4.55284e-12	8	NCOA2; RARG; NR1H2; RARA; NR1H3; RARB; RXRG; PPARD	REACTOME	COM-2		Wnt signaling pathway	0.00040638	0.00160617	2	RAC3; RAC1	KEGG	COM-7
Intracellular Signaling By Second Messengers	1.53878e-08	3.54575e-07	21	SUZ12; PDGFRB; PDGFRA; JUN; HDAC2; EED; FRS2; CHD4; NRG1; CHD3; EGFR; GATAD2B; GATAD2A; MTA1; ERBB3; RBBP4; VAPA; UBC; MTA2; MTA3; EZH2	REACTOME	COM-1		Signaling By Retinoic Acid	2.20291e-11	1.86023e-10	5	RARG; RARA; RARB; RXRG; PPARD	REACTOME	COM-2		Axon guidance	0.00048823	0.00184196	2	RAC3; RAC1	KEGG	COM-7
Proteins Involved in Hepatocellular Carcinoma	1.5634e-08	7.04833e-07	14	PDGFRA; JUN; HDAC2; PARP1; NOS2; NOS3; CAV1; EGFR; ERBB3; MYC; EP300; CTNNB1; KRAS; HRAS	EPC	COM-1		SUMO E3 Ligases SUMOylate Target Proteins	1.00774e-14	2.54758e-13	8	NCOA2; THRB; NR1H2; RARA; NR1H4; NR1H3; PPARG; PPARA	REACTOME	COM-2		Chemokine signaling pathway	0.000543149	0.00189793	2	RAC3; RAC1	KEGG	COM-7
Proteins Involved in Breast Cancer Related to NOTCH Signaling Pathway	1.80585e-08	7.81571e-07	8	SMAD2; JUN; SMAD4; SMAD3; MYC; EP300; CTNNB1; EGFR	EPC	COM-1		SUMOylation	1.34083e-14	2.54758e-13	8	NCOA2; THRB; NR1H2; RARA; NR1H4; NR1H3; PPARG; PPARA	REACTOME	COM-2		Kaposi sarcoma-associated herpesvirus infection	0.000548799	0.00189793	2	RAC1; CALM2	KEGG	COM-7
Positive Epigenetic Regulation Of rRNA Expression	1.8848e-08	4.25258e-07	11	HDAC2; MTA1; RBBP4; SMARCA5; EP300; CHD4; CHD3; MTA2; MTA3; GATAD2B; GATAD2A	REACTOME	COM-1		SUMOylation Of Intracellular Receptors	4.84532e-18	1.84122e-16	7	THRB; NR1H2; RARA; NR1H4; NR1H3; PPARG; PPARA	REACTOME	COM-2		Focal adhesion	0.000595043	0.00197554	2	RAC3; RAC1	KEGG	COM-7
TGF-beta Receptor Signaling Activates SMADs	2.08171e-08	4.47882e-07	9	PPP1CB; SMAD2; USP15; SMAD4; SMAD3; UBC; CBL; PPP1CA; UBE2M	REACTOME	COM-1		Synthesis Of Bile Acids And Bile Salts	0.000183168	0.000435024	2	NCOA2; NR1H4	REACTOME	COM-2		Lipid and atherosclerosis	0.000680404	0.00217206	2	RAC1; CALM2	KEGG	COM-7
Chk1/Chk2(Cds1) Mediated Inactivation Of Cyclin B:Cdk1 Complex	2.10914e-08	4.47882e-07	6	YWHAE; YWHAQ; YWHAB; CDC25C; YWHAG; YWHAH	REACTOME	COM-1		Synthesis Of Bile Acids And Bile Salts Via 27-Hydroxycholesterol	3.45001e-05	0.000114	2	NCOA2; NR1H4	REACTOME	COM-2		MAPK signaling pathway	0.00126715	0.0038953	2	RAC3; RAC1	KEGG	COM-7
SARS-CoV-2 Targets Host Intracellular Signaling And Regulatory Pathways	2.10914e-08	4.47882e-07	6	YWHAE; YWHAQ; YWHAB; CAV1; YWHAG; YWHAH	REACTOME	COM-1		Synthesis Of Bile Acids And Bile Salts Via 7Alpha-Hydroxycholesterol	9.04151e-05	0.000240594	2	NCOA2; NR1H4	REACTOME	COM-2		Pathways of neurodegeneration	0.0032718	0.00969854	2	RAC1; CALM2	KEGG	COM-7
Endothelial Cell Dysfunction in Arterial Hypertension	2.37547e-08	9.78441e-07	8	JUN; NOS3; MYC; GAB1; KRAS; PTGS2; HRAS; EGFR	EPC	COM-1		Thyroid Hormones Common Genomic Effects in Hyperthyroidism	2.01817e-09	8.47631e-08	4	NCOA2; THRB; NR1H3; PPARG	EPC	COM-2
Regulation Of TP53 Activity	2.45382e-08	5.11056e-07	15	HDAC2; CHD4; BRCA1; CHD3; AURKB; GATAD2B; AURKA; GATAD2A; TPX2; RBBP4; RPA3; UBC; EP300; MTA2; CDK5R1	REACTOME	COM-1		Thyroid Hormones in Adipose Tissue Metabolism	6.63855e-07	1.3941e-05	3	THRB; NR1H3; PPARG	EPC	COM-2
Endometrioid Ovarian Carcinoma	2.51224e-08	9.78441e-07	11	JUN; ERBB3; MYC; EP300; CTNNB1; CYCS; NRG1; KRAS; HRAS; ACTB; EGFR	EPC	COM-1		Transcriptional Activation Of Mitochondrial Biogenesis	0.000430355	0.000838641	2	NCOA2; PPARA	REACTOME	COM-2
Proteins Involved in Amyotrophic Lateral Sclerosis	2.53201e-08	9.78441e-07	16	APP; VCP; JUN; NOS2; LRRK2; NRG1; PTGS2; ABL1; CYCS; NEFL; VIM; TARDBP; CD44; TPT1; PRPH; HSPA1A	EPC	COM-1		Transcriptional Regulation Of White Adipocyte Differentiation	1.52988e-05	5.81356e-05	3	NCOA2; PPARG; PPARA	REACTOME	COM-2
ERCC6 (CSB) And EHMT2 (G9a) Positively Regulate rRNA Expression	2.56689e-08	5.24517e-07	9	HDAC2; MTA1; RBBP4; CHD4; CHD3; MTA2; MTA3; GATAD2B; GATAD2A	REACTOME	COM-1		VEGFA Dependent Angiogenesis in Cancer	0.000611686	0.00379602	2	PPARG; PPARD	EPC	COM-2
Mucinous Ovarian Carcinoma	2.71213e-08	1.01191e-06	10	JUN; ERBB3; MYC; EP300; CTNNB1; CYCS; NRG1; KRAS; HRAS; EGFR	EPC	COM-1		VLDLR Internalisation And Degradation	3.94156e-05	0.000124816	2	NR1H2; NR1H3	REACTOME	COM-2
Cellular Response To Chemical Stress	2.73755e-08	5.49031e-07	16	NQO1; VCP; ABCC1; CUL3; TALDO1; SLC7A11; LIN9; MAP1LC3B; SIN3B; SIN3A; MYC; UBC; EP300; TXNIP; CYCS; SQSTM1	REACTOME	COM-1
RHO GTPase Cycle	2.96122e-08	5.83092e-07	25	ZNF512B; VCP; DOCK9; CUL3; ITSN1; CLTC; FAF2; AKAP12; FLOT1; FLOT2; ECT2; HSP90AA1; MCAM; CAV1; PCDH7; FRS2; RHOC; VAV2; RHOB; ANLN; ARHGEF4; VIM; CFTR; FERMT2; DBN1	REACTOME	COM-1
Selective Autophagy	3.19969e-08	6.18798e-07	10	HSPA8; MAP1LC3B; HSP90AA1; VCP; UBC; UBE2N; VDAC1; DYNLL1; SQSTM1; CFTR	REACTOME	COM-1
Anchoring Of Basal Body To Plasma Membrane	3.54349e-08	6.73264e-07	12	YWHAE; OFD1; PCM1; HSP90AA1; CEP135; FBF1; PLK1; SCLT1; DYNLL1; MAPRE1; YWHAG; RAB11A	REACTOME	COM-1
NOTCH1 Signaling in Breast Cancer	5.10416e-08	1.80024e-06	8	SMAD2; JUN; SMAD4; SMAD3; MYC; EP300; CTNNB1; EGFR	EPC	COM-1
Cetuximab Resistance in Colorectal Cancer	5.15781e-08	1.80024e-06	10	ERBB3; NOS2; CAV1; NRG1; KRAS; CBL; PTGS2; EGFR; ABCG2; AURKA	EPC	COM-1
NOTCH Signaling in Hepatocellular Carcinoma	5.66806e-08	1.91651e-06	7	SMAD2; JUN; SMAD4; SMAD3; MYC; CTNNB1; EP300	EPC	COM-1
SMAD2/SMAD3:SMAD4 Heterotrimer Regulates Transcription	6.47442e-08	1.20893e-06	8	SMAD2; CDK9; SMAD4; SMAD3; RBL1; MYC; UBC; EP300	REACTOME	COM-1
G1/S Transition	1.13369e-07	2.081e-06	13	LIN54; RRM2; LIN37; LIN9; CDC25A; CDK7; RBL1; RBBP4; MYC; RPA3; UBC; MCM5; LIN52	REACTOME	COM-1
Nucleotide Excision Repair	1.19034e-07	2.14857e-06	12	CUL4A; CDK7; COPS6; UBE2I; PARP1; RPA3; UBC; SUMO2; UBE2N; EP300; PRPF19; SLC19A1	REACTOME	COM-1
Low-Grade Serous Ovarian Carcinoma	1.24407e-07	4.07903e-06	10	JUN; ERBB3; MYC; EP300; CTNNB1; CYCS; NRG1; KRAS; HRAS; EGFR	EPC	COM-1
Proteins Involved in Breast Cancer Related to ERBB2/VEGFR/Akt Signaling Pathway	1.63606e-07	5.20652e-06	10	JUN; SMAD4; SMAD3; ERBB3; MYC; CAV1; CTNNB1; NRG1; PTGS2; EGFR	EPC	COM-1
NoRC Negatively Regulates rRNA Expression	2.13266e-07	3.73244e-06	10	HDAC2; CDK7; SIN3B; SIN3A; SAP130; SMARCA5; SAP18; ARID4B; SUDS3; SAP30	REACTOME	COM-1
Constitutive Signaling By Ligand-Responsive EGFR Cancer Variants	2.13676e-07	3.73244e-06	6	HSP90AA1; NRAS; UBC; CBL; HRAS; EGFR	REACTOME	COM-1
Prolactinoma Overiew	2.21277e-07	6.6506e-06	9	SMAD2; JUN; SMAD4; SMAD3; ERBB3; GAB1; NRG1; HRAS; EGFR	EPC	COM-1
Synovial Fibroblast Proliferation in Rheumatoid Arthritis	2.21277e-07	6.6506e-06	9	PDGFRB; SMAD2; PDGFRA; JUN; SMAD4; SMAD3; MYC; CAV1; VCL	EPC	COM-1
Formation Of Incision Complex In GG-NER	2.32878e-07	3.98388e-06	8	CUL4A; CDK7; UBE2I; PARP1; RPA3; SUMO2; UBC; UBE2N	REACTOME	COM-1
Apoptosis	2.34139e-07	2.8682e-06	14	PDGFRB; APP; JUN; CAV1; BRCA1; RHOB; ERBB3; LMNA; VDAC2; TXNIP; CTNNB1; SQSTM1; CD44; BIRC3	MSigDB	COM-1
HSF1 Activation	2.39107e-07	3.98388e-06	7	YWHAE; DNAJB1; VCP; HSP90AA1; RPA3; SERPINH1; HSPA1A	REACTOME	COM-1
Regulation Of Necroptotic Cell Death	2.39107e-07	3.98388e-06	7	SDCBP; HSP90AA1; FASN; UBC; FLOT1; FLOT2; BIRC3	REACTOME	COM-1
Proteins Involved in Prostate Cancer	2.50768e-07	7.33326e-06	13	SMAD4; ABCC1; HSP90AA1; CAV1; BRCA1; FOXM1; PTGS2; EGFR; MYC; EP300; CTNNB1; CD44; EZH2	EPC	COM-1
Cell Cycle Checkpoints	2.72557e-07	4.47241e-06	18	YWHAE; YWHAB; PLK1; BRCA1; DYNLL1; CDC25C; CDC25A; AURKB; YWHAQ; RPA3; NUF2; UBC; UBE2N; KIF2C; MCM5; MAPRE1; YWHAG; YWHAH	REACTOME	COM-1
Proteins Involved in Mucinous Ovarian Carcinoma	2.82271e-07	8.03729e-06	8	JUN; MYC; CTNNB1; NRG1; KRAS; BRCA1; HRAS; EGFR	EPC	COM-1
Genes with Mutations in Cancer Metabolic Reprogramming	3.08226e-07	8.55128e-06	6	NRAS; MYC; CTNNB1; KRAS; HRAS; EGFR	EPC	COM-1
RHO GTPases Activate CIT	3.08226e-07	4.9775e-06	6	PPP1CB; PRC1; MYH9; RHOC; MYL9; RHOB	REACTOME	COM-1
Negative Epigenetic Regulation Of rRNA Expression	3.1253e-07	4.9775e-06	10	HDAC2; CDK7; SIN3B; SIN3A; SAP130; SMARCA5; SAP18; ARID4B; SUDS3; SAP30	REACTOME	COM-1
Post-translational Protein Modification	3.33696e-07	5.23758e-06	47	APP; VCP; HDAC2; USP15; CUL3; CCNF; BRCA1; ETFB; CHD3; CDC73; AURKB; AURKA; PPP3CA; MTA1; SIN3A; MYC; UBC; SUMO2; DAG1; EP300; SUDS3; SUZ12; SMAD2; HSPA8; ZRANB1; SHPRH; SMAD4; SMAD3; UBE2I; PARP1; USP5; HLA-B; HLA-A; DYNLL1; RAB11A; CDC25A; CUL4A; COPS6; UBE2N; VDAC2; VDAC1; CALR; SQSTM1; CFTR; UBE2M; OTUB1; BIRC3	REACTOME	COM-1
Arterial Hypertension	3.40372e-07	9.20707e-06	8	JUN; NOS3; CAV1; EP300; KRAS; PTGS2; HRAS; EGFR	EPC	COM-1
RNA Polymerase I Promoter Clearance	3.5361e-07	5.47084e-06	10	HDAC2; CDK7; MTA1; RBBP4; CHD4; CHD3; MTA2; MTA3; GATAD2B; GATAD2A	REACTOME	COM-1
RIPK1-mediated Regulated Necrosis	3.92239e-07	5.89297e-06	7	SDCBP; HSP90AA1; FASN; UBC; FLOT1; FLOT2; BIRC3	REACTOME	COM-1
RNA Polymerase I Transcription	3.99346e-07	5.89297e-06	10	HDAC2; CDK7; MTA1; RBBP4; CHD4; CHD3; MTA2; MTA3; GATAD2B; GATAD2A	REACTOME	COM-1
Immune System	3.99554e-07	5.89297e-06	59	APP; YWHAB; CCNF; CLTC; FAF2; LTN1; INPPL1; RPS6KA3; PPP3CA; NPEPPS; LAMP1; MYC; EP300; CAPN1; HRAS; HSP90AA1; TRPC1; HLA-B; TALDO1; KIF23; HLA-A; DYNLL1; VAV2; MTAP; RNF126; TXNIP; MYH9; KIF2C; MASP1; SQSTM1; CD44; VCL; BIRC3; VCP; TXK; CUL3; PTGS2; CBL; PPL; SDCBP; NRAS; UBC; ABL1; FLNA; HSPA8; JUN; YES1; SMAD3; BCL11B; CARD9; GLMN; VAPA; IMPDH2; UBE2N; CTNNB1; CALR; VIM; HSPA1A; UBE2M	REACTOME	COM-1
Cellular Response To Heat Stress	4.02659e-07	5.89297e-06	11	YWHAE; HSPA8; DNAJB1; VCP; HSP90AA1; BAG5; BAG2; RPA3; SERPINH1; EP300; HSPA1A	REACTOME	COM-1
Proteins Involved in Colorectal Neoplasms	4.02659e-07	1.06263e-05	11	JUN; SMAD4; PARP1; NOS2; MYC; CTNNB1; KRAS; FOXM1; PTGS2; CD44; EGFR	EPC	COM-1
Deubiquitination	4.18439e-07	6.04225e-06	18	SMAD2; ZRANB1; VCP; SMAD4; USP15; SMAD3; USP5; BRCA1; CDC25A; MYC; UBC; VDAC2; EP300; VDAC1; SUDS3; CFTR; BIRC3; OTUB1	REACTOME	COM-1
Nervous System Development	4.61262e-07	6.57298e-06	26	RPL4; HDAC2; ITSN1; CLTC; MYL12A; EGFR; RPS6KA3; EFNB1; SDCBP; NRAS; UBC; DAG1; ABL1; HRAS; HSPA8; PRNP; HSP90AA1; YES1; TRPC1; FRS2; RHOC; VAV2; RHOB; MYH9; MYL9; CDK5R1	REACTOME	COM-1
Prostate Cancer	4.98892e-07	1.28524e-05	12	SMAD2; SMAD4; ABCC1; HSP90AA1; SMAD3; MYC; CAV1; EP300; CTNNB1; PTGS2; EGFR; EZH2	EPC	COM-1
Global Genome Nucleotide Excision Repair (GG-NER)	5.69106e-07	8.00444e-06	10	CUL4A; CDK7; COPS6; UBE2I; PARP1; RPA3; SUMO2; UBC; UBE2N; SLC19A1	REACTOME	COM-1
Myc Targets V1	5.92261e-07	5.80416e-06	15	YWHAE; SF3A1; HDAC2; NAP1L1; PHB; PHB2; SRPK1; PPM1G; YWHAQ; MYC; IMPDH2; VDAC1; MCM5; TARDBP; MCM2	MSigDB	COM-1
Dexamethasone Induced Osteoporosis	6.00492e-07	1.51101e-05	6	SMAD2; SMAD4; SMAD3; CTNNB1; EP300; LRP6	EPC	COM-1
Signaling By ERBB2 TMD/JMD Mutants	6.00492e-07	8.3376e-06	6	HSP90AA1; NRAS; ERBB3; NRG1; HRAS; EGFR	REACTOME	COM-1
Axon Guidance	6.47971e-07	8.88295e-06	25	RPL4; ITSN1; CLTC; MYL12A; EGFR; RPS6KA3; EFNB1; SDCBP; NRAS; UBC; DAG1; ABL1; HRAS; HSPA8; PRNP; HSP90AA1; YES1; TRPC1; FRS2; RHOC; VAV2; RHOB; MYH9; MYL9; CDK5R1	REACTOME	COM-1
Medulloblastoma	6.65078e-07	1.61504e-05	11	SMAD2; PDGFRA; SMAD4; SMAD3; MYC; ID1; GAB1; EP300; CTNNB1; NRG1; LRP6	EPC	COM-1
Proteins Involved in Endometrioid Ovarian Carcinoma	6.86617e-07	1.61504e-05	8	JUN; MYC; CTNNB1; NRG1; KRAS; BRCA1; HRAS; EGFR	EPC	COM-1
Proteins Involved in Low-Grade Serous Ovarian Carcinoma	6.86617e-07	1.61504e-05	8	JUN; MYC; CTNNB1; NRG1; KRAS; BRCA1; HRAS; EGFR	EPC	COM-1
Clear Cell Endometrial Cancer and Papillary Serous Endometrial Cancer	7.05115e-07	1.62327e-05	9	JUN; ERBB3; MYC; EP300; CTNNB1; CYCS; NRG1; KRAS; EGFR	EPC	COM-1
Proteins Involved in Glioma	7.35406e-07	1.65773e-05	18	PDGFRB; APP; PDGFRA; HSP90AA1; YWHAB; NRG1; SLC7A11; PTGS2; FOXM1; EGFR; AURKB; GFAP; MTA1; MYC; KRAS; ECT2; CD44; HSPA1A	EPC	COM-1
Autophagy	7.67955e-07	1.03962e-05	12	HSPA8; VCP; MAP1LC3B; HSP90AA1; TSG101; UBC; UBE2N; VDAC1; DYNLL1; SQSTM1; CFTR; GFAP	REACTOME	COM-1
Signaling By ERBB2	8.09597e-07	1.08246e-05	8	HSP90AA1; NRAS; YES1; ERBB3; UBC; NRG1; HRAS; EGFR	REACTOME	COM-1
EGFR Nuclear Signaling in Colorectal Cancer	8.14923e-07	1.79948e-05	6	NOS2; CAV1; PTGS2; EGFR; AURKA; ABCG2	EPC	COM-1
Vesicle-mediated Transport	8.47317e-07	1.11908e-05	28	YWHAE; APP; TSG101; YWHAB; ITSN1; CLTC; RHOBTB3; CBL; EGFR; MAP1LC3B; YWHAQ; UBC; YWHAG; YWHAH; HSPA8; HSP90AA1; KIF23; DYNLL1; RAB11A; COPS6; KIF18B; RABEP1; MYH9; KIF2C; AMPH; CALR; MASP1; CFTR	REACTOME	COM-1
Loss Of Nlp From Mitotic Centrosomes	1.18384e-06	1.52631e-05	9	YWHAE; OFD1; PCM1; HSP90AA1; CEP135; PLK1; DYNLL1; MAPRE1; YWHAG	REACTOME	COM-1
RHOB GTPase Cycle	1.18384e-06	1.52631e-05	9	ANLN; CAV1; MCAM; PCDH7; FLOT1; FLOT2; ECT2; RHOB; VAV2	REACTOME	COM-1
Peutz-Jeghers Syndrome	1.2974e-06	2.80757e-05	8	SMAD2; JUN; SMAD4; SMAD3; MYC; EP300; CYCS; ACTB	EPC	COM-1
Signaling By Non-Receptor Tyrosine Kinases	1.2974e-06	1.65304e-05	8	NRAS; ERBB3; LRRK2; UBC; NRG1; CBL; HRAS; EGFR	REACTOME	COM-1
Growth Factor Signaling in Pancreatic Neoplasms	1.34016e-06	2.84324e-05	9	JUN; ERBB3; MYC; CTNNB1; CYCS; NRG1; KRAS; HRAS; EGFR	EPC	COM-1
Mitotic Prometaphase	1.35178e-06	1.7023e-05	14	YWHAE; OFD1; HSP90AA1; CEP135; NEK6; NEK7; PLK1; DYNLL1; AURKB; PCM1; NUF2; KIF2C; MAPRE1; YWHAG	REACTOME	COM-1
Aggrephagy	1.43202e-06	1.74256e-05	6	HSP90AA1; VCP; UBC; UBE2N; DYNLL1; CFTR	REACTOME	COM-1
Signaling By EGFR In Cancer	1.43202e-06	1.74256e-05	6	HSP90AA1; NRAS; UBC; CBL; HRAS; EGFR	REACTOME	COM-1
Signaling By ERBB2 KD Mutants	1.43202e-06	1.74256e-05	6	HSP90AA1; NRAS; ERBB3; NRG1; HRAS; EGFR	REACTOME	COM-1
EPH-Ephrin Signaling	1.51143e-06	1.81875e-05	10	EFNB1; SDCBP; YES1; CLTC; ITSN1; MYH9; HRAS; MYL9; MYL12A; VAV2	REACTOME	COM-1
Constitutive Signaling By EGFRvIII	1.57095e-06	1.8696e-05	5	HSP90AA1; NRAS; CBL; HRAS; EGFR	REACTOME	COM-1
Signaling By NTRK1 (TRKA)	1.6719e-06	1.96812e-05	11	RPS6KA3; NRAS; BCL11B; YWHAB; ID1; CLTC; EP300; FRS2; CHD4; HRAS; CDK5R1	REACTOME	COM-1
ESR1/ERBB Positive Luminal Breast Cancer	1.84873e-06	3.84679e-05	10	JUN; PARP1; ERBB3; MYC; EP300; CTNNB1; CYCS; NRG1; BRCA1; EGFR	EPC	COM-1
Signaling By ERBB2 In Cancer	1.85972e-06	2.16567e-05	6	NRAS; HSP90AA1; ERBB3; NRG1; HRAS; EGFR	REACTOME	COM-1
Proteins Involved in Dilated Cardiomyopathy	2.22121e-06	4.53462e-05	13	DSP; HDAC2; NOS3; CAV1; NRG1; EGFR; TTN; LMNA; ANXA6; MYH9; CTNNB1; CALR; VCL	EPC	COM-1
Activation Of BAD And Translocation To Mitochondria	2.32647e-06	2.68039e-05	5	YWHAE; YWHAQ; YWHAB; YWHAG; YWHAH	REACTOME	COM-1
Chromosome Condensation	2.32647e-06	4.66155e-05	5	PARP1; NCAPH2; PLK1; AURKB; AURKA	EPC	COM-1
Attenuation Phase	2.38617e-06	2.6919e-05	6	DNAJB1; HSPA8; HSP90AA1; SERPINH1; EP300; HSPA1A	REACTOME	COM-1
Downregulation Of TGF-beta Receptor Signaling	2.38617e-06	2.6919e-05	6	PPP1CB; SMAD2; USP15; SMAD3; UBC; PPP1CA	REACTOME	COM-1
Interstitial Fibroblasts in Pyelonephritis	2.46668e-06	4.85264e-05	7	SMAD2; PDGFRA; JUN; SMAD4; SMAD3; MYC; VAV2	EPC	COM-1
Regulated Necrosis	2.66317e-06	2.97341e-05	8	SDCBP; HSP90AA1; FASN; UBC; FLOT1; FLOT2; CYCS; BIRC3	REACTOME	COM-1
Transcytosis	2.9352e-06	5.67122e-05	7	HSPA8; LAMP1; NOS3; CAV1; TRPC1; EGFR; CFTR	EPC	COM-1
G2/M DNA Damage Checkpoint	3.0226e-06	3.34028e-05	9	YWHAE; YWHAQ; YWHAB; RPA3; UBE2N; BRCA1; CDC25C; YWHAG; YWHAH	REACTOME	COM-1
mTORC1 Signaling	3.18601e-06	2.60191e-05	14	G6PD; RRM2; CCNF; PLK1; RPA1; SORD; ENO1; SLC7A11; CDC25A; AURKA; SERPINH1; CALR; SQSTM1; MCM2	MSigDB	COM-1
Ub-specific Processing Proteases	3.37728e-06	3.69454e-05	14	SMAD2; SMAD4; USP15; SMAD3; USP5; CDC25A; MYC; UBC; VDAC2; VDAC1; SUDS3; CFTR; BIRC3; OTUB1	REACTOME	COM-1
G2/M Checkpoints	3.58088e-06	3.85924e-05	12	YWHAE; YWHAQ; YWHAB; RPA3; UBC; UBE2N; MCM5; BRCA1; CDC25C; CDC25A; YWHAG; YWHAH	REACTOME	COM-1
KEAP1-NFE2L2 Pathway	3.59911e-06	3.85924e-05	10	NQO1; VCP; MAP1LC3B; MYC; CUL3; UBC; EP300; TALDO1; SLC7A11; SQSTM1	REACTOME	COM-1
Proteins with Altered Expression in Prostate Cancer	3.80372e-06	7.22039e-05	6	ABCC1; CAV1; FASN; FOXM1; PTGS2; EZH2	EPC	COM-1
Proliferative Diabetic Retinopathy	3.96038e-06	7.38816e-05	8	JUN; NOS2; NOS3; MYC; CTNNB1; KRAS; PTGS2; MYL9	EPC	COM-1
Recruitment Of NuMA To Mitotic Centrosomes	4.17142e-06	4.42906e-05	9	YWHAE; OFD1; PCM1; HSP90AA1; CEP135; PLK1; DYNLL1; MAPRE1; YWHAG	REACTOME	COM-1
Apoptosis	4.50516e-06	4.73697e-05	13	YWHAE; YWHAB; DYNLL1; YWHAQ; FASN; UBC; LMNA; CYCS; CTNNB1; MAPT; VIM; YWHAG; YWHAH	REACTOME	COM-1
Centrosome Maturation	4.62952e-06	4.81976e-05	9	YWHAE; OFD1; PCM1; HSP90AA1; CEP135; PLK1; DYNLL1; MAPRE1; YWHAG	REACTOME	COM-1
Gastrulation	4.6729e-06	4.81976e-05	5	SMAD2; SMAD4; SMAD3; CTNNB1; TRIM33	REACTOME	COM-1
SOD1 Mutation	4.73363e-06	8.68099e-05	6	DNAJB1; NEFL; CYCS; VDAC1; TARDBP; HSPA1A	EPC	COM-1
Cyclin E Associated Events During G1/S Transition	5.13012e-06	5.24144e-05	9	LIN54; CDK7; LIN37; RBBP4; MYC; UBC; LIN9; CDC25A; LIN52	REACTOME	COM-1
PI3K/AKT/mTOR Signaling	5.60161e-06	3.92112e-05	10	SMAD2; RPS6KA3; YWHAB; CLTC; UBE2N; CALR; SQSTM1; HRAS; EGFR; PPP1CA	MSigDB	COM-1
Activation Of BH3-only Proteins	5.84011e-06	5.91106e-05	6	YWHAE; YWHAQ; YWHAB; DYNLL1; YWHAG; YWHAH	REACTOME	COM-1
Cyclin A:Cdk2-associated Events At S Phase Entry	6.27186e-06	6.28928e-05	9	LIN54; CDK7; LIN37; RBBP4; MYC; UBC; LIN9; CDC25A; LIN52	REACTOME	COM-1
Peripheral Tissue Microangiopathy	6.53832e-06	0.000115975	7	JUN; PARP1; NOS3; SORD; EP300; KRAS; HRAS	EPC	COM-1
Proteins Involved in Clear Cell Ovarian Carcinoma	6.53832e-06	0.000115975	7	PDGFRB; PDGFRA; JUN; MYC; CTNNB1; BRCA1; HRAS	EPC	COM-1
Signaling By NTRKs	7.02062e-06	6.97553e-05	11	RPS6KA3; NRAS; BCL11B; YWHAB; ID1; CLTC; EP300; FRS2; CHD4; HRAS; CDK5R1	REACTOME	COM-1
Downregulation Of SMAD2/3:SMAD4 Transcriptional Activity	7.14761e-06	7.03715e-05	6	SMAD2; SMAD4; SMAD3; PARP1; UBC; TRIM33	REACTOME	COM-1
Vascular Endothelial Cell Activation by NO	7.14761e-06	0.000124737	6	HSP90AA1; NOS2; NOS3; CAV1; VDAC1; PTGS2	EPC	COM-1
DNA Repair	7.89723e-06	7.70513e-05	17	VCP; UBE2I; PARP1; SMARCA5; BRCA1; PRPF19; MAD2L2; CUL4A; CDK7; COPS6; RPA3; UBC; SUMO2; ABL1; UBE2N; EP300; SLC19A1	REACTOME	COM-1
Membrane Trafficking	8.23944e-06	7.96725e-05	25	YWHAE; APP; TSG101; YWHAB; ITSN1; CLTC; RHOBTB3; CBL; EGFR; MAP1LC3B; YWHAQ; UBC; YWHAG; YWHAH; HSPA8; KIF23; DYNLL1; RAB11A; COPS6; KIF18B; RABEP1; MYH9; KIF2C; AMPH; CFTR	REACTOME	COM-1
S Phase	8.53649e-06	8.1314e-05	12	LIN54; CDK7; LIN37; RBBP4; MYC; RPA3; UBC; MCM5; LIN9; CDC25A; SLC19A1; LIN52	REACTOME	COM-1
RHO GTPases Activate ROCKs	8.55937e-06	8.1314e-05	5	PPP1CB; MYH9; RHOC; MYL9; RHOB	REACTOME	COM-1
M Phase	8.72932e-06	8.22074e-05	19	OFD1; YWHAE; HSP90AA1; CEP135; UBE2I; NCAPH2; NEK6; PLK1; NEK7; KIF23; DYNLL1; AURKB; PCM1; NUF2; LMNA; UBC; KIF2C; MAPRE1; YWHAG	REACTOME	COM-1
SARS-CoV-2 Infection	9.99828e-06	9.3346e-05	16	YWHAE; VCP; HSP90AA1; UBE2I; YWHAB; CAV1; HLA-B; HLA-A; SRPK1; MAP1LC3B; YWHAQ; UBC; UBE2N; MASP1; YWHAG; YWHAH	REACTOME	COM-1
Cardiomyocyte Dysfunction	1.00829e-05	0.00017317	7	SMAD2; SMAD4; SMAD3; LMNA; DAG1; VCL; TTN	EPC	COM-1
Metabolic Effects of Oncogenes and Tumor Suppressor in Cancer Cells	1.02739e-05	0.000173693	8	NRAS; MYC; FASN; CTNNB1; KRAS; ENO1; SLC7A11; HRAS	EPC	COM-1
Proteins Involved in Pulmonary Hypertension	1.09582e-05	0.000182411	12	PDGFRB; G6PD; HSP90AA1; SMAD3; NOS2; NOS3; CAV1; ID1; HLA-B; KCNA5; PTGS2; EGFR	EPC	COM-1
MAPK Family Signaling Cascades	1.10169e-05	0.000101977	17	PDGFRB; PDGFRA; JUN; YWHAB; CUL3; FRS2; NRG1; EGFR; PPP1CB; DNAJB1; NRAS; ERBB3; MYC; UBC; NEFL; HRAS; VCL	REACTOME	COM-1
Chaperone Mediated Autophagy	1.12677e-05	0.000103414	5	HSPA8; HSP90AA1; UBC; CFTR; GFAP	REACTOME	COM-1
Macroautophagy	1.16855e-05	0.000106348	10	HSPA8; VCP; MAP1LC3B; HSP90AA1; UBC; UBE2N; VDAC1; DYNLL1; SQSTM1; CFTR	REACTOME	COM-1
Transcriptional Regulation By E2F6	1.25537e-05	0.000113297	6	SUZ12; RRM2; RBBP4; EED; BRCA1; EZH2	REACTOME	COM-1
Cholesteatoma	1.27726e-05	0.000206268	8	JUN; ERBB3; MYC; GAB1; KRAS; CBL; CD44; EGFR	EPC	COM-1
Dilated Cardiomyopathy	1.27726e-05	0.000206268	8	SMAD2; SMAD4; SMAD3; NOS2; LMNA; DAG1; VCL; TTN	EPC	COM-1
SUMO E3 Ligases SUMOylate Target Proteins	1.31499e-05	0.000117471	12	SUZ12; HDAC2; UBE2I; MTA1; PARP1; SIN3A; SUMO2; EP300; BRCA1; CHD3; AURKB; AURKA	REACTOME	COM-1
Translocation Of SLC2A4 (GLUT4) To Plasma Membrane	1.32331e-05	0.000117471	7	YWHAE; YWHAQ; YWHAB; MYH9; YWHAG; RAB11A; YWHAH	REACTOME	COM-1
Innate Immune System	1.36849e-05	0.000120494	35	APP; VCP; TXK; FAF2; RPS6KA3; PPP3CA; SDCBP; NRAS; LAMP1; UBC; ABL1; EP300; CAPN1; HRAS; HSPA8; JUN; HSP90AA1; YES1; CARD9; HLA-B; HLA-A; DYNLL1; VAV2; VAPA; IMPDH2; UBE2N; TXNIP; CTNNB1; MYH9; MASP1; CD44; VCL; HSPA1A; UBE2M; BIRC3	REACTOME	COM-1
SHC1 Events In ERBB2 Signaling	1.46012e-05	0.000127525	5	NRAS; ERBB3; NRG1; HRAS; EGFR	REACTOME	COM-1
TGFBR1/AP-1 Signaling	1.73626e-05	0.000272265	4	SMAD2; JUN; SMAD4; SMAD3	EPC	COM-1
Tricarboxylic Acid Cycle Enzymes Involvement in Alzheimer Disease	1.73626e-05	0.000272265	4	APP; G6PD; CYCS; HSPA1A	EPC	COM-1
HSF1-dependent Transactivation	1.77122e-05	0.000153458	6	DNAJB1; HSPA8; HSP90AA1; SERPINH1; EP300; HSPA1A	REACTOME	COM-1
Hyperparathyroidism, Secondary Effect	1.77122e-05	0.00027378	6	SMAD2; SMAD4; SMAD3; MYC; CTNNB1; LRP6	EPC	COM-1
Estrogens/ESR1 Genomic Canonical Signaling	1.8656e-05	0.000284307	5	JUN; MTA1; NOS3; EP300; PHB2	EPC	COM-1
SUMOylation	1.87081e-05	0.0001608	12	SUZ12; HDAC2; UBE2I; MTA1; PARP1; SIN3A; SUMO2; EP300; BRCA1; CHD3; AURKB; AURKA	REACTOME	COM-1
ERBB/VEGFR/Akt Signaling in Breast Cancer	1.94519e-05	0.000292319	7	JUN; ERBB3; MYC; CTNNB1; CYCS; NRG1; EGFR	EPC	COM-1
TGF-beta Signaling	1.94519e-05	0.000119143	7	CDK9; SMAD3; ID1; CTNNB1; ARID4B; TRIM33; PPP1CA	MSigDB	COM-1
Intrinsic Pathway For Apoptosis	2.19947e-05	0.000186096	7	YWHAE; YWHAQ; YWHAB; CYCS; DYNLL1; YWHAG; YWHAH	REACTOME	COM-1
Proteins Involved in Breast Cancer Related to IGF1R/Akt Signaling Pathway	2.19947e-05	0.000324191	7	SMAD2; JUN; SMAD4; SMAD3; MYC; CAV1; CTNNB1	EPC	COM-1
Signaling By ALK Fusions And Activated Point Mutants	2.19947e-05	0.000186096	7	ATIC; BCL11A; CLTC; MYH9; FRS2; SQSTM1; VCL	REACTOME	COM-1
Proteins Involved in Parkinson's Disease	2.2172e-05	0.000324191	9	JUN; HSP90AA1; BAG5; PARP1; NOS2; LRRK2; MAPT; PTGS2; HSPA1A	EPC	COM-1
Protein Ubiquitination	2.35352e-05	0.000197586	8	SHPRH; VCP; USP5; UBC; HLA-B; UBE2N; HLA-A; CDC73	REACTOME	COM-1
E3 Ubiquitin Ligases Ubiquitinate Target Proteins	2.48053e-05	0.000206647	7	SHPRH; VCP; UBC; HLA-B; UBE2N; HLA-A; CDC73	REACTOME	COM-1
Transcription-Coupled Nucleotide Excision Repair (TC-NER)	2.59135e-05	0.000214232	8	CUL4A; CDK7; COPS6; RPA3; UBC; EP300; PRPF19; SLC19A1	REACTOME	COM-1
Proteins Involved in High-Grade Serous Ovarian Carcinoma	2.79052e-05	0.00040258	7	JUN; MYC; CTNNB1; NRG1; BRCA1; HRAS; EGFR	EPC	COM-1
Signaling By ERBB4	2.79052e-05	0.00022895	7	NRAS; ERBB3; UBC; NRG1; HRAS; EGFR; GFAP	REACTOME	COM-1
Proteins Involved in Stem Cell Exhaustion in Aging	2.85286e-05	0.000406158	6	MYC; ID1; CTNNB1; FOXM1; EGFR; EZH2	EPC	COM-1
WNT Signaling in Melanoma	2.93529e-05	0.000412465	5	CTNNB1; CAPN1; VIM; CD44; LRP6	EPC	COM-1
Proteins Involved in Neuroblastoma	3.57052e-05	0.000491119	13	APP; ABCC1; HSP90AA1; TRPC1; PLK1; EGFR; AURKA; NRAS; MYC; CTNNB1; CALR; HRAS; CD44	EPC	COM-1
Cilium Assembly	3.62138e-05	0.000292784	12	YWHAE; OFD1; PCM1; HSP90AA1; CEP135; FBF1; PLK1; SCLT1; DYNLL1; MAPRE1; YWHAG; RAB11A	REACTOME	COM-1
Cyclin A/B1/B2 Associated Events During G2/M Transition	3.62262e-05	0.000292784	5	CDK7; PLK1; FOXM1; CDC25C; CDC25A	REACTOME	COM-1
Proteins Involved in Frontotemporal Dementia	3.62262e-05	0.000491119	5	APP; VCP; MAPT; TARDBP; SQSTM1	EPC	COM-1
NURF in Chromatin Remodeling	3.63869e-05	0.000491119	3	RBBP4; SMARCA1; BPTF	EPC	COM-1
Proteins Involved in Alzheimer's Disease	3.67658e-05	0.000491119	10	APP; PRNP; JUN; NOS2; NOS3; CAPN2; CTNNB1; MAPT; PTGS2; CDK5R1	EPC	COM-1
Regulation Of HSF1-mediated Heat Shock Response	3.75393e-05	0.000301148	8	YWHAE; DNAJB1; HSPA8; BAG5; BAG2; RPA3; SERPINH1; HSPA1A	REACTOME	COM-1
Proteins Involved in Female Infertility	3.91727e-05	0.000516888	7	SMAD2; SMAD4; SMAD3; PLK1; CTNNB1; PTGS2; CFTR	EPC	COM-1
Proteins Involved in Obesity	4.15149e-05	0.000541195	9	APP; SMAD3; PARP1; NOS2; MYC; CAV1; EP300; PTGS2; CD44	EPC	COM-1
Cytokine Signaling In Immune System	4.23449e-05	0.000337203	26	APP; INPPL1; PTGS2; CBL; RPS6KA3; NRAS; MYC; UBC; FLNA; HRAS; HSPA8; JUN; HSP90AA1; YES1; SMAD3; BCL11B; HLA-B; TALDO1; HLA-A; MTAP; UBE2N; VIM; SQSTM1; CD44; UBE2M; BIRC3	REACTOME	COM-1
PRC2 Methylates Histones And DNA	4.41085e-05	0.000347529	6	SUZ12; RBBP4; EED; PHF1; MTF2; EZH2	REACTOME	COM-1
Skeletal Muscle Wasting in Cancer Cachexia	4.41085e-05	0.000557148	6	SMAD2; MAP1LC3B; SMAD4; SMAD3; CAPN2; CAPN1	EPC	COM-1
APP and Glutamate Signaling Cause Neuronal Dysfunction in Alzheimer Disease	4.42835e-05	0.000557148	5	APP; NOS2; CYCS; MAPT; CDK5R1	EPC	COM-1
Endothelial Cell Dysfunction in Progressive Diabetic Nephropathy	4.42835e-05	0.000557148	5	SMAD2; JUN; SMAD4; SMAD3; MYC	EPC	COM-1
Signaling By ALK	4.42835e-05	0.000347529	5	HDAC2; SIN3A; MYC; EP300; FRS2	REACTOME	COM-1
Huntingtin Mutant Protein Toxicity Effects	5.07574e-05	0.000631258	4	SUMO2; CAPN2; HTT; CAPN1	EPC	COM-1
WNT Canonical Signaling Activation in Cancer	5.36598e-05	0.000659771	5	JUN; MYC; CTNNB1; FOXM1; LRP6	EPC	COM-1
Gap-filling DNA Repair Synthesis And Ligation In TC-NER	5.97552e-05	0.000465575	7	CUL4A; CDK7; RPA3; UBC; EP300; PRPF19; SLC19A1	REACTOME	COM-1
Proteins Involved in Breast Cancer Related to ESR1 Signaling Pathway	5.97552e-05	0.000726462	7	JUN; SMAD4; SMAD3; MYC; CAV1; EP300; CTNNB1	EPC	COM-1
SARS-CoV-2-host Interactions	6.0281e-05	0.000466316	12	YWHAE; MAP1LC3B; HSP90AA1; YWHAQ; YWHAB; CAV1; HLA-B; UBE2N; HLA-A; MASP1; YWHAG; YWHAH	REACTOME	COM-1
BMP/TGF-beta Signaling Impairment in Pulmonary Hypertension	6.44981e-05	0.000758554	5	PDGFRB; SMAD2; SMAD4; SMAD3; MYC	EPC	COM-1
EZH2 Methyltransferase Role in Cancer	6.44981e-05	0.000758554	5	CTNNB1; TXNIP; BRCA1; CDC25C; EZH2	EPC	COM-1
Histone Methylation	6.44981e-05	0.000758554	5	HDAC2; RBBP4; SIN3A; SAP18; SAP30	EPC	COM-1
Death Receptor Signaling	6.50263e-05	0.000499458	10	YWHAE; HDAC2; FASN; ITSN1; UBC; ARHGEF4; ECT2; SQSTM1; VAV2; BIRC3	REACTOME	COM-1
Androgens in Sebocyte Maturation	6.60855e-05	0.000768866	7	SMAD4; SMAD3; MYC; FASN; KRT15; CTNNB1; LRP6	EPC	COM-1
Dual Incision In TC-NER	6.60855e-05	0.000504019	7	CUL4A; CDK7; RPA3; UBC; EP300; PRPF19; SLC19A1	REACTOME	COM-1
Estrogen Effects in Mitochondria in Alzheimer Disease	6.83688e-05	0.000778684	4	APP; G6PD; MAPT; HSPA1A	EPC	COM-1
GRB2 Events In ERBB2 Signaling	6.83688e-05	0.00051419	4	NRAS; NRG1; HRAS; EGFR	REACTOME	COM-1
Signaling By ERBB2 ECD Mutants	6.83688e-05	0.00051419	4	HSP90AA1; NRAS; HRAS; EGFR	REACTOME	COM-1
WNT Signaling in Hepatocellular Carcinoma	6.83688e-05	0.000778684	4	JUN; MYC; CTNNB1; LRP6	EPC	COM-1
Cocaine Induced Hepatotoxicity	7.19349e-05	0.000810766	3	NOS2; PARP1; CYCS	EPC	COM-1
Toll-like Receptor Independent Sterile Inflammation	7.29533e-05	0.000813768	7	JUN; SAP130; CARD9; TXNIP; KRAS; HRAS; CD44	EPC	COM-1
Suppression of Caspase Activity in Cancer	7.47574e-05	0.000825383	6	APP; PARP1; LMNA; CTNNB1; CYCS; BIRC3	EPC	COM-1
Downregulation Of ERBB2 Signaling	7.69492e-05	0.000570794	5	HSP90AA1; ERBB3; UBC; NRG1; EGFR	REACTOME	COM-1
FOXO-mediated Transcription Of Oxidative Stress, Metabolic And Neuronal Genes	7.69492e-05	0.000570794	5	SMAD2; HDAC2; SMAD4; SMAD3; SIN3A	REACTOME	COM-1
RAS/RAF/MAPK Signaling Activation in Cancer	7.69492e-05	0.000841	5	NRAS; JUN; MYC; KRAS; HRAS	EPC	COM-1
Endothelial Cell Dysfunction in Pulmonary Hypertension	8.03926e-05	0.000861236	7	SMAD4; SMAD3; NOS3; MYC; CAV1; CTNNB1; LRP6	EPC	COM-1
Skin Fibrosis	8.03926e-05	0.000861236	7	PDGFRB; SMAD2; PDGFRA; JUN; SMAD3; HRAS; VAV2	EPC	COM-1
BSG (CD147) in Cancer Cells Motility, Invasion and Survival	8.45882e-05	0.000880042	6	SCP2; MYC; CAV1; EGFR; CD44; ABCG2	EPC	COM-1
ERK/MAPK Canonical Signaling	8.45882e-05	0.000880042	6	PDGFRB; JUN; GAB1; CDC25C; EGFR; VAV2	EPC	COM-1
Tubular Cell Dysfunction in Progressive Diabetic Nephropathy	8.45882e-05	0.000880042	6	SMAD2; JUN; SMAD4; SMAD3; MYC; KRAS	EPC	COM-1
UV Response Dn	8.75178e-05	0.000476486	10	PDGFRB; ABCC1; SMAD3; MTA1; MYC; CAV1; NEK7; ID1; AMPH; VAV2	MSigDB	COM-1
Spindle Assembly	9.00449e-05	0.000927891	4	TPX2; PLK1; KIF2C; AURKB	EPC	COM-1
Translesion Synthesis By REV1	9.00449e-05	0.000663392	4	MAD2L2; RPA3; UBC; SLC19A1	REACTOME	COM-1
G2/M Phase Transition	9.11711e-05	0.000930633	5	PARP1; PLK1; FOXM1; CDC25C; AURKA	EPC	COM-1
Proteins Involved in Astrocytoma	9.37358e-05	0.000947208	8	APP; ERBB3; NOS3; MYC; CAV1; CTNNB1; EGFR; GFAP	EPC	COM-1
RAF/MAP Kinase Cascade	9.47416e-05	0.000693278	14	PDGFRB; PDGFRA; YWHAB; CUL3; FRS2; NRG1; EGFR; PPP1CB; NRAS; ERBB3; UBC; NEFL; HRAS; VCL	REACTOME	COM-1
Bone Loss in Osteoporosis	9.54211e-05	0.000947208	6	SMAD2; SMAD4; SMAD3; MYC; CTNNB1; LRP6	EPC	COM-1
DNA Damage Bypass	9.54211e-05	0.000693564	6	CUL4A; MAD2L2; VCP; RPA3; UBC; SLC19A1	REACTOME	COM-1
EGFR/ERBB3 -> MEF/MYOD/NFATC/MYOG Signaling	9.54211e-05	0.000947208	6	ERBB3; GAB1; EP300; NRG1; EGFR; VAV2	EPC	COM-1
Homology Directed Repair	0.000102556	0.000740451	9	UBE2I; PARP1; RPA3; UBC; SUMO2; ABL1; UBE2N; BRCA1; SLC19A1	REACTOME	COM-1
RHOA GTPase Cycle	0.000103944	0.000745506	10	ANLN; CAV1; MCAM; PCDH7; FAF2; FLOT1; FLOT2; ARHGEF4; ECT2; VAV2	REACTOME	COM-1
Chronic Myeloid Leukemia	0.000106503	0.00103687	7	SMAD2; JUN; SMAD4; SMAD3; MYC; CBL; HRAS	EPC	COM-1
EGFR -> AP-1/CREB/ELK/SRF/MYC Signaling	0.000107329	0.00103687	6	JUN; MYC; GAB1; NRG1; EGFR; VAV2	EPC	COM-1
Mesangial Cell Dysfunction in Diabetic Nephropathy	0.000107329	0.00103687	6	SMAD2; JUN; SMAD4; SMAD3; MYC; KRAS	EPC	COM-1
Organelle Biogenesis And Maintenance	0.000110604	0.00078805	14	OFD1; YWHAE; HSP90AA1; CEP135; FBF1; PLK1; SCLT1; LIN9; DYNLL1; RAB11A; PCM1; CYCS; MAPRE1; YWHAG	REACTOME	COM-1
DNA Double-Strand Break Repair	0.000116287	0.00080234	10	UBE2I; PARP1; RPA3; UBC; SUMO2; ABL1; SMARCA5; UBE2N; BRCA1; SLC19A1	REACTOME	COM-1
FOXO-mediated Transcription Of Cell Cycle Genes	0.000116313	0.00080234	4	SMAD2; SMAD4; SMAD3; CAV1	REACTOME	COM-1
Gastrin-CREB Signaling Pathway Via PKC And MAPK	0.000116313	0.00080234	4	RPS6KA3; NRAS; HRAS; EGFR	REACTOME	COM-1
Translesion Synthesis By POLI	0.000116313	0.00080234	4	MAD2L2; RPA3; UBC; SLC19A1	REACTOME	COM-1
Translesion Synthesis By POLK	0.000116313	0.00080234	4	MAD2L2; RPA3; UBC; SLC19A1	REACTOME	COM-1
Vascularization in Hepatocellular Carcinoma	0.000116313	0.00110654	4	SMAD2; SMAD4; SMAD3; EP300	EPC	COM-1
Metastatic Colorectal Cancer	0.000116585	0.00110654	9	SMAD2; SMAD4; HSP90AA1; SMAD3; NOS2; MYC; CTNNB1; PTGS2; EGFR	EPC	COM-1
P75 NTR Receptor-Mediated Signaling	0.000117585	0.000805975	8	YWHAE; HDAC2; ITSN1; UBC; ARHGEF4; ECT2; SQSTM1; VAV2	REACTOME	COM-1
MAPK1/MAPK3 Signaling	0.000119365	0.000813031	14	PDGFRB; PDGFRA; YWHAB; CUL3; FRS2; NRG1; EGFR; PPP1CB; NRAS; ERBB3; UBC; NEFL; HRAS; VCL	REACTOME	COM-1
Podocyte Dysfunction in Glomerulonephritis	0.000120387	0.00113268	6	SMAD2; SMAD4; SMAD3; CYCS; VDAC1; VCL	EPC	COM-1
Activation Of NIMA Kinases NEK9, NEK6, NEK7	0.000124436	0.000837043	3	NEK6; NEK7; PLK1	REACTOME	COM-1
Loss Of Function Of SMAD2/3 In Cancer	0.000124436	0.000837043	3	SMAD2; SMAD4; SMAD3	REACTOME	COM-1
DNA Damage Checkpoint Impairment in Cancer	0.000125598	0.00116151	5	SMAD4; SMAD3; BRCA1; CDC25C; CDC25A	EPC	COM-1
Hereditary Breast and Ovarian Cancer Syndrome	0.000125598	0.00116151	5	JUN; PARP1; MYC; EP300; BRCA1	EPC	COM-1
Metabolism Of Proteins	0.00013495	0.000902168	50	RPL4; APP; CCNF; BRCA1; ETFB; CHD3; CDC73; PPP3CA; SIN3A; MYC; SUMO2; DAG1; EP300; SHPRH; PARP1; USP5; HLA-B; HLA-A; DYNLL1; CDC25A; VDAC2; VDAC1; SQSTM1; CFTR; OTUB1; BIRC3; VCP; HDAC2; USP15; CUL3; AURKB; AURKA; MTA1; UBC; SUDS3; SUZ12; SMAD2; HSPA8; ZRANB1; SMAD4; SMAD3; UBE2I; TBCA; RAB11A; CUL4A; COPS6; UBE2N; CTNNB1; CALR; UBE2M	REACTOME	COM-1
EML4 And NUDC In Mitotic Spindle Formation	0.00013611	0.000904339	8	NEK6; NEK7; PLK1; NUF2; KIF2C; DYNLL1; MAPRE1; AURKB	REACTOME	COM-1
RHOC GTPase Cycle	0.000139123	0.00091872	7	ANLN; CAV1; MCAM; FLOT1; FLOT2; RHOC; VAV2	REACTOME	COM-1
Signaling To ERKs	0.000146155	0.000959311	5	NRAS; BCL11B; YWHAB; FRS2; HRAS	REACTOME	COM-1
Myocyte Dysfunction in Hypoparathyroidism	0.000147721	0.00134314	4	JUN; TRPC1; NEB; TTN	EPC	COM-1
Sister Chromatid Cohesion	0.000147721	0.00134314	4	PLK1; KIF2C; AURKB; AURKA	EPC	COM-1
TP53 Regulates Transcription Of Genes Involved In G2 Cell Cycle Arrest	0.000147721	0.000963746	4	RBL1; EP300; CDC25C; AURKA	REACTOME	COM-1
Formation Of TC-NER Pre-Incision Complex	0.000150272	0.000974521	6	CUL4A; CDK7; COPS6; UBC; EP300; PRPF19	REACTOME	COM-1
Cell Death Signaling Via NRAGE, NRIF And NADE	0.000151639	0.000977531	7	YWHAE; ITSN1; UBC; ARHGEF4; ECT2; SQSTM1; VAV2	REACTOME	COM-1
Glioma Invasion Signaling	0.000165052	0.00147128	7	PDGFRB; PDGFRA; JUN; CD44; VCL; EGFR; VAV2	EPC	COM-1
Invadopodia Formation in Cancer Cells	0.000165052	0.00147128	7	PDGFRB; PDGFRA; INPPL1; CAPN2; ABL1; AFAP1; EGFR	EPC	COM-1
HPV E5 Regulates EDNRA and EGFR Signaling Pathway in Keratinocytes	0.000167266	0.00147128	6	ABCC1; JUN; MYC; GAB1; PTGS2; EGFR	EPC	COM-1
G1/S Phase Transition	0.00016919	0.00147128	5	CDK7; MYC; MYBL2; FOXM1; CDC25A	EPC	COM-1
SCF/BTRC Complex	0.00016919	0.00147128	5	CTNNB1; FOXM1; AURKB; CDC25A; AURKA	EPC	COM-1
Proteins Involved in Myocardial Ischemia	0.000169972	0.00147128	13	SMAD2; JUN; HSP90AA1; PARP1; NOS2; NOS3; CAV1; PTGS2; SERPINH1; TXNIP; CTNNB1; CYCS; HSPA1A	EPC	COM-1
Translesion Synthesis By POLH	0.000184831	0.00118445	4	VCP; RPA3; UBC; SLC19A1	REACTOME	COM-1
Airway Smooth Muscle Cell High Rate Proliferation	0.000185743	0.00159503	6	PDGFRB; PDGFRA; JUN; MYC; HRAS; VAV2	EPC	COM-1
EGFR Transactivation By Gastrin	0.000196805	0.00124643	3	NRAS; HRAS; EGFR	REACTOME	COM-1
Metaphase/Anaphase Phase Transition	0.000196805	0.00167671	3	PLK1; AURKB; AURKA	EPC	COM-1
Signaling By TGF-beta Receptor Complex In Cancer	0.000196805	0.00124643	3	SMAD2; SMAD4; SMAD3	REACTOME	COM-1
Nuclear Events Mediated By NFE2L2	0.000211151	0.00132952	7	NQO1; MYC; UBC; EP300; TALDO1; SLC7A11; SQSTM1	REACTOME	COM-1
Transcriptional Regulation By AP-2 (TFAP2) Family Of Transcription Factors	0.000223475	0.00139898	5	UBE2I; MYC; EP300; MYBL2; EGFR	REACTOME	COM-1
WNT Signaling Activation by Blocking of Tumor Suppressors	0.000223475	0.00188501	5	JUN; MYC; CTNNB1; CDC73; LRP6	EPC	COM-1
Hyaluronic Acid, CD44 and HMMR in Cancer Cell Invasion and Survival	0.000227512	0.00188501	6	JUN; GAB1; RHOC; CD44; EGFR; BIRC3	EPC	COM-1
Gap Junction Assembly	0.000228222	0.00188501	4	CAV1; CTNNB1; EGFR; DBN1	EPC	COM-1
Sema4D Induced Cell Migration And Growth-Cone Collapse	0.000228222	0.00142049	4	MYH9; RHOC; MYL9; RHOB	REACTOME	COM-1
Vascular Smooth Muscle Cell/Pericyte Differentiation and Proliferation	0.000228222	0.00188501	4	SMAD2; SMAD4; SMAD3; ID1	EPC	COM-1
Cytoprotection By HMOX1	0.000250996	0.00155331	6	ABCC1; SIN3B; SIN3A; TXNIP; CYCS; LIN9	REACTOME	COM-1
PDGFR -> AP-1/MYC Signaling	0.000255133	0.00209132	5	PDGFRB; PDGFRA; JUN; MYC; VAV2	EPC	COM-1
Muscle Contraction	0.000260473	0.0016028	11	MYBPC1; DES; TRPC1; ANXA6; KCNA5; NEB; SORBS1; VIM; MYL9; MYL12A; VCL	REACTOME	COM-1
Myc Targets V2	0.000276343	0.00135408	6	MYC; PLK1; SORD; MCM5; PHB; SLC19A1	MSigDB	COM-1
BMP Signaling Impairment in Granulosa Cell in POF	0.000278486	0.00224867	4	SMAD2; SMAD4; SMAD3; PTGS2	EPC	COM-1
Proteins Involved in Pathogenesis of Arrhythmogenic Right Ventricular Cardiomyopathy	0.000278486	0.00224867	4	DSP; LMNA; CTNNB1; TTN	EPC	COM-1
RHO GTPases Activate PAKs	0.000278486	0.00170396	4	PPP1CB; FLNA; MYH9; MYL9	REACTOME	COM-1
HSP90 Chaperone Cycle For Steroid Hormone Receptors (SHR) In Presence Of Ligand	0.000290084	0.00176495	5	DNAJB1; HSPA8; HSP90AA1; DYNLL1; HSPA1A	REACTOME	COM-1
Activated NTRK2 Signals Thru FRS2 And FRS3	0.000291811	0.00176554	3	NRAS; FRS2; HRAS	REACTOME	COM-1
DRD2 -> TRPC1 Transcription	0.000291811	0.00232161	3	TRPC1; GAB1; EGFR	EPC	COM-1
Ritonavir Induced Cardiovascular Dysfunction	0.000291811	0.00232161	3	HSP90AA1; NOS3; PPP1CA	EPC	COM-1
Steroids Induced Cataract	0.000303658	0.00239823	6	JUN; EPB41; GAB1; EP300; CTNNB1; FRS2	EPC	COM-1
Adipogenesis	0.00030979	0.00137997	11	SLC25A1; JAGN1; SCP2; ITSN1; UBC; CMPK1; TALDO1; SORBS1; ETFB; SLC19A1; YWHAG	MSigDB	COM-1
Signaling By FGFR3	0.000328548	0.00196584	5	NRAS; UBC; FRS2; CBL; HRAS	REACTOME	COM-1
Translesion Synthesis By Y Family DNA Polymerases Bypasses Lesions On DNA Template	0.000328548	0.00196584	5	MAD2L2; VCP; RPA3; UBC; SLC19A1	REACTOME	COM-1
VEGFA in Neovascular Glaucoma	0.000328548	0.00257601	5	JUN; NOS3; MYC; PTGS2; VAV2	EPC	COM-1
Recruitment And ATM-mediated Phosphorylation Of Repair And Signal Proteins At DNA Double Strand Breaks	0.000333046	0.00197899	6	UBE2I; UBC; ABL1; SMARCA5; UBE2N; BRCA1	REACTOME	COM-1
Insertion Of Tail-Anchored Proteins Into Endoplasmic Reticulum Membrane	0.000336227	0.00197899	4	BAG6; APP; PRNP; VAPA	REACTOME	COM-1
Myocarditis, Acute Viral Overiew	0.000336227	0.00261725	4	CAV1; ABL1; DAG1; ACTB	EPC	COM-1
PINK1-PRKN Mediated Mitophagy	0.000336227	0.00197899	4	MAP1LC3B; UBC; VDAC1; SQSTM1	REACTOME	COM-1
Proteins Involved in Chronic Obstructive Pulmonary Disease	0.000339659	0.00262508	10	NQO1; ABCC1; HDAC2; PARP1; ERBB3; NOS2; NOS3; TRPC1; PTGS2; EGFR	EPC	COM-1
DNA Double Strand Break Response	0.000364614	0.002123	6	UBE2I; UBC; ABL1; SMARCA5; UBE2N; BRCA1	REACTOME	COM-1
Post NMDA Receptor Activation Events	0.000364614	0.002123	6	RPS6KA3; NRAS; NEFL; NRG1; MAPT; HRAS	REACTOME	COM-1
Signaling By FGFR4	0.000370751	0.00214718	5	NRAS; UBC; FRS2; CBL; HRAS	REACTOME	COM-1
SIRT1 Signaling in Aging	0.000370751	0.00284506	5	PARP1; MYC; EP300; BRCA1; HSPA1A	EPC	COM-1
Clathrin-mediated Endocytosis	0.000388212	0.00223635	9	HSPA8; COPS6; ITSN1; UBC; CLTC; AMPH; CBL; CFTR; EGFR	REACTOME	COM-1
VEGFA Dependent Angiogenesis in Cancer	0.000398476	0.00297962	6	JUN; MYC; CTNNB1; KRAS; HRAS; EGFR	EPC	COM-1
Bone Resorption in Hyperparathyroidism	0.000402057	0.00297962	4	SMAD4; MYC; CTNNB1; LRP6	EPC	COM-1
High Level of Homocystine Effects (Methylation Cycle)	0.000402057	0.00297962	4	MTHFD1; MAPT; FOLR1; SLC19A1	EPC	COM-1
Signaling By NTRK2 (TRKB)	0.000402057	0.00230385	4	NRAS; FRS2; HRAS; CDK5R1	REACTOME	COM-1
Somatostatin Receptors Signaling	0.000402057	0.00297962	4	NOS2; CTNNB1; PTGS2; HRAS	EPC	COM-1
TERT/WNT Activation in Cancer	0.000402057	0.00297962	4	MYC; CTNNB1; VIM; LRP6	EPC	COM-1
Constitutive Signaling By Overexpressed ERBB2	0.000412079	0.00231721	3	HSP90AA1; NRAS; HRAS	REACTOME	COM-1
INHA Gene Mutations in Granulosa Cell Proliferation	0.000412079	0.00300742	3	SMAD2; SMAD4; SMAD3	EPC	COM-1
PARK7 and LRRK2 in Young Onset Parkinson's Disease	0.000412079	0.00300742	3	LRRK2; UBE2N; CYCS	EPC	COM-1
Signaling By FGFR4 In Disease	0.000412079	0.00231721	3	NRAS; FRS2; HRAS	REACTOME	COM-1
STAT3 Nuclear Events Downstream Of ALK Signaling	0.000412079	0.00231721	3	HDAC2; SIN3A; EP300	REACTOME	COM-1
HDR Thru Homologous Recombination (HRR) Or Single Strand Annealing (SSA)	0.000412947	0.00231721	8	UBE2I; RPA3; UBC; SUMO2; ABL1; UBE2N; BRCA1; SLC19A1	REACTOME	COM-1
Dual Incision In GG-NER	0.000416925	0.00232747	5	CUL4A; PARP1; RPA3; UBC; SLC19A1	REACTOME	COM-1
Mesangial Cell Dysfunction in Glomerulonephritis	0.000416925	0.00300742	5	SMAD2; JUN; SMAD4; SMAD3; MYC	EPC	COM-1
RAS/RAF/MAPK Signaling Activation by Blocking of Tumor Suppressors	0.000416925	0.00300742	5	NRAS; JUN; MYC; KRAS; HRAS	EPC	COM-1
Proteins Involved in Diabetic Nephropathy	0.000427434	0.0030628	10	SMAD4; SMAD3; PARP1; NOS2; NOS3; TXNIP; CTNNB1; VIM; PTGS2; EGFR	EPC	COM-1
Melanoma	0.000452486	0.00322099	9	NRAS; MYC; CAV1; MCAM; CTNNB1; VIM; CD44; EGFR; LRP6	EPC	COM-1
EGFR -> AP-1/ATF2 Signaling	0.000467306	0.00330474	5	JUN; GAB1; NRG1; EGFR; VAV2	EPC	COM-1
Semaphorin Interactions	0.000473536	0.00262995	6	HSP90AA1; MYH9; RHOC; MYL9; RHOB; CDK5R1	REACTOME	COM-1
Sema4D In Semaphorin Signaling	0.000476598	0.00263345	4	MYH9; RHOC; MYL9; RHOB	REACTOME	COM-1
Tight Junction Assembly (Occludin)	0.000476598	0.00334856	4	VAPA; EPB41; CTNNB1; VCL	EPC	COM-1
Regulation Of TP53 Activity Thru Phosphorylation	0.000509691	0.00280201	7	TPX2; RPA3; UBC; BRCA1; AURKB; AURKA; CDK5R1	REACTOME	COM-1
HPV Infection and Cancer	0.000514972	0.00357179	6	JUN; MYC; CUL3; EGFR; SAP30; AURKA	EPC	COM-1
Proteins Involved in Hypertrophic Cardiomyopathy	0.000514972	0.00357179	6	JUN; MYC; HRAS; VCL; EGFR; TTN	EPC	COM-1
Smooth Muscle Contraction	0.000522136	0.00285593	5	ANXA6; SORBS1; MYL9; MYL12A; VCL	REACTOME	COM-1
RHO GTPases Activate Formins	0.000550482	0.00299584	8	PLK1; NUF2; KIF2C; DYNLL1; RHOC; MAPRE1; AURKB; RHOB	REACTOME	COM-1
Activin, Inhibin and Follistatin Action on Pituitary Gland	0.000560099	0.00367538	3	SMAD2; SMAD4; SMAD3	EPC	COM-1
EGF/cyclinD1 Signaling in Acquired Middle Ear Cholesteatoma	0.000560099	0.00367538	3	ERBB3; GAB1; EGFR	EPC	COM-1
Endosomal Trafficking Dysregulation in Amyotrophic Lateral Sclerosis	0.000560099	0.00367538	3	VCP; MAPT; SQSTM1	EPC	COM-1
Metals and Amyloid beta Toxicity in Alzheimer's Disease	0.000560099	0.00367538	3	APP; JUN; MAPT	EPC	COM-1
Pexophagy	0.000560099	0.00301785	3	MAP1LC3B; UBC; SQSTM1	REACTOME	COM-1
Signaling By PDGFRA Extracellular Domain Mutants	0.000560099	0.00301785	3	PDGFRA; NRAS; HRAS	REACTOME	COM-1
TGF-beta Signaling in Skin Aging	0.000560099	0.00367538	3	SMAD2; SMAD4; SMAD3	EPC	COM-1
WNT Canonical Signaling in Mantle Cell Lymphoma	0.000560099	0.00367538	3	MYC; CTNNB1; LRP6	EPC	COM-1
Ca2+ Overload in Muscular Dystrophies	0.000560478	0.00367538	4	JUN; TRPC1; NEB; TTN	EPC	COM-1
Hereditary Hemorrhagic Telangiectasia	0.000560478	0.00367538	4	SMAD2; SMAD4; SMAD3; ID1	EPC	COM-1
Myeloid Cell Differentiation Block in Leukemia	0.000560478	0.00367538	4	NRAS; MYC; KRAS; HRAS	EPC	COM-1
CDH1 Down regulation Promotes Cancer Cell Migration and Metastases	0.000581663	0.00379132	5	EPB41; CTNNB1; VCL; LRP6; VAV2	EPC	COM-1
CagA Phosphorylation Dependent Signaling	0.000646139	0.00417766	5	JUN; ABL1; KRAS; HRAS; EGFR	EPC	COM-1
Mitochondrial Dysfunction in Alzheimer's Disease	0.000654333	0.00417766	4	APP; G6PD; CYCS; HSPA1A	EPC	COM-1
ROS and RNS in Vasoconstriction and Vasodilation Regulation	0.000654333	0.00417766	4	NOS3; MYH9; PTGS2; MYL9	EPC	COM-1
Proteins Involved in Medulloblastoma	0.00065638	0.00417766	6	HSP90AA1; JUN; PARP1; MYC; CTNNB1; MCM2	EPC	COM-1
Proteins Involved in Arterial Hypertension	0.00068352	0.00432496	12	SMAD3; PARP1; NOS2; NOS3; MYC; CUL3; CAV1; LRRK2; VDAC2; PTGS2; EGFR; HSPA1A	EPC	COM-1
Transcriptional Regulation By RUNX3	0.000705784	0.00378398	7	NRAS; SMAD4; SMAD3; MYC; UBC; EP300; CTNNB1	REACTOME	COM-1
Proteins Involved in Endometriosis	0.000707379	0.00444991	12	RRM2; NOS2; NOS3; MYC; PLK1; CTNNB1; KRAS; PTGS2; CD44; EGFR; ABCG2; BIRC3	EPC	COM-1
Hemostasis	0.000736297	0.00389999	20	APP; HDAC2; YES1; DOCK9; CAV1; PCDH7; KIF23; SLC7A11; VAV2; RHOB; NRAS; KIF18B; DEAF1; SIN3A; ABL1; FLNA; KIF2C; HRAS; CD44; VCL	REACTOME	COM-1
FSH Hyperproduction Due to INHA Mutation in Primary Ovarian Insufficiency	0.000738225	0.0045384	3	SMAD2; SMAD4; SMAD3	EPC	COM-1
GRB2 Events In EGFR Signaling	0.000738225	0.00389999	3	NRAS; HRAS; EGFR	REACTOME	COM-1
Microtubule Cytoskeleton	0.000738225	0.0045384	3	KIF2C; MAPT; AURKB	EPC	COM-1
PRL Expression Regulation by BMP4 and TGFB1	0.000738225	0.0045384	3	SMAD2; SMAD4; SMAD3	EPC	COM-1
Regulation Of Localization Of FOXO Transcription Factors	0.000738225	0.00389999	3	YWHAQ; YWHAB; YWHAG	REACTOME	COM-1
STK11 Signaling in Pancreatic Neoplasms	0.000738225	0.0045384	3	SMAD2; SMAD4; SMAD3	EPC	COM-1
Ca2+ Toxicity in Lens Cells	0.000758798	0.00455595	4	PDGFRB; PDGFRA; CAPN2; VIM	EPC	COM-1
Ca2+ Toxicity in Neurons	0.000758798	0.00455595	4	APP; CYCS; MAPT; CDK5R1	EPC	COM-1
CREB1 Phosphorylation Thru NMDA Receptor-Mediated Activation Of RAS Signaling	0.000758798	0.00395086	4	RPS6KA3; NRAS; NEFL; HRAS	REACTOME	COM-1
FLT3 Signaling In Disease	0.000758798	0.00395086	4	NRAS; UBC; CBL; HRAS	REACTOME	COM-1
Reperfusion Injury in Myocardial ischemia	0.000758798	0.00455595	4	PARP1; CYCS; VDAC1; HSPA1A	EPC	COM-1
TGFBR -> MEF/MYOD/MYOG Signaling	0.000758798	0.00455595	4	SMAD2; SMAD4; SMAD3; EP300	EPC	COM-1
VEGFR2 Mediated Vascular Permeability	0.000758798	0.00395086	4	HSP90AA1; CAV1; CTNNB1; VAV2	REACTOME	COM-1
Receptors and Adaptor Proteins Activated in Cancer	0.000762133	0.00455595	8	PDGFRB; PDGFRA; EFNB1; ERBB3; GAB1; FRS2; NRG1; EGFR	EPC	COM-1
Signaling By Interleukins	0.000784992	0.00406769	17	APP; HSPA8; JUN; HSP90AA1; YES1; SMAD3; INPPL1; TALDO1; PTGS2; CBL; RPS6KA3; MTAP; MYC; UBC; UBE2N; VIM; SQSTM1	REACTOME	COM-1
PKMTs Methylate Histone Lysines	0.000790967	0.00407913	5	SUZ12; RBBP4; EED; DPY30; EZH2	REACTOME	COM-1
Cytokines Trigger Otitis Media	0.000826149	0.0049115	6	SMAD2; SMAD4; SMAD3; NOS2; GAB1; EGFR	EPC	COM-1
Vascular Smooth Muscle Cell/Pericyte Migration and Proliferation	0.000871844	0.00511473	5	PDGFRB; JUN; EGFR; CD44; VAV2	EPC	COM-1
Downstream Signal Transduction	0.000874515	0.00446745	4	PDGFRB; PDGFRA; NRAS; HRAS	REACTOME	COM-1
EGFR -> NCOR2 Signaling	0.000874515	0.00511473	4	GAB1; NRG1; EGFR; VAV2	EPC	COM-1
Mitophagy	0.000874515	0.00446745	4	MAP1LC3B; UBC; VDAC1; SQSTM1	REACTOME	COM-1
Proteins with Altered Expression in Ovarian Cancer	0.000874515	0.00511473	4	PDGFRB; PDGFRA; CTNNB1; EGFR	EPC	COM-1
Proteins Involved in Cystic Fibrosis	0.000889666	0.00517537	6	PRNP; ABCC1; NOS2; KRT13; PTGS2; CFTR	EPC	COM-1
Ca2+ Cytosolic Overload	0.000948682	0.00543108	3	NOS2; PARP1; CYCS	EPC	COM-1
Downregulation Of ERBB2:ERBB3 Signaling	0.000948682	0.00475659	3	ERBB3; UBC; NRG1	REACTOME	COM-1
EGFR/ERBB2 -> CTNNB Signaling	0.000948682	0.00543108	3	CTNNB1; NRG1; EGFR	EPC	COM-1
ERBB2 Activates PTK6 Signaling	0.000948682	0.00475659	3	ERBB3; NRG1; EGFR	REACTOME	COM-1
Protein Folding	0.000948682	0.00543108	3	HSPA8; HSP90AA1; HSPA1A	EPC	COM-1
SHC1 Events In EGFR Signaling	0.000948682	0.00475659	3	NRAS; HRAS; EGFR	REACTOME	COM-1
SHC1 Events In ERBB4 Signaling	0.000948682	0.00475659	3	NRAS; NRG1; HRAS	REACTOME	COM-1
TGFB Signaling activation by Blocking of Tumor Suppressors	0.000956879	0.00543108	6	SMAD2; JUN; SMAD4; SMAD3; MYC; EP300	EPC	COM-1
Androgen Response	0.000957333	0.00390911	7	AKAP12; RPS6KA3; ALDH1A3; UBE2I; VAPA; SORD; MYL12A	MSigDB	COM-1
CDH2 Activation Promotes Cancer Cell Migration and Survival	0.000958722	0.00543108	5	PDGFRB; PDGFRA; CTNNB1; FRS2; VAV2	EPC	COM-1
Signaling By EGFR	0.000958722	0.00476282	5	NRAS; UBC; CBL; HRAS; EGFR	REACTOME	COM-1
Signaling By FGFR1	0.000958722	0.00476282	5	NRAS; UBC; FRS2; CBL; HRAS	REACTOME	COM-1
Fc Epsilon Receptor (FCERI) Signaling	0.000984642	0.00486926	8	PPP3CA; JUN; NRAS; TXK; UBC; UBE2N; HRAS; VAV2	REACTOME	COM-1
FCERI Mediated MAPK Activation	0.00100213	0.0049332	4	NRAS; JUN; HRAS; VAV2	REACTOME	COM-1
FLT3/KIT/MLL Signaling in Leukemia	0.00100213	0.0056474	4	NRAS; CTNNB1; KRAS; HRAS	EPC	COM-1
Activation Of NMDA Receptors And Postsynaptic Events	0.00102793	0.00503732	6	RPS6KA3; NRAS; NEFL; NRG1; MAPT; HRAS	REACTOME	COM-1
Neuroblastoma	0.00103482	0.00580143	8	PDGFRA; ABCC1; MYC; GAB1; EP300; CHD5; RHOC; EGFR	EPC	COM-1
Cortisol in Resolving Inflammation	0.00105187	0.00586662	5	HSP90AA1; JUN; SMAD3; PTGS2; HSPA1A	EPC	COM-1
Adherens Junction Assembly (Cadherins)	0.00114227	0.00622997	4	YES1; EPB41; CTNNB1; VCL	EPC	COM-1
CFTR Misfolding and Degradation (Class II Mutations)	0.00114227	0.00622997	4	HSPA8; VCP; CFTR; HSPA1A	EPC	COM-1
Recognition Of DNA Damage By PCNA-containing Replication Complex	0.00114227	0.00557245	4	CUL4A; RPA3; UBC; SLC19A1	REACTOME	COM-1
ESR1 Signaling in Breast Cancer	0.00115157	0.00622997	5	JUN; MYC; EP300; CTNNB1; CYCS	EPC	COM-1
Myocardial Remodeling	0.00115157	0.00622997	5	JUN; MYC; KRAS; HRAS; EGFR	EPC	COM-1
Natural Killer Cell Inhibitory Receptor Signaling	0.00115157	0.00622997	5	HLA-B; ABL1; HLA-A; CBL; VAV2	EPC	COM-1
NTRK -> AP-1/CREB/ELK/SRF/MYC/SMAD3/TP53 Signaling	0.00115157	0.00622997	5	JUN; SMAD3; MYC; GAB1; VAV2	EPC	COM-1
Adaptive Immune System	0.00118783	0.00576869	23	YES1; YWHAB; CUL3; TRPC1; CCNF; CLTC; GLMN; HLA-B; LTN1; KIF23; HLA-A; DYNLL1; PPL; PPP3CA; NPEPPS; RNF126; NRAS; UBC; UBE2N; KIF2C; CALR; HRAS; UBE2M	REACTOME	COM-1
Genes with Mutations Associated with Aging in Humans	0.00119357	0.00639329	3	LMNA; KRAS; PPP1CA	EPC	COM-1
TGFBR/BMPR -> SMAD2/3 Signaling	0.00119357	0.00639329	3	SMAD2; SMAD4; SMAD3	EPC	COM-1
Apical Junction	0.00119711	0.00391055	10	LIMA1; INPPL1; MYH9; MYL9; HRAS; ACTB; EGFR; VCL; VAV2; YWHAH	MSigDB	COM-1
Epithelial Mesenchymal Transition	0.00119711	0.00391055	10	PDGFRB; JUN; FAP; SERPINH1; FLNA; VIM; MYL9; FERMT2; CD44; RHOB	MSigDB	COM-1
Myogenesis	0.00119711	0.00391055	10	APP; NQO1; PRNP; DES; ERBB3; FHL1; MYH9; PDE4DIP; MAPRE3; SORBS1	MSigDB	COM-1
Cargo Recognition For Clathrin-Mediated Endocytosis	0.0012054	0.00582788	7	COPS6; ITSN1; UBC; CLTC; CBL; CFTR; EGFR	REACTOME	COM-1
Prolactin Production	0.00125809	0.00670567	5	JUN; ERBB3; GAB1; NRG1; EGFR	EPC	COM-1
SARS-CoV-1 Infection	0.00125809	0.00605559	5	MAP1LC3B; VCP; UBE2I; CAV1; UBC	REACTOME	COM-1
Late Endosomal Microautophagy	0.0012956	0.00620856	4	HSPA8; TSG101; UBC; CFTR	REACTOME	COM-1
Osteoblast Function Decline in Osteoporosis	0.0012956	0.00687176	4	JUN; CAV1; CTNNB1; LRP6	EPC	COM-1
Constitutive Signaling By Aberrant PI3K In Cancer	0.00135343	0.00640074	6	PDGFRB; PDGFRA; ERBB3; FRS2; NRG1; EGFR	REACTOME	COM-1
G Alpha (12/13) Signaling Events	0.00135343	0.00640074	6	ITSN1; ARHGEF4; RHOC; ECT2; RHOB; VAV2	REACTOME	COM-1
Oncogenic MAPK Signaling	0.00135343	0.00640074	6	PPP1CB; NRAS; YWHAB; LMNA; HRAS; VCL	REACTOME	COM-1
Muscular Dystrophies	0.00137171	0.00723998	5	JUN; NOS2; TRPC1; NEB; TTN	EPC	COM-1
Nucleotide-binding Domain, Leucine Rich Repeat Containing NLR Signaling Pathways	0.00137171	0.00645899	5	APP; CARD9; UBE2N; TXNIP; BIRC3	REACTOME	COM-1
Estrogens/ESR1 non-Genomic Signaling	0.00146274	0.00763547	4	JUN; NOS3; KRAS; EGFR	EPC	COM-1
non-Hereditary Genetic Rearrangements in Neuroblastoma	0.00146274	0.00763547	4	ABCC1; MYC; CHD5; RHOC	EPC	COM-1
RAF Activation	0.00146274	0.00682602	4	PPP1CB; NRAS; YWHAB; HRAS	REACTOME	COM-1
EPHA-mediated Growth Cone Collapse	0.00147487	0.00682602	3	YES1; MYH9; MYL9	REACTOME	COM-1
ERBB2 Regulates Cell Motility	0.00147487	0.00682602	3	ERBB3; NRG1; EGFR	REACTOME	COM-1
Mitochondria Enlargement and Apoptosis in Alzheimer's Disease	0.00147487	0.00763547	3	APP; CYCS; HSPA1A	EPC	COM-1
Signaling By Activin	0.00147487	0.00682602	3	SMAD2; SMAD4; SMAD3	REACTOME	COM-1
WNT Signaling Dysregulation in Osteoblast	0.00147487	0.00763547	3	MYC; CTNNB1; LRP6	EPC	COM-1
Insulin Signaling	0.00149273	0.00769113	5	MYC; FASN; FLOT1; KRAS; CBL	EPC	COM-1
Processing Of DNA Double-Strand Break Ends	0.00154307	0.00711124	6	UBE2I; RPA3; SUMO2; UBC; UBE2N; BRCA1	REACTOME	COM-1
Hepatic Stellate Cells in non-Alcoholic Fatty Liver Disease	0.00162143	0.00831462	5	PDGFRB; PDGFRA; JUN; EP300; EGFR	EPC	COM-1
Autocrine Cytokine/Chemokine Loops in Systemic Scleroderma	0.00164434	0.00835295	4	PDGFRB; PDGFRA; JUN; SMAD3	EPC	COM-1
Persisted DNA Repair Triggers Genomic Instability	0.00164434	0.00835295	4	PARP1; RPA1; UBE2N; BRCA1	EPC	COM-1
Signaling By High-Kinase Activity BRAF Mutants	0.00164434	0.0074861	4	NRAS; YWHAB; HRAS; VCL	REACTOME	COM-1
Striated Muscle Contraction	0.00164434	0.0074861	4	MYBPC1; DES; NEB; VIM	REACTOME	COM-1
TP53 Regulates Metabolic Genes	0.00164514	0.0074861	6	YWHAE; YWHAQ; YWHAB; CYCS; YWHAG; YWHAH	REACTOME	COM-1
C-type Lectin Receptors (CLRs)	0.00165786	0.0075124	8	PPP3CA; NRAS; UBC; CARD9; UBE2N; EP300; HRAS; UBE2M	REACTOME	COM-1
Proteins Involved in Ulcerative Colitis	0.00165786	0.00838227	8	NOS2; MYC; FASN; HLA-B; TXNIP; CTNNB1; PTGS2; CD44	EPC	COM-1
Acute Myeloid Leukemia	0.00175227	0.00877758	6	NRAS; MYC; CTNNB1; KRAS; CALR; HRAS	EPC	COM-1
Osteoarthritis	0.00175227	0.00877758	6	SMAD2; JUN; SMAD3; CTNNB1; KRAS; LRP6	EPC	COM-1
PI3K Events In ERBB2 Signaling	0.00179445	0.00809747	3	ERBB3; NRG1; EGFR	REACTOME	COM-1
Tamoxifen Induced Endometrial Cancer	0.00179445	0.00894745	3	MYC; GAB1; EGFR	EPC	COM-1
Proteins Involved in Acute Myeloid Leukemia	0.00184103	0.00905453	4	NRAS; JUN; KRAS; HRAS	EPC	COM-1
Proteins Involved in Breast Cancer Related to WNT Signaling Pathway	0.00184103	0.00905453	4	JUN; MYC; CTNNB1; LRP6	EPC	COM-1
Proteins Involved in Gout	0.00184103	0.00905453	4	APP; HSP90AA1; HLA-B; ABCG2	EPC	COM-1
SUMOylation Of Chromatin Organization Proteins	0.001903	0.00855165	5	SUZ12; HDAC2; UBE2I; SUMO2; CHD3	REACTOME	COM-1
Huntingtin Gene Mutation in Striatal Neuron	0.00205344	0.00996331	4	HDAC2; SIN3A; HTT; SQSTM1	EPC	COM-1
N2 Neutrophils in Tumor-Promoting Inflammation and Tumor Progression	0.00205344	0.00996331	4	SMAD2; SMAD4; SMAD3; MYC	EPC	COM-1
RHOBTB GTPase Cycle	0.00205344	0.00918955	4	HSP90AA1; CUL3; VIM; DBN1	REACTOME	COM-1
WNT Signaling in Breast Cancer	0.00205344	0.00996331	4	JUN; MYC; CTNNB1; LRP6	EPC	COM-1
Dexamethasone Induced Neurotoxicity	0.00215406	0.0103128	3	EP300; MAPT; LRP6	EPC	COM-1
Histone Phosphorylation	0.00215406	0.0103128	3	RPS6KA3; AURKB; AURKA	EPC	COM-1
Hutchinson-Gilford Progeria Syndrome	0.00215406	0.0103128	3	HDAC2; PARP1; LMNA	EPC	COM-1
Protein Methylation	0.00215406	0.00960017	3	HSPA8; VCP; ETFB	REACTOME	COM-1
Proteins Involved in Osteoarthritis	0.00223449	0.0106507	6	SMAD3; NOS2; CAV1; CTNNB1; PTGS2; CD44	EPC	COM-1
Activation Of ATR In Response To Replication Stress	0.00228218	0.0101295	4	RPA3; MCM5; CDC25C; CDC25A	REACTOME	COM-1
EPCAM in Cancer Cell Motility and Proliferation	0.00228218	0.0108304	4	MYC; CTNNB1; CD44; LRP6	EPC	COM-1
Signaling By WNT	0.00229185	0.0101309	12	PPP3CA; ZRANB1; NRAS; MYC; CUL3; CAV1; CLTC; UBC; CTNNB1; EP300; CDC73; LRP6	REACTOME	COM-1
Estrogen-stimulated Signaling Thru PRKCZ	0.0023367	0.0101632	2	NRAS; HRAS	REACTOME	COM-1
GRB7 Events In ERBB2 Signaling	0.0023367	0.0101632	2	ERBB3; NRG1	REACTOME	COM-1
LRR FLII-interacting Protein 1 (LRRFIP1) Activates Type I IFN Production	0.0023367	0.0101632	2	CTNNB1; EP300	REACTOME	COM-1
RUNX3 Regulates BCL2L11 (BIM) Transcription	0.0023367	0.0101632	2	SMAD4; SMAD3	REACTOME	COM-1
DNA Repair	0.00244354	0.00748333	8	SF3A3; SDCBP; NUDT21; TSG101; RPA3; IMPDH2; RPA2; NME4	MSigDB	COM-1
Smooth Muscle Cell Dysfunction in Pulmonary Hypertension	0.00251011	0.01186	6	PDGFRB; PDGFRA; TRPC1; GAB1; KCNA5; EGFR	EPC	COM-1
DNA Damage Recognition In GG-NER	0.00252789	0.0108639	4	CUL4A; COPS6; PARP1; UBC	REACTOME	COM-1
FLT3 Signaling	0.00252789	0.0108639	4	NRAS; UBC; CBL; HRAS	REACTOME	COM-1
MAP2K And MAPK Activation	0.00252789	0.0108639	4	NRAS; YWHAB; HRAS; VCL	REACTOME	COM-1
TERT Activation in Cancer	0.00252789	0.0118921	4	MYC; EP300; CTNNB1; SAP30	EPC	COM-1
Desmosome Assembly	0.00255532	0.0119175	3	DSP; CTNNB1; PPL	EPC	COM-1
Ephrin Signaling	0.00255532	0.0109384	3	EFNB1; SDCBP; MYL12A	REACTOME	COM-1
Epigenetic Alterations Triggers Genomic Instability	0.00255532	0.0119175	3	SIN3A; FOLR1; SLC19A1	EPC	COM-1
Nuclear Events (Kinase And Transcription Factor Activation)	0.00257104	0.0109623	5	RPS6KA3; ID1; EP300; CHD4; CDK5R1	REACTOME	COM-1
Proteins Involved in Diffuse Large-B-Cell Lymphoma	0.00257104	0.0119393	5	HSP90AA1; MTA1; MYC; FASN; VIM	EPC	COM-1
Signaling By Nuclear Receptors	0.0026186	0.0111213	11	CDK9; ALDH1A3; JUN; NRAS; HSP90AA1; MYC; FASN; CAV1; EP300; HRAS; EGFR	REACTOME	COM-1
Hypertrophic Cardiomyopathy	0.00265714	0.0122864	6	SMAD2; JUN; SMAD3; DAG1; VCL; TTN	EPC	COM-1
Signaling By BRAF And RAF1 Fusions	0.00276161	0.0116711	5	NRAS; YWHAB; LMNA; HRAS; VCL	REACTOME	COM-1
ESR-mediated Signaling	0.00278973	0.0116711	9	CDK9; JUN; HSP90AA1; NRAS; MYC; CAV1; EP300; HRAS; EGFR	REACTOME	COM-1
Apoptotic Cleavage Of Cellular Proteins	0.00279116	0.0116711	4	LMNA; CTNNB1; MAPT; VIM	REACTOME	COM-1
Dedifferentiation and Metastatic Progression in Melanoma	0.00279116	0.0128512	4	CAV1; MCAM; VIM; CD44	EPC	COM-1
Signaling By RAF1 Mutants	0.00279116	0.0116711	4	NRAS; YWHAB; HRAS; VCL	REACTOME	COM-1
Epithelial to Mesenchymal Transition in Cancer: Overview	0.00281053	0.0128856	6	DSP; PDGFRB; PDGFRA; VIM; VCL; EGFR	EPC	COM-1
Neutrophil Degranulation	0.0028477	0.0118618	16	HSPA8; VCP; HSP90AA1; FAF2; HLA-B; HLA-A; DYNLL1; SDCBP; NRAS; LAMP1; VAPA; IMPDH2; CAPN1; CD44; VCL; HSPA1A	REACTOME	COM-1
HCMV Infection	0.00286698	0.0118963	7	SUZ12; TSG101; RBBP4; EED; DYNLL1; EGFR; EZH2	REACTOME	COM-1
Natural Killer Cell Activation through ITAM-Containing Receptors	0.00296221	0.0134123	5	JUN; HLA-B; HLA-A; CBL; VAV2	EPC	COM-1
Signaling By MET	0.00296221	0.0120325	5	NRAS; UBC; TNS4; CBL; HRAS	REACTOME	COM-1
Activation Of HOX Genes During Differentiation	0.00297045	0.0120325	6	SUZ12; JUN; RBBP4; EED; EP300; EZH2	REACTOME	COM-1
Androgen Receptor Genomic Signaling	0.00299979	0.0134123	3	FLNA; CALR; PTGS2	EPC	COM-1
Axonal Transport Impairment in Hungtington Disease	0.00299979	0.0134123	3	HTT; EGFR; RAB11A	EPC	COM-1
FBLN5 Potentiates Migration and Proliferation of Endothelial Cells in Cancer	0.00299979	0.0134123	3	SMAD2; SMAD4; SMAD3	EPC	COM-1
FRS-mediated FGFR3 Signaling	0.00299979	0.0120325	3	NRAS; FRS2; HRAS	REACTOME	COM-1
Histone Sumoylation	0.00299979	0.0134123	3	UBE2I; SUMO2; EP300	EPC	COM-1
Listeria Monocytogenes Entry Into Host Cells	0.00299979	0.0120325	3	UBC; CTNNB1; CBL	REACTOME	COM-1
Proteins with Altered Expression in Cancer-Associated Enabling of Replicative Immortality	0.00299979	0.0134123	3	MYC; CTNNB1; EP300	EPC	COM-1
Ras Activation Upon Ca2+ Influx Thru NMDA Receptor	0.00299979	0.0120325	3	NRAS; NEFL; HRAS	REACTOME	COM-1
Signaling By KIT In Disease	0.00299979	0.0120325	3	NRAS; YES1; HRAS	REACTOME	COM-1
Signaling By PDGFR In Disease	0.00299979	0.0120325	3	PDGFRA; NRAS; HRAS	REACTOME	COM-1
SUMOylation Of Transcription Factors	0.00299979	0.0120325	3	UBE2I; MTA1; SUMO2	REACTOME	COM-1
TICAM1, RIP1-mediated IKK Complex Recruitment	0.00299979	0.0120325	3	UBC; UBE2N; BIRC3	REACTOME	COM-1
Aryl Hydrocarbon Receptor Genomic and non-Genomic Signaling	0.0030726	0.0135144	4	NQO1; EP300; PTGS2; EGFR	EPC	COM-1
DRD2 Expression Targets	0.0030726	0.0135144	4	JUN; GAB1; EGFR; VAV2	EPC	COM-1
Hair Follicle Keratinocyte Apoptosis	0.0030726	0.0135144	4	MYC; CTNNB1; PTGS2; LRP6	EPC	COM-1
Inhibition of THBS1 Activates Angiogenesis in Cancer	0.0030726	0.0135144	4	NOS3; MYC; ID1; CYCS	EPC	COM-1
NGF-stimulated Transcription	0.0030726	0.0122339	4	ID1; EP300; CHD4; CDK5R1	REACTOME	COM-1
Ovarian Tumor Domain Proteases	0.0030726	0.0122339	4	VCP; ZRANB1; UBC; OTUB1	REACTOME	COM-1
Oxidative Stress Induced Senescence	0.00331059	0.0130377	6	SUZ12; JUN; RBBP4; EED; UBC; EZH2	REACTOME	COM-1
Unattached Kinetochores Signal Amplification Via A MAD2 Inhibitory Signal	0.00331059	0.0130377	6	NUF2; PLK1; KIF2C; DYNLL1; MAPRE1; AURKB	REACTOME	COM-1
VEGFA-VEGFR2 Pathway	0.00331059	0.0130377	6	HSP90AA1; NRAS; CAV1; CTNNB1; HRAS; VAV2	REACTOME	COM-1
Glycolysis Activation in Cancer (Warburg Effect)	0.00337281	0.0145846	4	MYC; TXNIP; ENO1; CD44	EPC	COM-1
Kinetochore Assembly	0.00337281	0.0145846	4	NUF2; PLK1; KIF2C; AURKB	EPC	COM-1
Telomer Attrition Triggers Genomic Instability	0.00337281	0.0145846	4	MYC; ABL1; EP300; CTNNB1	EPC	COM-1
Proteins Involved in Diabetic Neuropathy	0.00339463	0.0145846	5	PARP1; NOS2; CAV1; PTGS2; HSPA1A	EPC	COM-1
Genes with Mutations Associated with Frontotemporal Dementia	0.00346908	0.0145846	2	VCP; MAPT	EPC	COM-1
HTR4/6/7 -> Vasodilation	0.00346908	0.0145846	2	NOS3; MYL9	EPC	COM-1
PTGIR -> Vasodilation	0.00346908	0.0145846	2	NOS3; MYL9	EPC	COM-1
PTK6 Promotes HIF1A Stabilization	0.00346908	0.0133702	2	LRRK2; EGFR	REACTOME	COM-1
RAS Signaling Downstream Of NF1 Loss-Of-Function Variants	0.00346908	0.0133702	2	NRAS; HRAS	REACTOME	COM-1
Scavenging By Class F Receptors	0.00346908	0.0133702	2	HSP90AA1; CALR	REACTOME	COM-1
SMAD2/3 Phosphorylation Motif Mutants In Cancer	0.00346908	0.0133702	2	SMAD2; SMAD3	REACTOME	COM-1
SOS-mediated Signaling	0.00346908	0.0133702	2	NRAS; HRAS	REACTOME	COM-1
SUMO Is Transferred From E1 To E2 (UBE2I, UBC9)	0.00346908	0.0133702	2	UBE2I; SUMO2	REACTOME	COM-1
BMP2 and Canonical WNT Signaling in Pulmonary Artery Endothelial Cells	0.0034889	0.0145846	3	MYC; CTNNB1; LRP6	EPC	COM-1
CD209 (DC-SIGN) Signaling	0.0034889	0.0133988	3	NRAS; EP300; HRAS	REACTOME	COM-1
EphrinB -> Cytoskeleton Signaling	0.0034889	0.0145846	3	EFNB1; EPB41; CTNNB1	EPC	COM-1
Myostatin in Skeletal Muscles in Muscular Dystrophies	0.0034889	0.0145846	3	SMAD2; SMAD4; SMAD3	EPC	COM-1
SCF/FBXW7 Complex	0.0034889	0.0145846	3	JUN; MYC; AURKA	EPC	COM-1
Proteins Involved in Epilepsy	0.00349109	0.0145846	11	APP; PRNP; LRRK2; TRPC1; TGS1; CTNNB1; NRG1; MAPT; CAPN1; PTGS2; HSPA1A	EPC	COM-1
Proteins Involved in Cataract	0.00349115	0.0145846	6	APP; SMAD4; NOS2; CAPN2; SORD; VIM	EPC	COM-1
RUNX1 Regulates Genes Involved In Megakaryocyte Differentiation And Platelet Function	0.00362704	0.0138802	5	SIN3B; SIN3A; DPY30; EP300; MYL9	REACTOME	COM-1
Astrocytoma	0.00369236	0.0152486	4	PDGFRB; PDGFRA; MYC; EGFR	EPC	COM-1
EGFR/ERBB2 -> TP53 Signaling	0.00369236	0.0152486	4	GAB1; NRG1; EGFR; VAV2	EPC	COM-1
Macrophage Dysfunction	0.00369236	0.0152486	4	HSPA8; MAP1LC3B; NOS2; LRRK2	EPC	COM-1
Negative Regulation Of MAPK Pathway	0.00369236	0.014031	4	NRAS; YWHAB; UBC; HRAS	REACTOME	COM-1
Paradoxical Activation Of RAF Signaling By Kinase Inactive BRAF	0.00369236	0.014031	4	NRAS; YWHAB; HRAS; VCL	REACTOME	COM-1
Alveolar Epithelial Cell Dysfunction in COPD	0.00387065	0.0158638	5	NQO1; JUN; PARP1; KRAS; HRAS	EPC	COM-1
STAT3 and NFkB Activate Inflammation-Induced Tumorigenesis	0.00387065	0.0158638	5	MYC; ABL1; PTGS2; EGFR; BIRC3	EPC	COM-1
HCMV Early Events	0.0038741	0.0146701	6	SUZ12; RBBP4; EED; DYNLL1; EGFR; EZH2	REACTOME	COM-1
EGFR and PTAFR Signaling in Ovarian Cancer	0.00402397	0.0163388	3	KRAS; HRAS; EGFR	EPC	COM-1
FRS-mediated FGFR4 Signaling	0.00402397	0.0150569	3	NRAS; FRS2; HRAS	REACTOME	COM-1
Signaling By FGFR3 In Disease	0.00402397	0.0150569	3	NRAS; FRS2; HRAS	REACTOME	COM-1
Cowden Syndrome	0.00403184	0.0163388	4	JUN; MYC; CTNNB1; CYCS	EPC	COM-1
Defective Pyroptosis	0.00403184	0.0150569	4	SUZ12; RBBP4; EED; EZH2	REACTOME	COM-1
HIF1A in Vasculogenic Mimicry of Cancer	0.00403184	0.0163388	4	SMAD2; SMAD4; SMAD3; PTGS2	EPC	COM-1
Signaling By SCF-KIT	0.00403184	0.0150569	4	NRAS; YES1; CBL; HRAS	REACTOME	COM-1
Proteins Involved in Polycystic Kidney Disease	0.00407684	0.0164595	6	OFD1; MYC; CTNNB1; CDC25A; CFTR; EGFR	EPC	COM-1
TNF-alpha Signaling via NF-kB	0.00419665	0.0120962	9	JUN; SMAD3; MYC; DNAJB4; PTGS2; SQSTM1; CD44; RHOB; BIRC3	MSigDB	COM-1
Cellular Senescence	0.00437058	0.016181	8	SUZ12; RPS6KA3; JUN; RBBP4; EED; UBC; ID1; EZH2	REACTOME	COM-1
DAP12 Interactions	0.00439182	0.016181	4	NRAS; HLA-B; HRAS; VAV2	REACTOME	COM-1
IGF1R/AKT Signaling in Breast Cancer	0.00439182	0.0176652	4	JUN; MYC; CTNNB1; CYCS	EPC	COM-1
SUMOylation Of Transcription Cofactors	0.00439182	0.016181	4	UBE2I; SIN3A; SUMO2; EP300	REACTOME	COM-1
Circadian Clock	0.00439264	0.016181	5	PPP1CB; UBC; EP300; LIN9; PPP1CA	REACTOME	COM-1
L1CAM Interactions	0.00450572	0.0165414	6	RPS6KA3; SDCBP; HSPA8; CLTC; EGFR; VAV2	REACTOME	COM-1
Advanced Glycation End Products Pathway in Diabetic Microangiopathy	0.00460624	0.0181235	3	JUN; KRAS; HRAS	EPC	COM-1
AGE Related Insulin Resistance in Skeletal Muscles	0.00460624	0.0181235	3	PARP1; KRAS; BIRC3	EPC	COM-1
FRS-mediated FGFR1 Signaling	0.00460624	0.0167401	3	NRAS; FRS2; HRAS	REACTOME	COM-1
G1/S Damage Checkpoint	0.00460624	0.0181235	3	SMAD4; SMAD3; CDC25A	EPC	COM-1
HPV E6 and E7 Induced Block of Apoptosis in Keratinocytes	0.00460624	0.0181235	3	MYC; MYBL2; SAP30	EPC	COM-1
Mitochondrial Calcium Ion Transport	0.00460624	0.0167401	3	VDAC2; VDAC1; PHB2	REACTOME	COM-1
OPTN Associated Glaucoma	0.00460624	0.0181235	3	PLK1; HTT; CYCS	EPC	COM-1
Signaling By NODAL	0.00460624	0.0167401	3	SMAD2; SMAD4; SMAD3	REACTOME	COM-1
SIRT2 Signaling in Aging	0.00460624	0.0181235	3	CDK9; EP300; KRAS	EPC	COM-1
Proteins Involved in Osteoporosis	0.00473222	0.0183138	6	PPP3CA; NOS2; CTNNB1; PTGS2; CFTR; LRP6	EPC	COM-1
beta-Cell Mass Regulation	0.00477283	0.0183138	4	JUN; MYC; CTNNB1; EGFR	EPC	COM-1
HRAS Signaling	0.00477283	0.0183138	4	JUN; ABL1; HRAS; EGFR	EPC	COM-1
Proteins Involved in Erectile Dysfunction	0.00477283	0.0183138	4	NOS2; PARP1; NOS3; CAV1	EPC	COM-1
Activated NTRK2 Signals Thru RAS	0.00480695	0.0171248	2	NRAS; HRAS	REACTOME	COM-1
Activated NTRK3 Signals Thru RAS	0.00480695	0.0171248	2	NRAS; HRAS	REACTOME	COM-1
FLT3 Signaling By CBL Mutants	0.00480695	0.0171248	2	UBC; CBL	REACTOME	COM-1
FrizzledR -> CTNNB Signaling	0.00480695	0.0183138	2	CTNNB1; LRP6	EPC	COM-1
Genes with Mutations Associated with Ovarian Cancer	0.00480695	0.0183138	2	KRAS; BRCA1	EPC	COM-1
IL6 Overexpression After Contraction in Skeletal Muscles in Muscular Dystrophies	0.00480695	0.0183138	2	JUN; EP300	EPC	COM-1
Insulin-like Growth Factor-2 mRNA Binding Proteins (IGF2BPs/IMPs/VICKZs) Bind RNA	0.00480695	0.0171248	2	MYC; CD44	REACTOME	COM-1
Loss Of Function Of TGFBR1 In Cancer	0.00480695	0.0171248	2	SMAD2; SMAD3	REACTOME	COM-1
Mitochondrial Damage Induced by Hypoxia	0.00480695	0.0183138	2	NOS2; PARP1	EPC	COM-1
RUNX3 Regulates CDKN1A Transcription	0.00480695	0.0171248	2	SMAD4; SMAD3	REACTOME	COM-1
SCF/CCNF Complex	0.00480695	0.0183138	2	RRM2; CCNF	EPC	COM-1
Cell Surface Interactions At Vascular Wall	0.00502909	0.0178574	7	NRAS; YES1; DEAF1; CAV1; SLC7A11; HRAS; CD44	REACTOME	COM-1
SUMOylation Of DNA Replication Proteins	0.00517544	0.0182364	4	UBE2I; SUMO2; AURKB; AURKA	REACTOME	COM-1
Signaling By VEGF	0.00521018	0.0182364	6	HSP90AA1; NRAS; CAV1; CTNNB1; HRAS; VAV2	REACTOME	COM-1
ActivinR -> SMAD2/3 Signaling	0.00523687	0.0196746	3	SMAD2; SMAD4; SMAD3	EPC	COM-1
APC/C-FZR1 Complex	0.00523687	0.0196746	3	AURKB; CDC25A; AURKA	EPC	COM-1
beta-Catenin/Androgen Receptor Signaling in Prostate Cancer	0.00523687	0.0196746	3	MYC; CTNNB1; LRP6	EPC	COM-1
CUL4/CRL (SCF4) Complex	0.00523687	0.0196746	3	CUL4A; HDAC2; SIN3A	EPC	COM-1
IKK Complex Recruitment Mediated By RIP1	0.00523687	0.0182364	3	UBC; UBE2N; BIRC3	REACTOME	COM-1
RHOBTB1 GTPase Cycle	0.00523687	0.0182364	3	CUL3; VIM; DBN1	REACTOME	COM-1
RHOBTB2 GTPase Cycle	0.00523687	0.0182364	3	HSP90AA1; CUL3; DBN1	REACTOME	COM-1
Triglyceride Catabolism	0.00523687	0.0182364	3	PPP1CB; CAV1; PPP1CA	REACTOME	COM-1
Signaling By FGFR2	0.00526689	0.0182822	5	NRAS; UBC; FRS2; CBL; HRAS	REACTOME	COM-1
Factors Involved In Megakaryocyte Development And Platelet Production	0.00544803	0.0188387	7	HDAC2; KIF18B; DOCK9; SIN3A; ABL1; KIF23; KIF2C	REACTOME	COM-1
Toll Like Receptor 3 (TLR3) Cascade	0.005462	0.0188387	6	APP; RPS6KA3; JUN; UBC; UBE2N; BIRC3	REACTOME	COM-1
Extra-nuclear Estrogen Signaling	0.00558381	0.0191977	5	HSP90AA1; NRAS; CAV1; HRAS; EGFR	REACTOME	COM-1
Proteins with Altered Expression in Melanoma	0.00560016	0.0209667	4	CAV1; VIM; EGFR; CD44	EPC	COM-1
Downstream Signaling Of Activated FGFR3	0.00591692	0.0202146	3	NRAS; FRS2; HRAS	REACTOME	COM-1
FRS-mediated FGFR2 Signaling	0.00591692	0.0202146	3	NRAS; FRS2; HRAS	REACTOME	COM-1
Proteins Involved in Fragile X Syndrome	0.00591692	0.0218502	3	APP; NOS2; CAV1	EPC	COM-1
Proteins Involved in Hypoxia-Induced Pulmonary Hypertension	0.00591692	0.0218502	3	PDGFRB; NOS3; ID1	EPC	COM-1
Synaptic Exocytosis in Dementia	0.00591692	0.0218502	3	VCP; MAPT; RAB11A	EPC	COM-1
TGFB2 Signaling Impairement in Osteoarthritis	0.00591692	0.0218502	3	SMAD2; SMAD4; SMAD3	EPC	COM-1
PI3K/AKT Signaling In Cancer	0.00599218	0.0204073	6	PDGFRB; PDGFRA; ERBB3; FRS2; NRG1; EGFR	REACTOME	COM-1
Cyclin D Associated Events In G1	0.00604753	0.0205313	4	CDK7; RBL1; UBC; ABL1	REACTOME	COM-1
Genes with Mutations in Cancer-Associated Evading of Growth Suppressors	0.00604753	0.0222566	4	SMAD2; SMAD4; SMAD3; CDC73	EPC	COM-1
Apoptosis Evasion in Cancer: Overview	0.00627089	0.0230004	6	APP; PARP1; LMNA; CYCS; CTNNB1; BIRC3	EPC	COM-1
PI5P, PP2A And IER3 Regulate PI3K/AKT Signaling	0.00627089	0.0210742	6	PDGFRB; PDGFRA; ERBB3; FRS2; NRG1; EGFR	REACTOME	COM-1
Resolution Of Sister Chromatid Cohesion	0.00627089	0.0210742	6	PLK1; NUF2; KIF2C; DYNLL1; MAPRE1; AURKB	REACTOME	COM-1
Binding Of TCF/LEF:CTNNB1 To Target Gene Promoters	0.00634367	0.0210742	2	MYC; CTNNB1	REACTOME	COM-1
Gain-of-function MRAS Complexes Activate RAF Signaling	0.00634367	0.0210742	2	PPP1CB; YWHAB	REACTOME	COM-1
InlA-mediated Entry Of Listeria Monocytogenes Into Host Cells	0.00634367	0.0210742	2	UBC; CTNNB1	REACTOME	COM-1
Leptin -> NO Production/Vasodilation	0.00634367	0.0230331	2	NOS3; MYL9	EPC	COM-1
PDGFR -> FOXO3A Signaling	0.00634367	0.0230331	2	PDGFRB; PDGFRA	EPC	COM-1
Proteins Involved in Peutz-Jeghers Syndrome	0.00634367	0.0230331	2	SMAD4; PTGS2	EPC	COM-1
RUNX3 Regulates WNT Signaling	0.00634367	0.0210742	2	MYC; CTNNB1	REACTOME	COM-1
SHC-related Events Triggered By IGF1R	0.00634367	0.0210742	2	NRAS; HRAS	REACTOME	COM-1
Glioblastoma, Primary	0.00651805	0.0235084	4	PDGFRB; PDGFRA; MYC; EGFR	EPC	COM-1
NOTCH1 Intracellular Domain Regulates Transcription	0.00651805	0.0215873	4	HDAC2; MYC; UBC; EP300	REACTOME	COM-1
Proteins with Altered Expression in Cancer Immune Escape	0.00651805	0.0235084	4	NOS2; HLA-B; SLC7A11; HLA-A	EPC	COM-1
MyD88-independent TLR4 Cascade	0.00655892	0.0216564	6	APP; RPS6KA3; JUN; UBC; UBE2N; BIRC3	REACTOME	COM-1
Alveolar Epithelial Cell Apoptosis in COPD	0.00664734	0.0236593	3	MAP1LC3B; CAV1; CYCS	EPC	COM-1
Axonal Transport	0.00664734	0.0236593	3	HTT; EGFR; RAB11A	EPC	COM-1
Basigin Interactions	0.00664734	0.0217495	3	DEAF1; CAV1; SLC7A11	REACTOME	COM-1
Endothelial Cell Dysfunction in Early Diabetic Nephropathy	0.00664734	0.0236593	3	JUN; NOS3; KRAS	EPC	COM-1
Gap-filling DNA Repair Synthesis And Ligation In GG-NER	0.00664734	0.0217495	3	RPA3; UBC; SLC19A1	REACTOME	COM-1
MHC1 Causes Antigen Presentation Failure in Cancer Immune Escape	0.00664734	0.0236593	3	HLA-B; HLA-A; CALR	EPC	COM-1
Resolution Of AP Sites Via Multiple-Nucleotide Patch Replacement Pathway	0.00664734	0.0217495	3	PARP1; RPA3; SLC19A1	REACTOME	COM-1
EPH-ephrin Mediated Repulsion Of Cells	0.00701222	0.0228055	4	EFNB1; YES1; CLTC; VAV2	REACTOME	COM-1
Reactive Oxygen Species Pathway	0.00701222	0.0190888	4	NQO1; PRNP; G6PD; ABCC1	MSigDB	COM-1
TP53 Regulates Transcription Of Cell Cycle Genes	0.00701222	0.0228055	4	RBL1; EP300; CDC25C; AURKA	REACTOME	COM-1
ADRA2C/ADRB2 -> Synaptic Endocytosis	0.00742904	0.0260137	3	CAV1; CLTC; AMPH	EPC	COM-1
Downstream Signaling Of Activated FGFR4	0.00742904	0.0240888	3	NRAS; FRS2; HRAS	REACTOME	COM-1
GUCY2C Signaling in Colorectal Cancer	0.00742904	0.0260137	3	JUN; SMAD3; CTNNB1	EPC	COM-1
Kidney Cells Cilia Organization	0.00742904	0.0260137	3	CTNNB1; VIM; LRP6	EPC	COM-1
Microglia and Motor Neuron Interaction Dysregulation	0.00742904	0.0260137	3	JUN; NOS2; VAV2	EPC	COM-1
Sarcomere in Cardiomyocyte in Dilated Cardiomyopathy	0.00742904	0.0260137	3	DAG1; VCL; TTN	EPC	COM-1
Mitotic Spindle Checkpoint	0.00748061	0.0241836	6	PLK1; NUF2; KIF2C; DYNLL1; MAPRE1; AURKB	REACTOME	COM-1
Glioblastoma, Secondary	0.00753051	0.0261154	4	PDGFRB; PDGFRA; MYC; EGFR	EPC	COM-1
Proteins Involved in Endometrial Cancer	0.00753051	0.0261154	4	PARP1; MYC; CTNNB1; KRAS	EPC	COM-1
Smooth Muscle Cell Dysfunction in Arterial Hypertension	0.00753051	0.0261154	4	JUN; MYC; KRAS; HRAS	EPC	COM-1
Kruppel-like Factor 6 Signaling in Prostate Cancer	0.00807278	0.0276437	2	JUN; EP300	EPC	COM-1
MET Activates RAS Signaling	0.00807278	0.02579	2	NRAS; HRAS	REACTOME	COM-1
Mitochondrial Respiratory Chain Dysfunction	0.00807278	0.0276437	2	APP; HSPA1A	EPC	COM-1
PDGFR -> STAT Signaling	0.00807278	0.0276437	2	PDGFRB; PDGFRA	EPC	COM-1
Processing And Activation Of SUMO	0.00807278	0.02579	2	UBE2I; SUMO2	REACTOME	COM-1
PTK6 Regulates RTKs And Their Effectors AKT1 And DOK1	0.00807278	0.02579	2	UBC; CBL	REACTOME	COM-1
RHO GTPases Activate Rhotekin And Rhophilins	0.00807278	0.02579	2	RHOC; RHOB	REACTOME	COM-1
Scavenger Receptor OLR1 in Inflammation Related Endothelial Dysfunction	0.0080734	0.0276437	4	NOS2; NOS3; HRAS; EGFR	EPC	COM-1
TGFB Family in Epithelial to Mesenchymal Transition in Cancer	0.00818808	0.0277651	5	SMAD2; SMAD4; SMAD3; ID1; VIM	EPC	COM-1
Adherens Junction Assembly (Nectin)	0.00826282	0.0277651	3	SORBS1; VCL; VAV2	EPC	COM-1
IL6 Expression Targets -> Nociception	0.00826282	0.0277651	3	NOS3; PTGS2; MYL9	EPC	COM-1
MIF Role in Cholesteatoma	0.00826282	0.0277651	3	JUN; CBL; CD44	EPC	COM-1
NTSR1 Expression Targets	0.00826282	0.0277651	3	JUN; GAB1; EGFR	EPC	COM-1
Osteoblast Function Decline in Gout	0.00826282	0.0277651	3	SMAD2; SMAD4; SMAD3	EPC	COM-1
Negative Regulation Of PI3K/AKT Network	0.00849232	0.0270505	6	PDGFRB; PDGFRA; ERBB3; FRS2; NRG1; EGFR	REACTOME	COM-1
Apoptotic Execution Phase	0.00864134	0.0272845	4	LMNA; CTNNB1; MAPT; VIM	REACTOME	COM-1
RHOD GTPase Cycle	0.00864134	0.0272845	4	AKAP12; CAV1; MCAM; DBN1	REACTOME	COM-1
Signaling By PDGF	0.00864134	0.0272845	4	PDGFRB; PDGFRA; NRAS; HRAS	REACTOME	COM-1
VEGF Independent Angiogenesis in Cancer	0.00864134	0.0289472	4	PDGFRB; JUN; MYC; GAB1	EPC	COM-1
Antigen Presentation: Folding, Assembly, Peptide Loading Of Class I MHC	0.00914942	0.0286382	3	HLA-B; HLA-A; CALR	REACTOME	COM-1
DAP12 Signaling	0.00914942	0.0286382	3	NRAS; HRAS; VAV2	REACTOME	COM-1
ERBB2/3 -> EP300/ETS/ETV/SP1 Signaling	0.00914942	0.0304605	3	ERBB3; EP300; NRG1	EPC	COM-1
Interconversion Of Nucleotide Di- And Triphosphates	0.00914942	0.0286382	3	RRM2; CMPK1; NME4	REACTOME	COM-1
Proteins with Altered Expression in Breast Cancer	0.00914942	0.0304605	3	CTNNB1; EGFR; LRP6	EPC	COM-1
Nuclear Envelope Breakdown	0.00923478	0.0288221	4	NEK6; LMNA; NEK7; PLK1	REACTOME	COM-1
G0/G1 Cell Cycle Phase Transition Activation in Cancer	0.00985415	0.0322983	4	JUN; CDK7; EP300; EGFR	EPC	COM-1
EGFR -> ZNF259 Signaling	0.00998797	0.0322983	2	NRG1; EGFR	EPC	COM-1
Extracellular Matrix Degradation in Skin Aging	0.00998797	0.0322983	2	DAG1; CD44	EPC	COM-1
Genes with Mutations Associated with Breast Cancer	0.00998797	0.0322983	2	PARP1; BRCA1	EPC	COM-1
Genes with Mutations Associated with Endometrial Cancer	0.00998797	0.0322983	2	CTNNB1; KRAS	EPC	COM-1
Histone Ubiquitylation	0.00998797	0.0322983	2	BRCA1; CDC73	EPC	COM-1
Nitroxyl and CGRP in Migraine Pain Activation	0.00998797	0.0322983	2	NOS3; MYL9	EPC	COM-1
Purine Ribonucleoside Monophosphate Biosynthesis	0.00998797	0.0307801	2	ATIC; IMPDH2	REACTOME	COM-1
Regulation Of FOXO Transcriptional Activity By Acetylation	0.00998797	0.0307801	2	EP300; TXNIP	REACTOME	COM-1
RHOBTB3 ATPase Cycle	0.00998797	0.0307801	2	CUL3; RHOBTB3	REACTOME	COM-1
RUNX3 Regulates p14-ARF	0.00998797	0.0307801	2	NRAS; EP300	REACTOME	COM-1
WNT Inhibition by DKK1 in Osteoblast in Multiple Myelome	0.00998797	0.0322983	2	CTNNB1; LRP6	EPC	COM-1
Proteins Involved in Glaucoma	0.0100034	0.0322983	5	APP; NOS2; NOS3; CAV1; HSPA1A	EPC	COM-1
Autophagic-Lysosomal System Decline Associated with Aging	0.0100895	0.0322983	3	HSPA8; MAP1LC3B; HSPA1A	EPC	COM-1
Disassembly Of Destruction Complex And Recruitment Of AXIN To Membrane	0.0100895	0.0307801	3	CAV1; CTNNB1; LRP6	REACTOME	COM-1
Downstream Signaling Of Activated FGFR2	0.0100895	0.0307801	3	NRAS; FRS2; HRAS	REACTOME	COM-1
FCERI Mediated Ca+2 Mobilization	0.0100895	0.0307801	3	PPP3CA; TXK; VAV2	REACTOME	COM-1
Immunoglobulin Class-Switch Recombination Activation	0.0100895	0.0322983	3	SMAD2; SMAD4; SMAD3	EPC	COM-1
Negative Regulation Of FGFR3 Signaling	0.0100895	0.0307801	3	UBC; FRS2; CBL	REACTOME	COM-1
RARA Signaling in Acute Myeloid Leukemia (M3)	0.0100895	0.0322983	3	MYC; CTNNB1; CALR	EPC	COM-1
SPP1 Induced Survival of Myelin Specific T-Cells in Multiple Sclerosis	0.0100895	0.0322983	3	CYCS; VDAC2; KRAS	EPC	COM-1
Mitotic Anaphase	0.010693	0.0325297	9	UBE2I; PLK1; NUF2; LMNA; UBC; KIF2C; DYNLL1; MAPRE1; AURKB	REACTOME	COM-1
Proteins Involved in Male Infertility	0.0108616	0.0344612	8	CUL4A; NOS3; HTT; CTNNB1; CHD5; MASP1; CFTR; HSPA1A	EPC	COM-1
Mitotic Metaphase And Anaphase	0.010976	0.0332971	9	UBE2I; PLK1; NUF2; LMNA; UBC; KIF2C; DYNLL1; MAPRE1; AURKB	REACTOME	COM-1
Signaling By FGFR	0.011007	0.0332978	5	NRAS; UBC; FRS2; CBL; HRAS	REACTOME	COM-1
Androgens Promote Scalp Dermal Papilla Regression	0.0110836	0.0344612	3	SMAD3; CTNNB1; LRP6	EPC	COM-1
BMPR2 Signaling	0.0110836	0.0344612	3	JUN; SMAD4; ID1	EPC	COM-1
Downstream Signaling Of Activated FGFR1	0.0110836	0.0334362	3	NRAS; FRS2; HRAS	REACTOME	COM-1
Enamel Formation Disruption	0.0110836	0.0344612	3	SMAD4; BCL11B; ID1	EPC	COM-1
Focal Junction Assembly	0.0110836	0.0344612	3	CAPN1; FERMT2; VCL	EPC	COM-1
Genes with Mutations Associated with Vitiligo	0.0110836	0.0344612	3	PDGFRA; NOS2; PTGS2	EPC	COM-1
Intraflagellar Transport: BBSome Interaction	0.0110836	0.0344612	3	PCM1; MAPT; RAB11A	EPC	COM-1
Proteins Involved in Cystic Kidney Disease	0.0110836	0.0344612	3	MYC; CTNNB1; PTGS2	EPC	COM-1
RAGE/AGER and S100 Proteins in Cardiovascular Injury	0.0110836	0.0344612	3	JUN; KRAS; HRAS	EPC	COM-1
Sarcomere Disorganization and Intracellular Calcium Overload	0.0110836	0.0344612	3	DAG1; VCL; TTN	EPC	COM-1
Fcgamma Receptor (FCGR) Dependent Phagocytosis	0.0115337	0.0346973	5	HSP90AA1; YES1; ABL1; MYH9; VAV2	REACTOME	COM-1
Angiogenesis in Endometriosis	0.0118719	0.0368062	4	JUN; NOS3; PTGS2; VAV2	EPC	COM-1
NRAGE Signals Death Thru JNK	0.0118719	0.0355117	4	ITSN1; ARHGEF4; ECT2; VAV2	REACTOME	COM-1
ADRB1/3 -> Vasodilation	0.0120831	0.0369318	2	NOS3; MYL9	EPC	COM-1
Endosomal/Vacuolar Pathway	0.0120831	0.0355117	2	HLA-B; HLA-A	REACTOME	COM-1
eNOS Activation	0.0120831	0.0355117	2	HSP90AA1; CAV1	REACTOME	COM-1
EPHA2 Mutations in Cataract	0.0120831	0.0369318	2	EPB41; CTNNB1	EPC	COM-1
FOXM1 Signaling in Prostate Cancer	0.0120831	0.0369318	2	PLK1; FOXM1	EPC	COM-1
Genes with Mutations in Cancer Immune Escape	0.0120831	0.0369318	2	HLA-B; HLA-A	EPC	COM-1
Proteins with Altered Expression in Cancer-Associated Histone Methylation	0.0120831	0.0369318	2	SUZ12; EZH2	EPC	COM-1
SUMOylation Of Immune Response Proteins	0.0120831	0.0355117	2	UBE2I; SUMO2	REACTOME	COM-1
DNA Strand Elongation	0.0121324	0.0355117	3	RPA3; MCM5; SLC19A1	REACTOME	COM-1
EGFR Downregulation	0.0121324	0.0355117	3	UBC; CBL; EGFR	REACTOME	COM-1
Metalloprotease DUBs	0.0121324	0.0355117	3	UBC; EP300; BRCA1	REACTOME	COM-1
Negative Regulation Of FGFR4 Signaling	0.0121324	0.0355117	3	UBC; FRS2; CBL	REACTOME	COM-1
Regulation Of MECP2 Expression And Activity	0.0121324	0.0355117	3	HDAC2; SIN3A; AURKB	REACTOME	COM-1
RUNX2 Regulates Bone Development	0.0121324	0.0355117	3	SMAD4; YES1; ABL1	REACTOME	COM-1
TCF Dependent Signaling In Response To WNT	0.012528	0.0365709	8	MYC; CUL3; CAV1; UBC; CTNNB1; EP300; CDC73; LRP6	REACTOME	COM-1
Constitutive Signaling By NOTCH1 HD+PEST Domain Mutants	0.0125989	0.0366792	4	HDAC2; MYC; UBC; EP300	REACTOME	COM-1
Proteins with Altered Expression in Cancer-Associated Evading of Growth Suppressors	0.0125989	0.0382923	4	SMAD2; SMAD4; SMAD3; CDC73	EPC	COM-1
VEGF Signaling	0.0125989	0.0382923	4	JUN; NOS3; PTGS2; VAV2	EPC	COM-1
Apoptosis Block in Acute Myeloid Leukemia Cell	0.0132361	0.0395872	3	NRAS; KRAS; HRAS	EPC	COM-1
EGFR/ERBB2 -> HIF1A Signaling	0.0132361	0.0395872	3	GAB1; NRG1; EGFR	EPC	COM-1
Glutamate Toxiicity Effects on Striatum Medium Spiny Neurons in Hantington's Disease	0.0132361	0.0395872	3	NOS2; HTT; CYCS	EPC	COM-1
Myostatin-IGF1 Crosstalk in Skeletal Muscles in Muscular Dystrophies	0.0132361	0.0395872	3	SMAD2; SMAD4; SMAD3	EPC	COM-1
Sertoli Cells Dysfunction Causes Male Infertility	0.0132361	0.0395872	3	PTGS2; EGFR; CFTR	EPC	COM-1
Termination Of Translesion DNA Synthesis	0.0132361	0.0384309	3	RPA3; UBC; SLC19A1	REACTOME	COM-1
Estrogen Response Early	0.0132445	0.0309039	8	BCL11B; MYC; FASN; KRT15; KRT13; RHOBTB3; MAPT; CD44	MSigDB	COM-1
Estrogen Response Late	0.0132445	0.0309039	8	RABEP1; CAV1; KRT13; SORD; LSR; MAPT; ETFB; CD44	MSigDB	COM-1
Hypoxia	0.0132445	0.0309039	8	AKAP12; SLC25A1; JUN; CAV1; MYH9; ENO1; EGFR; SAP30	MSigDB	COM-1
Proteins Involved in Atherosclerosis	0.0132445	0.0395872	8	JUN; NOS2; NOS3; CAV1; PTGS2; CD44; EGFR; HSPA1A	EPC	COM-1
Proteins Involved in Psoriasis	0.0133539	0.0398041	4	JUN; HLA-A; PTGS2; EGFR	EPC	COM-1
Role Of GTSE1 In G2/M Progression After G2 Checkpoint	0.0133539	0.0386691	4	HSP90AA1; UBC; PLK1; MAPRE1	REACTOME	COM-1
FCGR3A-mediated Phagocytosis	0.014137	0.0405922	4	YES1; ABL1; MYH9; VAV2	REACTOME	COM-1
Formation Of beta-catenin:TCF Transactivating Complex	0.014137	0.0405922	4	MYC; EP300; CTNNB1; CDC73	REACTOME	COM-1
Proteins Involved in Multiple Myeloma	0.014137	0.0418702	4	HSP90AA1; MYC; CTNNB1; PTGS2	EPC	COM-1
ALK Mutants Bind TKIs	0.014352	0.0405922	2	BCL11A; CLTC	REACTOME	COM-1
BMP2 and Non-Canonical WNT Signaling in Pulmonary Artery Endothelial Cells	0.014352	0.0418702	2	SMAD4; SMAD3	EPC	COM-1
Caspase-mediated Cleavage Of Cytoskeletal Proteins	0.014352	0.0405922	2	MAPT; VIM	REACTOME	COM-1
CNR1/2 -> Vascular Motility	0.014352	0.0418702	2	NOS3; MYL9	EPC	COM-1
EGFR -> CTNND Signaling	0.014352	0.0418702	2	NRG1; EGFR	EPC	COM-1
Extracellular Matrix Reformation in Aging	0.014352	0.0418702	2	SORD; CD44	EPC	COM-1
Frs2-mediated Activation	0.014352	0.0405922	2	YWHAB; FRS2	REACTOME	COM-1
Josephin Domain DUBs	0.014352	0.0405922	2	VCP; UBC	REACTOME	COM-1
Lipodystrophy, Familial Partial	0.014352	0.0418702	2	FASN; LMNA	EPC	COM-1
p38MAPK Events	0.014352	0.0405922	2	NRAS; HRAS	REACTOME	COM-1
Vitamin D (Calciferol) Metabolism	0.014352	0.0405922	2	UBE2I; SUMO2	REACTOME	COM-1
Alcoholic Dilated Cardiomyopathy (Mouse Model)	0.0143953	0.0418702	3	DAG1; VCL; TTN	EPC	COM-1
Centriole Duplication and Separation	0.0143953	0.0418702	3	TPX2; PCM1; MAPRE1	EPC	COM-1
DNA Repair and Chromatin Remodeling Block in Pancreatic Neoplasms	0.0143953	0.0418702	3	PARP1; BRCA1; ACTB	EPC	COM-1
Negative Regulation Of FGFR1 Signaling	0.0143953	0.0405922	3	UBC; FRS2; CBL	REACTOME	COM-1
NOD1/2 Signaling Pathway	0.0143953	0.0405922	3	CARD9; UBE2N; BIRC3	REACTOME	COM-1
Protein Localization	0.0144303	0.0405922	7	BAG6; APP; PRNP; VAPA; EHHADH; UBC; VDAC1	REACTOME	COM-1
Transcriptional Regulation By RUNX1	0.0147669	0.0414314	8	CDK7; SIN3B; SIN3A; UBC; ABL1; EP300; DPY30; MYL9	REACTOME	COM-1
Ca2+ Pathway	0.0149486	0.041833	4	PPP3CA; NRAS; MYC; CTNNB1	REACTOME	COM-1
Proteins Involved in Spontaneous Abortion	0.0150568	0.0436769	5	NOS3; EP300; BRCA1; PTGS2; CD44	EPC	COM-1
EPHB-mediated Forward Signaling	0.0156102	0.0433484	3	YES1; ITSN1; HRAS	REACTOME	COM-1
Lysosome Vesicle Biogenesis	0.0156102	0.0433484	3	APP; HSPA8; CLTC	REACTOME	COM-1
Monocytes Function in Gout	0.0156102	0.0450407	3	JUN; TXNIP; PTGS2	EPC	COM-1
Negative Regulation Of FGFR2 Signaling	0.0156102	0.0433484	3	UBC; FRS2; CBL	REACTOME	COM-1
OipA Signaling in Helicobacter Pylori Infection	0.0156102	0.0450407	3	JUN; CTNNB1; EGFR	EPC	COM-1
Class I MHC Mediated Antigen Processing And Presentation	0.0157254	0.0434	12	NPEPPS; RNF126; CUL3; CCNF; UBC; GLMN; HLA-B; LTN1; UBE2N; HLA-A; CALR; UBE2M	REACTOME	COM-1
MAP Kinase Activation	0.0157891	0.0434	4	RPS6KA3; JUN; UBC; UBE2N	REACTOME	COM-1
Regulation Of Actin Dynamics For Phagocytic Cup Formation	0.0157891	0.0434	4	HSP90AA1; ABL1; MYH9; VAV2	REACTOME	COM-1
TGF-beta Signaling	0.0157891	0.0454357	4	SMAD2; JUN; SMAD4; SMAD3	EPC	COM-1
TP53 Regulates Transcription Of DNA Repair Genes	0.0157891	0.0434	4	CDK9; JUN; CDK7; BRCA1	REACTOME	COM-1
Metabolism Of Nucleotides	0.0163748	0.0448959	5	ATIC; RRM2; IMPDH2; CMPK1; NME4	REACTOME	COM-1
Advanced Glycation End Products in Diabetes or Age Related Erectile Dysfunction	0.016789	0.0470614	2	NOS3; KRAS	EPC	COM-1
Ammonia Effects on Brain Cells	0.016789	0.0470614	2	NOS2; CDK5R1	EPC	COM-1
Erythropoietin Activates RAS	0.016789	0.0453429	2	NRAS; HRAS	REACTOME	COM-1
Genes with Mutations Associated with Melanoma	0.016789	0.0470614	2	NRAS; CTNNB1	EPC	COM-1
Genes with Mutations in Cancer-Associated Histone Deacetylation	0.016789	0.0470614	2	HDAC2; EP300	EPC	COM-1
HMGB1/RAGE Signaling in Middle Ear Cholesteatoma	0.016789	0.0470614	2	JUN; KRAS	EPC	COM-1
HRH1/2 -> Vascular Motility	0.016789	0.0470614	2	NOS3; MYL9	EPC	COM-1
LINE1 Retrotransposition in Neuron Development (Hypothesis)	0.016789	0.0470614	2	CTNNB1; LRP6	EPC	COM-1
Mitotic Telophase/Cytokinesis	0.016789	0.0453429	2	PLK1; KIF23	REACTOME	COM-1
mRNA Transcription and Processing	0.016789	0.0470614	2	CDK7; U2AF2	EPC	COM-1
NF-kB Is Activated And Signals Survival	0.016789	0.0453429	2	UBC; SQSTM1	REACTOME	COM-1
Nucleotide Biosynthesis	0.016789	0.0453429	2	ATIC; IMPDH2	REACTOME	COM-1
Osteoblast Dysfunction in Hypoparathyroidism	0.016789	0.0470614	2	MYC; CTNNB1	EPC	COM-1
p75NTR Recruits Signaling Complexes	0.016789	0.0453429	2	UBC; SQSTM1	REACTOME	COM-1
Proteins Involved in Marginal Zone Lymphoma	0.016789	0.0470614	2	CARD9; BIRC3	EPC	COM-1
PTK6 Regulates RHO GTPases, RAS GTPase And MAP Kinases	0.016789	0.0453429	2	NRAS; HRAS	REACTOME	COM-1
Androgen Receptor/Akt Signaling	0.0168812	0.0471975	3	EP300; CTNNB1; CYCS	EPC	COM-1
N-glycan Trimming In ER And Calnexin/Calreticulin Cycle	0.0168812	0.0453655	3	VCP; UBC; CALR	REACTOME	COM-1
Plasma Lipoprotein Clearance	0.0168812	0.0453655	3	CLTC; UBC; LSR	REACTOME	COM-1
MyD88 Cascade Initiated On Plasma Membrane	0.0170616	0.045737	5	APP; RPS6KA3; JUN; UBC; UBE2N	REACTOME	COM-1
Separation Of Sister Chromatids	0.0172525	0.0461344	7	UBC; PLK1; NUF2; KIF2C; DYNLL1; MAPRE1; AURKB	REACTOME	COM-1
Estrogen Effects on Pregnancy Gingivitis	0.0182084	0.0505165	3	JUN; CAV1; EP300	EPC	COM-1
JNK/MAPK Signaling	0.0182084	0.0505165	3	JUN; SMAD3; MAPK8IP2	EPC	COM-1
Necrosis	0.0182084	0.0505165	3	PARP1; CAPN2; CAPN1	EPC	COM-1
RHOH GTPase Cycle	0.0182084	0.0483502	3	VCP; CAV1; DBN1	REACTOME	COM-1
Signaling By FGFR1 In Disease	0.0182084	0.0483502	3	NRAS; FRS2; HRAS	REACTOME	COM-1
Neuronal System	0.018215	0.0483502	12	RPS6KA3; HSPA8; NRAS; EPB41; KCNA3; FLOT1; NEFL; FLOT2; KCNA5; NRG1; MAPT; HRAS	REACTOME	COM-1
Regulation Of RAS By GAPs	0.0184865	0.0489508	4	NRAS; CUL3; UBC; HRAS	REACTOME	COM-1
Proteins Involved in Huntington Disease	0.0184921	0.0511724	5	JUN; NOS2; HTT; CTNNB1; RAB11A	EPC	COM-1
CLEC7A (Dectin-1) Signaling	0.019236	0.0508112	5	PPP3CA; UBC; CARD9; UBE2N; UBE2M	REACTOME	COM-1
CFTR in Sperm Capacitation and Acrosome Reaction	0.0193883	0.0527088	2	VCP; CFTR	EPC	COM-1
Neurotoxin Effects in Parkinson's Disease	0.0193883	0.0527088	2	NQO1; CYCS	EPC	COM-1
NOTCH Signaling in Multiple Myeloma	0.0193883	0.0527088	2	MYC; EP300	EPC	COM-1
Oxidative Stress in Amyotrophic Lateral Sclerosis	0.0193883	0.0527088	2	NQO1; CUL3	EPC	COM-1
PRL and CSH Action in Mammary Gland	0.0193883	0.0527088	2	FASN; MYC	EPC	COM-1
Prolonged ERK Activation Events	0.0193883	0.0510888	2	YWHAB; FRS2	REACTOME	COM-1
PTGER2/3 -> Vascular Motility	0.0193883	0.0527088	2	NOS3; MYL9	EPC	COM-1
SWI/SNF BRM/BAF in Chromatin Remodeling	0.0193883	0.0527088	2	HAT1; ACTB	EPC	COM-1
ERK5/MAPK7 Signaling	0.0195919	0.053129	3	RPS6KA3; MYC; GAB1	EPC	COM-1
HDR Thru Single Strand Annealing (SSA)	0.0195919	0.0513755	3	RPA3; ABL1; BRCA1	REACTOME	COM-1
Triglyceride Metabolism	0.0195919	0.0513755	3	PPP1CB; CAV1; PPP1CA	REACTOME	COM-1
Alzheimer's Disease	0.0204341	0.0552741	4	APP; CYCS; MAPT; CDK5R1	EPC	COM-1
HDR Thru Homologous Recombination (HRR)	0.0204341	0.0534543	4	RPA3; UBC; BRCA1; SLC19A1	REACTOME	COM-1
TRAF6 Mediated Induction Of NFkB And MAP Kinases Upon TLR7/8 Or 9 Activation	0.0207823	0.0542343	5	APP; RPS6KA3; JUN; UBC; UBE2N	REACTOME	COM-1
Metabolism Of Lipids	0.0208563	0.0542965	19	SLC25A1; ABCC1; ACOT7; UBE2I; CAV1; INPPL1; LIN9; PTGS2; PPP1CA; PPP1CB; SPTLC2; SIN3B; VAPA; SIN3A; THRAP3; FASN; EHHADH; SUMO2; EP300	REACTOME	COM-1
HGFR -> AP-1/CREB/MYC Signaling	0.021032	0.0566085	3	JUN; MYC; VAV2	EPC	COM-1
Proteins Involved in Pulmonary Emphysema	0.021032	0.0566085	3	SMAD3; NOS2; CAV1	EPC	COM-1
Resolution Of Abasic Sites (AP Sites)	0.021032	0.0546227	3	PARP1; RPA3; SLC19A1	REACTOME	COM-1
ABC-family Proteins Mediated Transport	0.021585	0.0556791	5	VCP; ABCC1; ABCB10; UBC; CFTR	REACTOME	COM-1
MyD88 Dependent Cascade Initiated On Endosome	0.021585	0.0556791	5	APP; RPS6KA3; JUN; UBC; UBE2N	REACTOME	COM-1
RAC1 GTPase Cycle	0.021593	0.0556791	7	DOCK9; CAV1; MCAM; ARHGEF4; ECT2; FERMT2; VAV2	REACTOME	COM-1
Acetaminophen Induced Hepatotoxicity	0.0221442	0.0580145	2	PARP1; CYCS	EPC	COM-1
Berardinelli-Seip Syndrome Progression (Hypothesis)	0.0221442	0.0580145	2	CAV1; FASN	EPC	COM-1
Desmosomes Role in Dilated Cardiomyopathy	0.0221442	0.0580145	2	DSP; NEB	EPC	COM-1
Familial Partial Lipodystrophy Type 2 Progression (Hypothesis)	0.0221442	0.0580145	2	FASN; LMNA	EPC	COM-1
Genes with Mutations in Cancer-Associated Histone Methylation	0.0221442	0.0580145	2	SUZ12; EZH2	EPC	COM-1
InlB-mediated Entry Of Listeria Monocytogenes Into Host Cell	0.0221442	0.0564286	2	UBC; CBL	REACTOME	COM-1
Membrane Binding And Targetting Of GAG Proteins	0.0221442	0.0564286	2	TSG101; UBC	REACTOME	COM-1
Metabolism Of Nitric Oxide: NOS3 Activation And Regulation	0.0221442	0.0564286	2	HSP90AA1; CAV1	REACTOME	COM-1
Negative Regulation Of FLT3	0.0221442	0.0564286	2	UBC; CBL	REACTOME	COM-1
NO Synthesis in Early Vasospasm	0.0221442	0.0580145	2	NOS2; NOS3	EPC	COM-1
Proteins Involved in Rett Syndrome	0.0221442	0.0580145	2	PCDH7; ACTB	EPC	COM-1
Proteins with Altered Expression in Cancer-Associated Histone Deacetylation	0.0221442	0.0580145	2	HDAC2; EP300	EPC	COM-1
Signaling By FLT3 ITD And TKD Mutants	0.0221442	0.0564286	2	NRAS; HRAS	REACTOME	COM-1
SWI/SNF BRG1/BAF in Chromatin Remodeling	0.0221442	0.0580145	2	HAT1; ACTB	EPC	COM-1
TRPM8 Effects in Prostate Cancer (Hypothesis)	0.0221442	0.0580145	2	JUN; MYC	EPC	COM-1
Vitamins Insufficiency Causes Homocysteine High Level Synthesis	0.0221442	0.0580145	2	FOLR1; SLC19A1	EPC	COM-1
Toll Like Receptor 4 (TLR4) Cascade	0.022371	0.0568324	6	APP; RPS6KA3; JUN; UBC; UBE2N; BIRC3	REACTOME	COM-1
Toll Like Receptor 7/8 (TLR7/8) Cascade	0.0224076	0.0568324	5	APP; RPS6KA3; JUN; UBC; UBE2N	REACTOME	COM-1
Interleukin-17 Signaling	0.0225032	0.0569416	4	RPS6KA3; JUN; UBC; UBE2N	REACTOME	COM-1
Apoptosis Block in Melanoma Cell	0.0225286	0.0587373	3	NRAS; MYC; VCL	EPC	COM-1
Podocyte Dysfunction in Diabetic Nephropathy	0.0225286	0.0587373	3	CYCS; KRAS; VDAC1	EPC	COM-1
Pperoxisome	0.0232503	0.0517847	5	CDK7; SCP2; EHHADH; HRAS; YWHAH	MSigDB	COM-1
Beta-catenin Independent WNT Signaling	0.0237866	0.0600487	6	PPP3CA; NRAS; MYC; UBC; CLTC; CTNNB1	REACTOME	COM-1
G0/G1 Phase Transition	0.0240818	0.0623362	3	JUN; CDK7; EGFR	EPC	COM-1
Proteins Involved in Azoospermia	0.0240818	0.0623362	3	CDK9; HSP90AA1; CFTR	EPC	COM-1
Proteins Involved in T-Cell Acute Lymphoblastic Leukemia	0.0240818	0.0623362	3	MYC; ABL1; KRAS	EPC	COM-1
Nociception Expression Targets Signaling	0.0245164	0.0633097	6	JUN; NOS2; GAB1; EP300; PTGS2; HRAS	EPC	COM-1
Toll Like Receptor 9 (TLR9) Cascade	0.0249965	0.0618008	5	APP; RPS6KA3; JUN; UBC; UBE2N	REACTOME	COM-1
Aminoglycosides and Cisplatin Induced Ototoxicity (Mouse Model)	0.0250513	0.0637776	2	NOS2; CYCS	EPC	COM-1
Cell-extracellular Matrix Interactions	0.0250513	0.0618008	2	FLNA; FERMT2	REACTOME	COM-1
Frizzled Receptors -> ARRB1/ARRB2 Canonical Signaling	0.0250513	0.0637776	2	CTNNB1; LRP6	EPC	COM-1
Heme Degradation	0.0250513	0.0618008	2	ABCC1; ABCG2	REACTOME	COM-1
Neurofibrillary Tangle Formation	0.0250513	0.0637776	2	MAPT; CDK5R1	EPC	COM-1
NKX2-1 in Thyroid Dysgenesis (Hypothesis)	0.0250513	0.0637776	2	SMAD3; HSPA1A	EPC	COM-1
NLRP3 Inflammasome	0.0250513	0.0618008	2	APP; TXNIP	REACTOME	COM-1
NRIF Signals Cell Death From Nucleus	0.0250513	0.0618008	2	UBC; SQSTM1	REACTOME	COM-1
p75NTR Signals Via NF-kB	0.0250513	0.0618008	2	UBC; SQSTM1	REACTOME	COM-1
Proteins Involved in Hyperparathyroidism	0.0250513	0.0637776	2	CDC73; EZH2	EPC	COM-1
Regulation Of KIT Signaling	0.0250513	0.0618008	2	YES1; CBL	REACTOME	COM-1
Signaling By NTRK3 (TRKC)	0.0250513	0.0618008	2	NRAS; HRAS	REACTOME	COM-1
Spry Regulation Of FGF Signaling	0.0250513	0.0618008	2	UBC; CBL	REACTOME	COM-1
SWI/SNF BRG1/PBAF in Chromatin Remodeling	0.0250513	0.0637776	2	HAT1; ACTB	EPC	COM-1
VLDLR Internalisation And Degradation	0.0250513	0.0618008	2	CLTC; UBC	REACTOME	COM-1
Binding And Uptake Of Ligands By Scavenger Receptors	0.0256915	0.0632361	3	HSP90AA1; CALR; MASP1	REACTOME	COM-1
Proteins with Altered Expression in Endometriosis	0.0256915	0.065254	3	CTNNB1; VIM; PTGS2	EPC	COM-1
Alveolar Macrophages Dysfunction in COPD	0.0258385	0.0654737	4	JUN; KRAS; CD44; HSPA1A	EPC	COM-1
Interleukin-4 And Interleukin-13 Signaling	0.0259003	0.0636054	5	HSPA8; HSP90AA1; MYC; VIM; PTGS2	REACTOME	COM-1
APC/C:Cdh1 Mediated Degradation Of Cdc20 And APC/C:Cdh1 Targets In Late Mitosis/Early G1	0.0270127	0.0661872	4	UBC; PLK1; AURKB; AURKA	REACTOME	COM-1
Kinesins	0.0273576	0.0664312	3	KIF18B; KIF23; KIF2C	REACTOME	COM-1
RHOF GTPase Cycle	0.0273576	0.0664312	3	AKAP12; CAV1; MCAM	REACTOME	COM-1
RND1 GTPase Cycle	0.0273576	0.0664312	3	CAV1; FLOT2; FRS2	REACTOME	COM-1
Sebocyte Proliferation in Acne Vulgaris	0.0273576	0.0691611	3	G6PD; JUN; FRS2	EPC	COM-1
Signaling By FGFR2 In Disease	0.0273576	0.0664312	3	NRAS; FRS2; HRAS	REACTOME	COM-1
Wnt-beta Catenin Signaling	0.0273576	0.0582836	3	HDAC2; MYC; CTNNB1	MSigDB	COM-1
Signaling By B Cell Receptor (BCR)	0.02777	0.0672816	5	PPP3CA; NRAS; TRPC1; UBC; HRAS	REACTOME	COM-1
CHRNA7 -> NOS1 Production	0.0281042	0.070028	2	APP; KRAS	EPC	COM-1
Female Sex Determination	0.0281042	0.070028	2	CTNNB1; LRP6	EPC	COM-1
HTR1 -> Vascular Motility	0.0281042	0.070028	2	NOS3; MYL9	EPC	COM-1
Leptin Role in Endometriosis	0.0281042	0.070028	2	JUN; MYC	EPC	COM-1
Metabolism Of Folate And Pterines	0.0281042	0.0676116	2	MTHFD1; SLC19A1	REACTOME	COM-1
Oxytocin Signaling in Brain Nerve Cell (Hypothesis)	0.0281042	0.070028	2	JUN; GFAP	EPC	COM-1
SHC-mediated cascade:FGFR3	0.0281042	0.0676116	2	NRAS; HRAS	REACTOME	COM-1
SIRT7 Signaling in Aging	0.0281042	0.070028	2	CDK9; SMARCA5	EPC	COM-1
Tie2 Signaling	0.0281042	0.0676116	2	NRAS; HRAS	REACTOME	COM-1
Myocardial Infarction	0.0282183	0.070028	4	CYCS; VDAC1; KRAS; BIRC3	EPC	COM-1
RHOG GTPase Cycle	0.0282183	0.0676116	4	CAV1; MCAM; ITSN1; VAV2	REACTOME	COM-1
Signaling By NOTCH1	0.0282183	0.0676116	4	HDAC2; MYC; UBC; EP300	REACTOME	COM-1
TAM Receptor Signaling Activation in Cancer	0.0282183	0.070028	4	JUN; VIM; EGFR; EZH2	EPC	COM-1
Proteins Involved in Age-Related Macular Degeneration	0.0283901	0.070293	6	APP; NOS3; HLA-B; VDAC1; ABCG2; HSPA1A	EPC	COM-1
Ependymoma	0.0290801	0.071187	3	MYC; EP300; NRG1	EPC	COM-1
T-Cell Cytotoxic Activation	0.0290801	0.071187	3	JUN; KRAS; HSPA1A	EPC	COM-1
VEGFR -> AP-1/CREB/MYC Signaling	0.0290801	0.071187	3	JUN; MYC; VAV2	EPC	COM-1
WNT in Epithelial to Mesenchymal Transition in Cancer	0.0290801	0.071187	3	CTNNB1; VIM; LRP6	EPC	COM-1
WNT Signaling in Cystic Kidney Disease	0.0290801	0.071187	3	JUN; CTNNB1; LRP6	EPC	COM-1
CDC42 GTPase Cycle	0.0292104	0.0698342	6	DOCK9; CAV1; ITSN1; ARHGEF4; ECT2; VAV2	REACTOME	COM-1
Integrins in Cancer Cell Motility, Invasion and Survival	0.0294556	0.0719434	4	JUN; PTGS2; VCL; EGFR	EPC	COM-1
SUMOylation Of DNA Damage Response And Repair Proteins	0.0307245	0.0729877	4	UBE2I; PARP1; SUMO2; BRCA1	REACTOME	COM-1
Mitotic Prophase	0.0307317	0.0729877	5	NCAPH2; NEK6; NEK7; PLK1; LMNA	REACTOME	COM-1
MyD88:MAL(TIRAP) Cascade Initiated On Plasma Membrane	0.0307317	0.0729877	5	APP; RPS6KA3; JUN; UBC; UBE2N	REACTOME	COM-1
Apical Surface	0.0308587	0.0630031	3	APP; FLOT2; BRCA1	MSigDB	COM-1
FOXO1 Signaling	0.0308587	0.074591	3	GAB1; KRAS; EGFR	EPC	COM-1
Interleukin-3, Interleukin-5 And GM-CSF Signaling	0.0308587	0.0730508	3	YES1; INPPL1; CBL	REACTOME	COM-1
Ras-GRF Regulation Signaling	0.0308587	0.074591	3	ABL1; FRS2; CDK5R1	EPC	COM-1
Alternative Lengthening of Telomeres in Cancer	0.0312979	0.074591	2	MYC; BRCA1	EPC	COM-1
Assembly Of HIV Virion	0.0312979	0.0730508	2	TSG101; UBC	REACTOME	COM-1
CFL1 in Cancer Cell Motility	0.0312979	0.074591	2	RHOC; CD44	EPC	COM-1
Complement Cascade Activation by Pentraxins	0.0312979	0.074591	2	APP; MASP1	EPC	COM-1
Cortisol Signaling in Arterial Hypertension	0.0312979	0.074591	2	EP300; FLNA	EPC	COM-1
FOXA2 Signaling in Prostate Cancer	0.0312979	0.074591	2	CTNNB1; EP300	EPC	COM-1
LDL Clearance	0.0312979	0.0730508	2	CLTC; LSR	REACTOME	COM-1
MECP2 Regulates Neuronal Receptors And Channels	0.0312979	0.0730508	2	HDAC2; SIN3A	REACTOME	COM-1
Methylases in Histone Methylation Cancer	0.0312979	0.074591	2	SUZ12; EZH2	EPC	COM-1
Oxidative Stress, All-Trans-Retinal and Lipofuscin Toxicity in AMD	0.0312979	0.074591	2	NQO1; CUL3	EPC	COM-1
Proteins Involved in Adhesion, Migration and Invasion of Endometriotic Cell	0.0312979	0.074591	2	CTNNB1; VIM	EPC	COM-1
PTGER1/4 -> Vascular Motility	0.0312979	0.074591	2	NOS3; MYL9	EPC	COM-1
Regulation Of Signaling By CBL	0.0312979	0.0730508	2	YES1; CBL	REACTOME	COM-1
RORA Activates Gene Expression	0.0312979	0.0730508	2	EP300; LIN9	REACTOME	COM-1
Signaling By FLT3 Fusion Proteins	0.0312979	0.0730508	2	NRAS; HRAS	REACTOME	COM-1
VEGFR2 Mediated Cell Proliferation	0.0312979	0.0730508	2	NRAS; HRAS	REACTOME	COM-1
Apoptosis	0.0320252	0.0761566	4	APP; PARP1; CYCS; BIRC3	EPC	COM-1
Neddylation	0.0324872	0.0756637	8	CUL4A; VCP; COPS6; CUL3; CCNF; UBC; SQSTM1; UBE2M	REACTOME	COM-1
TAK1-dependent IKK And NF-kappa-B Activation	0.0326932	0.0758174	3	APP; UBC; UBE2N	REACTOME	COM-1
TBC/RABGAPs	0.0326932	0.0758174	3	MAP1LC3B; RABEP1; RAB11A	REACTOME	COM-1
Natural Killer Cell Precursor -> Natural Killer Cell Surface Expression Markers	0.0333578	0.0791516	4	PDGFRA; HLA-B; HLA-A; CD44	EPC	COM-1
Apoptotic Keratinocytes Clearance Recession in Systemic Lupus Erythematosus	0.0345834	0.0809211	3	TXNIP; EGFR; HSPA1A	EPC	COM-1
Oncogene Induced Cellular Senescence	0.0345834	0.0809211	3	JUN; KRAS; HRAS	EPC	COM-1
Ras-GAP Regulation Signaling	0.0345834	0.0809211	3	APP; VCP; CAV1	EPC	COM-1
Subepithelial Fibroblasts in Middle Ear Cholesteatoma	0.0345834	0.0809211	3	JUN; GAB1; EGFR	EPC	COM-1
Apoptosis of Thyroid Cell in Hashimoto's Thyroiditis	0.0346271	0.0809211	2	CYCS; ENO1	EPC	COM-1
Corneodesmosomes in Atopic Dermatitis	0.0346271	0.0809211	2	DSP; CTNNB1	EPC	COM-1
PPARGC1A Repression in Huntington Disease	0.0346271	0.0809211	2	HTT; CYCS	EPC	COM-1
RAS Processing	0.0346271	0.0794515	2	NRAS; HRAS	REACTOME	COM-1
Regulation Of TP53 Activity Thru Methylation	0.0346271	0.0794515	2	UBC; EP300	REACTOME	COM-1
Scavenging By Class A Receptors	0.0346271	0.0794515	2	CALR; MASP1	REACTOME	COM-1
SHC-mediated cascade:FGFR4	0.0346271	0.0794515	2	NRAS; HRAS	REACTOME	COM-1
Signaling To RAS	0.0346271	0.0794515	2	NRAS; HRAS	REACTOME	COM-1
Downstream Signaling Events Of B Cell Receptor (BCR)	0.0347223	0.0795016	4	PPP3CA; NRAS; UBC; HRAS	REACTOME	COM-1
Influenza Infection	0.0363368	0.0830227	6	RPL4; HSP90AA1; PARP1; CLTC; CALR; HSPA1A	REACTOME	COM-1
IRS-mediated Signaling	0.036529	0.0832861	3	NRAS; FRS2; HRAS	REACTOME	COM-1
Regulation Of Lipid Metabolism By PPARalpha	0.0372315	0.0846824	5	SIN3B; SIN3A; THRAP3; EP300; LIN9	REACTOME	COM-1
Allograft Rejection	0.0372978	0.0652737	7	NOS2; GLMN; UBE2N; FLNA; HLA-A; BRCA1; EGFR	MSigDB	COM-1
Glycolysis	0.0372978	0.0652737	7	G6PD; TALDO1; ENO1; CD44; EGFR; SAP30; AURKA	MSigDB	COM-1
heme Metabolism	0.0372978	0.0652737	7	SDCBP; USP15; EPB41; NEK7; SLC7A11; EZH1; ABCG2	MSigDB	COM-1
Interferon Signaling	0.0372978	0.0846824	7	BCL11B; UBC; HLA-B; UBE2N; FLNA; HLA-A; CD44	REACTOME	COM-1
Fatty Acid Metabolism	0.0372993	0.0652737	6	HSP90AA1; NCAPH2; FASN; EHHADH; DLST; YWHAH	MSigDB	COM-1
DDX58/IFIH1-mediated Induction Of Interferon-Alpha/Beta	0.0375474	0.0850709	4	APP; HSP90AA1; UBC; EP300	REACTOME	COM-1
Amyloid beta and APP Intracellular Transport in Alzheimer Disease	0.0380869	0.0871247	2	APP; RAB11A	EPC	COM-1
Apoptosis Block by Inhibitor of Apoptosis Proteins (IAPs) in Cancer	0.0380869	0.0871247	2	CTNNB1; BIRC3	EPC	COM-1
BMP2 and WNT Signaling in Pulmonary Artery Smooth Muscle Cells	0.0380869	0.0871247	2	CTNNB1; LRP6	EPC	COM-1
Double Strand DNA Homologous Repair	0.0380869	0.0871247	2	UBE2N; BRCA1	EPC	COM-1
EGFR/ERBB -> STAT Signaling	0.0380869	0.0871247	2	NRG1; EGFR	EPC	COM-1
Goblet-Cell Exocytosis in Asthma	0.0380869	0.0871247	2	EGFR; HSPA1A	EPC	COM-1
Lagging Strand Synthesis	0.0380869	0.0852233	2	RPA3; SLC19A1	REACTOME	COM-1
Li-Fraumeni Syndrome	0.0380869	0.0871247	2	CYCS; CDC25A	EPC	COM-1
MicroRNAs in Epithelial to Mesenchymal Transition in Cancer	0.0380869	0.0871247	2	SUZ12; EZH2	EPC	COM-1
NOTCH4 Intracellular Domain Regulates Transcription	0.0380869	0.0852233	2	SMAD3; EP300	REACTOME	COM-1
Proteins Involved in Vasospasm	0.0380869	0.0871247	2	NOS2; NOS3	EPC	COM-1
Regulation Of FZD By Ubiquitination	0.0380869	0.0852233	2	UBC; LRP6	REACTOME	COM-1
SHC-mediated cascade:FGFR1	0.0380869	0.0852233	2	NRAS; HRAS	REACTOME	COM-1
Signal Transduction By L1	0.0380869	0.0852233	2	EGFR; VAV2	REACTOME	COM-1
Signaling By Hippo	0.0380869	0.0852233	2	YWHAE; YWHAB	REACTOME	COM-1
SIRT6 Signaling in Aging	0.0380869	0.0871247	2	PARP1; LMNA	EPC	COM-1
Estrogen-dependent Gene Expression	0.0383906	0.0855495	5	CDK9; JUN; HSP90AA1; MYC; EP300	REACTOME	COM-1
Transcriptional Regulation By RUNX2	0.0383906	0.0855495	5	SMAD4; YES1; UBC; ABL1; HIVEP3	REACTOME	COM-1
Metabolism	0.0384886	0.0855917	42	RPL4; SLC25A1; INPPL1; DLST; ENO1; ETFB; LIN9; PTGS2; PPP1CB; ATIC; SPTLC2; SIN3B; SIN3A; UBC; SUMO2; EP300; SLC19A1; NQO1; PRNP; HSP90AA1; ABCC1; ACOT7; UBE2I; RRM2; CAV1; SORD; TALDO1; NME4; PPP1CA; MTAP; MTHFD1; VAPA; THRAP3; FASN; EHHADH; IMPDH2; CMPK1; VDAC2; CYCS; VDAC1; CD44; ABCG2	REACTOME	COM-1
Signaling By NOTCH	0.0398999	0.0885484	7	JUN; HDAC2; SMAD3; MYC; UBC; EP300; EGFR	REACTOME	COM-1
Polycystins Mutation Effects in Cystic Kidney Disease	0.0405852	0.0926439	3	JUN; MYC; CFTR	EPC	COM-1
Signaling By NOTCH3	0.0405852	0.0898851	3	UBC; EP300; EGFR	REACTOME	COM-1
Multiple Myeloma	0.0407745	0.0926848	5	JUN; MYC; EP300; KRAS; EGFR	EPC	COM-1
Proteins Involved in Glomerulonephritis	0.0407745	0.0926848	5	NOS2; NOS3; PTGS2; EGFR; OTUB1	EPC	COM-1
SARS-CoV-2 Activates/Modulates Innate And Adaptive Immune Responses	0.0407745	0.0901199	5	HSP90AA1; HLA-B; UBE2N; HLA-A; MASP1	REACTOME	COM-1
Toll-like Receptor Cascades	0.0413115	0.0909904	6	APP; RPS6KA3; JUN; UBC; UBE2N; BIRC3	REACTOME	COM-1
Azathioprine ADME	0.0416724	0.0909904	2	IMPDH2; VAV2	REACTOME	COM-1
Dexamethasone Induced Diabetes	0.0416724	0.0939366	2	EP300; LRP6	EPC	COM-1
Glutamate Mediated Excitotoxicity in Glaucoma	0.0416724	0.0939366	2	HTT; CYCS	EPC	COM-1
Inflammasomes	0.0416724	0.0909904	2	APP; TXNIP	REACTOME	COM-1
MEN1 Mutation in Hyperparathyroidism	0.0416724	0.0939366	2	DPY30; RPA2	EPC	COM-1
Negative Regulation Of MET Activity	0.0416724	0.0909904	2	UBC; CBL	REACTOME	COM-1
PCNA-Dependent Long Patch Base Excision Repair	0.0416724	0.0909904	2	RPA3; SLC19A1	REACTOME	COM-1
Synaptic Adhesion-Like Molecules	0.0416724	0.0909904	2	FLOT1; FLOT2	REACTOME	COM-1
TRPM7/8 in Pancreatic Adenocarcinoma	0.0416724	0.0939366	2	JUN; MYC	EPC	COM-1
Metabolism Of Water-Soluble Vitamins And Cofactors	0.0419993	0.0913934	5	ABCC1; MTHFD1; FASN; PTGS2; SLC19A1	REACTOME	COM-1
Degradation Of Beta-Catenin By Destruction Complex	0.0420258	0.0913934	4	ZRANB1; MYC; UBC; CTNNB1	REACTOME	COM-1
Natural Killer Cell in Diabetes Mellitus Type 1	0.0426951	0.0956441	3	JUN; LAMP1; CBL	EPC	COM-1
Proteins Involved in Hodgkin Lymphoma	0.0426951	0.0956441	3	HSP90AA1; PTGS2; AURKB	EPC	COM-1
Synovial Fibroblast Activation in Psoriatic Arthritis	0.0426951	0.0956441	3	JUN; MYC; CTNNB1	EPC	COM-1
Keratinization	0.044495	0.0965693	7	KRT33B; KRT15; KRT13; CAPN1; KRT20; KRT75; PPL	REACTOME	COM-1
IRS-related Events Triggered By IGF1R	0.044859	0.0971645	3	NRAS; FRS2; HRAS	REACTOME	COM-1
Synovial Fibroblast Activation by Citokines in Rheumatoid Arthritis	0.044859	0.1	3	JUN; MYC; CTNNB1	EPC	COM-1
Vascular Endothelial Cell Activation by Growth Factors	0.044859	0.1	3	SMAD3; NOS3; PTGS2	EPC	COM-1
CHRM1/2/3 -> Vascular Motility	0.0453791	0.1	2	NOS3; MYL9	EPC	COM-1
Cyclosporine Induced Nephrotoxicity	0.0453791	0.1	2	NOS2; PTGS2	EPC	COM-1
DNMT and MBD Families Activation in DNA Methylation in Cancer	0.0453791	0.1	2	MBD3; MBD2	EPC	COM-1
Doxorubicin Induced Cardiotoxicity	0.0453791	0.1	2	NOS2; TTN	EPC	COM-1
Response Of Mtb To Phagocytosis	0.0453791	0.0978995	2	UBC; ENO1	REACTOME	COM-1
SHC-mediated cascade:FGFR2	0.0453791	0.0978995	2	NRAS; HRAS	REACTOME	COM-1
TNF-alpha/TNFRSF1B Signaling	0.0453791	0.1	2	JUN; BIRC3	EPC	COM-1
TP53 Signaling in Pancreatic Neoplasms	0.0453791	0.1	2	CYCS; CDC25A	EPC	COM-1
APC/C-mediated Degradation Of Cell Cycle Proteins	0.0467929	0.100749	4	UBC; PLK1; AURKB; AURKA	REACTOME	COM-1
EGFR Signaling	0.0470764	0.103111	3	JUN; MYC; EGFR	EPC	COM-1
IGF1R Signaling Cascade	0.0470764	0.101158	3	NRAS; FRS2; HRAS	REACTOME	COM-1
Myeloid Derived Suppressor Cells in Cancer Immune Escape	0.0470764	0.103111	3	NOS2; MYC; SLC7A11	EPC	COM-1
Meiosis	0.048446	0.10369	4	UBE2I; RPA3; LMNA; BRCA1	REACTOME	COM-1
Regulation Of mRNA Stability By Proteins That Bind AU-rich Elements	0.048446	0.10369	4	HSPA8; YWHAB; UBC; HSPA1A	REACTOME	COM-1
Age-Related Cataract	0.0492021	0.106473	2	CAPN2; VIM	EPC	COM-1
AHR Signaling in Treg and Dendritic Cells Function	0.0492021	0.106473	2	SMAD4; SMAD3	EPC	COM-1
ER Stress in Huntington Disease	0.0492021	0.106473	2	HTT; CYCS	EPC	COM-1
Hypoxia-Induced Cell Death Evasion in Cancer	0.0492021	0.106473	2	CYCS; BIRC3	EPC	COM-1
Long-term Potentiation	0.0492021	0.104995	2	NEFL; NRG1	REACTOME	COM-1
Telogen Maintenance in Androgenic Alopecia	0.0492021	0.106473	2	MYC; CTNNB1	EPC	COM-1
Insulin Receptor Signaling Cascade	0.0493469	0.104995	3	NRAS; FRS2; HRAS	REACTOME	COM-1
Signaling By Type 1 Insulin-like Growth Factor 1 Receptor (IGF1R)	0.0493469	0.104995	3	NRAS; FRS2; HRAS	REACTOME	COM-1

## Sheet: Inferred_genes_topo
Matching.Attribute	Infrred Genes1	AverageShortestPathLength	BetweennessCentrality	ClosenessCentrality	ClusteringCoefficient	Degree	Eccentricity	name	NeighborhoodConnectivity	ONCOGENE	Radiality	selected	shared name	Stress	TopologicalCoefficient
GLI1	YES	2.66748	3.11074e-05	0.374886	0.117647	19	4	GLI1	98.4118	1	0.99884	FALSE	GLI1	9822	0.0987691
BIRC3	YES	1.90922	0.0116466	0.523775	0.0545818	584	3	BIRC3	70.2096	1	0.999368	FALSE	BIRC3	2744520	0.027297
SERPINB3	YES	2.616	0.000242944	0.382263	0.367589	25	4	SERPINB3	104.696	1	0.998876	FALSE	SERPINB3	47220	0.0925691
DAXX	YES	2.21322	0.000633445	0.451831	0.153333	83	4	DAXX	119.487	1	0.999156	FALSE	DAXX	162100	0.054611
EZH1	YES	2.928	1.1714e-06	0.34153	0.730769	19	4	EZH1	74.1538	1	0.998659	FALSE	EZH1	686	0.199876
PRKAR1A	YES	2.24383	0.000379367	0.445667	0.127322	70	4	PRKAR1A	128.246	1	0.999135	FALSE	PRKAR1A	91034	0.0606782
BCL11B	YES	2.8647	2.70655e-06	0.349077	0.854497	34	4	BCL11B	75.5357	1	0.998703	FALSE	BCL11B	968	0.151071
HDAC1	YES	2.10852	0.00187992	0.474266	0.174098	219	4	HDAC1	126.488	1	0.999229	FALSE	HDAC1	627394	0.0526156
TP53	YES	1.98296	0.0101714	0.504297	0.0794509	469	3	TP53	85.5522	1	0.999316	FALSE	TP53	2110854	0.0334428
MAD2L2	YES	2.28765	0.000464307	0.437129	0.0510922	84	4	MAD2L2	77.7432	1	0.999105	FALSE	MAD2L2	113600	0.0392233
CBL	YES	2.20035	0.000590312	0.454474	0.169279	117	4	CBL	114.682	1	0.999165	FALSE	CBL	166720	0.0517051
EZH2	YES	2.22191	0.00126159	0.450063	0.135935	194	4	EZH2	89.0696	1	0.99915	FALSE	EZH2	352788	0.0427192
SUZ12	YES	2.23896	0.0003601	0.446637	0.352432	98	4	SUZ12	138.947	1	0.999138	FALSE	SUZ12	142268	0.0652332
TRIM24	YES	2.40661	0.000652512	0.415522	0.123558	69	4	TRIM24	91.4	1	0.999022	FALSE	TRIM24	121750	0.0548487
TRIP13	YES	2.1847	0.00231796	0.45773	0.094214	68	4	TRIP13	179.111	1	0.999176	FALSE	TRIP13	547302	0.0784056
RHOA	YES	2.1993	0.00115848	0.454689	0.121807	86	4	RHOA	138.73	1	0.999166	FALSE	RHOA	257648	0.0622823
GSK3B	YES	2.17843	0.00140961	0.459045	0.0978192	128	4	GSK3B	100.496	1	0.999181	FALSE	GSK3B	318474	0.0447086
NUP98	YES	2.25426	6.1032e-05	0.443604	0.376344	35	4	NUP98	282.032	1	0.999128	FALSE	NUP98	25634	0.132893
PABPC1	YES	2.13843	0.000724599	0.467632	0.282135	164	4	PABPC1	183.493	1	0.999208	FALSE	PABPC1	254504	0.0782485
CREBBP	YES	2.2	0.000605806	0.454545	0.196213	98	4	CREBBP	124.619	1	0.999166	FALSE	CREBBP	185568	0.0560842
VEGFA	YES	2.856	7.93337e-05	0.35014	0.0888889	13	4	VEGFA	62.2	1	0.998709	FALSE	VEGFA	12054	0.129895
HIF1A	YES	2.18504	0.00118728	0.457657	0.167989	108	4	HIF1A	129.174	1	0.999176	FALSE	HIF1A	277164	0.0571517
ATP1A1	YES	2.23896	0.0002244	0.446637	0.231837	54	4	ATP1A1	215.84	1	0.999138	FALSE	ATP1A1	96720	0.100568
ERBB4	YES	2.36383	7.92694e-05	0.423043	0.333333	33	4	ERBB4	152.333	1	0.999052	FALSE	ERBB4	28534	0.0839302
FOXP1	YES	2.55652	5.59021e-05	0.391156	0.163158	24	4	FOXP1	129.7	1	0.998918	FALSE	FOXP1	14268	0.0990061
PTPN11	YES	2.38817	0.00029321	0.41873	0.141844	56	4	PTPN11	99.1667	1	0.999035	FALSE	PTPN11	64760	0.0576159
NR4A3	YES	2.60313	0.000222365	0.384153	0.350806	32	4	NR4A3	85.8438	1	0.998885	FALSE	NR4A3	42738	0.0746845
ARNT	YES	2.45322	0.000240022	0.407628	0.250356	48	4	ARNT	119.316	1	0.998989	FALSE	ARNT	55876	0.0765167
ESR1	YES	1.82191	0.0350765	0.548874	0.0461072	739	3	ESR1	67.5007	1	0.999428	FALSE	ESR1	6462548	0.0249698
PTPN1	YES	2.2393	0.000887364	0.446567	0.197368	63	4	PTPN1	155.789	1	0.999138	FALSE	PTPN1	247098	0.0730816
PTCH1	YES	2.52591	0.000529978	0.395896	0.0626781	29	4	PTCH1	79.7407	0	0.998939	FALSE	PTCH1	92092	0.0592925
GNAS	YES	2.2873	0.000373083	0.437196	0.315873	41	4	GNAS	279.25	1	0.999105	FALSE	GNAS	80254	0.138092
CLTCL1	YES	2.2633	1.80036e-05	0.441832	0.391129	33	4	CLTCL1	359.156	0	0.999121	FALSE	CLTCL1	18658	0.170702
AIP	YES	2.39965	4.92186e-05	0.416727	0.333333	21	4	AIP	192.056	0	0.999027	FALSE	AIP	17912	0.111208
FUBP1	YES	2.25843	6.132e-05	0.442785	0.475369	32	4	FUBP1	295.207	1	0.999125	FALSE	FUBP1	24692	0.139232
PPP3CA	YES	2.30783	5.18022e-05	0.433308	0.273684	24	4	PPP3CA	297.05	0	0.999091	FALSE	PPP3CA	20860	0.149672
AURKA	YES	2.20209	0.000800165	0.454115	0.172161	116	4	AURKA	124.381	1	0.999164	FALSE	AURKA	202124	0.0567516
GNB1	YES	2.20243	0.000454476	0.454043	0.205674	60	4	GNB1	231.021	1	0.999164	FALSE	GNB1	142072	0.102267
SMAD4	YES	2.23583	0.000725681	0.447262	0.151515	67	4	SMAD4	117.582	0	0.999141	FALSE	SMAD4	130716	0.0547657
AURKB	YES	2.03443	0.00404774	0.491537	0.111461	356	4	AURKB	95.6697	1	0.999281	FALSE	AURKB	1081414	0.0389535
RANBP2	YES	2.21252	0.000207417	0.451973	0.3395	53	4	RANBP2	271.383	0	0.999157	FALSE	RANBP2	58344	0.12208
ERBB3	YES	2.28209	0.000445621	0.438195	0.173377	71	4	ERBB3	101.054	1	0.999108	FALSE	ERBB3	110156	0.0502988
CTNNB1	YES	2.05774	0.00309726	0.48597	0.131277	228	4	CTNNB1	128.084	1	0.999264	FALSE	CTNNB1	792402	0.050584
TPM3	YES	2.17426	0.000663179	0.459926	0.174648	79	4	TPM3	200.69	0	0.999183	FALSE	TPM3	239182	0.0867601
HNRNPA2B1	YES	2.14643	0.000231267	0.465889	0.368223	128	4	HNRNPA2B1	210.748	1	0.999203	FALSE	HNRNPA2B1	128810	0.0896799
SFPQ	YES	2.1913	0.000272054	0.456349	0.323103	82	4	SFPQ	234.174	0	0.999172	FALSE	SFPQ	124610	0.103199
MAP3K14	YES	2.30678	0.000133967	0.433504	0.29802	108	4	MAP3K14	114.752	1	0.999091	FALSE	MAP3K14	50614	0.0602007
SMAD3	YES	2.17148	0.00144489	0.460516	0.128509	117	4	SMAD3	113.167	0	0.999185	FALSE	SMAD3	347630	0.0494564
ATR	YES	2.30087	0.000158557	0.434618	0.34	33	4	ATR	240.96	0	0.999095	FALSE	ATR	40990	0.12014
NRG1		2.66261	0.00286085	0.375572	0.00769231	65	4	NRG1	23.2308	0	0.998844	FALSE	NRG1	572992	0.0253638
LMO2	YES	2.43548	0.000862268	0.410597	0.103538	82	4	LMO2	67	1	0.999002	FALSE	LMO2	181322	0.0430901
SF3B1	YES	2.15687	0.000269738	0.463635	0.321721	116	4	SF3B1	203.738	1	0.999196	FALSE	SF3B1	124626	0.0874787
NF2	YES	2.1753	0.00038035	0.459706	0.181181	65	4	NF2	166.458	0	0.999183	FALSE	NF2	126400	0.0718893
RAF1	YES	2.13043	0.00163735	0.469388	0.111884	148	4	RAF1	99.2463	1	0.999214	FALSE	RAF1	372218	0.041926
HLA-B	YES	2.18191	0.00132624	0.458313	0.0696418	133	4	HLA-B	83.5802	0	0.999178	FALSE	HLA-B	278324	0.0376689
YY1	YES	2.18991	0.00162165	0.456639	0.12813	107	4	YY1	105.378	1	0.999173	FALSE	YY1	433488	0.0469761
CDC42	YES	2.19861	0.00100651	0.454833	0.104095	108	4	CDC42	110.851	1	0.999166	FALSE	CDC42	230266	0.0500764
APC	YES	2.22157	0.000516281	0.450133	0.117221	77	4	APC	121.522	0	0.999151	FALSE	APC	115558	0.0557306
ESCO2	YES	2.31896	6.27277e-06	0.431228	0.450549	14	4	ESCO2	393.357	0	0.999083	FALSE	ESCO2	3744	0.199978
BAX	YES	2.33009	0.000190554	0.429169	0.301471	24	4	BAX	243.294	0	0.999075	FALSE	BAX	38634	0.126654
DDX5	YES	2.128	0.000578374	0.469925	0.294149	143	4	DDX5	200.081	1	0.999216	FALSE	DDX5	247492	0.083853
KRAS	YES	2.16209	0.0027396	0.462516	0.0511819	147	4	KRAS	59.3643	1	0.999192	FALSE	KRAS	493116	0.0261768
ABL1	YES	2.18122	0.0011028	0.45846	0.160582	119	4	ABL1	117.6	1	0.999179	FALSE	ABL1	281172	0.0520538
MDC1	YES	2.25252	8.99724e-05	0.443947	0.336232	56	4	MDC1	260.413	0	0.999129	FALSE	MDC1	42686	0.122836
DNMT3A	YES	2.53948	4.5873e-05	0.393782	0.173684	27	4	DNMT3A	128.1	0	0.998929	FALSE	DNMT3A	16118	0.0955564
SRSF2	YES	2.3127	0.000106416	0.432396	0.260163	44	4	SRSF2	253.381	1	0.999087	FALSE	SRSF2	69220	0.129993
ARID1B	YES	2.34087	3.74089e-05	0.427192	0.434783	29	4	ARID1B	201.833	0	0.999068	FALSE	ARID1B	14688	0.106746
GAB1	YES	2.46052	0.000129465	0.406418	0.210221	49	4	GAB1	92.5476	1	0.998984	FALSE	GAB1	32286	0.0608309
SMAD2	YES	2.24313	0.000590175	0.445806	0.163194	81	4	SMAD2	118.031	0	0.999136	FALSE	SMAD2	132576	0.055792
SMARCD1	YES	2.22226	0.00164879	0.449992	0.0943434	104	4	SMARCD1	94.42	0	0.99915	FALSE	SMARCD1	394520	0.0440635
MECOM	YES	2.43861	0.000103541	0.41007	0.168687	50	4	MECOM	108.311	1	0.999	FALSE	MECOM	32094	0.0681071
SMARCA2	YES	2.17843	0.000777263	0.459045	0.205128	73	4	SMARCA2	162.061	0	0.999181	FALSE	SMARCA2	180536	0.0704961
BRCA1	YES	2.11687	0.00144551	0.472396	0.15228	200	4	BRCA1	121.287	0	0.999223	FALSE	BRCA1	440094	0.0509345
SIN3A	YES	2.18713	0.000780147	0.45722	0.372779	100	4	SIN3A	143.951	1	0.999174	FALSE	SIN3A	242160	0.0637583
MYC	YES	1.85635	0.017283	0.538692	0.06473	686	3	MYC	77.7594	1	0.999404	FALSE	MYC	3990460	0.0293758
SMARCB1	YES	2.24765	0.000404114	0.444909	0.180282	76	4	SMARCB1	132.352	0	0.999132	FALSE	SMARCB1	141672	0.0629648
SMARCA4	YES	2.23026	0.000703369	0.448378	0.252252	98	4	SMARCA4	165.173	0	0.999144	FALSE	SMARCA4	190464	0.0768901
PML	YES	2.16626	0.00161695	0.461625	0.143574	114	4	PML	141.033	0	0.999189	FALSE	PML	372892	0.0610654
PTPRD	YES	2.93774	3.33294e-05	0.340398	0	7	4	PTPRD	88.2	0	0.998652	FALSE	PTPRD	4480	0.226494
PARP1	YES	2.14365	0.000886572	0.466494	0.170504	152	4	PARP1	132.793	0	0.999205	FALSE	PARP1	256584	0.0570661
MTAP	YES	2.41878	1.57892e-05	0.413431	0.181818	14	4	MTAP	267.417	0	0.999013	FALSE	MTAP	5540	0.158843
FUS	YES	2.11617	0.00085947	0.472551	0.264903	182	4	FUS	156.038	0	0.999224	FALSE	FUS	302622	0.0653153
JUN	YES	1.86609	0.0169839	0.535881	0.0562836	655	3	JUN	72.4013	1	0.999398	FALSE	JUN	3894038	0.0276329
DEK	YES	2.28	4.6074e-05	0.438596	0.352823	32	4	DEK	322.406	1	0.99911	FALSE	DEK	25386	0.156889
EP300	YES	2.08209	0.00265948	0.480287	0.139526	208	4	EP300	117.494	0	0.999248	FALSE	EP300	666614	0.0476001
YWHAE	YES	2.10574	0.00182751	0.474893	0.135649	187	4	YWHAE	125.278	0	0.999231	FALSE	YWHAE	559150	0.0518508
BCL11A	YES	2.69426	9.95704e-05	0.371159	0.597744	71	4	BCL11A	68.8421	1	0.998822	FALSE	BCL11A	22220	0.077553
RPL5	YES	2.2007	0.00010133	0.454402	0.534225	130	4	RPL5	184.782	0	0.999165	FALSE	RPL5	53694	0.0846073
CHD4	YES	2.16557	0.000674268	0.461773	0.262595	159	4	CHD4	143.504	1	0.999189	FALSE	CHD4	311644	0.0629679
CDC73	YES	2.22643	0.000394113	0.449149	0.113946	55	4	CDC73	180.367	0	0.999147	FALSE	CDC73	136236	0.0828138
SOX2	YES	2.43304	0.000439073	0.411008	0.0781441	98	4	SOX2	73.956	1	0.999003	FALSE	SOX2	100414	0.0476947
ARID4B	YES	2.49357	0.000148833	0.401032	0.565339	58	4	ARID4B	88.9444	0	0.998961	FALSE	ARID4B	50542	0.061883
MSI2	YES	2.31339	7.50045e-06	0.432266	0.416667	11	4	MSI2	482.111	1	0.999087	FALSE	MSI2	8998	0.24301
FLNA	YES	2.06783	0.00192291	0.4836	0.179704	187	4	FLNA	141.474	0	0.999257	FALSE	FLNA	635476	0.0562967
NUF2	YES	2.36904	5.47242e-05	0.422111	0.290476	23	4	NUF2	159.714	1	0.999048	FALSE	NUF2	18176	0.0880191
CUL3	YES	1.94678	0.0100762	0.513668	0.075471	673	4	CUL3	79.1891	0	0.999342	FALSE	CUL3	2289004	0.0310294
PLCG2	YES	2.39757	2.45815e-05	0.41709	0.359477	23	4	PLCG2	199.389	1	0.999028	FALSE	PLCG2	9464	0.114265
KIT	YES	2.40243	4.2365e-05	0.416244	0.320158	27	4	KIT	131.304	1	0.999025	FALSE	KIT	15784	0.0766711
CALR	YES	2.22122	0.000691187	0.450204	0.200242	64	4	CALR	158.155	1	0.999151	FALSE	CALR	185432	0.0725166
MAP2K1	YES	2.304	0.000129658	0.434028	0.170196	66	4	MAP2K1	131.373	1	0.999093	FALSE	MAP2K1	39870	0.0667204
HRAS	YES	2.25078	0.000634557	0.44429	0.0738739	82	4	HRAS	80.8533	1	0.99913	FALSE	HRAS	155624	0.0388397
NRAS	YES	2.27374	0.000295634	0.439804	0.109293	63	4	NRAS	87.4068	1	0.999114	FALSE	NRAS	78192	0.0429434
IGF2BP2	YES	2.25704	2.44347e-05	0.443057	0.449612	45	4	IGF2BP2	303.814	0	0.999126	FALSE	IGF2BP2	18282	0.143851
EED	YES	2.2553	0.000435509	0.443399	0.264045	103	4	EED	110.315	0	0.999127	FALSE	EED	153340	0.053447
VAV2	YES	2.52487	4.30918e-05	0.39606	0.162055	28	4	VAV2	108.826	1	0.99894	FALSE	VAV2	9826	0.0789881
DDIT3	YES	2.41252	0.0002907	0.414504	0.15415	26	4	DDIT3	160.043	1	0.999018	FALSE	DDIT3	45368	0.0949602
RPL22	YES	2.17391	0.000130827	0.46	0.563046	94	4	RPL22	234.044	0	0.999184	FALSE	RPL22	89952	0.102203
DHX9	YES	2.16557	0.000149074	0.461773	0.404292	124	4	DHX9	216.889	1	0.999189	FALSE	DHX9	91148	0.0943405
CASP3	YES	2.34574	2.63088e-05	0.426305	0.268421	29	4	CASP3	206.3	0	0.999064	FALSE	CASP3	11412	0.110321
GNA11	YES	2.32696	3.38938e-05	0.429746	0.384615	14	4	GNA11	459.857	1	0.999077	FALSE	GNA11	15996	0.236966
INPPL1	YES	2.36974	3.58788e-05	0.421987	0.332661	36	4	INPPL1	146.219	0	0.999047	FALSE	INPPL1	10348	0.0815043
CLTC	YES	2.09983	0.00116414	0.47623	0.170426	147	4	CLTC	176.293	0	0.999235	FALSE	CLTC	383538	0.0717514
BLM	YES	2.35722	0.000172073	0.424229	0.272727	42	4	BLM	207.03	0	0.999056	FALSE	BLM	42362	0.112667
PDGFRA	YES	2.43896	0.000144369	0.410011	0.210221	46	4	PDGFRA	100.238	1	0.998999	FALSE	PDGFRA	37188	0.0635323
RAD50	YES	2.30157	0.00017918	0.434487	0.253711	42	4	RAD50	201.333	1	0.999095	FALSE	RAD50	66030	0.101453
ATXN7	YES	2.44243	0.000156784	0.409428	0.0552585	36	4	ATXN7	108.176	1	0.998997	FALSE	ATXN7	41504	0.0681506
PPP2R2A	YES	2.28243	0.000136091	0.438129	0.199597	34	4	PPP2R2A	214.281	0	0.999108	FALSE	PPP2R2A	47866	0.105252
PDGFRB	YES	2.24313	0.000199266	0.445806	0.238866	49	4	PDGFRB	162.051	1	0.999136	FALSE	PDGFRB	75440	0.0756542
YES1	YES	2.14539	0.000477887	0.466115	0.177702	80	4	YES1	164.534	1	0.999203	FALSE	YES1	192406	0.0688659
TAF15	YES	2.33461	6.15929e-05	0.428337	0.428571	63	4	TAF15	202.772	1	0.999072	FALSE	TAF15	29194	0.107667
PSIP1	YES	2.27791	3.45438e-05	0.438998	0.395699	33	4	PSIP1	303.581	1	0.999111	FALSE	PSIP1	20434	0.147084
TRRAP	YES	2.25043	0.000110235	0.444359	0.318182	39	4	TRRAP	270.424	1	0.99913	FALSE	TRRAP	40560	0.126366
DNAJB1	YES	2.24522	9.43016e-05	0.445391	0.300945	50	4	DNAJB1	231.333	0	0.999134	FALSE	DNAJB1	38538	0.107948
HLA-C	YES	2.24696	0.000876051	0.445046	0.16549	54	4	HLA-C	175.588	0	0.999133	FALSE	HLA-C	185138	0.0829627
HMGA1	YES	2.23513	8.3696e-05	0.447401	0.287929	46	4	HMGA1	248.279	1	0.999141	FALSE	HMGA1	45300	0.114838
MYH9	YES	2.09287	0.00182257	0.477813	0.18018	197	4	MYH9	129.618	0	0.99924	FALSE	MYH9	504696	0.0534927
TOP2A	YES	2.20696	0.000321158	0.453113	0.390694	75	4	TOP2A	257.265	1	0.999161	FALSE	TOP2A	139106	0.115521
GNAQ	YES	2.38678	6.97417e-05	0.418974	0.214286	8	4	GNAQ	323.75	1	0.999036	FALSE	GNAQ	13252	0.181467
TRIM33	YES	2.20348	0.000426326	0.453828	0.166317	69	4	TRIM33	159.537	0	0.999163	FALSE	TRIM33	109408	0.0711818
SRSF3	YES	2.28904	8.365e-05	0.436864	0.423729	69	4	SRSF3	240.712	1	0.999104	FALSE	SRSF3	49608	0.119817
LRP6	YES	2.39096	0.000115286	0.418243	0.311111	12	4	LRP6	305.4	1	0.999033	FALSE	LRP6	29138	0.173466
NPM1	YES	2.09357	0.00127078	0.477654	0.230843	272	4	NPM1	135.863	1	0.99924	FALSE	NPM1	426092	0.0571815
DDX41	YES	2.28765	4.67081e-05	0.437129	0.302956	32	4	DDX41	303.759	0	0.999105	FALSE	DDX41	20092	0.149194
UBR5	YES	2.24696	0.000191523	0.445046	0.20068	59	4	UBR5	193.592	1	0.999133	FALSE	UBR5	70850	0.0907934
EGFR	YES	2.03965	0.00546353	0.49028	0.0797358	278	4	EGFR	81.5856	1	0.999277	FALSE	EGFR	1088046	0.0321312
RPL10	YES	2.14748	0.00051828	0.465662	0.299687	196	4	RPL10	144.088	0	0.999202	FALSE	RPL10	163340	0.0628932
NCOA2	YES	2.46817	0.000235911	0.405158	0.249462	39	4	NCOA2	108.613	1	0.998979	FALSE	NCOA2	64748	0.0707406
PPARG	YES	2.49148	0.000137372	0.401368	0.200443	56	4	PPARG	86.3488	0	0.998963	FALSE	PPARG	36612	0.0601153
RARA	YES	2.31304	0.000463834	0.432331	0.202658	49	4	RARA	110.744	1	0.999087	FALSE	RARA	101050	0.0569899
PAX3	YES	2.51096	5.05519e-05	0.398255	0.151515	12	4	PAX3	164.167	1	0.998949	FALSE	PAX3	14688	0.114949
SH3GL1	YES	2.68383	9.88679e-05	0.372602	0.0769231	16	4	SH3GL1	94.7143	1	0.998829	FALSE	SH3GL1	16110	0.102041
DNM2	YES	2.23374	0.000817047	0.44768	0.0901754	80	4	DNM2	103.395	0	0.999142	FALSE	DNM2	219758	0.048665
CRKL	YES	2.2167	0.000372548	0.451122	0.202091	48	4	CRKL	236.714	1	0.999154	FALSE	CRKL	105480	0.106992
TNFAIP3	YES	2.27548	4.81891e-05	0.439468	0.327586	40	4	TNFAIP3	199.138	0	0.999113	FALSE	TNFAIP3	18884	0.0963882
FAS	YES	2.6633	0.000302646	0.375473	0.0516129	38	4	FAS	51.4516	0	0.998843	FALSE	FAS	50054	0.0540135
CASP8	YES	2.32522	0.000125452	0.430067	0.131907	45	4	CASP8	142.118	0	0.999078	FALSE	CASP8	35188	0.0744081
REL	YES	2.24661	0.00132299	0.445115	0.0655695	92	4	REL	85.7273	1	0.999133	FALSE	REL	320082	0.0411986
MLH1	YES	2.28209	0.000281242	0.438195	0.121564	53	4	MLH1	130.023	0	0.999108	FALSE	MLH1	82946	0.0641526
MLF1	YES	2.34713	0.000179719	0.426052	0.170732	43	4	MLF1	100.195	0	0.999063	FALSE	MLF1	45446	0.0540936
LATS1	YES	2.28278	0.000156885	0.438062	0.161905	40	4	LATS1	141.889	0	0.999108	FALSE	LATS1	46938	0.0696149
MED12	YES	2.3193	0.000137453	0.431164	0.355731	26	4	MED12	199.261	0	0.999083	FALSE	MED12	34116	0.102237
LARP4B	YES	2.25183	9.20663e-05	0.444084	0.322581	33	4	LARP4B	271.031	0	0.999129	FALSE	LARP4B	44310	0.12723
TLX3	YES	2.70504	0.000323209	0.36968	0.0505051	45	4	TLX3	43	1	0.998814	FALSE	TLX3	61918	0.0511696
ARHGAP26	YES	2.36765	0.000210745	0.422359	0.219048	25	4	ARHGAP26	145.952	0	0.999049	FALSE	ARHGAP26	41742	0.0806549
ATM	YES	2.26191	0.000479237	0.442104	0.174118	58	4	ATM	126	0	0.999122	FALSE	ATM	104812	0.0608023
NKX3-1	YES	2.90852	6.79782e-06	0.343817	0.0952381	9	4	NKX3-1	69.4286	0	0.998673	FALSE	NKX3-1	1162	0.171714
AR	YES	2.1527	0.00111778	0.464534	0.116521	158	4	AR	97.8992	1	0.999198	FALSE	AR	268402	0.0423806
EGFL7	YES	2.43235	0.000157403	0.411125	0.154412	17	4	EGFL7	182.118	1	0.999004	FALSE	EGFL7	41204	0.111347
CREB3L1	YES	2.74783	0.000730694	0.363924	0.08125	67	4	CREB3L1	35.2769	0	0.998785	FALSE	CREB3L1	161438	0.0506032
PER1	YES	2.61391	0.000143294	0.382568	0.0735632	32	4	PER1	75.6	0	0.998878	FALSE	PER1	37972	0.0686703
FGFR3	YES	2.35583	0.000983529	0.42448	0.0499849	88	4	FGFR3	78.1951	1	0.999057	FALSE	FGFR3	247814	0.0441676
PDS5B	YES	2.29983	7.68987e-05	0.434815	0.352381	18	4	PDS5B	458.933	0	0.999096	FALSE	PDS5B	34570	0.227646
RAD51	YES	2.31791	0.000209717	0.431423	0.123034	61	4	RAD51	114.66	0	0.999084	FALSE	RAD51	51726	0.0595944
PALB2	YES	2.59687	2.98648e-05	0.385079	0.163158	24	4	PALB2	114.85	0	0.99889	FALSE	PALB2	8662	0.0949917
PIK3R3	YES	2.49948	0.000596861	0.400083	0.0946115	60	4	PIK3R3	64.9298	0	0.998957	FALSE	PIK3R3	122160	0.0464234
KAT7	YES	2.2473	0.000283054	0.444978	0.217054	46	4	KAT7	191.86	1	0.999133	FALSE	KAT7	100026	0.0899377
RAC1	YES	2.18748	0.0010119	0.457147	0.109007	98	4	RAC1	111.548	1	0.999174	FALSE	RAC1	233590	0.0495221
IL6ST	YES	2.41565	0.000282282	0.413967	0.131868	17	4	IL6ST	163.643	1	0.999016	FALSE	IL6ST	32326	0.0972057
PRDM16	YES	2.79096	6.54321e-05	0.3583	0.0653595	19	4	PRDM16	63.2778	1	0.998755	FALSE	PRDM16	12138	0.0942282
ERBB2	YES	2.14643	0.00192884	0.465889	0.115838	142	4	ERBB2	90.4672	1	0.999203	FALSE	ERBB2	418354	0.0387833
TGFBR2	YES	2.38574	0.000271205	0.419157	0.107692	44	4	TGFBR2	99.5	0	0.999036	FALSE	TGFBR2	57332	0.0575696
MAPK1	YES	2.15409	0.000972086	0.464234	0.110509	94	3	MAPK1	129.207	1	0.999197	FALSE	MAPK1	251088	0.0550548
AGO1	YES	2.27757	3.88598e-05	0.439065	0.396923	30	4	AGO1	267.962	1	0.999112	FALSE	AGO1	15598	0.129388
FBXW7	YES	2.34017	0.000458897	0.427319	0.176343	64	4	FBXW7	137.113	0	0.999068	FALSE	FBXW7	109300	0.0742247
FYN	YES	2.112	0.00208518	0.473485	0.109361	134	4	FYN	115.504	1	0.999227	FALSE	FYN	536146	0.0476207
SPRED1	YES	2.16313	0.00266539	0.462293	0.0596175	127	4	SPRED1	70.5669	0	0.999191	FALSE	SPRED1	591558	0.0309942
CCND1	YES	2.328	0.000306681	0.429553	0.265152	39	4	CCND1	180.364	1	0.999076	FALSE	CCND1	61536	0.0942673
CXCR4	YES	2.45009	5.11062e-06	0.408149	0.238095	10	4	CXCR4	346.857	1	0.998992	FALSE	CXCR4	3024	0.217014
CBFB	YES	3.14713	6.27832e-06	0.31775	0	8	5	CBFB	24.4	0	0.998507	FALSE	CBFB	504	0.208929
MET	YES	2.23165	0.000498902	0.448099	0.202885	71	4	MET	117.246	1	0.999143	FALSE	MET	135606	0.0546093
LZTR1	YES	2.39513	7.90305e-05	0.417514	0.112554	28	4	LZTR1	137.773	0	0.99903	FALSE	LZTR1	19228	0.0796705
TSC1	YES	2.16174	0.00116186	0.462591	0.107448	97	4	TSC1	105.549	0	0.999192	FALSE	TSC1	343460	0.0454664
PTPRK	YES	2.57287	0.000176232	0.388671	0.155797	24	4	PTPRK	87.5833	0	0.998906	FALSE	PTPRK	31806	0.0705206
LOX	YES	2.66991	4.77095e-06	0.374544	0.333333	4	4	LOX	297.5	0	0.998839	FALSE	LOX	1576	0.274216
STIL	YES	2.65009	5.57411e-05	0.377346	0.07	29	4	STIL	68.72	1	0.998853	FALSE	STIL	11788	0.0682917
SRC	YES	2.15026	0.0017721	0.46506	0.12395	153	4	SRC	103.667	1	0.9992	FALSE	SRC	437806	0.0446804
IKBKE	YES	2.16487	0.00107663	0.461922	0.0667402	154	3	IKBKE	82.8851	1	0.99919	FALSE	IKBKE	264112	0.0368288
CD74	YES	2.44035	0.00027081	0.409778	0.0761905	17	4	CD74	135.533	1	0.998998	FALSE	CD74	60594	0.0842477
CDK4	YES	2.25461	0.000353725	0.443536	0.174519	70	4	CDK4	134.231	1	0.999128	FALSE	CDK4	97658	0.0643719
RBFOX2	YES	2.25217	0.000462882	0.444015	0.160714	58	4	RBFOX2	121.449	1	0.999129	FALSE	RBFOX2	109782	0.0575297
ABI1	YES	2.42435	0.000275907	0.412482	0.0858844	58	4	ABI1	83.7143	0	0.999009	FALSE	ABI1	54790	0.0517529
PRKCB	YES	2.35861	0.000125899	0.423979	0.0889796	52	4	PRKCB	89.84	0	0.999055	FALSE	PRKCB	34586	0.0499499
PIK3CG	YES	2.5833	3.71704e-06	0.387101	0.333333	10	4	PIK3CG	217.286	1	0.998899	FALSE	PIK3CG	1900	0.174693
FBLN2	YES	2.9367	3.3454e-06	0.340519	0.0833333	9	4	FBLN2	80.8889	0	0.998653	FALSE	FBLN2	1724	0.213086
H1-5	YES	2.33739	4.70613e-05	0.427827	0.4	20	4	H1-5	409.55	0	0.99907	FALSE	H1-5	25934	0.214484
POU2AF1	YES	2.86643	3.01097e-05	0.348865	0.141667	16	4	POU2AF1	55.8125	1	0.998702	FALSE	POU2AF1	6872	0.110903
DDX4	YES	2.56278	1.38778e-07	0.390201	0.4	6	4	DDX4	623	1	0.998913	FALSE	DDX4	680	0.465844
DTX1	YES	2.47026	3.01127e-06	0.404816	0.222222	12	4	DTX1	230.444	0	0.998978	FALSE	DTX1	698	0.148962
TGFBR1	YES	2.24591	0.000363233	0.445253	0.104822	62	4	TGFBR1	104.87	0	0.999134	FALSE	TGFBR1	78658	0.049511
NCOA3	YES	2.29704	0.000700511	0.435342	0.202429	45	4	NCOA3	148.564	1	0.999098	FALSE	NCOA3	140496	0.0744798
MTOR	YES	2.24661	0.000553278	0.445115	0.16492	60	4	MTOR	154.944	1	0.999133	FALSE	MTOR	130062	0.0730094
NAB2	YES	2.552	0.000151854	0.39185	0.192929	45	4	NAB2	85.0222	0	0.998921	FALSE	NAB2	53642	0.0668064
PRKN	YES	2.12035	0.00145956	0.471621	0.10488	158	3	PRKN	98.7179	0	0.999221	FALSE	PRKN	418980	0.0416153
P2RY8	YES	2.94713	2.55757e-05	0.339313	0	10	4	P2RY8	30.4	1	0.998646	FALSE	P2RY8	3652	0.108889
AKT1	YES	2.1353	0.00171386	0.468317	0.132983	153	4	AKT1	105.346	1	0.99921	FALSE	AKT1	406778	0.044635
CHD2	YES	2.4793	3.3262e-05	0.403339	0.155556	10	4	CHD2	284.6	0	0.998971	FALSE	CHD2	12428	0.187105
CHEK2	YES	2.55513	5.44456e-05	0.391369	0.146237	41	4	CHEK2	94.0968	0	0.998919	FALSE	CHEK2	13040	0.072749
LIFR	YES	2.69357	3.2083e-05	0.371255	0.142857	9	4	LIFR	152	0	0.998822	FALSE	LIFR	4634	0.161056
INSR	YES	2.29217	0.000165702	0.436267	0.193651	45	4	INSR	134.389	1	0.999101	FALSE	INSR	49364	0.0668658
STK11	YES	2.45948	0.000118602	0.40659	0.207087	53	4	STK11	95.9302	0	0.998985	FALSE	STK11	31284	0.0625569
CDH1	YES	2.29461	0.000135622	0.435804	0.182828	52	4	CDH1	149.844	0	0.9991	FALSE	CDH1	44964	0.0752497
CD79A	YES	2.77461	0.000678583	0.360411	0.0777323	59	4	CD79A	36.2712	1	0.998766	FALSE	CD79A	215228	0.0551364
NCOR2	YES	2.37878	0.000618385	0.420383	0.181818	50	4	NCOR2	130.977	0	0.999041	FALSE	NCOR2	149654	0.0740403
ESRRA	YES	2.61635	9.55118e-05	0.382212	0.183824	22	4	ESRRA	103.824	1	0.998876	FALSE	ESRRA	16496	0.0907828
H1-4		2.35583	0.000141605	0.42448	0.178138	39	4	H1-4	234.179	1	0.999057	FALSE	H1-4	63896	0.127036
LEPROTL1	YES	2.76626	0.000468314	0.361499	0.111849	43	4	LEPROTL1	40.6977	0	0.998772	FALSE	LEPROTL1	89666	0.059625
PIK3R1	YES	2.13774	0.00104533	0.467784	0.152825	113	4	PIK3R1	121.372	0	0.999209	FALSE	PIK3R1	293930	0.0508472
DDX6	YES	2.15235	0.000819131	0.464609	0.14407	97	4	DDX6	150.978	1	0.999199	FALSE	DDX6	309540	0.0641178
SDHAF2	YES	2.46087	2.07634e-05	0.40636	0.238095	7	4	SDHAF2	275.286	0	0.998984	FALSE	SDHAF2	7948	0.176282
TRIM27	YES	2.07965	0.00282725	0.48085	0.0802348	156	4	TRIM27	109.218	1	0.999249	FALSE	TRIM27	884386	0.0436347
TET3	YES	2.45391	2.95287e-05	0.407512	0.366013	18	4	TET3	154.111	0	0.998989	FALSE	TET3	13182	0.0963797
NSD3	YES	2.35791	6.16836e-05	0.424104	0.144615	28	4	NSD3	172.5	1	0.999056	FALSE	NSD3	22926	0.0936573
LYN	YES	2.26122	0.000330991	0.44224	0.176503	68	4	LYN	137.361	1	0.999123	FALSE	LYN	109476	0.0664141
NFKBIE	YES	2.64035	1.82696e-05	0.378738	0.177536	26	4	NFKBIE	105.833	0	0.998859	FALSE	NFKBIE	5570	0.0999527
CTNND1	YES	2.22887	0.000196156	0.448658	0.237844	52	4	CTNND1	248.136	0	0.999145	FALSE	CTNND1	101832	0.114012
H1-3	YES	2.31861	0.000202108	0.431293	0.3	21	4	H1-3	340.238	0	0.999083	FALSE	H1-3	32526	0.173655
RPA3	YES	2.192	0.000558302	0.456204	0.133701	187	4	RPA3	97.1477		0.999171	FALSE	RPA3	185548	0.045206
RALYL	YES	2.29739	0.000115163	0.435276	0.367965	25	4	RALYL	284		0.999098	FALSE	RALYL	35800	0.14085
TBC1D31	YES	2.46435	5.77517e-06	0.405787	0.641026	13	4	TBC1D31	169.846		0.998982	FALSE	TBC1D31	2484	0.109016
ATG9B	YES	2.93739	7.99892e-06	0.340438	0	4	5	ATG9B	128.25		0.998653	FALSE	ATG9B	1508	0.314975
ZC3HAV1	YES	2.2073	8.90081e-05	0.453041	0.394558	56	4	ZC3HAV1	312.143		0.99916	FALSE	ZC3HAV1	77846	0.139777
TPM1	YES	2.29357	0.000251789	0.436002	0.271693	46	4	TPM1	205.947		0.9991	FALSE	TPM1	91436	0.102499
COPB2	YES	2.2793	5.32275e-05	0.43873	0.296296	31	4	COPB2	333.893		0.99911	FALSE	COPB2	20050	0.161927
SEC16A	YES	2.23165	0.000470983	0.448099	0.150762	97	4	SEC16A	132.241		0.999143	FALSE	SEC16A	136738	0.0622312
SPTBN2	YES	2.38017	2.90893e-05	0.420137	0.444444	29	4	SPTBN2	283.179		0.99904	FALSE	SPTBN2	19328	0.159787
SNRNP70	YES	2.17287	0.000425131	0.460221	0.294127	133	4	SNRNP70	162.852		0.999184	FALSE	SNRNP70	148382	0.0718043
PKP4	YES	2.24174	0.00013242	0.446082	0.209677	32	4	PKP4	231.344		0.999136	FALSE	PKP4	53438	0.107188
SEC24B	YES	2.36765	3.17554e-05	0.422359	0.292398	20	4	SEC24B	265.684		0.999049	FALSE	SEC24B	27292	0.145176
HNRNPD	YES	2.13391	0.00126051	0.468623	0.245988	162	4	HNRNPD	159.985		0.999211	FALSE	HNRNPD	332676	0.067899
PPP1R18	YES	2.24313	0.000640129	0.445806	0.124804	76	4	PPP1R18	140.944		0.999136	FALSE	PPP1R18	289268	0.0669558
TUBGCP3	YES	2.2953	0.000280267	0.435672	0.193964	73	4	TUBGCP3	119.31		0.999099	FALSE	TUBGCP3	76006	0.0608747
RALGAPA1	YES	2.50191	3.44875e-06	0.399694	0.25	8	4	RALGAPA1	290.25		0.998956	FALSE	RALGAPA1	2000	0.195766
DNAJB4	YES	2.54922	2.06274e-05	0.392277	0.264822	26	4	DNAJB4	131.957		0.998923	FALSE	DNAJB4	6514	0.09975
ANXA6	YES	2.36383	7.50975e-07	0.423043	0.535714	8	4	ANXA6	485.875		0.999052	FALSE	ANXA6	534	0.26349
DAG1	YES	2.57774	6.14669e-05	0.387937	0.19883	24	4	DAG1	124.158		0.998903	FALSE	DAG1	18290	0.0997208
CD109	YES	2.45043	9.25083e-05	0.408091	0.375	18	4	CD109	355.882		0.998991	FALSE	CD109	35556	0.221146
ZNRF1	YES	2.47722	3.50123e-05	0.403679	0.333333	13	4	ZNRF1	200.444		0.998973	FALSE	ZNRF1	7786	0.131525
VARS2	YES	2.95513	8.14462e-06	0.338395	0.2	5	4	VARS2	71.4		0.99864	FALSE	VARS2	2116	0.234211
RBM17	YES	2.37287	9.59424e-05	0.421431	0.304762	43	4	RBM17	199.361		0.999045	FALSE	RBM17	38976	0.111671
PGM2	YES	2.31826	1.97568e-07	0.431358	0.75	8	4	PGM2	612.75		0.999083	FALSE	PGM2	272	0.31041
PKP1	YES	2.57357	8.7686e-05	0.388566	0.257143	22	4	PKP1	117.429		0.998906	FALSE	PKP1	26444	0.0934154
YIPF5	YES	2.432	3.14021e-05	0.411184	0.328063	23	4	YIPF5	113.261		0.999004	FALSE	YIPF5	8504	0.069699
KLF16	YES	2.89113	1.3166e-05	0.345885	0.0128205	14	4	KLF16	63.8462		0.998685	FALSE	KLF16	2200	0.125498
ANK2	YES	2.35722	2.40979e-05	0.424229	0.288889	12	4	ANK2	312.4		0.999056	FALSE	ANK2	11420	0.167543
NOS2	YES	2.45809	1.2513e-06	0.40682	0.466667	10	4	NOS2	342		0.998986	FALSE	NOS2	852	0.216319
CPSF1	YES	2.26504	4.00858e-05	0.441493	0.340463	36	4	CPSF1	277.882		0.99912	FALSE	CPSF1	26706	0.132437
CRMP1	YES	2.57078	0.000157294	0.388987	0.0511364	37	4	CRMP1	73.0909		0.998908	FALSE	CRMP1	32216	0.0592971
CAMK2B	YES	2.27861	0.000547545	0.438864	0.10628	49	4	CAMK2B	110.413		0.999111	FALSE	CAMK2B	125086	0.0542197
MYO18A	YES	2.2633	0.000328686	0.441832	0.238095	109	4	MYO18A	110.415		0.999121	FALSE	MYO18A	100622	0.0544629
LARP1	YES	2.21704	0.000189172	0.451051	0.400682	75	4	LARP1	248.609		0.999154	FALSE	LARP1	87812	0.113565
PPL	YES	2.25009	0.000854507	0.444427	0.14245	32	4	PPL	212.37		0.999131	FALSE	PPL	124302	0.0993668
STMN2	YES	2.38991	0.000175523	0.418425	0.115385	14	4	STMN2	173.154		0.999033	FALSE	STMN2	31298	0.0986689
HMGCS1	YES	2.47304	3.53667e-06	0.40436	0.3	7	4	HMGCS1	442.8		0.998976	FALSE	HMGCS1	1746	0.287403
EMG1	YES	2.30365	0.000137922	0.434093	0.367965	22	4	EMG1	348.636		0.999093	FALSE	EMG1	30376	0.174885
ACAD9	YES	2.472	4.25709e-05	0.404531	0.338235	19	4	ACAD9	202.824		0.998976	FALSE	ACAD9	18560	0.131448
DUX4	YES	2.70922	7.82649e-06	0.36911	0.337634	31	4	DUX4	117.645		0.998811	FALSE	DUX4	3634	0.127666
CAMK2A	YES	2.42226	0.000795261	0.412837	0.0895141	74	4	CAMK2A	76.8261		0.999011	FALSE	CAMK2A	177868	0.0479501
KRT75	YES	2.25983	0.000703722	0.442512	0.158596	76	4	KRT75	104.158		0.999124	FALSE	KRT75	218932	0.0505003
CDK9	YES	2.19896	0.000426071	0.454761	0.180202	125	4	CDK9	129.77		0.999166	FALSE	CDK9	142874	0.0587591
HSP90AB1	YES	2.06852	0.00347863	0.483437	0.124673	218	4	HSP90AB1	140.565		0.999257	FALSE	HSP90AB1	1142746	0.0563837
FERMT2	YES	2.35687	4.05182e-05	0.424292	0.216667	17	4	FERMT2	252.5		0.999056	FALSE	FERMT2	26246	0.136829
RPS6KA3	YES	2.3033	0.000359667	0.434159	0.152157	56	4	RPS6KA3	132.608		0.999094	FALSE	RPS6KA3	80368	0.0678247
CLK3	YES	2.43165	0.000199568	0.411243	0.177778	62	4	CLK3	103.889		0.999004	FALSE	CLK3	54208	0.0646729
NCAPD2	YES	2.32174	7.25415e-05	0.430712	0.285714	14	4	NCAPD2	369.143		0.999081	FALSE	NCAPD2	21078	0.189
CPSF2	YES	2.29948	7.04437e-06	0.434881	0.450292	21	4	CPSF2	391.526		0.999096	FALSE	CPSF2	5074	0.194209
FLRT3	YES	2.89635	0.00019143	0.345262	0.166667	6	4	FLRT3	112.75		0.998681	FALSE	FLRT3	31802	0.279925
SCIN	YES	2.68278	6.15438e-07	0.372747	0.3	7	4	SCIN	242.2		0.99883	FALSE	SCIN	458	0.230038
TGS1	YES	2.36696	1.96343e-05	0.422483	0.238095	18	4	TGS1	224		0.999049	FALSE	TGS1	7022	0.122636
BRI3BP	YES	2.432	2.93415e-05	0.411184	0.142857	8	4	BRI3BP	319.143		0.999004	FALSE	BRI3BP	10516	0.193395
STX3	YES	2.36765	0.000538161	0.422359	0.141463	43	4	STX3	90.439		0.999049	FALSE	STX3	143172	0.0506094
SYNE2	YES	2.26365	0.000137857	0.441764	0.233333	23	4	SYNE2	272.714		0.999121	FALSE	SYNE2	42032	0.129751
MRTO4	YES	2.31617	1.16463e-05	0.431747	0.466667	26	4	MRTO4	356.8		0.999085	FALSE	MRTO4	8828	0.182113
VAMP3	YES	2.34052	0.000947509	0.427255	0.124026	58	4	VAMP3	82.3571		0.999068	FALSE	VAMP3	234906	0.0445174
MPRIP	YES	2.24383	0.000159365	0.445667	0.399034	48	4	MPRIP	274.804		0.999135	FALSE	MPRIP	72736	0.128164
STX4	YES	2.39374	0.000119779	0.417756	0.242424	24	4	STX4	113.136		0.999031	FALSE	STX4	42616	0.0653967
RRS1	YES	2.38922	5.12429e-05	0.418547	0.560354	48	4	RRS1	224.977		0.999034	FALSE	RRS1	25266	0.129209
PALLD	YES	2.3207	8.82019e-05	0.430905	0.346405	18	4	PALLD	299.111		0.999082	FALSE	PALLD	23240	0.153019
MYO1C	YES	2.16974	0.000584691	0.460885	0.22929	117	4	MYO1C	159.594		0.999187	FALSE	MYO1C	205108	0.0698402
MCM3	YES	2.22678	0.000110831	0.449078	0.264734	53	4	MCM3	299.63		0.999147	FALSE	MCM3	49146	0.136818
ZEB2	YES	2.28974	1.30645e-05	0.436731	0.5	16	4	ZEB2	292.688		0.999103	FALSE	ZEB2	7528	0.143725
LRSAM1	YES	2.37948	0.000126273	0.42026	0.161765	19	4	LRSAM1	169.647		0.999041	FALSE	LRSAM1	27500	0.095081
INCENP	YES	2.40035	7.54224e-06	0.416606	0.438095	27	4	INCENP	435.048		0.999026	FALSE	INCENP	6840	0.249454
ACOT7	YES	2.34261	0.000156004	0.426875	0.125	19	4	ACOT7	172.235		0.999066	FALSE	ACOT7	34104	0.0911811
F2R	YES	2.99861	3.17464e-06	0.333488	0	3	4	F2R	75		0.99861	FALSE	F2R	496	0.3379
OPA1	YES	2.2873	2.65957e-05	0.437196	0.359477	19	4	OPA1	403.667		0.999105	FALSE	OPA1	16676	0.198237
PYCR2	YES	2.36139	6.59506e-05	0.423479	0.199134	25	4	PYCR2	198.727		0.999053	FALSE	PYCR2	22958	0.108485
TPX2		2.3113	0.000250158	0.432656	0.14305	43	4	TPX2	212.205		0.999088	FALSE	TPX2	92746	0.108258
BAZ1B	YES	2.26157	3.96795e-05	0.442172	0.449206	38	4	BAZ1B	290.028		0.999123	FALSE	BAZ1B	18158	0.13765
NEFL	YES	2.17774	0.00070713	0.459192	0.170809	65	4	NEFL	170.339		0.999181	FALSE	NEFL	268782	0.0739177
CALCOCO1	YES	2.73704	1.65237e-05	0.365358	0.0659341	16	4	CALCOCO1	89.2143		0.998792	FALSE	CALCOCO1	5244	0.108099
BYSL	YES	2.14817	0.00152772	0.465512	0.170252	119	4	BYSL	139.809		0.999202	FALSE	BYSL	524166	0.0597436
DDX39B	YES	2.19096	0.000223956	0.456422	0.222396	106	4	DDX39B	147.884		0.999172	FALSE	DDX39B	81262	0.0659314
NEFM	YES	2.45843	7.20055e-06	0.406763	0.4	17	4	NEFM	271.25		0.998986	FALSE	NEFM	4270	0.171028
MAPT	YES	2.16939	0.00121748	0.460959	0.135742	149	4	MAPT	110.12		0.999187	FALSE	MAPT	303940	0.0485966
GNAO1	YES	2.38852	0.000140919	0.418669	0.216524	29	4	GNAO1	199.704		0.999034	FALSE	GNAO1	45324	0.114185
S100A10	YES	2.28243	0.000189476	0.438129	0.32	29	4	S100A10	347.52		0.999108	FALSE	S100A10	47394	0.16909
COQ4	YES	3.12939	2.54891e-06	0.319551	0.4	7	5	COQ4	36.2		0.998519	FALSE	COQ4	598	0.2896
COQ5	YES	2.98435	8.13006e-05	0.335082	0.0833333	11	5	COQ5	33.5556		0.99862	FALSE	COQ5	13020	0.125
HNRNPDL	YES	2.24487	7.66708e-05	0.44546	0.473684	65	4	HNRNPDL	250.845		0.999134	FALSE	HNRNPDL	44058	0.117878
DMWD	YES	2.33774	0.000492175	0.427764	0.0610577	66	4	DMWD	81.5538		0.99907	FALSE	DMWD	142234	0.0439537
HMG20A	YES	2.28974	0.000395659	0.436731	0.14026	61	4	HMG20A	102.429		0.999103	FALSE	HMG20A	107494	0.0514368
FLOT2	YES	2.26226	8.898e-05	0.442036	0.339339	41	4	FLOT2	270.622		0.999122	FALSE	FLOT2	53254	0.129422
FARS2	YES	2.50296	0.000310994	0.399528	0.0979798	47	4	FARS2	86.8444		0.998955	FALSE	FARS2	96994	0.0621744
KIF2A	YES	2.25287	0.000117116	0.443878	0.241379	31	4	KIF2A	272.833		0.999129	FALSE	KIF2A	46704	0.127911
LRRK2	YES	2.18643	0.000582711	0.457366	0.135719	163	4	LRRK2	108.2		0.999175	FALSE	LRRK2	162838	0.0489115
PNKP	YES	2.3847	0.000153878	0.419341	0.0980392	35	4	PNKP	116.676		0.999037	FALSE	PNKP	45244	0.0670311
MIIP	YES	2.64974	9.78623e-05	0.377396	0.147692	28	4	MIIP	93.2308		0.998853	FALSE	MIIP	27812	0.0907932
PTPN23	YES	2.26991	7.03736e-05	0.440546	0.285714	28	4	PTPN23	248.81		0.999117	FALSE	PTPN23	22136	0.118934
CCDC57	YES	2.32348	0.000546548	0.430389	0.0802005	58	4	CCDC57	83.807		0.99908	FALSE	CCDC57	134570	0.0441605
RPS28	YES	2.24835	0.00049323	0.444771	0.437296	69	4	RPS28	220.288		0.999132	FALSE	RPS28	219438	0.104593
RALGAPA2	YES	2.48278	1.38544e-06	0.402774	0.642857	8	4	RALGAPA2	602.625		0.998969	FALSE	RALGAPA2	1214	0.391315
RPL37A	YES	2.24974	7.87642e-05	0.444496	0.635351	83	4	RPL37A	189.805		0.999131	FALSE	RPL37A	31836	0.0908534
FKBP5	YES	2.29357	0.000372268	0.436002	0.187451	67	4	FKBP5	124.157		0.9991	FALSE	FKBP5	75902	0.062402
RPL35	YES	2.26052	5.36387e-05	0.442376	0.564591	104	4	RPL35	202.165		0.999123	FALSE	RPL35	35572	0.0984249
URB1	YES	2.27061	1.45985e-05	0.440411	0.529644	25	4	URB1	428		0.999116	FALSE	URB1	11274	0.204491
RPS5	YES	2.21913	7.00414e-05	0.450627	0.591837	103	4	RPS5	207.102		0.999152	FALSE	RPS5	45148	0.095925
ENO2	YES	2.42017	3.90415e-05	0.413193	0.24183	22	4	ENO2	208.889		0.999012	FALSE	ENO2	12552	0.125283
PPP1R9A	YES	2.39687	7.07504e-05	0.417211	0.450216	23	4	PPP1R9A	324.773		0.999029	FALSE	PPP1R9A	24138	0.185771
NCAPH2	YES	2.74261	0.000113172	0.364616	0.0333333	16	4	NCAPH2	64.8125		0.998788	FALSE	NCAPH2	20784	0.0849041
SF1	YES	2.21461	0.000267938	0.451547	0.289116	54	4	SF1	211.592		0.999155	FALSE	SF1	95414	0.0953792
GPRC5A	YES	2.33113	1.11628e-05	0.428976	0.478947	21	4	GPRC5A	381.2		0.999074	FALSE	GPRC5A	19694	0.198232
SNX1	YES	2.3127	0.000244492	0.432396	0.171429	24	4	SNX1	204.238		0.999087	FALSE	SNX1	50974	0.104319
KLHL36	YES	2.50783	6.42963e-05	0.398752	0.171429	16	4	KLHL36	163.867		0.998951	FALSE	KLHL36	23500	0.115502
ALYREF	YES	2.22748	0.000141544	0.448938	0.42902	56	4	ALYREF	284		0.999146	FALSE	ALYREF	64478	0.130377
SNRPB	YES	2.12278	0.00186569	0.47108	0.191375	117	4	SNRPB	161.047		0.999219	FALSE	SNRPB	529424	0.0664308
PHLDB3	YES	2.54574	3.42506e-05	0.392813	0.379085	18	4	PHLDB3	122.5		0.998925	FALSE	PHLDB3	12096	0.092327
ARHGEF4	YES	2.61183	2.77444e-05	0.382874	0.0797721	32	4	ARHGEF4	92.5556		0.998879	FALSE	ARHGEF4	9180	0.0816781
SVIL	YES	2.33809	2.45337e-05	0.4277	0.429587	43	4	SVIL	251.868		0.999069	FALSE	SVIL	18000	0.133688
KIF1B	YES	2.28348	0.00104542	0.437928	0.0511228	94	4	KIF1B	74.5109		0.999107	FALSE	KIF1B	279338	0.0378748
WNK1	YES	2.30783	0.000156384	0.433308	0.235736	43	4	WNK1	154.919		0.999091	FALSE	WNK1	37886	0.0789057
PRPF38A	YES	2.25148	7.9577e-05	0.444153	0.421922	38	4	PRPF38A	265.054		0.99913	FALSE	PRPF38A	36986	0.12466
RPS13	YES	2.2233	3.45593e-05	0.449781	0.629975	106	4	RPS13	210.618		0.999149	FALSE	RPS13	30168	0.0981443
RMDN2	YES	2.95722	5.13382e-06	0.338156	0.285714	9	4	RMDN2	60.2857		0.998639	FALSE	RMDN2	1190	0.189578
RPS14	YES	2.18365	8.17576e-05	0.457948	0.548687	105	4	RPS14	222.5		0.999177	FALSE	RPS14	60574	0.0986259
C1QBP	YES	2.17635	0.00211554	0.459485	0.189575	101	4	C1QBP	184.871		0.999182	FALSE	C1QBP	574900	0.0810033
RPS15	YES	2.2393	3.30277e-05	0.446567	0.647887	77	4	RPS15	234.042		0.999138	FALSE	RPS15	21250	0.110086
N4BP3	YES	2.38087	5.61184e-05	0.420015	0.217391	23	4	N4BP3	244.652		0.99904	FALSE	N4BP3	35094	0.137218
PRDX1	YES	2.23374	0.00015455	0.44768	0.262745	56	4	PRDX1	290.431		0.999142	FALSE	PRDX1	68128	0.134139
ACTA2	YES	2.35374	0.000445913	0.424856	0.229064	29	4	ACTA2	192.621		0.999059	FALSE	ACTA2	82728	0.104364
EIF3A	YES	2.23791	6.14576e-05	0.446845	0.301974	44	4	EIF3A	276.571		0.999139	FALSE	EIF3A	29518	0.127806
RMDN3	YES	2.3593	0.000701308	0.423854	0.145161	36	4	RMDN3	154.062		0.999055	FALSE	RMDN3	171652	0.0846863
MYL12B	YES	2.32417	0.000134789	0.43026	0.418972	25	4	MYL12B	400.217		0.999079	FALSE	MYL12B	59000	0.206063
TTC1	YES	2.37739	3.92338e-05	0.420629	0.239766	22	4	TTC1	178		0.999042	FALSE	TTC1	15128	0.0998022
TUFM	YES	2.18226	0.000622434	0.45824	0.263784	58	4	TUFM	282.895		0.999178	FALSE	TUFM	230392	0.123158
FASN	YES	2.18748	0.00054467	0.457147	0.248163	55	4	FASN	310.84		0.999174	FALSE	FASN	192642	0.135789
RPS16	YES	2.17043	0.000113595	0.460737	0.52203	132	4	RPS16	192.75		0.999186	FALSE	RPS16	73192	0.0851369
RPS8	YES	2.18052	0.000660374	0.458606	0.4689	141	4	RPS8	183.729		0.999179	FALSE	RPS8	180282	0.0821654
RPS20	YES	2.19061	0.000117603	0.456494	0.499918	117	4	RPS20	198.55		0.999172	FALSE	RPS20	59832	0.0893965
UBE2N	YES	2.25635	0.000291965	0.443194	0.134007	69	4	UBE2N	123.309		0.999126	FALSE	UBE2N	74806	0.058915
NOL6	YES	2.40278	1.34132e-05	0.416184	0.549407	24	4	NOL6	394.609		0.999024	FALSE	NOL6	10738	0.228072
FOXM1	YES	2.51652	5.9778e-05	0.397374	0.17803	39	4	FOXM1	115.242		0.998945	FALSE	FOXM1	19008	0.0807585
PPP1R9B	YES	2.46609	3.40311e-05	0.405501	0.424615	27	4	PPP1R9B	233.808		0.99898	FALSE	PPP1R9B	19528	0.150649
PICK1	YES	2.18957	0.00188186	0.456712	0.0691076	117	4	PICK1	75.3826		0.999173	FALSE	PICK1	422130	0.0340285
CLMN	YES	2.71583	2.96194e-06	0.368212	0.333333	4	4	CLMN	261.75		0.998807	FALSE	CLMN	702	0.286105
VDAC3	YES	2.23687	5.06134e-05	0.447053	0.356061	33	3	VDAC3	282.788		0.99914	FALSE	VDAC3	27310	0.130906
CACYBP	YES	2.28	7.03746e-05	0.438596	0.258824	40	4	CACYBP	240.943		0.99911	FALSE	CACYBP	33616	0.117304
STOML2	YES	2.2487	0.000231679	0.444702	0.189916	36	4	STOML2	239.943		0.999132	FALSE	STOML2	85392	0.112689
IGF2BP1	YES	2.25078	8.71724e-05	0.44429	0.345902	65	4	IGF2BP1	254.148		0.99913	FALSE	IGF2BP1	62178	0.120506
ATAD3B	YES	2.29809	0.000149789	0.435145	0.276353	28	4	ATAD3B	334.222		0.999097	FALSE	ATAD3B	46522	0.166427
RPS4Y2	YES	2.54435	1.03819e-07	0.393028	0.80303	12	4	RPS4Y2	510.833		0.998926	FALSE	RPS4Y2	592	0.371786
SLC6A15	YES	2.42643	0.000149459	0.412127	0.225	16	4	SLC6A15	158.688		0.999008	FALSE	SLC6A15	37784	0.0962356
TXNDC5	YES	2.25461	0.000274319	0.443536	0.157197	35	4	TXNDC5	207.788		0.999128	FALSE	TXNDC5	124008	0.097956
UBE2V1	YES	2.35061	8.18212e-05	0.425422	0.170115	35	4	UBE2V1	156.967		0.999061	FALSE	UBE2V1	27544	0.0849666
PDIA6	YES	2.23583	0.000203302	0.447262	0.269512	43	4	PDIA6	286.78		0.999141	FALSE	PDIA6	88426	0.132707
VCP	YES	2.03687	0.0032653	0.490949	0.133284	234	3	VCP	128		0.999279	FALSE	VCP	885014	0.0498442
MRPS18B	YES	2.41252	0.000174461	0.414504	0.233333	16	4	MRPS18B	296.312		0.999018	FALSE	MRPS18B	31210	0.175015
DDX51	YES	2.48383	1.19873e-06	0.402605	0.575758	12	4	DDX51	464.333		0.998968	FALSE	DDX51	1112	0.3023
BRF1	YES	2.3513	8.29085e-06	0.425296	0.444444	10	4	BRF1	558		0.99906	FALSE	BRF1	4280	0.296749
FAM98A	YES	2.27513	2.15921e-05	0.439535	0.490028	28	4	FAM98A	324.222		0.999113	FALSE	FAM98A	16594	0.155951
RPLP1	YES	2.20313	0.000315023	0.4539	0.454747	85	4	RPLP1	228.887		0.999163	FALSE	RPLP1	130112	0.103458
ALB	YES	2.24383	0.000122556	0.445667	0.218462	28	4	ALB	297.769		0.999135	FALSE	ALB	44338	0.138286
RPLP2	YES	2.22157	5.98573e-05	0.450133	0.591597	94	4	RPLP2	229.318		0.999151	FALSE	RPLP2	40354	0.105676
RGS19	YES	2.34748	0.000124576	0.425989	0.181287	22	4	RGS19	171.105		0.999063	FALSE	RGS19	36464	0.0911589
BAG2	YES	2.16765	0.000861328	0.461329	0.170431	99	4	BAG2	193.317		0.999188	FALSE	BAG2	325554	0.0834702
TUBB	YES	2.14713	0.000703	0.465738	0.199957	113	4	TUBB	167.876		0.999202	FALSE	TUBB	244758	0.0712763
VIM	YES	2.08383	0.00267772	0.479886	0.127942	168	4	VIM	151.224		0.999246	FALSE	VIM	852424	0.0606809
TNS4		2.34261	0.000278051	0.426875	0.134058	25	4	TNS4	140.208		0.999066	FALSE	TNS4	52488	0.0744506
NEB	YES	2.76278	1.99526e-05	0.361954	0.0897436	14	4	NEB	75.3077		0.998774	FALSE	NEB	4350	0.101215
RPLP0	YES	2.18678	9.16324e-05	0.457293	0.53513	123	4	RPLP0	210.398		0.999175	FALSE	RPLP0	67058	0.0941379
ENO1	YES	2.18261	0.000745617	0.458167	0.221049	79	4	ENO1	193.292		0.999178	FALSE	ENO1	176256	0.0847649
GEMIN8	YES	2.91513	4.32071e-06	0.343038	0.638889	11	4	GEMIN8	63.8889		0.998668	FALSE	GEMIN8	1208	0.168724
ALPP	YES	2.42365	0.000467839	0.4126	0.320565	33	4	ALPP	198.219		0.99901	FALSE	ALPP	171202	0.119842
GEMIN6	YES	2.44626	4.30645e-05	0.408787	0.461538	16	4	GEMIN6	161.929		0.998994	FALSE	GEMIN6	15266	0.101224
DNAJC10	YES	2.25774	5.20345e-05	0.442921	0.270968	31	4	DNAJC10	326.355		0.999125	FALSE	DNAJC10	36274	0.154217
PCDH7	YES	2.58609	0.000133775	0.386685	0.108333	16	4	PCDH7	132.312		0.998897	FALSE	PCDH7	23554	0.107894
HSP90AA1	YES	2.05009	0.0042204	0.487784	0.106357	251	4	HSP90AA1	108.324		0.99927	FALSE	HSP90AA1	1165076	0.0429667
KLF11	YES	2.49322	0.00107678	0.401088	0.0468927	62	4	KLF11	57.25		0.998962	FALSE	KLF11	291308	0.0407964
TFPT	YES	2.57878	0.000177675	0.38778	0.204433	34	4	TFPT	72.8276		0.998902	FALSE	TFPT	32906	0.0596665
DDX20	YES	2.23861	0.000246442	0.446706	0.28223	46	4	DDX20	230.119		0.999139	FALSE	DDX20	102434	0.106833
PLAA	YES	2.38574	1.4651e-05	0.419157	0.321429	12	4	PLAA	410.375		0.999036	FALSE	PLAA	9620	0.230407
CPM	YES	2.5287	2.31527e-06	0.395461	0.638095	16	4	CPM	291.2		0.998937	FALSE	CPM	2348	0.210509
VDAC2	YES	2.1607	0.000715145	0.462814	0.210145	75	4	VDAC2	214.145		0.999193	FALSE	VDAC2	249306	0.0913198
MDH2	YES	2.28696	5.54658e-05	0.437262	0.292339	34	4	MDH2	237.656		0.999105	FALSE	MDH2	33142	0.116727
LRPPRC	YES	2.1833	0.000274313	0.458021	0.220715	70	4	LRPPRC	237.448		0.999177	FALSE	LRPPRC	138180	0.10387
CISD2	YES	2.38087	0.000833259	0.420015	0.0584677	34	4	CISD2	90.4062		0.99904	FALSE	CISD2	166532	0.0515589
RPS19	YES	2.13983	0.000321911	0.467328	0.404797	135	4	RPS19	182.333		0.999207	FALSE	RPS19	162538	0.0776217
GNAI3	YES	2.29913	0.000225188	0.434947	0.300493	39	4	GNAI3	241.172		0.999097	FALSE	GNAI3	54304	0.120672
BZW2	YES	2.46574	1.049e-05	0.405558	0.190476	7	4	BZW2	324.429		0.998981	FALSE	BZW2	5692	0.208452
MAPRE3	YES	2.63896	0.000183497	0.378938	0.166667	29	4	MAPRE3	78.5		0.99886	FALSE	MAPRE3	34568	0.0740173
KRT18	YES	2.21878	0.000369689	0.450698	0.150635	64	4	KRT18	137.724		0.999152	FALSE	KRT18	111994	0.0626147
RGS12	YES	2.47548	2.15547e-06	0.403962	0.533333	11	4	RGS12	388.1		0.998974	FALSE	RGS12	928	0.248942
XRCC6	YES	2.104	0.00236016	0.475285	0.184416	178	4	XRCC6	150.845		0.999232	FALSE	XRCC6	580434	0.062322
LIN28B	YES	2.69078	1.60868e-07	0.371639	0.75	9	4	LIN28B	211.75		0.998824	FALSE	LIN28B	210	0.201859
PKM	YES	2.14504	0.000244665	0.466191	0.214701	68	4	PKM	242.903		0.999204	FALSE	PKM	126234	0.100999
MTHFD1	YES	2.30052	1.98775e-05	0.434684	0.2849	31	4	MTHFD1	330.778		0.999096	FALSE	MTHFD1	12432	0.165389
SPICE1	YES	2.272	0.000358687	0.440141	0.138607	60	4	SPICE1	109.528		0.999115	FALSE	SPICE1	90540	0.0532633
TXN	YES	2.20487	0.000248095	0.453542	0.16844	53	4	TXN	214.354		0.999162	FALSE	TXN	99036	0.095514
CDC37	YES	2.13183	0.00223686	0.469081	0.0909558	162	4	CDC37	100.293		0.999213	FALSE	CDC37	586944	0.0425661
VDAC1	YES	2.19096	0.000214084	0.456422	0.270756	71	3	VDAC1	211.661		0.999172	FALSE	VDAC1	86984	0.09349
MYL12A	YES	2.2967	1.54424e-05	0.435408	0.35	26	4	MYL12A	290.84		0.999098	FALSE	MYL12A	12652	0.144194
TBRG4	YES	2.27026	0.000253139	0.440478	0.161905	21	4	TBRG4	253		0.999117	FALSE	TBRG4	80966	0.121624
TARDBP	YES	2.09322	0.00140846	0.477733	0.228153	141	4	TARDBP	171.033		0.99924	FALSE	TARDBP	474616	0.0688195
HNRNPM	YES	2.15339	0.000271692	0.464384	0.307875	115	4	HNRNPM	208.867		0.999198	FALSE	HNRNPM	146038	0.089523
HNRNPK	YES	2.10017	0.00134307	0.476151	0.265774	139	4	HNRNPK	196.882		0.999235	FALSE	HNRNPK	506708	0.0796416
RBMX	YES	2.20696	0.000500476	0.453113	0.375926	93	4	RBMX	209.235		0.999161	FALSE	RBMX	188240	0.0946707
PDS5A	YES	2.22122	0.000178196	0.450204	0.278409	36	4	PDS5A	272.727		0.999151	FALSE	PDS5A	75916	0.123183
RBM25	YES	2.21287	0.000157481	0.451902	0.349503	65	4	RBM25	217.78		0.999157	FALSE	RBM25	64230	0.0983648
KHSRP	YES	2.24661	2.80444e-05	0.445115	0.358464	40	4	KHSRP	371.026		0.999133	FALSE	KHSRP	20912	0.173215
LUC7L3	YES	2.29043	8.57975e-06	0.436598	0.485507	25	4	LUC7L3	477.583		0.999103	FALSE	LUC7L3	6826	0.234109
RAB6A	YES	2.30678	0.000242573	0.433504	0.202899	28	4	RAB6A	207.708		0.999091	FALSE	RAB6A	42016	0.10518
SAFB	YES	2.26957	5.77254e-05	0.440613	0.414773	38	4	SAFB	341.879		0.999117	FALSE	SAFB	33778	0.163971
POMP	YES	2.3993	0.000137279	0.416787	0.186813	16	4	POMP	187.357		0.999027	FALSE	POMP	22208	0.108175
ZRANB2	YES	2.45113	1.28757e-05	0.407975	0.389706	22	4	ZRANB2	279.647		0.998991	FALSE	ZRANB2	5620	0.173765
GYS2	YES	2.55826	1.40977e-05	0.390891	0.4	6	4	GYS2	386.5		0.998916	FALSE	GYS2	5000	0.287361
RPL36	YES	2.23026	5.32067e-05	0.448378	0.586991	90	4	RPL36	221.125		0.999144	FALSE	RPL36	36496	0.10362
PRPF40A	YES	2.13809	0.00142899	0.467708	0.172344	115	4	PRPF40A	157.181		0.999209	FALSE	PRPF40A	423344	0.0660702
CALML5	YES	2.38261	0.000722363	0.419708	0.297348	33	4	CALML5	128.182		0.999039	FALSE	CALML5	117666	0.0728306
HNRNPL	YES	2.19061	0.000197681	0.456494	0.364423	108	4	HNRNPL	205.785		0.999172	FALSE	HNRNPL	93546	0.0915006
HNRNPC	YES	2.11026	0.000724653	0.473875	0.273778	148	4	HNRNPC	185.413		0.999228	FALSE	HNRNPC	322770	0.0759266
PPFIBP1	YES	2.26643	2.50009e-05	0.441222	0.366667	26	4	PPFIBP1	311.2		0.999119	FALSE	PPFIBP1	22620	0.148332
CAMLG	YES	2.40139	7.52664e-05	0.416425	0.186813	17	4	CAMLG	178.643		0.999025	FALSE	CAMLG	26400	0.104302
GEMIN4	YES	2.18991	0.000683711	0.456639	0.188537	54	4	GEMIN4	226.462		0.999173	FALSE	GEMIN4	233296	0.0991079
RAB11B	YES	2.29113	0.000141752	0.436466	0.131183	35	4	RAB11B	139.839		0.999102	FALSE	RAB11B	42280	0.0693508
SSH2	YES	2.45774	1.30497e-06	0.406878	0.761905	17	4	SSH2	311.8		0.998986	FALSE	SSH2	1882	0.195731
RAB11A	YES	2.29739	0.000579004	0.435276	0.0857658	80	4	RAB11A	80.36		0.999098	FALSE	RAB11A	130598	0.0412532
TMOD3	YES	2.24243	7.44954e-05	0.445944	0.414103	41	4	TMOD3	286.725		0.999136	FALSE	TMOD3	42900	0.13336
WDR75	YES	2.32487	3.40741e-06	0.430132	0.685714	17	4	WDR75	525.667		0.999079	FALSE	WDR75	2130	0.269573
HNF4A	YES	2.74261	1.95272e-05	0.364616	0.228571	27	4	HNF4A	74.8571		0.998788	FALSE	HNF4A	5310	0.0942185
SNRPD1	YES	2.22052	4.21263e-05	0.450345	0.495646	55	4	SNRPD1	256.981		0.999151	FALSE	SNRPD1	24684	0.116757
SNRPE	YES	2.2233	0.00018781	0.449781	0.396952	62	4	SNRPE	241.906		0.999149	FALSE	SNRPE	69432	0.110208
PARK2	YES	1.91339	0.0126736	0.522632	0.0621904	555	3	PARK2	75.1685		0.999365	FALSE	PARK2	2860410	0.0291789
CPNE8	YES	2.41078	5.09491e-05	0.414803	0.181818	12	4	CPNE8	255.583		0.999019	FALSE	CPNE8	15556	0.149493
DHX16	YES	2.32174	8.54999e-05	0.430712	0.339181	21	4	DHX16	323.421		0.999081	FALSE	DHX16	25244	0.165973
DYNC2H1	YES	2.31687	9.48413e-06	0.431617	0.436364	11	4	DYNC2H1	614		0.999084	FALSE	DYNC2H1	3492	0.310886
PRKDC	YES	2.15617	0.000686629	0.463784	0.250439	111	4	PRKDC	215.073		0.999196	FALSE	PRKDC	269746	0.0921828
MYO5C	YES	2.31861	0.000168656	0.431293	0.333938	63	4	MYO5C	123.621		0.999083	FALSE	MYO5C	50644	0.064689
RAI14	YES	2.35652	4.68499e-05	0.424354	0.396051	42	4	RAI14	251.738		0.999057	FALSE	RAI14	38866	0.137562
TSPYL1	YES	2.29843	3.64533e-05	0.435079	0.24359	14	4	TSPYL1	298.692		0.999097	FALSE	TSPYL1	16440	0.148453
HMGN1	YES	2.48522	9.1019e-05	0.402379	0.258065	32	4	HMGN1	129.935		0.998967	FALSE	HMGN1	27240	0.0866384
ILF3	YES	2.09843	0.000712137	0.476546	0.309551	175	4	ILF3	167.748		0.999236	FALSE	ILF3	329726	0.0689755
GIPC1	YES	2.46817	0.000236334	0.405158	0.1	27	4	GIPC1	139.333		0.998979	FALSE	GIPC1	41414	0.0905537
PPOX	YES	2.4953	2.97498e-05	0.400753	0.333333	7	4	PPOX	363.286		0.99896	FALSE	PPOX	7770	0.240333
NFU1	YES	2.87548	1.72931e-05	0.347768	0.111111	9	4	NFU1	70		0.998696	FALSE	NFU1	4910	0.152961
KLHL2	YES	2.66087	1.84426e-05	0.375817	0.0659341	17	4	KLHL2	109.143		0.998845	FALSE	KLHL2	5388	0.108426
KANK2	YES	2.28139	0.000997371	0.438329	0.121343	86	4	KANK2	83.2381		0.999109	FALSE	KANK2	259394	0.0418043
NOL7	YES	2.53287	2.05497e-05	0.394809	0.212121	12	4	NOL7	272.667		0.998934	FALSE	NOL7	11106	0.19922
RUVBL2	YES	2.14852	0.000475041	0.465436	0.238847	109	4	RUVBL2	203.511		0.999201	FALSE	RUVBL2	227332	0.0861603
VPS36	YES	2.37217	5.23574e-06	0.421554	0.533333	7	4	VPS36	648		0.999046	FALSE	VPS36	1694	0.354874
EXOC7	YES	2.37809	0.00022368	0.420506	0.205128	28	4	EXOC7	107.704		0.999042	FALSE	EXOC7	46766	0.0606706
POTEJ	YES	2.55791	2.92946e-07	0.390944	0.722222	9	4	POTEJ	541.667		0.998917	FALSE	POTEJ	516	0.404531
ORC5	YES	2.3673	7.02646e-05	0.422421	0.330882	18	4	ORC5	268.412		0.999049	FALSE	ORC5	18234	0.14722
TMOD2	YES	2.47548	4.79911e-05	0.403962	0.35	16	4	TMOD2	317.562		0.998974	FALSE	TMOD2	15500	0.210544
RTN4IP1	YES	3.01357	1.06118e-05	0.331833	0.047619	9	5	RTN4IP1	43.1429		0.9986	FALSE	RTN4IP1	1268	0.170396
RRP9	YES	2.31722	1.38291e-05	0.431552	0.521053	21	4	RRP9	407.9		0.999084	FALSE	RRP9	12582	0.207372
RPL3L	YES	2.49391	1.01945e-06	0.400976	0.604396	14	4	RPL3L	415.714		0.998961	FALSE	RPL3L	2094	0.282415
PTGIS	YES	3.11617	0	0.320906	0	3	5	PTGIS	153		0.998528	FALSE	PTGIS	0	0
RPSA	YES	2.15965	0.000313018	0.463038	0.413047	127	4	RPSA	181.143		0.999194	FALSE	RPSA	127428	0.0785833
ZRANB1	YES	2.20243	0.00151475	0.454043	0.0547619	131	4	ZRANB1	73.9143		0.999164	FALSE	ZRANB1	353656	0.0337488
MEX3B	YES	2.4007	4.10539e-05	0.416546	0.257576	15	4	MEX3B	247		0.999026	FALSE	MEX3B	13878	0.142431
VTN	YES	2.4313	0.0001455	0.411302	0.308333	18	4	VTN	355.938		0.999005	FALSE	VTN	36396	0.217584
ZNF622	YES	2.36487	7.70573e-06	0.422856	0.308824	20	4	ZNF622	269.824		0.999051	FALSE	ZNF622	4060	0.148222
APOBEC3F	YES	2.54191	8.95146e-05	0.393404	0.266667	8	4	APOBEC3F	335.333		0.998928	FALSE	APOBEC3F	12332	0.240488
CEP128	YES	2.21252	0.000696846	0.451973	0.123346	95	4	CEP128	85.1333		0.999157	FALSE	CEP128	155316	0.0390111
TCEAL1	YES	2.424	4.15425e-05	0.412541	0.2	17	4	TCEAL1	160.75		0.99901	FALSE	TCEAL1	13428	0.0967038
NAV2	YES	2.49913	3.6815e-06	0.400139	0.25	8	4	NAV2	332.875		0.998957	FALSE	NAV2	2148	0.222343
CDK5RAP2	YES	2.26783	0.000110077	0.440951	0.230769	28	4	CDK5RAP2	268.577		0.999118	FALSE	CDK5RAP2	50816	0.128389
CEP135	YES	2.25043	0.000265872	0.444359	0.186364	79	4	CEP135	133.464		0.99913	FALSE	CEP135	86282	0.0631335
SRSF8	YES	2.47896	3.2016e-05	0.403396	0.437908	19	4	SRSF8	284.389		0.998972	FALSE	SRSF8	14564	0.188425
NDC80	YES	2.54017	0.000182253	0.393674	0.142995	54	4	NDC80	75.3696		0.998929	FALSE	NDC80	42484	0.0569789
SF3B2	YES	2.19339	0.000141346	0.455915	0.359834	74	4	SF3B2	226.386		0.99917	FALSE	SF3B2	77508	0.100348
SF3A1	YES	2.19548	0.000330959	0.455482	0.291238	101	4	SF3A1	173.191		0.999169	FALSE	SF3A1	124560	0.0775948
SF3A3	YES	2.20765	0.000165343	0.45297	0.358442	59	4	SF3A3	213.304		0.99916	FALSE	SF3A3	68854	0.0956009
KIF2C	YES	2.26852	0.000119099	0.440816	0.240741	31	4	KIF2C	239.893		0.999118	FALSE	KIF2C	40446	0.115167
BUB1	YES	2.54261	1.75002e-05	0.393297	0.12381	20	4	BUB1	131.6		0.998927	FALSE	BUB1	6782	0.0940783
MAEA	YES	2.36974	2.38556e-05	0.421987	0.466667	11	4	MAEA	498.6		0.999047	FALSE	MAEA	4330	0.272608
USP54	YES	2.16939	0.000384131	0.460959	0.143707	51	4	USP54	149.49		0.999187	FALSE	USP54	139960	0.063794
AKAP8	YES	2.384	9.23065e-06	0.419463	0.485294	23	4	AKAP8	388.118		0.999038	FALSE	AKAP8	5156	0.216101
KCNA3	YES	3.02922	3.96577e-06	0.330118	0.3	7	5	KCNA3	44.8		0.998589	FALSE	KCNA3	556	0.215459
U2AF2	YES	2.18678	0.000320285	0.457293	0.322061	143	4	U2AF2	175.558		0.999175	FALSE	U2AF2	133576	0.0784089
MYO3B	YES	2.55548	2.69883e-07	0.391316	0.533333	7	4	MYO3B	503.333		0.998918	FALSE	MYO3B	506	0.374226
PDE4DIP	YES	2.37878	0.000530565	0.420383	0.0776772	57	4	PDE4DIP	75.4808		0.999041	FALSE	PDE4DIP	117394	0.0430387
AP1B1	YES	2.26365	0.000454293	0.441764	0.217204	33	4	AP1B1	252.742		0.999121	FALSE	AP1B1	107116	0.120437
GAR1	YES	2.30957	0.000151315	0.432982	0.263547	30	4	GAR1	279.621		0.999089	FALSE	GAR1	52422	0.141743
CLINT1	YES	2.27304	0.000132694	0.439939	0.325641	46	4	CLINT1	246.425		0.999115	FALSE	CLINT1	86314	0.119471
GTF3C1	YES	2.30261	0.000105202	0.43429	0.246154	27	4	GTF3C1	260.038		0.999094	FALSE	GTF3C1	49944	0.130897
HSPA8	YES	2.01983	0.00325252	0.495092	0.136972	318	4	HSPA8	116.487		0.999291	FALSE	HSPA8	915538	0.0456453
RABEP1	YES	2.34087	0.000268269	0.427192	0.0935897	42	4	RABEP1	97.225		0.999068	FALSE	RABEP1	67660	0.0520655
EBP	YES	2.26504	0.00256721	0.441493	0.140823	83	4	EBP	68.975		0.99912	FALSE	EBP	532124	0.0338926
SLC25A24	YES	2.35304	3.03694e-05	0.424982	0.285714	10	4	SLC25A24	571.5		0.999059	FALSE	SLC25A24	16352	0.305645
CDIPT	YES	2.34261	0.000689588	0.426875	0.128023	38	4	CDIPT	97.1579		0.999066	FALSE	CDIPT	177658	0.0522915
NUDCD3	YES	2.30957	0.000152877	0.432982	0.175403	36	4	NUDCD3	144.75		0.999089	FALSE	NUDCD3	45784	0.0737016
NCL	YES	2.16765	0.000189759	0.461329	0.394864	144	4	NCL	197.023		0.999188	FALSE	NCL	96594	0.086718
SYNE1	YES	2.37183	7.48732e-06	0.421616	0.35	20	4	SYNE1	392.125		0.999046	FALSE	SYNE1	5984	0.21569
CAPRIN1	YES	2.21843	2.86927e-05	0.450768	0.449412	59	4	CAPRIN1	310.059		0.999153	FALSE	CAPRIN1	21828	0.140616
OCRL	YES	2.51687	8.81104e-05	0.397319	0.104615	31	4	OCRL	111		0.998945	FALSE	OCRL	26666	0.0786999
MYO1B	YES	2.30748	6.0065e-05	0.433374	0.394292	48	4	MYO1B	268.636		0.999091	FALSE	MYO1B	40826	0.13692
JAGN1	YES	2.69878	0.000782663	0.370537	0.185876	61	4	JAGN1	46.2		0.998819	FALSE	JAGN1	175860	0.0543973
POTEE	YES	2.30748	7.50747e-06	0.433374	0.515152	12	4	POTEE	592.833		0.999091	FALSE	POTEE	5130	0.296565
TCEA2	YES	2.34783	0.000706654	0.425926	0.0722611	68	4	TCEA2	89.1667		0.999063	FALSE	TCEA2	197978	0.0492152
SGTA	YES	2.31965	0.0013432	0.431099	0.0878431	54	4	SGTA	79.0196		0.999082	FALSE	SGTA	241520	0.0414275
CDK14	YES	2.41809	4.31537e-06	0.41355	0.45	19	4	CDK14	305.25		0.999014	FALSE	CDK14	3024	0.179243
AFAP1	YES	2.38852	5.2636e-06	0.418669	0.656126	24	4	AFAP1	337.696		0.999034	FALSE	AFAP1	5816	0.190789
HAUS5	YES	2.34504	1.23944e-05	0.426431	0.408333	17	4	HAUS5	286.125		0.999065	FALSE	HAUS5	5244	0.151149
XRCC5	YES	2.16591	0.000892148	0.461699	0.219737	115	4	XRCC5	196.635		0.999189	FALSE	XRCC5	278984	0.0851883
MISP	YES	2.32591	0.000476853	0.429939	0.174902	54	4	MISP	178.471		0.999078	FALSE	MISP	192942	0.0940102
SNCA	YES	2.14017	0.0015099	0.467252	0.105322	137	3	SNCA	97.925		0.999207	FALSE	SNCA	381610	0.0416489
DKC1	YES	2.26643	4.97882e-05	0.441222	0.426974	60	4	DKC1	263.111		0.999119	FALSE	DKC1	31200	0.126801
COPS3	YES	2.27026	0.000334004	0.440478	0.184146	50	4	COPS3	178.39		0.999117	FALSE	COPS3	83760	0.0863403
GFAP	YES	2.19652	0.0013426	0.455265	0.120395	104	4	GFAP	119.312		0.999168	FALSE	GFAP	398330	0.0538367
TOX4	YES	2.68696	3.96194e-05	0.372168	0.34188	29	4	TOX4	77.0741		0.998827	FALSE	TOX4	8072	0.080292
SFSWAP	YES	2.51235	1.56683e-07	0.398034	0.666667	7	4	SFSWAP	554.5		0.998948	FALSE	SFSWAP	418	0.37824
PTBP3	YES	2.34261	2.85995e-07	0.426875	0.8	11	4	PTBP3	584.8		0.999066	FALSE	PTBP3	400	0.306982
PRPF19	YES	2.2087	0.000103699	0.452756	0.407192	67	4	PRPF19	257.081		0.999159	FALSE	PRPF19	49040	0.115386
PRC1	YES	1.91443	0.011622	0.522347	0.0610327	582	3	PRC1	70.4283		0.999364	FALSE	PRC1	2863908	0.0276298
STEAP3	YES	2.46365	2.34205e-05	0.405901	0.19697	14	4	STEAP3	185.667		0.998982	FALSE	STEAP3	14302	0.119109
ZC3H18	YES	2.29461	0.000102898	0.435804	0.304447	100	4	ZC3H18	154.342		0.9991	FALSE	ZC3H18	43372	0.0780687
CHGB	YES	2.77009	8.22744e-05	0.360999	0.0666667	11	4	CHGB	93.9		0.998769	FALSE	CHGB	13160	0.123904
KIF23	YES	1.9193	0.00983525	0.521022	0.0727801	568	4	KIF23	77.0581		0.999361	FALSE	KIF23	2654182	0.0301126
RPS11	YES	2.2087	0.000100628	0.452756	0.589505	106	4	RPS11	207.079		0.999159	FALSE	RPS11	55038	0.0950341
SRSF1	YES	2.20383	0.000136409	0.453756	0.381622	84	4	SRSF1	224.08		0.999163	FALSE	SRSF1	67730	0.100755
PTPRN	YES	2.8393	6.55083e-05	0.352199	0.102564	15	5	PTPRN	61.4615		0.998721	FALSE	PTPRN	13730	0.114591
FAP	YES	2.78191	5.77899e-07	0.359465	0.6	7	4	FAP	177.2		0.998761	FALSE	FAP	358	0.235952
MAPK8IP2	YES	2.59026	0.000642225	0.386062	0.0911681	30	4	MAPK8IP2	79.2593		0.998894	FALSE	MAPK8IP2	174088	0.0678641
COPS6	YES	2.22504	0.000880327	0.449429	0.17033	122	4	COPS6	109.057		0.999148	FALSE	COPS6	192032	0.0513756
RPS10	YES	2.208	7.61261e-05	0.452899	0.593314	82	4	RPS10	236.177		0.99916	FALSE	RPS10	51218	0.107207
UBE2M	YES	2.33148	9.04257e-05	0.428912	0.312698	42	4	UBE2M	209.167		0.999074	FALSE	UBE2M	28744	0.11048
CYCS	YES	2.27652	0.000200044	0.439267	0.177011	32	4	CYCS	190.867		0.999112	FALSE	CYCS	64800	0.0929825
RAB10	YES	2.27617	0.000443677	0.439334	0.326316	20	4	RAB10	413.7		0.999113	FALSE	RAB10	73194	0.199807
ISG15	YES	2.33287	4.78084e-05	0.428657	0.151691	54	4	ISG15	123.304		0.999073	FALSE	ISG15	18858	0.0653326
EIF2A	YES	2.37948	2.34497e-05	0.42026	0.358974	13	4	EIF2A	314.692		0.999041	FALSE	EIF2A	8566	0.175861
ABLIM1	YES	2.27583	0.0002275	0.439401	0.210196	56	4	ABLIM1	203.784		0.999113	FALSE	ABLIM1	109500	0.0992426
UBAP2	YES	2.3193	0.000281548	0.431164	0.16129	31	4	UBAP2	138.968		0.999083	FALSE	UBAP2	83930	0.0715793
HGS	YES	2.1833	0.00297465	0.458021	0.0645109	134	4	HGS	74.3393		0.999177	FALSE	HGS	599146	0.0332089
AP2A2	YES	2.288	6.17785e-05	0.437063	0.407407	31	4	AP2A2	295.963		0.999104	FALSE	AP2A2	26902	0.145579
SRP72	YES	2.27165	7.15939e-05	0.440208	0.478513	46	4	SRP72	289.262		0.999116	FALSE	SRP72	39992	0.139943
MCM4	YES	2.2553	6.6318e-05	0.443399	0.376523	53	4	MCM4	271.14		0.999127	FALSE	MCM4	32854	0.128138
THRAP3	YES	2.22713	0.00011342	0.449008	0.41844	50	4	THRAP3	261.979		0.999147	FALSE	THRAP3	49430	0.1201
GNB2	YES	2.21009	0.000381562	0.452471	0.172924	65	4	GNB2	177.758		0.999158	FALSE	GNB2	131862	0.0800279
HIVEP3	YES	2.40522	9.86292e-07	0.415763	0.5	4	4	HIVEP3	613		0.999023	FALSE	HIVEP3	716	0.354335
UCHL1	YES	2.23339	0.000115017	0.44775	0.196341	48	4	UCHL1	196.756		0.999142	FALSE	UCHL1	45576	0.0907547
ETFB	YES	2.51548	1.83554e-05	0.397539	0.360294	19	4	ETFB	201.647		0.998946	FALSE	ETFB	13154	0.141805
SOD1	YES	2.32939	0.000146542	0.429297	0.164898	55	4	SOD1	99.96		0.999076	FALSE	SOD1	39860	0.0531772
HIST1H4A	YES	2.20765	0.000664617	0.45297	0.163731	147	4	HIST1H4A	115.177		0.99916	FALSE	HIST1H4A	233690	0.0538461
HIST1H3A	YES	2.34574	0.000350055	0.426305	0.148168	107	4	HIST1H3A	90.5048		0.999064	FALSE	HIST1H3A	102120	0.0506639
PRKD1	YES	2.4073	0.000551798	0.415402	0.0620253	87	4	PRKD1	74.2875		0.999021	FALSE	PRKD1	111420	0.0457048
CHD5	YES	2.48348	5.1035e-05	0.402661	0.785285	47	4	CHD5	124.432		0.998968	FALSE	CHD5	30180	0.0836239
ID1	YES	2.64765	6.30146e-05	0.377693	0.1	16	4	ID1	94.1875		0.998854	FALSE	ID1	10886	0.0880735
PPP5C	YES	2.32487	7.38917e-05	0.430132	0.278409	40	4	PPP5C	171.515		0.999079	FALSE	PPP5C	26464	0.0890988
OTUD1	YES	2.4407	5.10223e-06	0.409719	0.311111	16	4	OTUD1	216.8		0.998998	FALSE	OTUD1	2368	0.133848
ORC2	YES	2.49913	3.08939e-05	0.400139	0.357895	25	4	ORC2	206.65		0.998957	FALSE	ORC2	11644	0.139905
RIC8A	YES	2.304	5.30076e-05	0.434028	0.285714	24	4	RIC8A	327.286		0.999093	FALSE	RIC8A	24758	0.164441
ALDH2	YES	2.56243	5.59085e-05	0.390254	0.169591	21	4	ALDH2	164.158		0.998913	FALSE	ALDH2	17668	0.129664
MYBPC1	YES	2.64626	3.69022e-05	0.377892	0.236364	12	4	MYBPC1	143.455		0.998855	FALSE	MYBPC1	11466	0.135761
PLRG1	YES	2.30852	9.11872e-05	0.433178	0.52381	32	4	PLRG1	309		0.99909	FALSE	PLRG1	27116	0.156817
PWWP2A	YES	2.60939	6.19209e-05	0.383231	0.71045	55	4	PWWP2A	79.1887		0.998881	FALSE	PWWP2A	24424	0.0703899
HNRNPCL2	YES	2.52765	3.27656e-06	0.395624	0.615385	14	4	HNRNPCL2	410.786		0.998938	FALSE	HNRNPCL2	1890	0.292582
CDC42BPA	YES	2.34296	1.63601e-05	0.426811	0.35	19	4	CDC42BPA	267.938		0.999066	FALSE	CDC42BPA	7718	0.141317
TRIM29	YES	2.34539	0.000341919	0.426368	0.107692	46	4	TRIM29	124.225		0.999064	FALSE	TRIM29	82796	0.0671131
SQSTM1	YES	2.072	0.00153718	0.482625	0.145795	162	4	SQSTM1	152.021		0.999255	FALSE	SQSTM1	483698	0.0601322
SCP2	YES	2.42887	2.80321e-05	0.411714	0.153846	13	4	SCP2	170.923		0.999006	FALSE	SCP2	8046	0.103841
CHD1	YES	2.35687	3.64035e-05	0.424292	0.402597	24	4	CHD1	349.909		0.999056	FALSE	CHD1	17182	0.188529
GNB3	YES	2.54957	3.20853e-05	0.392224	0.327273	12	4	GNB3	350.455		0.998922	FALSE	GNB3	8498	0.260552
DNAAF5	YES	2.35652	0.000116531	0.424354	0.161905	15	4	DNAAF5	244.667		0.999057	FALSE	DNAAF5	31760	0.132826
P4HA1	YES	2.39374	6.18425e-05	0.417756	0.231579	23	4	P4HA1	337.7		0.999031	FALSE	P4HA1	34800	0.194694
CDC25A	YES	2.28765	8.4973e-05	0.437129	0.193457	45	4	CDC25A	174.658		0.999105	FALSE	CDC25A	31082	0.0864513
DYNC1H1	YES	2.192	0.0003114	0.456204	0.227393	67	4	DYNC1H1	226.065		0.999171	FALSE	DYNC1H1	106876	0.0996686
RGS20	YES	2.71861	0.00015458	0.367835	0.271693	39	4	RGS20	66.9737		0.998805	FALSE	RGS20	41058	0.0817784
COPE	YES	2.28	0.000350479	0.438596	0.276667	28	4	COPE	326		0.99911	FALSE	COPE	74352	0.158444
DLC1	YES	2.97426	1.25339e-06	0.336218	0.333333	4	4	DLC1	103		0.998627	FALSE	DLC1	386	0.357724
CLPP	YES	2.53565	0.000836719	0.394376	0.0605769	69	4	CLPP	46.7385		0.998932	FALSE	CLPP	144788	0.0366473
ELAVL1	YES	2.16487	0.000674929	0.461922	0.261978	129	4	ELAVL1	171.367		0.99919	FALSE	ELAVL1	209990	0.0747348
PPP1R13L	YES	2.32139	8.56226e-06	0.430776	0.375	19	4	PPP1R13L	316.75		0.999081	FALSE	PPP1R13L	7154	0.161906
SPRY4	YES	2.54783	0.000252767	0.392491	0.0682927	41	4	SPRY4	82.439		0.998924	FALSE	SPRY4	75848	0.0650535
RSL1D1	YES	2.24522	3.81819e-05	0.445391	0.520748	67	4	RSL1D1	279.678		0.999134	FALSE	RSL1D1	33052	0.131924
CIT	YES	1.83826	0.0211121	0.543992	0.0505919	721	3	CIT	66.5168		0.999417	FALSE	CIT	4849096	0.0253585
SPRY2	YES	2.23791	0.00123868	0.446845	0.213555	73	4	SPRY2	93.2899		0.999139	FALSE	SPRY2	283002	0.0438805
LYRM4	YES	2.9847	2.71701e-05	0.335043	0.194444	12	4	LYRM4	48.5556		0.99862	FALSE	LYRM4	6754	0.177452
ATAD3A	YES	2.29878	9.42062e-05	0.435013	0.298718	41	4	ATAD3A	287		0.999097	FALSE	ATAD3A	42990	0.143273
RPS24	YES	2.23548	5.35057e-05	0.447332	0.554856	96	4	RPS24	216.744		0.999141	FALSE	RPS24	28364	0.101806
LMO7	YES	2.37809	1.20492e-05	0.420506	0.381609	31	4	LMO7	283.233		0.999042	FALSE	LMO7	10508	0.158674
TALDO1	YES	2.39235	7.60995e-06	0.417999	0.294872	16	4	TALDO1	291.077		0.999032	FALSE	TALDO1	4006	0.165385
CASP14	YES	2.41078	0.000116377	0.414803	0.28836	28	4	CASP14	161.893		0.999019	FALSE	CASP14	37290	0.0959649
LYRM7	YES	2.93357	2.0837e-05	0.340882	0.138889	13	4	LYRM7	53.6667		0.998655	FALSE	LYRM7	3872	0.155945
RPL26	YES	2.26435	1.86003e-05	0.441628	0.614035	62	4	RPL26	267.386		0.999121	FALSE	RPL26	18022	0.12911
CDC14A	YES	2.44522	2.37102e-05	0.408962	0.197628	25	4	CDC14A	148.783		0.998995	FALSE	CDC14A	8202	0.0917011
RPL19	YES	2.18539	6.1347e-05	0.457584	0.60119	117	4	RPL19	208.929		0.999176	FALSE	RPL19	48886	0.0933968
CDK5R1	YES	2.2967	0.00027874	0.435408	0.0942029	26	4	CDK5R1	156.167		0.999098	FALSE	CDK5R1	66034	0.077961
RPL31	YES	2.17148	0.000261046	0.460516	0.449908	130	4	RPL31	188.621		0.999185	FALSE	RPL31	139230	0.0832764
MYO5B	YES	2.45461	6.4034e-05	0.407397	0.216092	32	4	MYO5B	165.867		0.998988	FALSE	MYO5B	26690	0.106035
TMPO	YES	2.17183	0.000299347	0.460442	0.259877	93	4	TMPO	216.864		0.999185	FALSE	TMPO	141410	0.0942069
TMEM201	YES	2.40348	0.000162505	0.416064	0.2	16	4	TMEM201	192.375		0.999024	FALSE	TMEM201	50874	0.112259
TXNIP	YES	2.37739	1.82263e-05	0.420629	0.27619	28	4	TXNIP	184.19		0.999042	FALSE	TXNIP	7506	0.102847
MAP7	YES	2.40278	3.13802e-05	0.416184	0.4	17	4	MAP7	442.688		0.999024	FALSE	MAP7	15512	0.253944
SACM1L	YES	2.32696	0.000576544	0.429746	0.197044	30	4	SACM1L	166.69		0.999077	FALSE	SACM1L	173942	0.0870262
SPRY1	YES	2.44243	0.000449241	0.409428	0.341827	66	4	SPRY1	87.8769		0.998997	FALSE	SPRY1	135080	0.0564663
ECT2	YES	1.93217	0.0103157	0.517552	0.057365	567	4	ECT2	69.2201		0.999352	FALSE	ECT2	2713070	0.0272843
TIMM44	YES	2.30678	6.61906e-05	0.433504	0.266667	17	4	TIMM44	328.5		0.999091	FALSE	TIMM44	37308	0.165325
COPA	YES	2.25739	0.000128333	0.442989	0.268556	44	4	COPA	309.154		0.999126	FALSE	COPA	75728	0.146449
KRTAP10-1	YES	2.70365	0.000271844	0.36987	0.351981	67	4	KRTAP10-1	64.7273		0.998815	FALSE	KRTAP10-1	68522	0.0783256
SPECC1	YES	2.26539	1.2861e-05	0.441425	0.568783	29	4	SPECC1	368.893		0.99912	FALSE	SPECC1	13158	0.175496
TRAPPC9	YES	2.35304	6.3148e-05	0.424982	0.321429	9	4	TRAPPC9	429.5		0.999059	FALSE	TRAPPC9	15524	0.228945
SRPK1	YES	2.18783	0.00145694	0.457075	0.186034	120	4	SRPK1	134.729		0.999174	FALSE	SRPK1	332116	0.0603331
RIN1	YES	2.29704	0.000213029	0.435342	0.136134	43	4	RIN1	135.114		0.999098	FALSE	RIN1	58140	0.0677908
KCNA5	YES	2.81113	3.22739e-05	0.355729	0.177778	14	4	KCNA5	98.1		0.998741	FALSE	KCNA5	5588	0.152255
CACNA1C	YES	2.76383	9.72447e-06	0.361817	0.0606061	16	4	CACNA1C	109.417		0.998773	FALSE	CACNA1C	2626	0.142561
NOS3	YES	2.54052	0.000499939	0.39362	0.0619048	41	4	NOS3	76.9722		0.998929	FALSE	NOS3	188388	0.0596164
NADK2	YES	2.37217	4.04604e-06	0.421554	0.4	5	4	NADK2	775.2		0.999046	FALSE	NADK2	4066	0.423729
VCL	YES	2.18817	0.000713118	0.457002	0.153267	84	4	VCL	136.854		0.999174	FALSE	VCL	154622	0.0607644
MDN1	YES	2.35339	2.13527e-05	0.424919	0.25641	13	4	MDN1	426.769		0.999059	FALSE	MDN1	17034	0.228381
TUBA3C	YES	2.61357	6.97843e-05	0.382619	0.141667	17	4	TUBA3C	127		0.998878	FALSE	TUBA3C	13734	0.112201
CAPZA1	YES	2.23339	0.00013804	0.44775	0.298824	59	4	CAPZA1	275.235		0.999142	FALSE	CAPZA1	73314	0.127003
ALDH1A3	YES	2.81774	9.04498e-07	0.354894	0.1	7	4	ALDH1A3	166.8		0.998736	FALSE	ALDH1A3	544	0.24769
RPS3	YES	2.14052	0.000200854	0.467176	0.472089	141	4	RPS3	195.496		0.999207	FALSE	RPS3	125688	0.0833673
TJP2	YES	2.376	3.29134e-05	0.420875	0.326613	38	4	TJP2	250.562		0.999043	FALSE	TJP2	20232	0.139962
NQO1	YES	2.39791	1.53508e-06	0.417029	0.555556	13	4	NQO1	330.5		0.999028	FALSE	NQO1	1008	0.189943
CDK7	YES	2.33322	5.36849e-05	0.428593	0.290598	36	4	CDK7	194.37		0.999073	FALSE	CDK7	16588	0.101905
FLOT1	YES	2.2087	0.000205691	0.452756	0.250196	55	4	FLOT1	227.627		0.999159	FALSE	FLOT1	94146	0.102296
RPS27	YES	2.25043	0.000137439	0.444359	0.544522	70	4	RPS27	227.106		0.99913	FALSE	RPS27	46560	0.107882
PTGS2	YES	2.6407	5.10114e-06	0.378688	0.305556	13	4	PTGS2	199.778		0.998859	FALSE	PTGS2	2356	0.182511
MAP1B	YES	2.31896	6.26353e-05	0.431228	0.285057	35	4	MAP1B	197.533		0.999083	FALSE	MAP1B	25032	0.101542
FRS2	YES	2.52104	1.53261e-05	0.396661	0.258333	21	4	FRS2	183.312		0.998942	FALSE	FRS2	9196	0.130986
[truncated: 2,095 more rows]

## Sheet: Inferred_genes_ORA
Database	Term	MAJOR TERMS	P-value	Adjusted P-value	Count	Genes
[truncated: 275 more rows]
